# Supplementary material for: Selective Negative Allosteric Modulation Of Metabotropic Glutamate Receptors – A Structural Perspective of Ligands and Mutants
Source: Sci Rep. 2015 Sep 11;5:13869. doi: 10.1038/srep13869 (PMC4566082; doi:10.1038/srep13869)
Supplement: Supplementary Dataset 1 [file srep13869-s2.zip]

Archive with 13 entries (12 files):
- mglu1-model_ifd-fitm.pdb
- __MACOSX/
- __MACOSX/._mglu1-model_ifd-fitm.pdb
- mglu1-model_ifd-fitmanalog.pdb
- __MACOSX/._mglu1-model_ifd-fitmanalog.pdb
- mglu2-model_ifd-ro5488608.pdb
- __MACOSX/._mglu2-model_ifd-ro5488608.pdb
- mglu3-model_ifd-ml337.pdb
- __MACOSX/._mglu3-model_ifd-ml337.pdb
- mglu5-model_ifd-mavoglurant.pdb
- __MACOSX/._mglu5-model_ifd-mavoglurant.pdb
- mglu7-model_ifd-mmpip.pdb
- __MACOSX/._mglu7-model_ifd-mmpip.pdb
