# Supplementary material for: Selective Negative Allosteric Modulation Of Metabotropic Glutamate Receptors – A Structural Perspective of Ligands and Mutants
Source: Sci Rep. 2015 Sep 11;5:13869. doi: 10.1038/srep13869 (PMC4566082; doi:10.1038/srep13869)
Supplement: Supplementary Dataset 1 [file srep13869-s2.zip › mglu1-model_ifd-fitm.pdb]

ATOM      1  N   ILE A 581     -38.523 -13.956  61.596  1.00 68.83           N1+
ATOM      2  CA  ILE A 581     -39.499 -13.847  60.497  1.00 68.83           C  
ATOM      3  C   ILE A 581     -39.641 -12.367  60.064  1.00 68.83           C  
ATOM      4  O   ILE A 581     -39.912 -11.531  60.928  1.00 68.83           O  
ATOM      5  CB  ILE A 581     -40.849 -14.503  60.908  1.00 68.83           C  
ATOM      6  CG1 ILE A 581     -41.859 -14.547  59.739  1.00 68.83           C  
ATOM      7  CG2 ILE A 581     -41.474 -13.867  62.161  1.00 68.83           C  
ATOM      8  CD1 ILE A 581     -43.177 -15.268  60.061  1.00 68.83           C  
ATOM      9  HA  ILE A 581     -39.085 -14.453  59.694  1.00  0.00           H  
ATOM     10  HB  ILE A 581     -40.624 -15.539  61.166  1.00  0.00           H  
ATOM     11 HG12 ILE A 581     -42.092 -13.540  59.404  1.00  0.00           H  
ATOM     12 HG13 ILE A 581     -41.394 -15.045  58.887  1.00  0.00           H  
ATOM     13 HG21 ILE A 581     -42.276 -14.486  62.562  1.00  0.00           H  
ATOM     14 HG22 ILE A 581     -40.751 -13.737  62.965  1.00  0.00           H  
ATOM     15 HG23 ILE A 581     -41.899 -12.894  61.923  1.00  0.00           H  
ATOM     16 HD11 ILE A 581     -43.798 -15.344  59.167  1.00  0.00           H  
ATOM     17 HD12 ILE A 581     -42.998 -16.279  60.425  1.00  0.00           H  
ATOM     18 HD13 ILE A 581     -43.761 -14.734  60.811  1.00  0.00           H  
ATOM     19  H1  ILE A 581     -37.629 -13.602  61.287  1.00  0.00           H  
ATOM     20  H2  ILE A 581     -38.850 -13.406  62.377  1.00  0.00           H  
ATOM     21  H3  ILE A 581     -38.431 -14.923  61.873  1.00  0.00           H  
ATOM     22  N   PRO A 582     -39.480 -12.019  58.763  1.00 54.58           N  
ATOM     23  CA  PRO A 582     -39.740 -10.673  58.208  1.00 54.58           C  
ATOM     24  C   PRO A 582     -41.140 -10.077  58.485  1.00 54.58           C  
ATOM     25  O   PRO A 582     -41.276  -8.853  58.500  1.00 54.58           O  
ATOM     26  CB  PRO A 582     -39.556 -10.829  56.690  1.00 54.58           C  
ATOM     27  CG  PRO A 582     -38.631 -12.016  56.520  1.00 54.58           C  
ATOM     28  CD  PRO A 582     -38.894 -12.893  57.742  1.00 54.58           C  
ATOM     29  HA  PRO A 582     -38.978  -9.998  58.603  1.00  0.00           H  
ATOM     30  HB2 PRO A 582     -40.501 -11.066  56.201  1.00  0.00           H  
ATOM     31  HB3 PRO A 582     -39.163  -9.926  56.223  1.00  0.00           H  
ATOM     32  HG2 PRO A 582     -38.781 -12.543  55.577  1.00  0.00           H  
ATOM     33  HG3 PRO A 582     -37.597 -11.666  56.541  1.00  0.00           H  
ATOM     34  HD2 PRO A 582     -39.607 -13.680  57.491  1.00  0.00           H  
ATOM     35  HD3 PRO A 582     -37.966 -13.358  58.078  1.00  0.00           H  
ATOM     36  N   VAL A 583     -42.165 -10.925  58.705  1.00 26.01           N  
ATOM     37  CA  VAL A 583     -43.557 -10.544  58.972  1.00 26.01           C  
ATOM     38  C   VAL A 583     -43.712  -9.884  60.352  1.00 26.01           C  
ATOM     39  O   VAL A 583     -44.461  -8.915  60.458  1.00 26.01           O  
ATOM     40  CB  VAL A 583     -44.488 -11.788  58.882  1.00 26.01           C  
ATOM     41  CG1 VAL A 583     -45.973 -11.458  59.157  1.00 26.01           C  
ATOM     42  CG2 VAL A 583     -44.370 -12.497  57.521  1.00 26.01           C  
ATOM     43  H   VAL A 583     -41.973 -11.914  58.652  1.00  0.00           H  
ATOM     44  HA  VAL A 583     -43.861  -9.823  58.210  1.00  0.00           H  
ATOM     45  HB  VAL A 583     -44.180 -12.502  59.646  1.00  0.00           H  
ATOM     46 HG11 VAL A 583     -46.604 -12.335  59.008  1.00  0.00           H  
ATOM     47 HG12 VAL A 583     -46.143 -11.127  60.182  1.00  0.00           H  
ATOM     48 HG13 VAL A 583     -46.334 -10.674  58.490  1.00  0.00           H  
ATOM     49 HG21 VAL A 583     -45.024 -13.368  57.473  1.00  0.00           H  
ATOM     50 HG22 VAL A 583     -44.647 -11.829  56.705  1.00  0.00           H  
ATOM     51 HG23 VAL A 583     -43.357 -12.851  57.329  1.00  0.00           H  
ATOM     52  N   ARG A 584     -43.000 -10.368  61.390  1.00 59.66           N  
ATOM     53  CA  ARG A 584     -43.002  -9.765  62.728  1.00 59.66           C  
ATOM     54  C   ARG A 584     -42.467  -8.333  62.682  1.00 59.66           C  
ATOM     55  O   ARG A 584     -43.115  -7.447  63.227  1.00 59.66           O  
ATOM     56  CB  ARG A 584     -42.171 -10.591  63.730  1.00 59.66           C  
ATOM     57  CG  ARG A 584     -42.946 -11.761  64.355  1.00 59.66           C  
ATOM     58  CD  ARG A 584     -42.084 -12.555  65.351  1.00 59.66           C  
ATOM     59  NE  ARG A 584     -42.534 -13.950  65.459  1.00 59.66           N  
ATOM     60  CZ  ARG A 584     -41.788 -14.995  65.861  1.00 59.66           C  
ATOM     61  NH1 ARG A 584     -40.510 -14.843  66.238  1.00 59.66           N1+
ATOM     62  NH2 ARG A 584     -42.336 -16.216  65.888  1.00 59.66           N1+
ATOM     63  H   ARG A 584     -42.388 -11.155  61.230  1.00  0.00           H  
ATOM     64  HA  ARG A 584     -44.035  -9.715  63.080  1.00  0.00           H  
ATOM     65  HB2 ARG A 584     -41.259 -10.948  63.250  1.00  0.00           H  
ATOM     66  HB3 ARG A 584     -41.837  -9.956  64.551  1.00  0.00           H  
ATOM     67  HG2 ARG A 584     -43.816 -11.367  64.882  1.00  0.00           H  
ATOM     68  HG3 ARG A 584     -43.349 -12.409  63.577  1.00  0.00           H  
ATOM     69  HD2 ARG A 584     -41.048 -12.558  65.011  1.00  0.00           H  
ATOM     70  HD3 ARG A 584     -42.092 -12.082  66.333  1.00  0.00           H  
ATOM     71  HE  ARG A 584     -43.509 -14.111  65.247  1.00  0.00           H  
ATOM     72 HH11 ARG A 584     -40.094 -13.924  66.254  1.00  0.00           H  
ATOM     73 HH12 ARG A 584     -39.970 -15.637  66.553  1.00  0.00           H  
ATOM     74 HH21 ARG A 584     -43.299 -16.351  65.616  1.00  0.00           H  
ATOM     75 HH22 ARG A 584     -41.799 -17.013  66.198  1.00  0.00           H  
ATOM     76  N   TYR A 585     -41.344  -8.103  61.979  1.00 41.65           N  
ATOM     77  CA  TYR A 585     -40.762  -6.780  61.760  1.00 41.65           C  
ATOM     78  C   TYR A 585     -41.709  -5.831  61.020  1.00 41.65           C  
ATOM     79  O   TYR A 585     -41.858  -4.701  61.478  1.00 41.65           O  
ATOM     80  CB  TYR A 585     -39.398  -6.897  61.055  1.00 41.65           C  
ATOM     81  CG  TYR A 585     -38.275  -7.188  62.033  1.00 41.65           C  
ATOM     82  CD1 TYR A 585     -38.155  -8.470  62.606  1.00 41.65           C  
ATOM     83  CD2 TYR A 585     -37.377  -6.169  62.413  1.00 41.65           C  
ATOM     84  CE1 TYR A 585     -37.134  -8.738  63.536  1.00 41.65           C  
ATOM     85  CE2 TYR A 585     -36.349  -6.439  63.339  1.00 41.65           C  
ATOM     86  CZ  TYR A 585     -36.221  -7.728  63.892  1.00 41.65           C  
ATOM     87  OH  TYR A 585     -35.216  -8.004  64.771  1.00 41.65           O  
ATOM     88  H   TYR A 585     -40.895  -8.887  61.529  1.00  0.00           H  
ATOM     89  HA  TYR A 585     -40.593  -6.329  62.739  1.00  0.00           H  
ATOM     90  HB2 TYR A 585     -39.421  -7.671  60.287  1.00  0.00           H  
ATOM     91  HB3 TYR A 585     -39.156  -5.971  60.532  1.00  0.00           H  
ATOM     92  HD1 TYR A 585     -38.853  -9.250  62.340  1.00  0.00           H  
ATOM     93  HD2 TYR A 585     -37.470  -5.177  61.996  1.00  0.00           H  
ATOM     94  HE1 TYR A 585     -37.047  -9.724  63.969  1.00  0.00           H  
ATOM     95  HE2 TYR A 585     -35.659  -5.655  63.615  1.00  0.00           H  
ATOM     96  HH  TYR A 585     -34.696  -7.246  64.992  1.00  0.00           H  
ATOM     97  N   LEU A 586     -42.397  -6.291  59.954  1.00 30.12           N  
ATOM     98  CA  LEU A 586     -43.443  -5.542  59.242  1.00 30.12           C  
ATOM     99  C   LEU A 586     -44.578  -5.098  60.181  1.00 30.12           C  
ATOM    100  O   LEU A 586     -44.959  -3.927  60.159  1.00 30.12           O  
ATOM    101  CB  LEU A 586     -43.989  -6.369  58.050  1.00 30.12           C  
ATOM    102  CG  LEU A 586     -45.207  -5.754  57.305  1.00 30.12           C  
ATOM    103  CD1 LEU A 586     -44.888  -4.408  56.628  1.00 30.12           C  
ATOM    104  CD2 LEU A 586     -45.850  -6.750  56.328  1.00 30.12           C  
ATOM    105  H   LEU A 586     -42.222  -7.238  59.645  1.00  0.00           H  
ATOM    106  HA  LEU A 586     -42.980  -4.639  58.844  1.00  0.00           H  
ATOM    107  HB2 LEU A 586     -43.178  -6.551  57.347  1.00  0.00           H  
ATOM    108  HB3 LEU A 586     -44.278  -7.354  58.413  1.00  0.00           H  
ATOM    109  HG  LEU A 586     -45.997  -5.556  58.029  1.00  0.00           H  
ATOM    110 HD11 LEU A 586     -45.776  -3.995  56.149  1.00  0.00           H  
ATOM    111 HD12 LEU A 586     -44.541  -3.667  57.348  1.00  0.00           H  
ATOM    112 HD13 LEU A 586     -44.125  -4.503  55.862  1.00  0.00           H  
ATOM    113 HD21 LEU A 586     -46.745  -6.325  55.872  1.00  0.00           H  
ATOM    114 HD22 LEU A 586     -45.185  -7.044  55.521  1.00  0.00           H  
ATOM    115 HD23 LEU A 586     -46.153  -7.661  56.846  1.00  0.00           H  
ATOM    116  N   GLU A 587     -45.091  -6.028  61.003  1.00 30.90           N  
ATOM    117  CA  GLU A 587     -46.181  -5.798  61.949  1.00 30.90           C  
ATOM    118  C   GLU A 587     -45.759  -4.888  63.115  1.00 30.90           C  
ATOM    119  O   GLU A 587     -46.596  -4.123  63.591  1.00 30.90           O  
ATOM    120  CB  GLU A 587     -46.655  -7.147  62.524  1.00 30.90           C  
ATOM    121  CG  GLU A 587     -47.523  -7.959  61.542  1.00 30.90           C  
ATOM    122  CD  GLU A 587     -48.055  -9.270  62.130  1.00 30.90           C  
ATOM    123  OE1 GLU A 587     -47.897  -9.484  63.353  1.00 30.90           O  
ATOM    124  OE2 GLU A 587     -48.626 -10.046  61.333  1.00 30.90           O1-
ATOM    125  H   GLU A 587     -44.722  -6.969  60.950  1.00  0.00           H  
ATOM    126  HA  GLU A 587     -47.008  -5.313  61.428  1.00  0.00           H  
ATOM    127  HB2 GLU A 587     -45.799  -7.743  62.846  1.00  0.00           H  
ATOM    128  HB3 GLU A 587     -47.247  -6.964  63.424  1.00  0.00           H  
ATOM    129  HG2 GLU A 587     -48.382  -7.362  61.233  1.00  0.00           H  
ATOM    130  HG3 GLU A 587     -46.964  -8.185  60.635  1.00  0.00           H  
ATOM    131  N   TRP A 588     -44.485  -4.940  63.554  1.00 71.21           N  
ATOM    132  CA  TRP A 588     -43.941  -4.073  64.601  1.00 71.21           C  
ATOM    133  C   TRP A 588     -43.906  -2.609  64.145  1.00 71.21           C  
ATOM    134  O   TRP A 588     -44.609  -1.791  64.735  1.00 71.21           O  
ATOM    135  CB  TRP A 588     -42.545  -4.541  65.082  1.00 71.21           C  
ATOM    136  CG  TRP A 588     -42.467  -5.876  65.775  1.00 71.21           C  
ATOM    137  CD1 TRP A 588     -41.458  -6.766  65.623  1.00 71.21           C  
ATOM    138  CD2 TRP A 588     -43.406  -6.499  66.713  1.00 71.21           C  
ATOM    139  CE2 TRP A 588     -42.934  -7.816  67.009  1.00 71.21           C  
ATOM    140  CE3 TRP A 588     -44.606  -6.100  67.353  1.00 71.21           C  
ATOM    141  NE1 TRP A 588     -41.735  -7.912  66.338  1.00 71.21           N  
ATOM    142  CZ2 TRP A 588     -43.641  -8.702  67.843  1.00 71.21           C  
ATOM    143  CZ3 TRP A 588     -45.318  -6.974  68.197  1.00 71.21           C  
ATOM    144  CH2 TRP A 588     -44.844  -8.278  68.433  1.00 71.21           C  
ATOM    145  H   TRP A 588     -43.862  -5.620  63.139  1.00  0.00           H  
ATOM    146  HA  TRP A 588     -44.630  -4.101  65.440  1.00  0.00           H  
ATOM    147  HB2 TRP A 588     -41.843  -4.546  64.247  1.00  0.00           H  
ATOM    148  HB3 TRP A 588     -42.157  -3.811  65.794  1.00  0.00           H  
ATOM    149  HD1 TRP A 588     -40.591  -6.608  65.000  1.00  0.00           H  
ATOM    150  HE1 TRP A 588     -41.113  -8.707  66.353  1.00  0.00           H  
ATOM    151  HE3 TRP A 588     -44.999  -5.107  67.212  1.00  0.00           H  
ATOM    152  HZ2 TRP A 588     -43.258  -9.693  68.037  1.00  0.00           H  
ATOM    153  HZ3 TRP A 588     -46.234  -6.642  68.662  1.00  0.00           H  
ATOM    154  HH2 TRP A 588     -45.396  -8.946  69.079  1.00  0.00           H  
ATOM    155  N   SER A 589     -43.142  -2.298  63.085  1.00143.64           N  
ATOM    156  CA  SER A 589     -43.074  -0.973  62.456  1.00143.64           C  
ATOM    157  C   SER A 589     -42.217  -0.973  61.175  1.00143.64           C  
ATOM    158  O   SER A 589     -42.299  -0.024  60.395  1.00143.64           O  
ATOM    159  CB  SER A 589     -42.538   0.089  63.457  1.00143.64           C  
ATOM    160  OG  SER A 589     -42.607   1.400  62.931  1.00143.64           O  
ATOM    161  H   SER A 589     -42.647  -3.054  62.633  1.00  0.00           H  
ATOM    162  HA  SER A 589     -44.091  -0.703  62.164  1.00  0.00           H  
ATOM    163  HB2 SER A 589     -43.098   0.109  64.390  1.00  0.00           H  
ATOM    164  HB3 SER A 589     -41.503  -0.129  63.723  1.00  0.00           H  
ATOM    165  HG  SER A 589     -42.138   1.420  62.110  1.00  0.00           H  
ATOM    166  N   ASN A 590     -41.359  -1.986  60.979  1.00 62.64           N  
ATOM    167  CA  ASN A 590     -40.266  -1.977  60.018  1.00 62.64           C  
ATOM    168  C   ASN A 590     -40.599  -2.868  58.809  1.00 62.64           C  
ATOM    169  O   ASN A 590     -40.338  -4.072  58.802  1.00 62.64           O  
ATOM    170  CB  ASN A 590     -39.004  -2.466  60.773  1.00 62.64           C  
ATOM    171  CG  ASN A 590     -37.696  -2.088  60.076  1.00 62.64           C  
ATOM    172  ND2 ASN A 590     -36.598  -2.736  60.457  1.00 62.64           N  
ATOM    173  OD1 ASN A 590     -37.673  -1.222  59.207  1.00 62.64           O  
ATOM    174  H   ASN A 590     -41.388  -2.775  61.609  1.00  0.00           H  
ATOM    175  HA  ASN A 590     -40.105  -0.954  59.671  1.00  0.00           H  
ATOM    176  HB2 ASN A 590     -38.966  -1.998  61.758  1.00  0.00           H  
ATOM    177  HB3 ASN A 590     -39.038  -3.541  60.957  1.00  0.00           H  
ATOM    178 HD21 ASN A 590     -36.640  -3.436  61.182  1.00  0.00           H  
ATOM    179 HD22 ASN A 590     -35.721  -2.533  59.994  1.00  0.00           H  
ATOM    180  N   ILE A 591     -41.122  -2.230  57.749  1.00102.66           N  
ATOM    181  CA  ILE A 591     -41.381  -2.781  56.410  1.00102.66           C  
ATOM    182  C   ILE A 591     -40.108  -3.268  55.681  1.00102.66           C  
ATOM    183  O   ILE A 591     -40.189  -3.984  54.687  1.00102.66           O  
ATOM    184  CB  ILE A 591     -42.097  -1.676  55.574  1.00102.66           C  
ATOM    185  CG1 ILE A 591     -42.613  -2.193  54.209  1.00102.66           C  
ATOM    186  CG2 ILE A 591     -41.230  -0.407  55.380  1.00102.66           C  
ATOM    187  CD1 ILE A 591     -43.682  -1.301  53.567  1.00102.66           C  
ATOM    188  H   ILE A 591     -41.318  -1.246  57.865  1.00  0.00           H  
ATOM    189  HA  ILE A 591     -42.046  -3.634  56.534  1.00  0.00           H  
ATOM    190  HB  ILE A 591     -42.976  -1.382  56.151  1.00  0.00           H  
ATOM    191 HG12 ILE A 591     -41.787  -2.305  53.506  1.00  0.00           H  
ATOM    192 HG13 ILE A 591     -43.036  -3.190  54.333  1.00  0.00           H  
ATOM    193 HG21 ILE A 591     -41.806   0.398  54.924  1.00  0.00           H  
ATOM    194 HG22 ILE A 591     -40.852  -0.019  56.326  1.00  0.00           H  
ATOM    195 HG23 ILE A 591     -40.372  -0.595  54.733  1.00  0.00           H  
ATOM    196 HD11 ILE A 591     -44.053  -1.751  52.646  1.00  0.00           H  
ATOM    197 HD12 ILE A 591     -44.534  -1.163  54.234  1.00  0.00           H  
ATOM    198 HD13 ILE A 591     -43.288  -0.317  53.312  1.00  0.00           H  
ATOM    199  N   GLU A 592     -38.940  -2.837  56.162  1.00 96.23           N  
ATOM    200  CA  GLU A 592     -37.652  -2.847  55.496  1.00 96.23           C  
ATOM    201  C   GLU A 592     -37.071  -4.251  55.225  1.00 96.23           C  
ATOM    202  O   GLU A 592     -36.383  -4.436  54.220  1.00 96.23           O  
ATOM    203  CB  GLU A 592     -36.752  -2.015  56.413  1.00 96.23           C  
ATOM    204  CG  GLU A 592     -35.476  -1.518  55.758  1.00 96.23           C  
ATOM    205  CD  GLU A 592     -34.603  -0.677  56.698  1.00 96.23           C  
ATOM    206  OE1 GLU A 592     -34.569  -1.001  57.906  1.00 96.23           O  
ATOM    207  OE2 GLU A 592     -33.933   0.243  56.179  1.00 96.23           O1-
ATOM    208  H   GLU A 592     -38.982  -2.288  57.009  1.00  0.00           H  
ATOM    209  HA  GLU A 592     -37.766  -2.321  54.547  1.00  0.00           H  
ATOM    210  HB2 GLU A 592     -37.299  -1.127  56.736  1.00  0.00           H  
ATOM    211  HB3 GLU A 592     -36.523  -2.592  57.310  1.00  0.00           H  
ATOM    212  HG2 GLU A 592     -34.914  -2.382  55.417  1.00  0.00           H  
ATOM    213  HG3 GLU A 592     -35.733  -0.925  54.880  1.00  0.00           H  
ATOM    214  N   SER A 593     -37.391  -5.247  56.068  1.00 72.15           N  
ATOM    215  CA  SER A 593     -36.996  -6.639  55.864  1.00 72.15           C  
ATOM    216  C   SER A 593     -37.926  -7.347  54.859  1.00 72.15           C  
ATOM    217  O   SER A 593     -37.424  -8.084  54.009  1.00 72.15           O  
ATOM    218  CB  SER A 593     -37.052  -7.374  57.217  1.00 72.15           C  
ATOM    219  OG  SER A 593     -36.691  -8.732  57.064  1.00 72.15           O  
ATOM    220  H   SER A 593     -37.971  -5.031  56.866  1.00  0.00           H  
ATOM    221  HA  SER A 593     -35.971  -6.678  55.486  1.00  0.00           H  
ATOM    222  HB2 SER A 593     -36.368  -6.911  57.930  1.00  0.00           H  
ATOM    223  HB3 SER A 593     -38.051  -7.323  57.654  1.00  0.00           H  
ATOM    224  HG  SER A 593     -35.812  -8.772  56.719  1.00  0.00           H  
ATOM    225  N   ILE A 594     -39.256  -7.135  54.947  1.00 80.40           N  
ATOM    226  CA  ILE A 594     -40.241  -7.811  54.095  1.00 80.40           C  
ATOM    227  C   ILE A 594     -40.203  -7.299  52.637  1.00 80.40           C  
ATOM    228  O   ILE A 594     -40.474  -8.078  51.725  1.00 80.40           O  
ATOM    229  CB  ILE A 594     -41.671  -7.718  54.698  1.00 80.40           C  
ATOM    230  CG1 ILE A 594     -42.696  -8.659  54.013  1.00 80.40           C  
ATOM    231  CG2 ILE A 594     -42.221  -6.286  54.745  1.00 80.40           C  
ATOM    232  CD1 ILE A 594     -42.464 -10.152  54.282  1.00 80.40           C  
ATOM    233  H   ILE A 594     -39.603  -6.495  55.647  1.00  0.00           H  
ATOM    234  HA  ILE A 594     -39.974  -8.863  54.107  1.00  0.00           H  
ATOM    235  HB  ILE A 594     -41.607  -8.051  55.735  1.00  0.00           H  
ATOM    236 HG12 ILE A 594     -43.696  -8.431  54.383  1.00  0.00           H  
ATOM    237 HG13 ILE A 594     -42.744  -8.477  52.940  1.00  0.00           H  
ATOM    238 HG21 ILE A 594     -43.272  -6.290  54.996  1.00  0.00           H  
ATOM    239 HG22 ILE A 594     -41.719  -5.721  55.524  1.00  0.00           H  
ATOM    240 HG23 ILE A 594     -42.139  -5.749  53.801  1.00  0.00           H  
ATOM    241 HD11 ILE A 594     -43.233 -10.752  53.796  1.00  0.00           H  
ATOM    242 HD12 ILE A 594     -41.501 -10.493  53.906  1.00  0.00           H  
ATOM    243 HD13 ILE A 594     -42.513 -10.365  55.350  1.00  0.00           H  
ATOM    244  N   ILE A 595     -39.831  -6.027  52.400  1.00 72.84           N  
ATOM    245  CA  ILE A 595     -39.664  -5.471  51.054  1.00 72.84           C  
ATOM    246  C   ILE A 595     -38.392  -6.025  50.381  1.00 72.84           C  
ATOM    247  O   ILE A 595     -38.404  -6.203  49.168  1.00 72.84           O  
ATOM    248  CB  ILE A 595     -39.651  -3.917  51.096  1.00 72.84           C  
ATOM    249  CG1 ILE A 595     -39.688  -3.296  49.678  1.00 72.84           C  
ATOM    250  CG2 ILE A 595     -38.484  -3.353  51.918  1.00 72.84           C  
ATOM    251  CD1 ILE A 595     -39.942  -1.782  49.660  1.00 72.84           C  
ATOM    252  H   ILE A 595     -39.642  -5.421  53.187  1.00  0.00           H  
ATOM    253  HA  ILE A 595     -40.525  -5.778  50.459  1.00  0.00           H  
ATOM    254  HB  ILE A 595     -40.572  -3.614  51.599  1.00  0.00           H  
ATOM    255 HG12 ILE A 595     -38.758  -3.498  49.147  1.00  0.00           H  
ATOM    256 HG13 ILE A 595     -40.476  -3.779  49.100  1.00  0.00           H  
ATOM    257 HG21 ILE A 595     -38.575  -2.279  52.077  1.00  0.00           H  
ATOM    258 HG22 ILE A 595     -38.462  -3.816  52.894  1.00  0.00           H  
ATOM    259 HG23 ILE A 595     -37.524  -3.556  51.448  1.00  0.00           H  
ATOM    260 HD11 ILE A 595     -40.060  -1.425  48.636  1.00  0.00           H  
ATOM    261 HD12 ILE A 595     -40.852  -1.529  50.205  1.00  0.00           H  
ATOM    262 HD13 ILE A 595     -39.115  -1.228  50.103  1.00  0.00           H  
ATOM    263  N   ALA A 596     -37.327  -6.334  51.146  1.00 23.90           N  
ATOM    264  CA  ALA A 596     -36.068  -6.875  50.631  1.00 23.90           C  
ATOM    265  C   ALA A 596     -36.226  -8.323  50.136  1.00 23.90           C  
ATOM    266  O   ALA A 596     -35.717  -8.640  49.061  1.00 23.90           O  
ATOM    267  CB  ALA A 596     -34.998  -6.821  51.734  1.00 23.90           C  
ATOM    268  H   ALA A 596     -37.391  -6.179  52.142  1.00  0.00           H  
ATOM    269  HA  ALA A 596     -35.738  -6.254  49.795  1.00  0.00           H  
ATOM    270  HB1 ALA A 596     -34.038  -7.190  51.370  1.00  0.00           H  
ATOM    271  HB2 ALA A 596     -34.842  -5.797  52.076  1.00  0.00           H  
ATOM    272  HB3 ALA A 596     -35.273  -7.421  52.602  1.00  0.00           H  
ATOM    273  N   ILE A 597     -36.977  -9.172  50.868  1.00 72.87           N  
ATOM    274  CA  ILE A 597     -37.346 -10.523  50.429  1.00 72.87           C  
ATOM    275  C   ILE A 597     -38.382 -10.477  49.291  1.00 72.87           C  
ATOM    276  O   ILE A 597     -38.290 -11.307  48.396  1.00 72.87           O  
ATOM    277  CB  ILE A 597     -37.843 -11.410  51.610  1.00 72.87           C  
ATOM    278  CG1 ILE A 597     -38.143 -12.865  51.175  1.00 72.87           C  
ATOM    279  CG2 ILE A 597     -39.042 -10.815  52.355  1.00 72.87           C  
ATOM    280  CD1 ILE A 597     -38.321 -13.848  52.340  1.00 72.87           C  
ATOM    281  H   ILE A 597     -37.360  -8.843  51.744  1.00  0.00           H  
ATOM    282  HA  ILE A 597     -36.442 -10.995  50.041  1.00  0.00           H  
ATOM    283  HB  ILE A 597     -37.017 -11.454  52.322  1.00  0.00           H  
ATOM    284 HG12 ILE A 597     -39.040 -12.898  50.555  1.00  0.00           H  
ATOM    285 HG13 ILE A 597     -37.329 -13.222  50.543  1.00  0.00           H  
ATOM    286 HG21 ILE A 597     -39.256 -11.351  53.278  1.00  0.00           H  
ATOM    287 HG22 ILE A 597     -38.804  -9.798  52.633  1.00  0.00           H  
ATOM    288 HG23 ILE A 597     -39.949 -10.808  51.750  1.00  0.00           H  
ATOM    289 HD11 ILE A 597     -38.476 -14.861  51.968  1.00  0.00           H  
ATOM    290 HD12 ILE A 597     -37.439 -13.861  52.981  1.00  0.00           H  
ATOM    291 HD13 ILE A 597     -39.185 -13.598  52.956  1.00  0.00           H  
ATOM    292  N   ALA A 598     -39.326  -9.515  49.278  1.00 15.21           N  
ATOM    293  CA  ALA A 598     -40.320  -9.366  48.212  1.00 15.21           C  
ATOM    294  C   ALA A 598     -39.676  -8.919  46.890  1.00 15.21           C  
ATOM    295  O   ALA A 598     -40.022  -9.460  45.845  1.00 15.21           O  
ATOM    296  CB  ALA A 598     -41.389  -8.345  48.627  1.00 15.21           C  
ATOM    297  H   ALA A 598     -39.366  -8.863  50.050  1.00  0.00           H  
ATOM    298  HA  ALA A 598     -40.810 -10.328  48.056  1.00  0.00           H  
ATOM    299  HB1 ALA A 598     -42.145  -8.227  47.850  1.00  0.00           H  
ATOM    300  HB2 ALA A 598     -41.906  -8.667  49.532  1.00  0.00           H  
ATOM    301  HB3 ALA A 598     -40.958  -7.363  48.819  1.00  0.00           H  
ATOM    302  N   PHE A 599     -38.697  -7.997  46.941  1.00 84.27           N  
ATOM    303  CA  PHE A 599     -37.897  -7.542  45.800  1.00 84.27           C  
ATOM    304  C   PHE A 599     -37.071  -8.703  45.222  1.00 84.27           C  
ATOM    305  O   PHE A 599     -37.058  -8.907  44.009  1.00 84.27           O  
ATOM    306  CB  PHE A 599     -36.975  -6.384  46.254  1.00 84.27           C  
ATOM    307  CG  PHE A 599     -36.417  -5.514  45.138  1.00 84.27           C  
ATOM    308  CD1 PHE A 599     -35.549  -6.048  44.164  1.00 84.27           C  
ATOM    309  CD2 PHE A 599     -36.780  -4.152  45.062  1.00 84.27           C  
ATOM    310  CE1 PHE A 599     -35.084  -5.246  43.109  1.00 84.27           C  
ATOM    311  CE2 PHE A 599     -36.296  -3.343  44.015  1.00 84.27           C  
ATOM    312  CZ  PHE A 599     -35.452  -3.892  43.031  1.00 84.27           C  
ATOM    313  H   PHE A 599     -38.480  -7.588  47.841  1.00  0.00           H  
ATOM    314  HA  PHE A 599     -38.585  -7.175  45.036  1.00  0.00           H  
ATOM    315  HB2 PHE A 599     -37.541  -5.720  46.904  1.00  0.00           H  
ATOM    316  HB3 PHE A 599     -36.148  -6.753  46.863  1.00  0.00           H  
ATOM    317  HD1 PHE A 599     -35.223  -7.074  44.211  1.00  0.00           H  
ATOM    318  HD2 PHE A 599     -37.438  -3.719  45.801  1.00  0.00           H  
ATOM    319  HE1 PHE A 599     -34.426  -5.671  42.371  1.00  0.00           H  
ATOM    320  HE2 PHE A 599     -36.581  -2.303  43.961  1.00  0.00           H  
ATOM    321  HZ  PHE A 599     -35.084  -3.276  42.223  1.00  0.00           H  
ATOM    322  N   SER A 600     -36.426  -9.477  46.107  1.00 61.24           N  
ATOM    323  CA  SER A 600     -35.667 -10.685  45.810  1.00 61.24           C  
ATOM    324  C   SER A 600     -36.537 -11.792  45.183  1.00 61.24           C  
ATOM    325  O   SER A 600     -36.106 -12.425  44.222  1.00 61.24           O  
ATOM    326  CB  SER A 600     -35.038 -11.148  47.134  1.00 61.24           C  
ATOM    327  OG  SER A 600     -34.417 -12.401  47.030  1.00 61.24           O  
ATOM    328  H   SER A 600     -36.495  -9.220  47.083  1.00  0.00           H  
ATOM    329  HA  SER A 600     -34.873 -10.435  45.107  1.00  0.00           H  
ATOM    330  HB2 SER A 600     -34.311 -10.419  47.489  1.00  0.00           H  
ATOM    331  HB3 SER A 600     -35.796 -11.235  47.906  1.00  0.00           H  
ATOM    332  HG  SER A 600     -33.579 -12.304  46.598  1.00  0.00           H  
ATOM    333  N   CYS A 601     -37.758 -11.993  45.709  1.00 21.65           N  
ATOM    334  CA  CYS A 601     -38.729 -12.999  45.279  1.00 21.65           C  
ATOM    335  C   CYS A 601     -39.388 -12.656  43.936  1.00 21.65           C  
ATOM    336  O   CYS A 601     -39.750 -13.571  43.204  1.00 21.65           O  
ATOM    337  CB  CYS A 601     -39.845 -13.144  46.333  1.00 21.65           C  
ATOM    338  SG  CYS A 601     -39.311 -14.260  47.660  1.00 21.65           S  
ATOM    339  H   CYS A 601     -38.013 -11.445  46.521  1.00  0.00           H  
ATOM    340  HA  CYS A 601     -38.219 -13.956  45.170  1.00  0.00           H  
ATOM    341  HB2 CYS A 601     -40.146 -12.181  46.743  1.00  0.00           H  
ATOM    342  HB3 CYS A 601     -40.743 -13.591  45.902  1.00  0.00           H  
ATOM    343  HG  CYS A 601     -40.445 -14.196  48.363  1.00  0.00           H  
ATOM    344  N   LEU A 602     -39.515 -11.368  43.581  1.00 28.86           N  
ATOM    345  CA  LEU A 602     -39.947 -10.952  42.249  1.00 28.86           C  
ATOM    346  C   LEU A 602     -38.772 -11.050  41.266  1.00 28.86           C  
ATOM    347  O   LEU A 602     -38.965 -11.503  40.142  1.00 28.86           O  
ATOM    348  CB  LEU A 602     -40.456  -9.495  42.292  1.00 28.86           C  
ATOM    349  CG  LEU A 602     -41.788  -9.301  43.052  1.00 28.86           C  
ATOM    350  CD1 LEU A 602     -42.132  -7.808  43.150  1.00 28.86           C  
ATOM    351  CD2 LEU A 602     -42.956 -10.087  42.436  1.00 28.86           C  
ATOM    352  H   LEU A 602     -39.236 -10.650  44.236  1.00  0.00           H  
ATOM    353  HA  LEU A 602     -40.736 -11.609  41.880  1.00  0.00           H  
ATOM    354  HB2 LEU A 602     -39.690  -8.859  42.741  1.00  0.00           H  
ATOM    355  HB3 LEU A 602     -40.587  -9.125  41.273  1.00  0.00           H  
ATOM    356  HG  LEU A 602     -41.674  -9.675  44.066  1.00  0.00           H  
ATOM    357 HD11 LEU A 602     -43.046  -7.651  43.725  1.00  0.00           H  
ATOM    358 HD12 LEU A 602     -41.335  -7.252  43.646  1.00  0.00           H  
ATOM    359 HD13 LEU A 602     -42.280  -7.370  42.163  1.00  0.00           H  
ATOM    360 HD21 LEU A 602     -43.893  -9.856  42.945  1.00  0.00           H  
ATOM    361 HD22 LEU A 602     -43.084  -9.845  41.381  1.00  0.00           H  
ATOM    362 HD23 LEU A 602     -42.812 -11.164  42.521  1.00  0.00           H  
ATOM    363  N   GLY A 603     -37.554 -10.697  41.703  1.00 14.68           N  
ATOM    364  CA  GLY A 603     -36.332 -10.740  40.915  1.00 14.68           C  
ATOM    365  C   GLY A 603     -35.914 -12.147  40.475  1.00 14.68           C  
ATOM    366  O   GLY A 603     -35.564 -12.332  39.310  1.00 14.68           O  
ATOM    367  H   GLY A 603     -37.474 -10.337  42.645  1.00  0.00           H  
ATOM    368  HA2 GLY A 603     -36.424 -10.085  40.047  1.00  0.00           H  
ATOM    369  HA3 GLY A 603     -35.547 -10.334  41.544  1.00  0.00           H  
ATOM    370  N   ILE A 604     -35.982 -13.135  41.385  1.00 70.16           N  
ATOM    371  CA  ILE A 604     -35.661 -14.543  41.132  1.00 70.16           C  
ATOM    372  C   ILE A 604     -36.648 -15.189  40.138  1.00 70.16           C  
ATOM    373  O   ILE A 604     -36.220 -15.999  39.318  1.00 70.16           O  
ATOM    374  CB  ILE A 604     -35.608 -15.320  42.482  1.00 70.16           C  
ATOM    375  CG1 ILE A 604     -34.916 -16.688  42.337  1.00 70.16           C  
ATOM    376  CG2 ILE A 604     -36.981 -15.483  43.153  1.00 70.16           C  
ATOM    377  CD1 ILE A 604     -34.703 -17.428  43.666  1.00 70.16           C  
ATOM    378  H   ILE A 604     -36.260 -12.891  42.328  1.00  0.00           H  
ATOM    379  HA  ILE A 604     -34.666 -14.565  40.682  1.00  0.00           H  
ATOM    380  HB  ILE A 604     -34.989 -14.728  43.158  1.00  0.00           H  
ATOM    381 HG12 ILE A 604     -35.476 -17.331  41.658  1.00  0.00           H  
ATOM    382 HG13 ILE A 604     -33.944 -16.521  41.876  1.00  0.00           H  
ATOM    383 HG21 ILE A 604     -36.887 -15.752  44.205  1.00  0.00           H  
ATOM    384 HG22 ILE A 604     -37.515 -14.544  43.107  1.00  0.00           H  
ATOM    385 HG23 ILE A 604     -37.595 -16.242  42.667  1.00  0.00           H  
ATOM    386 HD11 ILE A 604     -34.148 -18.352  43.515  1.00  0.00           H  
ATOM    387 HD12 ILE A 604     -34.140 -16.816  44.372  1.00  0.00           H  
ATOM    388 HD13 ILE A 604     -35.648 -17.701  44.135  1.00  0.00           H  
ATOM    389  N   LEU A 605     -37.939 -14.806  40.177  1.00 23.96           N  
ATOM    390  CA  LEU A 605     -38.976 -15.301  39.270  1.00 23.96           C  
ATOM    391  C   LEU A 605     -38.825 -14.711  37.861  1.00 23.96           C  
ATOM    392  O   LEU A 605     -39.041 -15.439  36.895  1.00 23.96           O  
ATOM    393  CB  LEU A 605     -40.379 -14.937  39.805  1.00 23.96           C  
ATOM    394  CG  LEU A 605     -40.826 -15.715  41.061  1.00 23.96           C  
ATOM    395  CD1 LEU A 605     -42.145 -15.135  41.601  1.00 23.96           C  
ATOM    396  CD2 LEU A 605     -40.971 -17.226  40.816  1.00 23.96           C  
ATOM    397  H   LEU A 605     -38.217 -14.126  40.871  1.00  0.00           H  
ATOM    398  HA  LEU A 605     -38.881 -16.383  39.178  1.00  0.00           H  
ATOM    399  HB2 LEU A 605     -40.412 -13.867  40.015  1.00  0.00           H  
ATOM    400  HB3 LEU A 605     -41.125 -15.105  39.025  1.00  0.00           H  
ATOM    401  HG  LEU A 605     -40.064 -15.597  41.828  1.00  0.00           H  
ATOM    402 HD11 LEU A 605     -42.440 -15.628  42.528  1.00  0.00           H  
ATOM    403 HD12 LEU A 605     -42.053 -14.069  41.813  1.00  0.00           H  
ATOM    404 HD13 LEU A 605     -42.956 -15.261  40.883  1.00  0.00           H  
ATOM    405 HD21 LEU A 605     -41.341 -17.732  41.708  1.00  0.00           H  
ATOM    406 HD22 LEU A 605     -41.670 -17.430  40.005  1.00  0.00           H  
ATOM    407 HD23 LEU A 605     -40.019 -17.691  40.563  1.00  0.00           H  
ATOM    408  N   VAL A 606     -38.417 -13.434  37.731  1.00 17.87           N  
ATOM    409  CA  VAL A 606     -38.129 -12.792  36.443  1.00 17.87           C  
ATOM    410  C   VAL A 606     -36.843 -13.378  35.826  1.00 17.87           C  
ATOM    411  O   VAL A 606     -36.808 -13.579  34.615  1.00 17.87           O  
ATOM    412  CB  VAL A 606     -38.030 -11.247  36.611  1.00 17.87           C  
ATOM    413  CG1 VAL A 606     -37.637 -10.503  35.314  1.00 17.87           C  
ATOM    414  CG2 VAL A 606     -39.364 -10.642  37.089  1.00 17.87           C  
ATOM    415  H   VAL A 606     -38.273 -12.885  38.568  1.00  0.00           H  
ATOM    416  HA  VAL A 606     -38.954 -13.008  35.760  1.00  0.00           H  
ATOM    417  HB  VAL A 606     -37.272 -11.034  37.366  1.00  0.00           H  
ATOM    418 HG11 VAL A 606     -37.554  -9.430  35.491  1.00  0.00           H  
ATOM    419 HG12 VAL A 606     -36.687 -10.828  34.897  1.00  0.00           H  
ATOM    420 HG13 VAL A 606     -38.387 -10.649  34.536  1.00  0.00           H  
ATOM    421 HG21 VAL A 606     -39.236  -9.611  37.417  1.00  0.00           H  
ATOM    422 HG22 VAL A 606     -40.100 -10.642  36.285  1.00  0.00           H  
ATOM    423 HG23 VAL A 606     -39.817 -11.197  37.906  1.00  0.00           H  
ATOM    424  N   THR A 607     -35.820 -13.708  36.639  1.00 21.66           N  
ATOM    425  CA  THR A 607     -34.563 -14.313  36.177  1.00 21.66           C  
ATOM    426  C   THR A 607     -34.798 -15.758  35.711  1.00 21.66           C  
ATOM    427  O   THR A 607     -34.269 -16.145  34.670  1.00 21.66           O  
ATOM    428  CB  THR A 607     -33.515 -14.310  37.315  1.00 21.66           C  
ATOM    429  CG2 THR A 607     -32.141 -14.862  36.892  1.00 21.66           C  
ATOM    430  OG1 THR A 607     -33.288 -12.980  37.715  1.00 21.66           O  
ATOM    431  H   THR A 607     -35.917 -13.525  37.628  1.00  0.00           H  
ATOM    432  HA  THR A 607     -34.182 -13.731  35.335  1.00  0.00           H  
ATOM    433  HB  THR A 607     -33.879 -14.863  38.182  1.00  0.00           H  
ATOM    434  HG1 THR A 607     -34.080 -12.642  38.111  1.00  0.00           H  
ATOM    435 HG21 THR A 607     -31.407 -14.714  37.682  1.00  0.00           H  
ATOM    436 HG22 THR A 607     -32.174 -15.932  36.682  1.00  0.00           H  
ATOM    437 HG23 THR A 607     -31.765 -14.358  36.000  1.00  0.00           H  
ATOM    438  N   LEU A 608     -35.620 -16.527  36.450  1.00 27.99           N  
ATOM    439  CA  LEU A 608     -36.039 -17.887  36.112  1.00 27.99           C  
ATOM    440  C   LEU A 608     -36.861 -17.909  34.817  1.00 27.99           C  
ATOM    441  O   LEU A 608     -36.624 -18.774  33.975  1.00 27.99           O  
ATOM    442  CB  LEU A 608     -36.859 -18.477  37.285  1.00 27.99           C  
ATOM    443  CG  LEU A 608     -37.402 -19.913  37.076  1.00 27.99           C  
ATOM    444  CD1 LEU A 608     -36.271 -20.946  36.939  1.00 27.99           C  
ATOM    445  CD2 LEU A 608     -38.361 -20.300  38.210  1.00 27.99           C  
ATOM    446  H   LEU A 608     -36.002 -16.133  37.300  1.00  0.00           H  
ATOM    447  HA  LEU A 608     -35.138 -18.485  35.965  1.00  0.00           H  
ATOM    448  HB2 LEU A 608     -36.246 -18.465  38.186  1.00  0.00           H  
ATOM    449  HB3 LEU A 608     -37.700 -17.814  37.493  1.00  0.00           H  
ATOM    450  HG  LEU A 608     -37.995 -19.949  36.162  1.00  0.00           H  
ATOM    451 HD11 LEU A 608     -36.671 -21.955  36.836  1.00  0.00           H  
ATOM    452 HD12 LEU A 608     -35.658 -20.754  36.057  1.00  0.00           H  
ATOM    453 HD13 LEU A 608     -35.616 -20.935  37.810  1.00  0.00           H  
ATOM    454 HD21 LEU A 608     -38.777 -21.296  38.053  1.00  0.00           H  
ATOM    455 HD22 LEU A 608     -37.854 -20.299  39.175  1.00  0.00           H  
ATOM    456 HD23 LEU A 608     -39.197 -19.602  38.273  1.00  0.00           H  
ATOM    457  N   PHE A 609     -37.789 -16.948  34.651  1.00 45.62           N  
ATOM    458  CA  PHE A 609     -38.628 -16.799  33.466  1.00 45.62           C  
ATOM    459  C   PHE A 609     -37.783 -16.506  32.217  1.00 45.62           C  
ATOM    460  O   PHE A 609     -37.947 -17.185  31.204  1.00 45.62           O  
ATOM    461  CB  PHE A 609     -39.681 -15.689  33.687  1.00 45.62           C  
ATOM    462  CG  PHE A 609     -40.731 -15.663  32.592  1.00 45.62           C  
ATOM    463  CD1 PHE A 609     -41.929 -16.389  32.753  1.00 45.62           C  
ATOM    464  CD2 PHE A 609     -40.470 -15.006  31.371  1.00 45.62           C  
ATOM    465  CE1 PHE A 609     -42.847 -16.482  31.690  1.00 45.62           C  
ATOM    466  CE2 PHE A 609     -41.366 -15.144  30.295  1.00 45.62           C  
ATOM    467  CZ  PHE A 609     -42.559 -15.871  30.455  1.00 45.62           C  
ATOM    468  H   PHE A 609     -37.931 -16.285  35.402  1.00  0.00           H  
ATOM    469  HA  PHE A 609     -39.149 -17.747  33.314  1.00  0.00           H  
ATOM    470  HB2 PHE A 609     -40.196 -15.856  34.634  1.00  0.00           H  
ATOM    471  HB3 PHE A 609     -39.212 -14.708  33.767  1.00  0.00           H  
ATOM    472  HD1 PHE A 609     -42.136 -16.901  33.682  1.00  0.00           H  
ATOM    473  HD2 PHE A 609     -39.551 -14.456  31.231  1.00  0.00           H  
ATOM    474  HE1 PHE A 609     -43.759 -17.047  31.813  1.00  0.00           H  
ATOM    475  HE2 PHE A 609     -41.129 -14.711  29.337  1.00  0.00           H  
ATOM    476  HZ  PHE A 609     -43.247 -15.969  29.628  1.00  0.00           H  
ATOM    477  N   VAL A 610     -36.869 -15.523  32.305  1.00 28.16           N  
ATOM    478  CA  VAL A 610     -35.934 -15.144  31.245  1.00 28.16           C  
ATOM    479  C   VAL A 610     -34.990 -16.305  30.878  1.00 28.16           C  
ATOM    480  O   VAL A 610     -34.723 -16.495  29.698  1.00 28.16           O  
ATOM    481  CB  VAL A 610     -35.170 -13.853  31.654  1.00 28.16           C  
ATOM    482  CG1 VAL A 610     -33.940 -13.536  30.780  1.00 28.16           C  
ATOM    483  CG2 VAL A 610     -36.106 -12.628  31.640  1.00 28.16           C  
ATOM    484  H   VAL A 610     -36.804 -15.009  33.175  1.00  0.00           H  
ATOM    485  HA  VAL A 610     -36.522 -14.921  30.352  1.00  0.00           H  
ATOM    486  HB  VAL A 610     -34.807 -13.986  32.675  1.00  0.00           H  
ATOM    487 HG11 VAL A 610     -33.464 -12.617  31.122  1.00  0.00           H  
ATOM    488 HG12 VAL A 610     -33.177 -14.313  30.833  1.00  0.00           H  
ATOM    489 HG13 VAL A 610     -34.217 -13.407  29.733  1.00  0.00           H  
ATOM    490 HG21 VAL A 610     -35.614 -11.748  32.056  1.00  0.00           H  
ATOM    491 HG22 VAL A 610     -36.411 -12.381  30.622  1.00  0.00           H  
ATOM    492 HG23 VAL A 610     -37.017 -12.793  32.212  1.00  0.00           H  
ATOM    493  N   THR A 611     -34.519 -17.115  31.840  1.00 23.32           N  
ATOM    494  CA  THR A 611     -33.649 -18.260  31.548  1.00 23.32           C  
ATOM    495  C   THR A 611     -34.429 -19.378  30.823  1.00 23.32           C  
ATOM    496  O   THR A 611     -33.872 -19.988  29.910  1.00 23.32           O  
ATOM    497  CB  THR A 611     -33.011 -18.797  32.854  1.00 23.32           C  
ATOM    498  CG2 THR A 611     -32.039 -19.971  32.625  1.00 23.32           C  
ATOM    499  OG1 THR A 611     -32.236 -17.775  33.449  1.00 23.32           O  
ATOM    500  H   THR A 611     -34.769 -16.934  32.803  1.00  0.00           H  
ATOM    501  HA  THR A 611     -32.847 -17.925  30.886  1.00  0.00           H  
ATOM    502  HB  THR A 611     -33.785 -19.096  33.563  1.00  0.00           H  
ATOM    503  HG1 THR A 611     -32.818 -17.085  33.738  1.00  0.00           H  
ATOM    504 HG21 THR A 611     -31.541 -20.254  33.553  1.00  0.00           H  
ATOM    505 HG22 THR A 611     -32.553 -20.859  32.259  1.00  0.00           H  
ATOM    506 HG23 THR A 611     -31.265 -19.711  31.901  1.00  0.00           H  
ATOM    507  N   LEU A 612     -35.709 -19.614  31.186  1.00 83.50           N  
ATOM    508  CA  LEU A 612     -36.577 -20.652  30.616  1.00 83.50           C  
ATOM    509  C   LEU A 612     -36.856 -20.404  29.125  1.00 83.50           C  
ATOM    510  O   LEU A 612     -36.705 -21.328  28.326  1.00 83.50           O  
ATOM    511  CB  LEU A 612     -37.906 -20.739  31.404  1.00 83.50           C  
ATOM    512  CG  LEU A 612     -38.659 -22.096  31.318  1.00 83.50           C  
ATOM    513  CD1 LEU A 612     -39.811 -22.118  32.332  1.00 83.50           C  
ATOM    514  CD2 LEU A 612     -39.204 -22.460  29.923  1.00 83.50           C  
ATOM    515  H   LEU A 612     -36.097 -19.056  31.936  1.00  0.00           H  
ATOM    516  HA  LEU A 612     -36.059 -21.601  30.739  1.00  0.00           H  
ATOM    517  HB2 LEU A 612     -37.677 -20.576  32.457  1.00  0.00           H  
ATOM    518  HB3 LEU A 612     -38.574 -19.921  31.129  1.00  0.00           H  
ATOM    519  HG  LEU A 612     -37.965 -22.883  31.615  1.00  0.00           H  
ATOM    520 HD11 LEU A 612     -40.311 -23.087  32.345  1.00  0.00           H  
ATOM    521 HD12 LEU A 612     -39.453 -21.925  33.344  1.00  0.00           H  
ATOM    522 HD13 LEU A 612     -40.559 -21.360  32.096  1.00  0.00           H  
ATOM    523 HD21 LEU A 612     -39.934 -23.268  29.984  1.00  0.00           H  
ATOM    524 HD22 LEU A 612     -39.694 -21.610  29.448  1.00  0.00           H  
ATOM    525 HD23 LEU A 612     -38.418 -22.823  29.265  1.00  0.00           H  
ATOM    526  N   ILE A 613     -37.229 -19.174  28.725  1.00 88.48           N  
ATOM    527  CA  ILE A 613     -37.461 -18.860  27.312  1.00 88.48           C  
ATOM    528  C   ILE A 613     -36.147 -18.973  26.503  1.00 88.48           C  
ATOM    529  O   ILE A 613     -36.165 -19.522  25.408  1.00 88.48           O  
ATOM    530  CB  ILE A 613     -38.181 -17.493  27.124  1.00 88.48           C  
ATOM    531  CG1 ILE A 613     -37.260 -16.274  27.298  1.00 88.48           C  
ATOM    532  CG2 ILE A 613     -39.467 -17.396  27.969  1.00 88.48           C  
ATOM    533  CD1 ILE A 613     -37.930 -14.922  27.123  1.00 88.48           C  
ATOM    534  H   ILE A 613     -37.347 -18.439  29.411  1.00  0.00           H  
ATOM    535  HA  ILE A 613     -38.139 -19.625  26.926  1.00  0.00           H  
ATOM    536  HB  ILE A 613     -38.509 -17.466  26.084  1.00  0.00           H  
ATOM    537 HG12 ILE A 613     -36.782 -16.309  28.273  1.00  0.00           H  
ATOM    538 HG13 ILE A 613     -36.485 -16.315  26.536  1.00  0.00           H  
ATOM    539 HG21 ILE A 613     -40.089 -16.557  27.657  1.00  0.00           H  
ATOM    540 HG22 ILE A 613     -40.073 -18.296  27.859  1.00  0.00           H  
ATOM    541 HG23 ILE A 613     -39.252 -17.269  29.027  1.00  0.00           H  
ATOM    542 HD11 ILE A 613     -37.170 -14.147  27.136  1.00  0.00           H  
ATOM    543 HD12 ILE A 613     -38.466 -14.858  26.176  1.00  0.00           H  
ATOM    544 HD13 ILE A 613     -38.629 -14.724  27.935  1.00  0.00           H  
ATOM    545  N   PHE A 614     -34.998 -18.542  27.054  1.00105.00           N  
ATOM    546  CA  PHE A 614     -33.701 -18.607  26.375  1.00105.00           C  
ATOM    547  C   PHE A 614     -33.198 -20.045  26.128  1.00105.00           C  
ATOM    548  O   PHE A 614     -32.498 -20.237  25.137  1.00105.00           O  
ATOM    549  CB  PHE A 614     -32.645 -17.780  27.148  1.00105.00           C  
ATOM    550  CG  PHE A 614     -32.620 -16.292  26.804  1.00105.00           C  
ATOM    551  CD1 PHE A 614     -33.749 -15.482  27.037  1.00105.00           C  
ATOM    552  CD2 PHE A 614     -31.467 -15.700  26.247  1.00105.00           C  
ATOM    553  CE1 PHE A 614     -33.739 -14.107  26.747  1.00105.00           C  
ATOM    554  CE2 PHE A 614     -31.452 -14.324  25.939  1.00105.00           C  
ATOM    555  CZ  PHE A 614     -32.586 -13.527  26.194  1.00105.00           C  
ATOM    556  H   PHE A 614     -35.025 -18.128  27.976  1.00  0.00           H  
ATOM    557  HA  PHE A 614     -33.820 -18.156  25.387  1.00  0.00           H  
ATOM    558  HB2 PHE A 614     -32.788 -17.890  28.223  1.00  0.00           H  
ATOM    559  HB3 PHE A 614     -31.646 -18.174  26.951  1.00  0.00           H  
ATOM    560  HD1 PHE A 614     -34.640 -15.913  27.441  1.00  0.00           H  
ATOM    561  HD2 PHE A 614     -30.587 -16.297  26.057  1.00  0.00           H  
ATOM    562  HE1 PHE A 614     -34.614 -13.504  26.938  1.00  0.00           H  
ATOM    563  HE2 PHE A 614     -30.565 -13.882  25.512  1.00  0.00           H  
ATOM    564  HZ  PHE A 614     -32.581 -12.474  25.966  1.00  0.00           H  
ATOM    565  N   VAL A 615     -33.564 -21.051  26.954  1.00 93.45           N  
ATOM    566  CA  VAL A 615     -33.198 -22.459  26.718  1.00 93.45           C  
ATOM    567  C   VAL A 615     -34.144 -23.143  25.711  1.00 93.45           C  
ATOM    568  O   VAL A 615     -33.666 -23.942  24.907  1.00 93.45           O  
ATOM    569  CB  VAL A 615     -33.151 -23.297  28.032  1.00 93.45           C  
ATOM    570  CG1 VAL A 615     -32.015 -22.851  28.963  1.00 93.45           C  
ATOM    571  CG2 VAL A 615     -34.458 -23.389  28.831  1.00 93.45           C  
ATOM    572  H   VAL A 615     -34.138 -20.838  27.760  1.00  0.00           H  
ATOM    573  HA  VAL A 615     -32.197 -22.490  26.284  1.00  0.00           H  
ATOM    574  HB  VAL A 615     -32.909 -24.322  27.742  1.00  0.00           H  
ATOM    575 HG11 VAL A 615     -32.012 -23.429  29.888  1.00  0.00           H  
ATOM    576 HG12 VAL A 615     -31.046 -23.007  28.495  1.00  0.00           H  
ATOM    577 HG13 VAL A 615     -32.100 -21.800  29.233  1.00  0.00           H  
ATOM    578 HG21 VAL A 615     -34.360 -24.096  29.654  1.00  0.00           H  
ATOM    579 HG22 VAL A 615     -34.683 -22.424  29.269  1.00  0.00           H  
ATOM    580 HG23 VAL A 615     -35.308 -23.715  28.234  1.00  0.00           H  
ATOM    581  N   LEU A 616     -35.456 -22.832  25.725  1.00 95.29           N  
ATOM    582  CA  LEU A 616     -36.461 -23.401  24.817  1.00 95.29           C  
ATOM    583  C   LEU A 616     -36.224 -22.851  23.405  1.00 95.29           C  
ATOM    584  O   LEU A 616     -36.051 -23.614  22.455  1.00 95.29           O  
ATOM    585  CB  LEU A 616     -37.877 -23.012  25.321  1.00 95.29           C  
ATOM    586  CG  LEU A 616     -39.085 -23.764  24.695  1.00 95.29           C  
ATOM    587  CD1 LEU A 616     -40.360 -23.459  25.499  1.00 95.29           C  
ATOM    588  CD2 LEU A 616     -39.350 -23.457  23.208  1.00 95.29           C  
ATOM    589  H   LEU A 616     -35.780 -22.165  26.414  1.00  0.00           H  
ATOM    590  HA  LEU A 616     -36.361 -24.488  24.810  1.00  0.00           H  
ATOM    591  HB2 LEU A 616     -37.898 -23.211  26.394  1.00  0.00           H  
ATOM    592  HB3 LEU A 616     -38.034 -21.936  25.237  1.00  0.00           H  
ATOM    593  HG  LEU A 616     -38.898 -24.835  24.786  1.00  0.00           H  
ATOM    594 HD11 LEU A 616     -41.210 -24.032  25.128  1.00  0.00           H  
ATOM    595 HD12 LEU A 616     -40.235 -23.711  26.552  1.00  0.00           H  
ATOM    596 HD13 LEU A 616     -40.619 -22.401  25.439  1.00  0.00           H  
ATOM    597 HD21 LEU A 616     -40.317 -23.851  22.892  1.00  0.00           H  
ATOM    598 HD22 LEU A 616     -39.356 -22.383  23.016  1.00  0.00           H  
ATOM    599 HD23 LEU A 616     -38.611 -23.918  22.557  1.00  0.00           H  
ATOM    600  N   TYR A 617     -36.182 -21.518  23.293  1.00104.97           N  
ATOM    601  CA  TYR A 617     -36.023 -20.778  22.054  1.00104.97           C  
ATOM    602  C   TYR A 617     -34.535 -20.512  21.731  1.00104.97           C  
ATOM    603  O   TYR A 617     -34.241 -19.563  21.010  1.00104.97           O  
ATOM    604  CB  TYR A 617     -36.743 -19.423  22.215  1.00104.97           C  
ATOM    605  CG  TYR A 617     -38.254 -19.447  22.369  1.00104.97           C  
ATOM    606  CD1 TYR A 617     -39.059 -19.512  21.214  1.00104.97           C  
ATOM    607  CD2 TYR A 617     -38.872 -19.359  23.634  1.00104.97           C  
ATOM    608  CE1 TYR A 617     -40.462 -19.495  21.324  1.00104.97           C  
ATOM    609  CE2 TYR A 617     -40.273 -19.353  23.749  1.00104.97           C  
ATOM    610  CZ  TYR A 617     -41.069 -19.421  22.592  1.00104.97           C  
ATOM    611  OH  TYR A 617     -42.428 -19.414  22.702  1.00104.97           O  
ATOM    612  H   TYR A 617     -36.297 -20.968  24.135  1.00  0.00           H  
ATOM    613  HA  TYR A 617     -36.464 -21.327  21.220  1.00  0.00           H  
ATOM    614  HB2 TYR A 617     -36.294 -18.825  23.007  1.00  0.00           H  
ATOM    615  HB3 TYR A 617     -36.588 -18.876  21.293  1.00  0.00           H  
ATOM    616  HD1 TYR A 617     -38.606 -19.572  20.236  1.00  0.00           H  
ATOM    617  HD2 TYR A 617     -38.296 -19.290  24.533  1.00  0.00           H  
ATOM    618  HE1 TYR A 617     -41.069 -19.544  20.432  1.00  0.00           H  
ATOM    619  HE2 TYR A 617     -40.733 -19.291  24.725  1.00  0.00           H  
ATOM    620  HH  TYR A 617     -42.868 -19.451  21.867  1.00  0.00           H  
ATOM    621  N   ARG A 618     -33.580 -21.327  22.222  1.00146.08           N  
ATOM    622  CA  ARG A 618     -32.137 -21.154  21.986  1.00146.08           C  
ATOM    623  C   ARG A 618     -31.728 -21.159  20.497  1.00146.08           C  
ATOM    624  O   ARG A 618     -30.751 -20.508  20.128  1.00146.08           O  
ATOM    625  CB  ARG A 618     -31.335 -22.215  22.775  1.00146.08           C  
ATOM    626  CG  ARG A 618     -31.377 -23.656  22.222  1.00146.08           C  
ATOM    627  CD  ARG A 618     -30.373 -24.589  22.915  1.00146.08           C  
ATOM    628  NE  ARG A 618     -30.985 -25.332  24.019  1.00146.08           N  
ATOM    629  CZ  ARG A 618     -31.660 -26.487  23.905  1.00146.08           C  
ATOM    630  NH1 ARG A 618     -31.889 -27.054  22.711  1.00146.08           N1+
ATOM    631  NH2 ARG A 618     -32.118 -27.081  25.013  1.00146.08           N1+
ATOM    632  H   ARG A 618     -33.867 -22.099  22.808  1.00  0.00           H  
ATOM    633  HA  ARG A 618     -31.876 -20.175  22.385  1.00  0.00           H  
ATOM    634  HB2 ARG A 618     -30.299 -21.880  22.810  1.00  0.00           H  
ATOM    635  HB3 ARG A 618     -31.663 -22.233  23.812  1.00  0.00           H  
ATOM    636  HG2 ARG A 618     -32.392 -24.050  22.300  1.00  0.00           H  
ATOM    637  HG3 ARG A 618     -31.134 -23.677  21.161  1.00  0.00           H  
ATOM    638  HD2 ARG A 618     -29.967 -25.302  22.197  1.00  0.00           H  
ATOM    639  HD3 ARG A 618     -29.518 -24.034  23.300  1.00  0.00           H  
ATOM    640  HE  ARG A 618     -30.904 -24.910  24.933  1.00  0.00           H  
ATOM    641 HH11 ARG A 618     -31.578 -26.597  21.865  1.00  0.00           H  
ATOM    642 HH12 ARG A 618     -32.406 -27.918  22.639  1.00  0.00           H  
ATOM    643 HH21 ARG A 618     -31.966 -26.660  25.918  1.00  0.00           H  
ATOM    644 HH22 ARG A 618     -32.636 -27.946  24.954  1.00  0.00           H  
ATOM    645  N   ASP A 619     -32.484 -21.892  19.662  1.00 49.07           N  
ATOM    646  CA  ASP A 619     -32.252 -22.086  18.229  1.00 49.07           C  
ATOM    647  C   ASP A 619     -32.663 -20.870  17.387  1.00 49.07           C  
ATOM    648  O   ASP A 619     -32.199 -20.747  16.253  1.00 49.07           O  
ATOM    649  CB  ASP A 619     -33.078 -23.300  17.737  1.00 49.07           C  
ATOM    650  CG  ASP A 619     -32.749 -24.599  18.475  1.00 49.07           C  
ATOM    651  OD1 ASP A 619     -31.555 -24.969  18.468  1.00 49.07           O  
ATOM    652  OD2 ASP A 619     -33.690 -25.189  19.049  1.00 49.07           O1-
ATOM    653  H   ASP A 619     -33.262 -22.396  20.062  1.00  0.00           H  
ATOM    654  HA  ASP A 619     -31.189 -22.274  18.062  1.00  0.00           H  
ATOM    655  HB2 ASP A 619     -34.146 -23.097  17.840  1.00  0.00           H  
ATOM    656  HB3 ASP A 619     -32.901 -23.472  16.674  1.00  0.00           H  
ATOM    657  N   THR A 620     -33.500 -19.969  17.934  1.00 45.58           N  
ATOM    658  CA  THR A 620     -33.956 -18.755  17.262  1.00 45.58           C  
ATOM    659  C   THR A 620     -32.787 -17.771  17.033  1.00 45.58           C  
ATOM    660  O   THR A 620     -31.941 -17.649  17.920  1.00 45.58           O  
ATOM    661  CB  THR A 620     -35.045 -18.049  18.092  1.00 45.58           C  
ATOM    662  CG2 THR A 620     -36.298 -18.892  18.369  1.00 45.58           C  
ATOM    663  OG1 THR A 620     -34.532 -17.498  19.283  1.00 45.58           O  
ATOM    664  H   THR A 620     -33.812 -20.122  18.883  1.00  0.00           H  
ATOM    665  HA  THR A 620     -34.408 -19.082  16.327  1.00  0.00           H  
ATOM    666  HB  THR A 620     -35.350 -17.191  17.505  1.00  0.00           H  
ATOM    667  HG1 THR A 620     -34.304 -18.206  19.873  1.00  0.00           H  
ATOM    668 HG21 THR A 620     -37.058 -18.300  18.881  1.00  0.00           H  
ATOM    669 HG22 THR A 620     -36.735 -19.254  17.438  1.00  0.00           H  
ATOM    670 HG23 THR A 620     -36.077 -19.761  18.988  1.00  0.00           H  
ATOM    671  N   PRO A 621     -32.740 -17.058  15.885  1.00 66.59           N  
ATOM    672  CA  PRO A 621     -31.739 -16.027  15.566  1.00 66.59           C  
ATOM    673  C   PRO A 621     -31.422 -14.978  16.653  1.00 66.59           C  
ATOM    674  O   PRO A 621     -30.255 -14.614  16.782  1.00 66.59           O  
ATOM    675  CB  PRO A 621     -32.264 -15.343  14.298  1.00 66.59           C  
ATOM    676  CG  PRO A 621     -33.081 -16.415  13.604  1.00 66.59           C  
ATOM    677  CD  PRO A 621     -33.632 -17.271  14.742  1.00 66.59           C  
ATOM    678  HA  PRO A 621     -30.815 -16.553  15.320  1.00  0.00           H  
ATOM    679  HB2 PRO A 621     -32.921 -14.507  14.549  1.00  0.00           H  
ATOM    680  HB3 PRO A 621     -31.464 -14.955  13.668  1.00  0.00           H  
ATOM    681  HG2 PRO A 621     -33.863 -16.007  12.963  1.00  0.00           H  
ATOM    682  HG3 PRO A 621     -32.422 -17.020  12.980  1.00  0.00           H  
ATOM    683  HD2 PRO A 621     -34.640 -16.944  15.004  1.00  0.00           H  
ATOM    684  HD3 PRO A 621     -33.673 -18.315  14.430  1.00  0.00           H  
ATOM    685  N   VAL A 622     -32.415 -14.504  17.435  1.00 95.69           N  
ATOM    686  CA  VAL A 622     -32.219 -13.494  18.489  1.00 95.69           C  
ATOM    687  C   VAL A 622     -31.340 -13.994  19.654  1.00 95.69           C  
ATOM    688  O   VAL A 622     -30.511 -13.229  20.150  1.00 95.69           O  
ATOM    689  CB  VAL A 622     -33.588 -12.931  18.971  1.00 95.69           C  
ATOM    690  CG1 VAL A 622     -34.461 -13.936  19.738  1.00 95.69           C  
ATOM    691  CG2 VAL A 622     -33.438 -11.642  19.803  1.00 95.69           C  
ATOM    692  H   VAL A 622     -33.360 -14.828  17.272  1.00  0.00           H  
ATOM    693  HA  VAL A 622     -31.670 -12.670  18.040  1.00  0.00           H  
ATOM    694  HB  VAL A 622     -34.141 -12.649  18.072  1.00  0.00           H  
ATOM    695 HG11 VAL A 622     -35.475 -13.554  19.856  1.00  0.00           H  
ATOM    696 HG12 VAL A 622     -34.530 -14.890  19.219  1.00  0.00           H  
ATOM    697 HG13 VAL A 622     -34.064 -14.119  20.735  1.00  0.00           H  
ATOM    698 HG21 VAL A 622     -34.412 -11.206  20.027  1.00  0.00           H  
ATOM    699 HG22 VAL A 622     -32.938 -11.827  20.754  1.00  0.00           H  
ATOM    700 HG23 VAL A 622     -32.861 -10.889  19.266  1.00  0.00           H  
ATOM    701  N   VAL A 623     -31.481 -15.270  20.058  1.00 47.45           N  
ATOM    702  CA  VAL A 623     -30.682 -15.885  21.120  1.00 47.45           C  
ATOM    703  C   VAL A 623     -29.378 -16.470  20.531  1.00 47.45           C  
ATOM    704  O   VAL A 623     -28.333 -16.381  21.175  1.00 47.45           O  
ATOM    705  CB  VAL A 623     -31.504 -17.014  21.812  1.00 47.45           C  
ATOM    706  CG1 VAL A 623     -30.755 -17.613  23.016  1.00 47.45           C  
ATOM    707  CG2 VAL A 623     -32.885 -16.534  22.293  1.00 47.45           C  
ATOM    708  H   VAL A 623     -32.169 -15.848  19.595  1.00  0.00           H  
ATOM    709  HA  VAL A 623     -30.423 -15.133  21.868  1.00  0.00           H  
ATOM    710  HB  VAL A 623     -31.681 -17.817  21.093  1.00  0.00           H  
ATOM    711 HG11 VAL A 623     -31.391 -18.281  23.595  1.00  0.00           H  
ATOM    712 HG12 VAL A 623     -29.893 -18.191  22.698  1.00  0.00           H  
ATOM    713 HG13 VAL A 623     -30.405 -16.833  23.691  1.00  0.00           H  
ATOM    714 HG21 VAL A 623     -33.425 -17.330  22.807  1.00  0.00           H  
ATOM    715 HG22 VAL A 623     -32.798 -15.693  22.982  1.00  0.00           H  
ATOM    716 HG23 VAL A 623     -33.509 -16.224  21.460  1.00  0.00           H  
ATOM    717  N   LYS A 624     -29.435 -17.050  19.318  1.00 74.42           N  
ATOM    718  CA  LYS A 624     -28.346 -17.778  18.662  1.00 74.42           C  
ATOM    719  C   LYS A 624     -27.209 -16.869  18.166  1.00 74.42           C  
ATOM    720  O   LYS A 624     -26.054 -17.295  18.199  1.00 74.42           O  
ATOM    721  CB  LYS A 624     -28.943 -18.548  17.465  1.00 74.42           C  
ATOM    722  CG  LYS A 624     -27.942 -19.422  16.681  1.00 74.42           C  
ATOM    723  CD  LYS A 624     -28.617 -20.360  15.669  1.00 74.42           C  
ATOM    724  CE  LYS A 624     -29.331 -19.623  14.526  1.00 74.42           C  
ATOM    725  NZ  LYS A 624     -29.941 -20.575  13.584  1.00 74.42           N1+
ATOM    726  H   LYS A 624     -30.334 -17.070  18.853  1.00  0.00           H  
ATOM    727  HA  LYS A 624     -27.934 -18.494  19.377  1.00  0.00           H  
ATOM    728  HB2 LYS A 624     -29.740 -19.194  17.837  1.00  0.00           H  
ATOM    729  HB3 LYS A 624     -29.419 -17.841  16.786  1.00  0.00           H  
ATOM    730  HG2 LYS A 624     -27.214 -18.801  16.158  1.00  0.00           H  
ATOM    731  HG3 LYS A 624     -27.375 -20.028  17.389  1.00  0.00           H  
ATOM    732  HD2 LYS A 624     -27.857 -21.021  15.250  1.00  0.00           H  
ATOM    733  HD3 LYS A 624     -29.324 -21.005  16.193  1.00  0.00           H  
ATOM    734  HE2 LYS A 624     -30.123 -18.982  14.912  1.00  0.00           H  
ATOM    735  HE3 LYS A 624     -28.631 -18.986  13.985  1.00  0.00           H  
ATOM    736  HZ1 LYS A 624     -30.622 -21.137  14.075  1.00  0.00           H  
ATOM    737  HZ2 LYS A 624     -30.401 -20.068  12.841  1.00  0.00           H  
ATOM    738  HZ3 LYS A 624     -29.228 -21.173  13.192  1.00  0.00           H  
ATOM    739  N   SER A 625     -27.511 -15.634  17.723  1.00 39.34           N  
ATOM    740  CA  SER A 625     -26.524 -14.662  17.234  1.00 39.34           C  
ATOM    741  C   SER A 625     -25.567 -14.184  18.347  1.00 39.34           C  
ATOM    742  O   SER A 625     -24.459 -13.736  18.056  1.00 39.34           O  
ATOM    743  CB  SER A 625     -27.282 -13.467  16.608  1.00 39.34           C  
ATOM    744  OG  SER A 625     -26.418 -12.509  16.025  1.00 39.34           O  
ATOM    745  H   SER A 625     -28.484 -15.355  17.707  1.00  0.00           H  
ATOM    746  HA  SER A 625     -25.928 -15.144  16.457  1.00  0.00           H  
ATOM    747  HB2 SER A 625     -27.942 -13.824  15.817  1.00  0.00           H  
ATOM    748  HB3 SER A 625     -27.913 -12.972  17.348  1.00  0.00           H  
ATOM    749  HG  SER A 625     -25.867 -12.135  16.698  1.00  0.00           H  
ATOM    750  N   SER A 626     -26.005 -14.271  19.614  1.00 38.05           N  
ATOM    751  CA  SER A 626     -25.265 -13.893  20.813  1.00 38.05           C  
ATOM    752  C   SER A 626     -24.566 -15.139  21.385  1.00 38.05           C  
ATOM    753  O   SER A 626     -25.022 -16.264  21.170  1.00 38.05           O  
ATOM    754  CB  SER A 626     -26.303 -13.395  21.846  1.00 38.05           C  
ATOM    755  OG  SER A 626     -25.693 -12.668  22.890  1.00 38.05           O  
ATOM    756  H   SER A 626     -26.913 -14.690  19.762  1.00  0.00           H  
ATOM    757  HA  SER A 626     -24.537 -13.110  20.586  1.00  0.00           H  
ATOM    758  HB2 SER A 626     -27.042 -12.742  21.382  1.00  0.00           H  
ATOM    759  HB3 SER A 626     -26.863 -14.228  22.275  1.00  0.00           H  
ATOM    760  HG  SER A 626     -25.532 -11.790  22.574  1.00  0.00           H  
ATOM    761  N   SER A 627     -23.487 -14.932  22.158  1.00 36.60           N  
ATOM    762  CA  SER A 627     -22.812 -15.971  22.938  1.00 36.60           C  
ATOM    763  C   SER A 627     -23.735 -16.408  24.086  1.00 36.60           C  
ATOM    764  O   SER A 627     -23.905 -15.674  25.062  1.00 36.60           O  
ATOM    765  CB  SER A 627     -21.504 -15.398  23.522  1.00 36.60           C  
ATOM    766  OG  SER A 627     -20.486 -15.371  22.545  1.00 36.60           O  
ATOM    767  H   SER A 627     -23.160 -13.985  22.276  1.00  0.00           H  
ATOM    768  HA  SER A 627     -22.588 -16.834  22.306  1.00  0.00           H  
ATOM    769  HB2 SER A 627     -21.656 -14.394  23.920  1.00  0.00           H  
ATOM    770  HB3 SER A 627     -21.142 -16.017  24.344  1.00  0.00           H  
ATOM    771  HG  SER A 627     -20.262 -16.263  22.324  1.00  0.00           H  
ATOM    772  N   ARG A 628     -24.351 -17.594  23.939  1.00 70.37           N  
ATOM    773  CA  ARG A 628     -25.334 -18.143  24.871  1.00 70.37           C  
ATOM    774  C   ARG A 628     -24.687 -18.583  26.192  1.00 70.37           C  
ATOM    775  O   ARG A 628     -25.311 -18.412  27.236  1.00 70.37           O  
ATOM    776  CB  ARG A 628     -26.050 -19.346  24.222  1.00 70.37           C  
ATOM    777  CG  ARG A 628     -26.994 -18.934  23.079  1.00 70.37           C  
ATOM    778  CD  ARG A 628     -27.706 -20.129  22.428  1.00 70.37           C  
ATOM    779  NE  ARG A 628     -26.837 -20.787  21.444  1.00 70.37           N  
ATOM    780  CZ  ARG A 628     -27.035 -21.998  20.899  1.00 70.37           C  
ATOM    781  NH1 ARG A 628     -28.090 -22.752  21.234  1.00 70.37           N1+
ATOM    782  NH2 ARG A 628     -26.162 -22.462  19.998  1.00 70.37           N1+
ATOM    783  H   ARG A 628     -24.156 -18.130  23.105  1.00  0.00           H  
ATOM    784  HA  ARG A 628     -26.073 -17.371  25.096  1.00  0.00           H  
ATOM    785  HB2 ARG A 628     -25.314 -20.065  23.858  1.00  0.00           H  
ATOM    786  HB3 ARG A 628     -26.639 -19.871  24.977  1.00  0.00           H  
ATOM    787  HG2 ARG A 628     -27.738 -18.239  23.469  1.00  0.00           H  
ATOM    788  HG3 ARG A 628     -26.445 -18.378  22.318  1.00  0.00           H  
ATOM    789  HD2 ARG A 628     -28.040 -20.838  23.187  1.00  0.00           H  
ATOM    790  HD3 ARG A 628     -28.591 -19.795  21.888  1.00  0.00           H  
ATOM    791  HE  ARG A 628     -26.041 -20.247  21.135  1.00  0.00           H  
ATOM    792 HH11 ARG A 628     -28.763 -22.399  21.898  1.00  0.00           H  
ATOM    793 HH12 ARG A 628     -28.236 -23.654  20.804  1.00  0.00           H  
ATOM    794 HH21 ARG A 628     -25.356 -21.911  19.737  1.00  0.00           H  
ATOM    795 HH22 ARG A 628     -26.293 -23.370  19.577  1.00  0.00           H  
ATOM    796  N   GLU A 629     -23.433 -19.073  26.161  1.00 57.89           N  
ATOM    797  CA  GLU A 629     -22.638 -19.454  27.332  1.00 57.89           C  
ATOM    798  C   GLU A 629     -22.402 -18.260  28.268  1.00 57.89           C  
ATOM    799  O   GLU A 629     -22.582 -18.400  29.476  1.00 57.89           O  
ATOM    800  CB  GLU A 629     -21.269 -20.041  26.914  1.00 57.89           C  
ATOM    801  CG  GLU A 629     -21.319 -21.429  26.239  1.00 57.89           C  
ATOM    802  CD  GLU A 629     -21.645 -21.435  24.741  1.00 57.89           C  
ATOM    803  OE1 GLU A 629     -21.788 -20.339  24.152  1.00 57.89           O  
ATOM    804  OE2 GLU A 629     -21.738 -22.559  24.203  1.00 57.89           O1-
ATOM    805  H   GLU A 629     -22.992 -19.213  25.259  1.00  0.00           H  
ATOM    806  HA  GLU A 629     -23.187 -20.214  27.888  1.00  0.00           H  
ATOM    807  HB2 GLU A 629     -20.723 -19.331  26.289  1.00  0.00           H  
ATOM    808  HB3 GLU A 629     -20.655 -20.152  27.810  1.00  0.00           H  
ATOM    809  HG2 GLU A 629     -20.340 -21.899  26.345  1.00  0.00           H  
ATOM    810  HG3 GLU A 629     -22.023 -22.078  26.762  1.00  0.00           H  
ATOM    811  N   LEU A 630     -22.064 -17.082  27.710  1.00 30.75           N  
ATOM    812  CA  LEU A 630     -21.877 -15.842  28.465  1.00 30.75           C  
ATOM    813  C   LEU A 630     -23.198 -15.310  29.036  1.00 30.75           C  
ATOM    814  O   LEU A 630     -23.191 -14.798  30.152  1.00 30.75           O  
ATOM    815  CB  LEU A 630     -21.247 -14.749  27.575  1.00 30.75           C  
ATOM    816  CG  LEU A 630     -19.819 -15.041  27.069  1.00 30.75           C  
ATOM    817  CD1 LEU A 630     -19.308 -13.850  26.248  1.00 30.75           C  
ATOM    818  CD2 LEU A 630     -18.829 -15.362  28.203  1.00 30.75           C  
ATOM    819  H   LEU A 630     -21.956 -17.041  26.707  1.00  0.00           H  
ATOM    820  HA  LEU A 630     -21.225 -16.041  29.314  1.00  0.00           H  
ATOM    821  HB2 LEU A 630     -21.896 -14.558  26.719  1.00  0.00           H  
ATOM    822  HB3 LEU A 630     -21.219 -13.812  28.137  1.00  0.00           H  
ATOM    823  HG  LEU A 630     -19.853 -15.909  26.409  1.00  0.00           H  
ATOM    824 HD11 LEU A 630     -18.300 -14.039  25.886  1.00  0.00           H  
ATOM    825 HD12 LEU A 630     -19.940 -13.653  25.383  1.00  0.00           H  
ATOM    826 HD13 LEU A 630     -19.271 -12.940  26.847  1.00  0.00           H  
ATOM    827 HD21 LEU A 630     -17.812 -15.462  27.825  1.00  0.00           H  
ATOM    828 HD22 LEU A 630     -18.822 -14.575  28.958  1.00  0.00           H  
ATOM    829 HD23 LEU A 630     -19.070 -16.303  28.696  1.00  0.00           H  
ATOM    830  N   CYS A 631     -24.324 -15.477  28.318  1.00 22.85           N  
ATOM    831  CA  CYS A 631     -25.662 -15.098  28.781  1.00 22.85           C  
ATOM    832  C   CYS A 631     -26.102 -15.905  30.016  1.00 22.85           C  
ATOM    833  O   CYS A 631     -26.703 -15.323  30.914  1.00 22.85           O  
ATOM    834  CB  CYS A 631     -26.701 -15.264  27.653  1.00 22.85           C  
ATOM    835  SG  CYS A 631     -26.485 -13.979  26.389  1.00 22.85           S  
ATOM    836  H   CYS A 631     -24.254 -15.926  27.415  1.00  0.00           H  
ATOM    837  HA  CYS A 631     -25.637 -14.048  29.077  1.00  0.00           H  
ATOM    838  HB2 CYS A 631     -26.642 -16.245  27.185  1.00  0.00           H  
ATOM    839  HB3 CYS A 631     -27.714 -15.165  28.046  1.00  0.00           H  
ATOM    840  HG  CYS A 631     -25.273 -14.382  25.991  1.00  0.00           H  
ATOM    841  N   TYR A 632     -25.755 -17.205  30.099  1.00 39.61           N  
ATOM    842  CA  TYR A 632     -26.049 -18.057  31.255  1.00 39.61           C  
ATOM    843  C   TYR A 632     -25.204 -17.696  32.487  1.00 39.61           C  
ATOM    844  O   TYR A 632     -25.722 -17.799  33.596  1.00 39.61           O  
ATOM    845  CB  TYR A 632     -25.803 -19.545  30.915  1.00 39.61           C  
ATOM    846  CG  TYR A 632     -26.788 -20.145  29.928  1.00 39.61           C  
ATOM    847  CD1 TYR A 632     -28.177 -20.080  30.172  1.00 39.61           C  
ATOM    848  CD2 TYR A 632     -26.319 -20.766  28.753  1.00 39.61           C  
ATOM    849  CE1 TYR A 632     -29.087 -20.572  29.217  1.00 39.61           C  
ATOM    850  CE2 TYR A 632     -27.227 -21.251  27.794  1.00 39.61           C  
ATOM    851  CZ  TYR A 632     -28.612 -21.140  28.017  1.00 39.61           C  
ATOM    852  OH  TYR A 632     -29.486 -21.571  27.063  1.00 39.61           O  
ATOM    853  H   TYR A 632     -25.259 -17.624  29.324  1.00  0.00           H  
ATOM    854  HA  TYR A 632     -27.095 -17.917  31.531  1.00  0.00           H  
ATOM    855  HB2 TYR A 632     -24.785 -19.677  30.542  1.00  0.00           H  
ATOM    856  HB3 TYR A 632     -25.868 -20.150  31.820  1.00  0.00           H  
ATOM    857  HD1 TYR A 632     -28.555 -19.630  31.078  1.00  0.00           H  
ATOM    858  HD2 TYR A 632     -25.260 -20.844  28.564  1.00  0.00           H  
ATOM    859  HE1 TYR A 632     -30.148 -20.488  29.399  1.00  0.00           H  
ATOM    860  HE2 TYR A 632     -26.857 -21.693  26.880  1.00  0.00           H  
ATOM    861  HH  TYR A 632     -30.389 -21.410  27.290  1.00  0.00           H  
ATOM    862  N   ILE A 633     -23.948 -17.239  32.312  1.00 22.63           N  
ATOM    863  CA  ILE A 633     -23.084 -16.777  33.409  1.00 22.63           C  
ATOM    864  C   ILE A 633     -23.592 -15.420  33.946  1.00 22.63           C  
ATOM    865  O   ILE A 633     -23.563 -15.210  35.159  1.00 22.63           O  
ATOM    866  CB  ILE A 633     -21.597 -16.672  32.946  1.00 22.63           C  
ATOM    867  CG1 ILE A 633     -21.041 -18.029  32.451  1.00 22.63           C  
ATOM    868  CG2 ILE A 633     -20.674 -16.139  34.067  1.00 22.63           C  
ATOM    869  CD1 ILE A 633     -19.751 -17.909  31.623  1.00 22.63           C  
ATOM    870  H   ILE A 633     -23.581 -17.180  31.372  1.00  0.00           H  
ATOM    871  HA  ILE A 633     -23.138 -17.505  34.221  1.00  0.00           H  
ATOM    872  HB  ILE A 633     -21.557 -15.968  32.112  1.00  0.00           H  
ATOM    873 HG12 ILE A 633     -20.868 -18.689  33.302  1.00  0.00           H  
ATOM    874 HG13 ILE A 633     -21.778 -18.545  31.842  1.00  0.00           H  
ATOM    875 HG21 ILE A 633     -19.637 -16.066  33.742  1.00  0.00           H  
ATOM    876 HG22 ILE A 633     -20.956 -15.141  34.390  1.00  0.00           H  
ATOM    877 HG23 ILE A 633     -20.701 -16.786  34.944  1.00  0.00           H  
ATOM    878 HD11 ILE A 633     -19.458 -18.882  31.226  1.00  0.00           H  
ATOM    879 HD12 ILE A 633     -19.887 -17.238  30.776  1.00  0.00           H  
ATOM    880 HD13 ILE A 633     -18.914 -17.537  32.213  1.00  0.00           H  
ATOM    881  N   ILE A 634     -24.090 -14.529  33.066  1.00 25.92           N  
ATOM    882  CA  ILE A 634     -24.702 -13.247  33.429  1.00 25.92           C  
ATOM    883  C   ILE A 634     -26.014 -13.467  34.204  1.00 25.92           C  
ATOM    884  O   ILE A 634     -26.200 -12.842  35.246  1.00 25.92           O  
ATOM    885  CB  ILE A 634     -24.903 -12.348  32.170  1.00 25.92           C  
ATOM    886  CG1 ILE A 634     -23.550 -11.929  31.553  1.00 25.92           C  
ATOM    887  CG2 ILE A 634     -25.731 -11.078  32.466  1.00 25.92           C  
ATOM    888  CD1 ILE A 634     -23.635 -11.411  30.109  1.00 25.92           C  
ATOM    889  H   ILE A 634     -24.062 -14.765  32.083  1.00  0.00           H  
ATOM    890  HA  ILE A 634     -24.017 -12.743  34.106  1.00  0.00           H  
ATOM    891  HB  ILE A 634     -25.444 -12.935  31.427  1.00  0.00           H  
ATOM    892 HG12 ILE A 634     -23.081 -11.173  32.180  1.00  0.00           H  
ATOM    893 HG13 ILE A 634     -22.866 -12.772  31.560  1.00  0.00           H  
ATOM    894 HG21 ILE A 634     -25.830 -10.440  31.589  1.00  0.00           H  
ATOM    895 HG22 ILE A 634     -26.744 -11.313  32.787  1.00  0.00           H  
ATOM    896 HG23 ILE A 634     -25.267 -10.484  33.251  1.00  0.00           H  
ATOM    897 HD11 ILE A 634     -22.636 -11.221  29.714  1.00  0.00           H  
ATOM    898 HD12 ILE A 634     -24.113 -12.140  29.454  1.00  0.00           H  
ATOM    899 HD13 ILE A 634     -24.192 -10.478  30.040  1.00  0.00           H  
ATOM    900  N   LEU A 635     -26.891 -14.371  33.730  1.00 36.24           N  
ATOM    901  CA  LEU A 635     -28.159 -14.729  34.373  1.00 36.24           C  
ATOM    902  C   LEU A 635     -27.962 -15.474  35.705  1.00 36.24           C  
ATOM    903  O   LEU A 635     -28.774 -15.299  36.612  1.00 36.24           O  
ATOM    904  CB  LEU A 635     -29.004 -15.604  33.420  1.00 36.24           C  
ATOM    905  CG  LEU A 635     -29.611 -14.838  32.224  1.00 36.24           C  
ATOM    906  CD1 LEU A 635     -30.131 -15.811  31.153  1.00 36.24           C  
ATOM    907  CD2 LEU A 635     -30.720 -13.863  32.654  1.00 36.24           C  
ATOM    908  H   LEU A 635     -26.669 -14.838  32.859  1.00  0.00           H  
ATOM    909  HA  LEU A 635     -28.699 -13.811  34.598  1.00  0.00           H  
ATOM    910  HB2 LEU A 635     -28.385 -16.424  33.055  1.00  0.00           H  
ATOM    911  HB3 LEU A 635     -29.821 -16.078  33.968  1.00  0.00           H  
ATOM    912  HG  LEU A 635     -28.824 -14.242  31.765  1.00  0.00           H  
ATOM    913 HD11 LEU A 635     -30.516 -15.272  30.287  1.00  0.00           H  
ATOM    914 HD12 LEU A 635     -29.339 -16.472  30.800  1.00  0.00           H  
ATOM    915 HD13 LEU A 635     -30.938 -16.433  31.537  1.00  0.00           H  
ATOM    916 HD21 LEU A 635     -31.145 -13.351  31.792  1.00  0.00           H  
ATOM    917 HD22 LEU A 635     -31.533 -14.384  33.161  1.00  0.00           H  
ATOM    918 HD23 LEU A 635     -30.350 -13.087  33.323  1.00  0.00           H  
ATOM    919  N   ALA A 636     -26.873 -16.251  35.846  1.00 20.55           N  
ATOM    920  CA  ALA A 636     -26.489 -16.928  37.083  1.00 20.55           C  
ATOM    921  C   ALA A 636     -25.931 -15.935  38.113  1.00 20.55           C  
ATOM    922  O   ALA A 636     -26.259 -16.054  39.290  1.00 20.55           O  
ATOM    923  CB  ALA A 636     -25.414 -17.981  36.773  1.00 20.55           C  
ATOM    924  H   ALA A 636     -26.262 -16.364  35.048  1.00  0.00           H  
ATOM    925  HA  ALA A 636     -27.362 -17.428  37.506  1.00  0.00           H  
ATOM    926  HB1 ALA A 636     -25.085 -18.489  37.680  1.00  0.00           H  
ATOM    927  HB2 ALA A 636     -25.804 -18.748  36.103  1.00  0.00           H  
ATOM    928  HB3 ALA A 636     -24.536 -17.542  36.299  1.00  0.00           H  
ATOM    929  N   GLY A 637     -25.157 -14.926  37.674  1.00 15.27           N  
ATOM    930  CA  GLY A 637     -24.662 -13.830  38.505  1.00 15.27           C  
ATOM    931  C   GLY A 637     -25.784 -12.902  38.992  1.00 15.27           C  
ATOM    932  O   GLY A 637     -25.746 -12.445  40.132  1.00 15.27           O  
ATOM    933  H   GLY A 637     -24.920 -14.900  36.691  1.00  0.00           H  
ATOM    934  HA2 GLY A 637     -24.109 -14.230  39.356  1.00  0.00           H  
ATOM    935  HA3 GLY A 637     -23.957 -13.240  37.918  1.00  0.00           H  
ATOM    936  N   ILE A 638     -26.807 -12.679  38.148  1.00 39.86           N  
ATOM    937  CA  ILE A 638     -28.046 -11.958  38.449  1.00 39.86           C  
ATOM    938  C   ILE A 638     -28.899 -12.723  39.478  1.00 39.86           C  
ATOM    939  O   ILE A 638     -29.369 -12.110  40.435  1.00 39.86           O  
ATOM    940  CB  ILE A 638     -28.810 -11.692  37.112  1.00 39.86           C  
ATOM    941  CG1 ILE A 638     -28.177 -10.500  36.355  1.00 39.86           C  
ATOM    942  CG2 ILE A 638     -30.342 -11.504  37.218  1.00 39.86           C  
ATOM    943  CD1 ILE A 638     -28.646 -10.359  34.899  1.00 39.86           C  
ATOM    944  H   ILE A 638     -26.734 -13.075  37.220  1.00  0.00           H  
ATOM    945  HA  ILE A 638     -27.757 -11.011  38.903  1.00  0.00           H  
ATOM    946  HB  ILE A 638     -28.676 -12.579  36.496  1.00  0.00           H  
ATOM    947 HG12 ILE A 638     -28.377  -9.569  36.886  1.00  0.00           H  
ATOM    948 HG13 ILE A 638     -27.092 -10.605  36.349  1.00  0.00           H  
ATOM    949 HG21 ILE A 638     -30.802 -11.497  36.232  1.00  0.00           H  
ATOM    950 HG22 ILE A 638     -30.824 -12.318  37.751  1.00  0.00           H  
ATOM    951 HG23 ILE A 638     -30.625 -10.573  37.701  1.00  0.00           H  
ATOM    952 HD11 ILE A 638     -28.065  -9.595  34.380  1.00  0.00           H  
ATOM    953 HD12 ILE A 638     -28.527 -11.294  34.352  1.00  0.00           H  
ATOM    954 HD13 ILE A 638     -29.692 -10.065  34.835  1.00  0.00           H  
ATOM    955  N   PHE A 639     -29.075 -14.048  39.297  1.00 32.30           N  
ATOM    956  CA  PHE A 639     -29.808 -14.943  40.202  1.00 32.30           C  
ATOM    957  C   PHE A 639     -29.216 -14.882  41.612  1.00 32.30           C  
ATOM    958  O   PHE A 639     -29.934 -14.593  42.564  1.00 32.30           O  
ATOM    959  CB  PHE A 639     -29.784 -16.392  39.661  1.00 32.30           C  
ATOM    960  CG  PHE A 639     -30.518 -17.411  40.521  1.00 32.30           C  
ATOM    961  CD1 PHE A 639     -31.870 -17.710  40.260  1.00 32.30           C  
ATOM    962  CD2 PHE A 639     -29.852 -18.061  41.584  1.00 32.30           C  
ATOM    963  CE1 PHE A 639     -32.548 -18.657  41.052  1.00 32.30           C  
ATOM    964  CE2 PHE A 639     -30.540 -18.983  42.395  1.00 32.30           C  
ATOM    965  CZ  PHE A 639     -31.888 -19.283  42.128  1.00 32.30           C  
ATOM    966  H   PHE A 639     -28.674 -14.468  38.469  1.00  0.00           H  
ATOM    967  HA  PHE A 639     -30.844 -14.602  40.244  1.00  0.00           H  
ATOM    968  HB2 PHE A 639     -30.216 -16.421  38.662  1.00  0.00           H  
ATOM    969  HB3 PHE A 639     -28.757 -16.735  39.538  1.00  0.00           H  
ATOM    970  HD1 PHE A 639     -32.390 -17.222  39.448  1.00  0.00           H  
ATOM    971  HD2 PHE A 639     -28.814 -17.846  41.788  1.00  0.00           H  
ATOM    972  HE1 PHE A 639     -33.580 -18.893  40.842  1.00  0.00           H  
ATOM    973  HE2 PHE A 639     -30.030 -19.470  43.213  1.00  0.00           H  
ATOM    974  HZ  PHE A 639     -32.414 -20.001  42.739  1.00  0.00           H  
ATOM    975  N   LEU A 640     -27.892 -15.082  41.696  1.00 34.90           N  
ATOM    976  CA  LEU A 640     -27.052 -14.948  42.875  1.00 34.90           C  
ATOM    977  C   LEU A 640     -27.169 -13.575  43.564  1.00 34.90           C  
ATOM    978  O   LEU A 640     -27.201 -13.514  44.791  1.00 34.90           O  
ATOM    979  CB  LEU A 640     -25.599 -15.269  42.456  1.00 34.90           C  
ATOM    980  CG  LEU A 640     -25.211 -16.769  42.363  1.00 34.90           C  
ATOM    981  CD1 LEU A 640     -23.683 -16.896  42.364  1.00 34.90           C  
ATOM    982  CD2 LEU A 640     -25.815 -17.697  43.434  1.00 34.90           C  
ATOM    983  H   LEU A 640     -27.407 -15.303  40.835  1.00  0.00           H  
ATOM    984  HA  LEU A 640     -27.407 -15.665  43.611  1.00  0.00           H  
ATOM    985  HB2 LEU A 640     -25.396 -14.804  41.490  1.00  0.00           H  
ATOM    986  HB3 LEU A 640     -24.896 -14.756  43.099  1.00  0.00           H  
ATOM    987  HG  LEU A 640     -25.568 -17.147  41.408  1.00  0.00           H  
ATOM    988 HD11 LEU A 640     -23.363 -17.898  42.077  1.00  0.00           H  
ATOM    989 HD12 LEU A 640     -23.245 -16.188  41.664  1.00  0.00           H  
ATOM    990 HD13 LEU A 640     -23.267 -16.681  43.349  1.00  0.00           H  
ATOM    991 HD21 LEU A 640     -25.427 -18.710  43.326  1.00  0.00           H  
ATOM    992 HD22 LEU A 640     -25.578 -17.369  44.444  1.00  0.00           H  
ATOM    993 HD23 LEU A 640     -26.898 -17.773  43.344  1.00  0.00           H  
ATOM    994  N   GLY A 641     -27.319 -12.491  42.789  1.00 19.90           N  
ATOM    995  CA  GLY A 641     -27.555 -11.137  43.280  1.00 19.90           C  
ATOM    996  C   GLY A 641     -28.885 -10.961  44.031  1.00 19.90           C  
ATOM    997  O   GLY A 641     -28.959 -10.145  44.946  1.00 19.90           O  
ATOM    998  H   GLY A 641     -27.295 -12.616  41.785  1.00  0.00           H  
ATOM    999  HA2 GLY A 641     -26.726 -10.831  43.919  1.00  0.00           H  
ATOM   1000  HA3 GLY A 641     -27.551 -10.474  42.419  1.00  0.00           H  
ATOM   1001  N   TYR A 642     -29.913 -11.759  43.701  1.00 48.22           N  
ATOM   1002  CA  TYR A 642     -31.163 -11.831  44.458  1.00 48.22           C  
ATOM   1003  C   TYR A 642     -31.069 -12.859  45.595  1.00 48.22           C  
ATOM   1004  O   TYR A 642     -31.777 -12.695  46.584  1.00 48.22           O  
ATOM   1005  CB  TYR A 642     -32.315 -12.244  43.526  1.00 48.22           C  
ATOM   1006  CG  TYR A 642     -32.617 -11.219  42.450  1.00 48.22           C  
ATOM   1007  CD1 TYR A 642     -33.009  -9.907  42.800  1.00 48.22           C  
ATOM   1008  CD2 TYR A 642     -32.493 -11.573  41.093  1.00 48.22           C  
ATOM   1009  CE1 TYR A 642     -33.300  -8.962  41.797  1.00 48.22           C  
ATOM   1010  CE2 TYR A 642     -32.792 -10.632  40.093  1.00 48.22           C  
ATOM   1011  CZ  TYR A 642     -33.214  -9.337  40.442  1.00 48.22           C  
ATOM   1012  OH  TYR A 642     -33.536  -8.463  39.449  1.00 48.22           O  
ATOM   1013  H   TYR A 642     -29.793 -12.411  42.936  1.00  0.00           H  
ATOM   1014  HA  TYR A 642     -31.393 -10.861  44.904  1.00  0.00           H  
ATOM   1015  HB2 TYR A 642     -32.111 -13.211  43.064  1.00  0.00           H  
ATOM   1016  HB3 TYR A 642     -33.232 -12.380  44.103  1.00  0.00           H  
ATOM   1017  HD1 TYR A 642     -33.092  -9.618  43.838  1.00  0.00           H  
ATOM   1018  HD2 TYR A 642     -32.179 -12.568  40.810  1.00  0.00           H  
ATOM   1019  HE1 TYR A 642     -33.611  -7.964  42.071  1.00  0.00           H  
ATOM   1020  HE2 TYR A 642     -32.701 -10.901  39.053  1.00  0.00           H  
ATOM   1021  HH  TYR A 642     -33.827  -7.614  39.756  1.00  0.00           H  
ATOM   1022  N   VAL A 643     -30.170 -13.860  45.529  1.00 39.30           N  
ATOM   1023  CA  VAL A 643     -29.878 -14.749  46.662  1.00 39.30           C  
ATOM   1024  C   VAL A 643     -29.158 -13.988  47.808  1.00 39.30           C  
ATOM   1025  O   VAL A 643     -29.278 -14.405  48.960  1.00 39.30           O  
ATOM   1026  CB  VAL A 643     -29.116 -16.031  46.217  1.00 39.30           C  
ATOM   1027  CG1 VAL A 643     -28.831 -17.007  47.380  1.00 39.30           C  
ATOM   1028  CG2 VAL A 643     -29.897 -16.827  45.155  1.00 39.30           C  
ATOM   1029  H   VAL A 643     -29.609 -13.961  44.693  1.00  0.00           H  
ATOM   1030  HA  VAL A 643     -30.833 -15.100  47.032  1.00  0.00           H  
ATOM   1031  HB  VAL A 643     -28.161 -15.737  45.787  1.00  0.00           H  
ATOM   1032 HG11 VAL A 643     -28.331 -17.906  47.020  1.00  0.00           H  
ATOM   1033 HG12 VAL A 643     -28.188 -16.580  48.148  1.00  0.00           H  
ATOM   1034 HG13 VAL A 643     -29.756 -17.318  47.868  1.00  0.00           H  
ATOM   1035 HG21 VAL A 643     -29.311 -17.674  44.796  1.00  0.00           H  
ATOM   1036 HG22 VAL A 643     -30.830 -17.219  45.562  1.00  0.00           H  
ATOM   1037 HG23 VAL A 643     -30.156 -16.231  44.289  1.00  0.00           H  
ATOM   1038  N   CYS A 644     -28.465 -12.863  47.517  1.00 51.74           N  
ATOM   1039  CA  CYS A 644     -27.800 -11.964  48.476  1.00 51.74           C  
ATOM   1040  C   CYS A 644     -28.695 -11.532  49.660  1.00 51.74           C  
ATOM   1041  O   CYS A 644     -28.333 -11.854  50.789  1.00 51.74           O  
ATOM   1042  CB  CYS A 644     -27.126 -10.759  47.780  1.00 51.74           C  
ATOM   1043  SG  CYS A 644     -25.675 -11.242  46.820  1.00 51.74           S  
ATOM   1044  H   CYS A 644     -28.400 -12.605  46.542  1.00  0.00           H  
ATOM   1045  HA  CYS A 644     -26.996 -12.551  48.924  1.00  0.00           H  
ATOM   1046  HB2 CYS A 644     -27.795 -10.255  47.095  1.00  0.00           H  
ATOM   1047  HB3 CYS A 644     -26.805 -10.018  48.514  1.00  0.00           H  
ATOM   1048  HG  CYS A 644     -25.390 -10.020  46.361  1.00  0.00           H  
ATOM   1049  N   PRO A 645     -29.870 -10.885  49.448  1.00 76.36           N  
ATOM   1050  CA  PRO A 645     -30.931 -10.673  50.449  1.00 76.36           C  
ATOM   1051  C   PRO A 645     -31.284 -11.814  51.419  1.00 76.36           C  
ATOM   1052  O   PRO A 645     -31.624 -11.512  52.557  1.00 76.36           O  
ATOM   1053  CB  PRO A 645     -32.162 -10.248  49.646  1.00 76.36           C  
ATOM   1054  CG  PRO A 645     -31.578  -9.502  48.465  1.00 76.36           C  
ATOM   1055  CD  PRO A 645     -30.231 -10.178  48.216  1.00 76.36           C  
ATOM   1056  HA  PRO A 645     -30.612  -9.821  51.049  1.00  0.00           H  
ATOM   1057  HB2 PRO A 645     -32.703 -11.125  49.283  1.00  0.00           H  
ATOM   1058  HB3 PRO A 645     -32.862  -9.641  50.222  1.00  0.00           H  
ATOM   1059  HG2 PRO A 645     -32.219  -9.507  47.584  1.00  0.00           H  
ATOM   1060  HG3 PRO A 645     -31.417  -8.460  48.746  1.00  0.00           H  
ATOM   1061  HD2 PRO A 645     -30.274 -10.851  47.368  1.00  0.00           H  
ATOM   1062  HD3 PRO A 645     -29.508  -9.395  47.993  1.00  0.00           H  
ATOM   1063  N   PHE A 646     -31.191 -13.095  51.018  1.00 44.40           N  
ATOM   1064  CA  PHE A 646     -31.490 -14.232  51.897  1.00 44.40           C  
ATOM   1065  C   PHE A 646     -30.316 -14.602  52.815  1.00 44.40           C  
ATOM   1066  O   PHE A 646     -30.555 -15.231  53.840  1.00 44.40           O  
ATOM   1067  CB  PHE A 646     -31.824 -15.480  51.061  1.00 44.40           C  
ATOM   1068  CG  PHE A 646     -33.149 -15.393  50.336  1.00 44.40           C  
ATOM   1069  CD1 PHE A 646     -34.361 -15.549  51.039  1.00 44.40           C  
ATOM   1070  CD2 PHE A 646     -33.175 -15.171  48.949  1.00 44.40           C  
ATOM   1071  CE1 PHE A 646     -35.586 -15.489  50.347  1.00 44.40           C  
ATOM   1072  CE2 PHE A 646     -34.395 -15.143  48.251  1.00 44.40           C  
ATOM   1073  CZ  PHE A 646     -35.605 -15.287  48.954  1.00 44.40           C  
ATOM   1074  H   PHE A 646     -30.897 -13.298  50.072  1.00  0.00           H  
ATOM   1075  HA  PHE A 646     -32.346 -13.995  52.532  1.00  0.00           H  
ATOM   1076  HB2 PHE A 646     -31.027 -15.696  50.349  1.00  0.00           H  
ATOM   1077  HB3 PHE A 646     -31.883 -16.360  51.705  1.00  0.00           H  
ATOM   1078  HD1 PHE A 646     -34.353 -15.717  52.106  1.00  0.00           H  
ATOM   1079  HD2 PHE A 646     -32.255 -15.029  48.423  1.00  0.00           H  
ATOM   1080  HE1 PHE A 646     -36.513 -15.612  50.886  1.00  0.00           H  
ATOM   1081  HE2 PHE A 646     -34.405 -15.000  47.181  1.00  0.00           H  
ATOM   1082  HZ  PHE A 646     -36.545 -15.252  48.423  1.00  0.00           H  
ATOM   1083  N   THR A 647     -29.071 -14.212  52.494  1.00107.30           N  
ATOM   1084  CA  THR A 647     -27.921 -14.358  53.393  1.00107.30           C  
ATOM   1085  C   THR A 647     -27.865 -13.158  54.363  1.00107.30           C  
ATOM   1086  O   THR A 647     -27.489 -13.319  55.523  1.00107.30           O  
ATOM   1087  CB  THR A 647     -26.609 -14.460  52.566  1.00107.30           C  
ATOM   1088  CG2 THR A 647     -26.643 -15.544  51.482  1.00107.30           C  
ATOM   1089  OG1 THR A 647     -26.219 -13.244  51.960  1.00107.30           O  
ATOM   1090  H   THR A 647     -28.934 -13.705  51.631  1.00  0.00           H  
ATOM   1091  HA  THR A 647     -28.023 -15.275  53.976  1.00  0.00           H  
ATOM   1092  HB  THR A 647     -25.806 -14.724  53.255  1.00  0.00           H  
ATOM   1093  HG1 THR A 647     -26.910 -12.952  51.380  1.00  0.00           H  
ATOM   1094 HG21 THR A 647     -25.681 -15.598  50.977  1.00  0.00           H  
ATOM   1095 HG22 THR A 647     -26.854 -16.524  51.911  1.00  0.00           H  
ATOM   1096 HG23 THR A 647     -27.395 -15.340  50.719  1.00  0.00           H  
ATOM   1097  N   LEU A 648     -28.276 -11.969  53.897  1.00 43.57           N  
ATOM   1098  CA  LEU A 648     -28.338 -10.713  54.640  1.00 43.57           C  
ATOM   1099  C   LEU A 648     -29.493 -10.716  55.656  1.00 43.57           C  
ATOM   1100  O   LEU A 648     -29.318 -10.299  56.804  1.00 43.57           O  
ATOM   1101  CB  LEU A 648     -28.531  -9.579  53.605  1.00 43.57           C  
ATOM   1102  CG  LEU A 648     -27.216  -9.159  52.911  1.00 43.57           C  
ATOM   1103  CD1 LEU A 648     -27.440  -8.411  51.587  1.00 43.57           C  
ATOM   1104  CD2 LEU A 648     -26.365  -8.290  53.844  1.00 43.57           C  
ATOM   1105  H   LEU A 648     -28.540 -11.936  52.922  1.00  0.00           H  
ATOM   1106  HA  LEU A 648     -27.415 -10.563  55.197  1.00  0.00           H  
ATOM   1107  HB2 LEU A 648     -29.259  -9.899  52.861  1.00  0.00           H  
ATOM   1108  HB3 LEU A 648     -28.988  -8.708  54.068  1.00  0.00           H  
ATOM   1109  HG  LEU A 648     -26.656 -10.063  52.665  1.00  0.00           H  
ATOM   1110 HD11 LEU A 648     -26.508  -8.331  51.026  1.00  0.00           H  
ATOM   1111 HD12 LEU A 648     -28.162  -8.919  50.950  1.00  0.00           H  
ATOM   1112 HD13 LEU A 648     -27.797  -7.396  51.758  1.00  0.00           H  
ATOM   1113 HD21 LEU A 648     -25.486  -7.928  53.324  1.00  0.00           H  
ATOM   1114 HD22 LEU A 648     -26.917  -7.414  54.182  1.00  0.00           H  
ATOM   1115 HD23 LEU A 648     -26.024  -8.834  54.726  1.00  0.00           H  
ATOM   1116  N   ILE A 649     -30.656 -11.219  55.236  1.00 94.65           N  
ATOM   1117  CA  ILE A 649     -31.842 -11.419  56.060  1.00 94.65           C  
ATOM   1118  C   ILE A 649     -32.017 -12.936  56.223  1.00 94.65           C  
ATOM   1119  O   ILE A 649     -32.586 -13.604  55.360  1.00 94.65           O  
ATOM   1120  CB  ILE A 649     -33.082 -10.749  55.397  1.00 94.65           C  
ATOM   1121  CG1 ILE A 649     -32.882  -9.240  55.105  1.00 94.65           C  
ATOM   1122  CG2 ILE A 649     -34.378 -10.980  56.194  1.00 94.65           C  
ATOM   1123  CD1 ILE A 649     -32.603  -8.367  56.340  1.00 94.65           C  
ATOM   1124  H   ILE A 649     -30.722 -11.544  54.280  1.00  0.00           H  
ATOM   1125  HA  ILE A 649     -31.695 -10.977  57.043  1.00  0.00           H  
ATOM   1126  HB  ILE A 649     -33.249 -11.222  54.430  1.00  0.00           H  
ATOM   1127 HG12 ILE A 649     -32.067  -9.109  54.392  1.00  0.00           H  
ATOM   1128 HG13 ILE A 649     -33.767  -8.854  54.598  1.00  0.00           H  
ATOM   1129 HG21 ILE A 649     -35.223 -10.492  55.708  1.00  0.00           H  
ATOM   1130 HG22 ILE A 649     -34.635 -12.036  56.277  1.00  0.00           H  
ATOM   1131 HG23 ILE A 649     -34.283 -10.583  57.201  1.00  0.00           H  
ATOM   1132 HD11 ILE A 649     -32.464  -7.328  56.047  1.00  0.00           H  
ATOM   1133 HD12 ILE A 649     -33.426  -8.396  57.054  1.00  0.00           H  
ATOM   1134 HD13 ILE A 649     -31.696  -8.674  56.860  1.00  0.00           H  
ATOM   1135  N   ALA A 650     -31.516 -13.463  57.347  1.00 31.16           N  
ATOM   1136  CA  ALA A 650     -31.588 -14.865  57.741  1.00 31.16           C  
ATOM   1137  C   ALA A 650     -31.513 -15.020  59.258  1.00 31.16           C  
ATOM   1138  O   ALA A 650     -31.208 -14.073  59.987  1.00 31.16           O  
ATOM   1139  CB  ALA A 650     -30.529 -15.706  56.999  1.00 31.16           C  
ATOM   1140  H   ALA A 650     -31.076 -12.836  58.007  1.00  0.00           H  
ATOM   1141  HA  ALA A 650     -32.573 -15.244  57.463  1.00  0.00           H  
ATOM   1142  HB1 ALA A 650     -30.232 -16.598  57.551  1.00  0.00           H  
ATOM   1143  HB2 ALA A 650     -30.933 -16.066  56.057  1.00  0.00           H  
ATOM   1144  HB3 ALA A 650     -29.621 -15.137  56.795  1.00  0.00           H  
ATOM   1145  N   LYS A 651     -31.728 -16.265  59.714  1.00 22.30           N  
ATOM   1146  CA  LYS A 651     -31.395 -16.731  61.056  1.00 22.30           C  
ATOM   1147  C   LYS A 651     -29.866 -16.674  61.248  1.00 22.30           C  
ATOM   1148  O   LYS A 651     -29.134 -16.946  60.292  1.00 22.30           O  
ATOM   1149  CB  LYS A 651     -31.871 -18.187  61.222  1.00 22.30           C  
ATOM   1150  CG  LYS A 651     -33.400 -18.341  61.228  1.00 22.30           C  
ATOM   1151  CD  LYS A 651     -33.824 -19.810  61.363  1.00 22.30           C  
ATOM   1152  CE  LYS A 651     -35.347 -19.990  61.331  1.00 22.30           C  
ATOM   1153  NZ  LYS A 651     -35.718 -21.412  61.428  1.00 22.30           N1+
ATOM   1154  H   LYS A 651     -31.968 -16.974  59.037  1.00  0.00           H  
ATOM   1155  HA  LYS A 651     -31.909 -16.089  61.771  1.00  0.00           H  
ATOM   1156  HB2 LYS A 651     -31.444 -18.806  60.431  1.00  0.00           H  
ATOM   1157  HB3 LYS A 651     -31.483 -18.591  62.159  1.00  0.00           H  
ATOM   1158  HG2 LYS A 651     -33.823 -17.758  62.047  1.00  0.00           H  
ATOM   1159  HG3 LYS A 651     -33.816 -17.931  60.307  1.00  0.00           H  
ATOM   1160  HD2 LYS A 651     -33.375 -20.389  60.553  1.00  0.00           H  
ATOM   1161  HD3 LYS A 651     -33.426 -20.219  62.292  1.00  0.00           H  
ATOM   1162  HE2 LYS A 651     -35.811 -19.448  62.156  1.00  0.00           H  
ATOM   1163  HE3 LYS A 651     -35.759 -19.584  60.407  1.00  0.00           H  
ATOM   1164  HZ1 LYS A 651     -35.365 -21.797  62.293  1.00  0.00           H  
ATOM   1165  HZ2 LYS A 651     -36.723 -21.504  61.406  1.00  0.00           H  
ATOM   1166  HZ3 LYS A 651     -35.319 -21.919  60.650  1.00  0.00           H  
ATOM   1167  N   PRO A 652     -29.368 -16.323  62.452  1.00 65.75           N  
ATOM   1168  CA  PRO A 652     -27.937 -16.136  62.686  1.00 65.75           C  
ATOM   1169  C   PRO A 652     -27.193 -17.475  62.669  1.00 65.75           C  
ATOM   1170  O   PRO A 652     -27.502 -18.390  63.431  1.00 65.75           O  
ATOM   1171  CB  PRO A 652     -27.848 -15.419  64.039  1.00 65.75           C  
ATOM   1172  CG  PRO A 652     -29.114 -15.831  64.775  1.00 65.75           C  
ATOM   1173  CD  PRO A 652     -30.142 -16.065  63.667  1.00 65.75           C  
ATOM   1174  HA  PRO A 652     -27.532 -15.497  61.903  1.00  0.00           H  
ATOM   1175  HB2 PRO A 652     -26.942 -15.653  64.601  1.00  0.00           H  
ATOM   1176  HB3 PRO A 652     -27.859 -14.340  63.879  1.00  0.00           H  
ATOM   1177  HG2 PRO A 652     -28.934 -16.765  65.309  1.00  0.00           H  
ATOM   1178  HG3 PRO A 652     -29.440 -15.090  65.507  1.00  0.00           H  
ATOM   1179  HD2 PRO A 652     -30.808 -16.893  63.914  1.00  0.00           H  
ATOM   1180  HD3 PRO A 652     -30.744 -15.167  63.527  1.00  0.00           H  
ATOM   1181  N   THR A 653     -26.224 -17.566  61.753  1.00100.00           N  
ATOM   1182  CA  THR A 653     -25.357 -18.710  61.528  1.00100.00           C  
ATOM   1183  C   THR A 653     -24.006 -18.202  61.018  1.00100.00           C  
ATOM   1184  O   THR A 653     -23.944 -17.195  60.308  1.00100.00           O  
ATOM   1185  CB  THR A 653     -26.063 -19.782  60.655  1.00100.00           C  
ATOM   1186  CG2 THR A 653     -26.351 -19.335  59.217  1.00100.00           C  
ATOM   1187  OG1 THR A 653     -25.269 -20.951  60.581  1.00100.00           O  
ATOM   1188  H   THR A 653     -26.051 -16.760  61.168  1.00  0.00           H  
ATOM   1189  HA  THR A 653     -25.162 -19.158  62.505  1.00  0.00           H  
ATOM   1190  HB  THR A 653     -27.006 -20.065  61.125  1.00  0.00           H  
ATOM   1191  HG1 THR A 653     -25.242 -21.352  61.437  1.00  0.00           H  
ATOM   1192 HG21 THR A 653     -26.895 -20.104  58.668  1.00  0.00           H  
ATOM   1193 HG22 THR A 653     -26.956 -18.429  59.198  1.00  0.00           H  
ATOM   1194 HG23 THR A 653     -25.427 -19.142  58.678  1.00  0.00           H  
ATOM   1195  N   THR A 654     -22.928 -18.913  61.383  1.00 95.18           N  
ATOM   1196  CA  THR A 654     -21.552 -18.620  60.988  1.00 95.18           C  
ATOM   1197  C   THR A 654     -21.356 -18.665  59.462  1.00 95.18           C  
ATOM   1198  O   THR A 654     -20.725 -17.763  58.916  1.00 95.18           O  
ATOM   1199  CB  THR A 654     -20.584 -19.566  61.747  1.00 95.18           C  
ATOM   1200  CG2 THR A 654     -20.722 -21.065  61.411  1.00 95.18           C  
ATOM   1201  OG1 THR A 654     -19.242 -19.188  61.508  1.00 95.18           O  
ATOM   1202  H   THR A 654     -23.071 -19.722  61.969  1.00  0.00           H  
ATOM   1203  HA  THR A 654     -21.343 -17.598  61.313  1.00  0.00           H  
ATOM   1204  HB  THR A 654     -20.755 -19.440  62.818  1.00  0.00           H  
ATOM   1205  HG1 THR A 654     -19.051 -19.300  60.589  1.00  0.00           H  
ATOM   1206 HG21 THR A 654     -20.081 -21.663  62.060  1.00  0.00           H  
ATOM   1207 HG22 THR A 654     -21.744 -21.415  61.554  1.00  0.00           H  
ATOM   1208 HG23 THR A 654     -20.433 -21.286  60.384  1.00  0.00           H  
ATOM   1209  N   THR A 655     -21.933 -19.679  58.787  1.00 94.28           N  
ATOM   1210  CA  THR A 655     -21.812 -19.905  57.347  1.00 94.28           C  
ATOM   1211  C   THR A 655     -22.473 -18.797  56.516  1.00 94.28           C  
ATOM   1212  O   THR A 655     -21.983 -18.500  55.435  1.00 94.28           O  
ATOM   1213  CB  THR A 655     -22.366 -21.304  56.966  1.00 94.28           C  
ATOM   1214  CG2 THR A 655     -23.889 -21.477  57.116  1.00 94.28           C  
ATOM   1215  OG1 THR A 655     -22.029 -21.608  55.624  1.00 94.28           O  
ATOM   1216  H   THR A 655     -22.464 -20.359  59.314  1.00  0.00           H  
ATOM   1217  HA  THR A 655     -20.747 -19.904  57.112  1.00  0.00           H  
ATOM   1218  HB  THR A 655     -21.871 -22.051  57.589  1.00  0.00           H  
ATOM   1219  HG1 THR A 655     -22.449 -20.980  55.054  1.00  0.00           H  
ATOM   1220 HG21 THR A 655     -24.184 -22.503  56.891  1.00  0.00           H  
ATOM   1221 HG22 THR A 655     -24.208 -21.266  58.135  1.00  0.00           H  
ATOM   1222 HG23 THR A 655     -24.451 -20.824  56.447  1.00  0.00           H  
ATOM   1223  N   SER A 656     -23.551 -18.165  57.008  1.00 62.79           N  
ATOM   1224  CA  SER A 656     -24.257 -17.109  56.288  1.00 62.79           C  
ATOM   1225  C   SER A 656     -23.444 -15.800  56.227  1.00 62.79           C  
ATOM   1226  O   SER A 656     -23.646 -15.032  55.291  1.00 62.79           O  
ATOM   1227  CB  SER A 656     -25.642 -16.903  56.922  1.00 62.79           C  
ATOM   1228  OG  SER A 656     -26.420 -15.966  56.209  1.00 62.79           O  
ATOM   1229  H   SER A 656     -23.894 -18.426  57.921  1.00  0.00           H  
ATOM   1230  HA  SER A 656     -24.415 -17.453  55.268  1.00  0.00           H  
ATOM   1231  HB2 SER A 656     -26.194 -17.842  56.893  1.00  0.00           H  
ATOM   1232  HB3 SER A 656     -25.561 -16.612  57.968  1.00  0.00           H  
ATOM   1233  HG  SER A 656     -26.002 -15.118  56.252  1.00  0.00           H  
ATOM   1234  N   CYS A 657     -22.461 -15.609  57.125  1.00 31.09           N  
ATOM   1235  CA  CYS A 657     -21.481 -14.520  57.063  1.00 31.09           C  
ATOM   1236  C   CYS A 657     -20.425 -14.783  55.971  1.00 31.09           C  
ATOM   1237  O   CYS A 657     -19.952 -13.841  55.333  1.00 31.09           O  
ATOM   1238  CB  CYS A 657     -20.726 -14.406  58.403  1.00 31.09           C  
ATOM   1239  SG  CYS A 657     -21.718 -14.111  59.890  1.00 31.09           S  
ATOM   1240  H   CYS A 657     -22.363 -16.269  57.887  1.00  0.00           H  
ATOM   1241  HA  CYS A 657     -21.992 -13.579  56.849  1.00  0.00           H  
ATOM   1242  HB2 CYS A 657     -20.123 -15.297  58.582  1.00  0.00           H  
ATOM   1243  HB3 CYS A 657     -20.021 -13.577  58.335  1.00  0.00           H  
ATOM   1244  N   TYR A 658     -20.080 -16.058  55.722  1.00 38.84           N  
ATOM   1245  CA  TYR A 658     -19.235 -16.467  54.592  1.00 38.84           C  
ATOM   1246  C   TYR A 658     -20.009 -16.341  53.276  1.00 38.84           C  
ATOM   1247  O   TYR A 658     -19.446 -15.836  52.306  1.00 38.84           O  
ATOM   1248  CB  TYR A 658     -18.785 -17.942  54.707  1.00 38.84           C  
ATOM   1249  CG  TYR A 658     -17.691 -18.212  55.713  1.00 38.84           C  
ATOM   1250  CD1 TYR A 658     -16.344 -18.225  55.302  1.00 38.84           C  
ATOM   1251  CD2 TYR A 658     -18.016 -18.487  57.053  1.00 38.84           C  
ATOM   1252  CE1 TYR A 658     -15.327 -18.501  56.235  1.00 38.84           C  
ATOM   1253  CE2 TYR A 658     -17.003 -18.760  57.990  1.00 38.84           C  
ATOM   1254  CZ  TYR A 658     -15.655 -18.756  57.581  1.00 38.84           C  
ATOM   1255  OH  TYR A 658     -14.668 -18.986  58.492  1.00 38.84           O  
ATOM   1256  H   TYR A 658     -20.523 -16.791  56.259  1.00  0.00           H  
ATOM   1257  HA  TYR A 658     -18.352 -15.826  54.541  1.00  0.00           H  
ATOM   1258  HB2 TYR A 658     -19.619 -18.603  54.928  1.00  0.00           H  
ATOM   1259  HB3 TYR A 658     -18.409 -18.287  53.741  1.00  0.00           H  
ATOM   1260  HD1 TYR A 658     -16.090 -18.028  54.271  1.00  0.00           H  
ATOM   1261  HD2 TYR A 658     -19.045 -18.490  57.359  1.00  0.00           H  
ATOM   1262  HE1 TYR A 658     -14.295 -18.512  55.918  1.00  0.00           H  
ATOM   1263  HE2 TYR A 658     -17.259 -18.958  59.020  1.00  0.00           H  
ATOM   1264  HH  TYR A 658     -13.800 -18.957  58.119  1.00  0.00           H  
ATOM   1265  N   LEU A 659     -21.289 -16.772  53.254  1.00 35.56           N  
ATOM   1266  CA  LEU A 659     -22.177 -16.667  52.100  1.00 35.56           C  
ATOM   1267  C   LEU A 659     -22.361 -15.204  51.694  1.00 35.56           C  
ATOM   1268  O   LEU A 659     -22.040 -14.913  50.555  1.00 35.56           O  
ATOM   1269  CB  LEU A 659     -23.542 -17.356  52.317  1.00 35.56           C  
ATOM   1270  CG  LEU A 659     -23.521 -18.894  52.474  1.00 35.56           C  
ATOM   1271  CD1 LEU A 659     -24.935 -19.421  52.765  1.00 35.56           C  
ATOM   1272  CD2 LEU A 659     -22.922 -19.615  51.255  1.00 35.56           C  
ATOM   1273  H   LEU A 659     -21.664 -17.200  54.091  1.00  0.00           H  
ATOM   1274  HA  LEU A 659     -21.675 -17.159  51.266  1.00  0.00           H  
ATOM   1275  HB2 LEU A 659     -24.045 -16.898  53.167  1.00  0.00           H  
ATOM   1276  HB3 LEU A 659     -24.171 -17.138  51.454  1.00  0.00           H  
ATOM   1277  HG  LEU A 659     -22.901 -19.157  53.322  1.00  0.00           H  
ATOM   1278 HD11 LEU A 659     -24.927 -20.499  52.929  1.00  0.00           H  
ATOM   1279 HD12 LEU A 659     -25.356 -18.959  53.659  1.00  0.00           H  
ATOM   1280 HD13 LEU A 659     -25.612 -19.215  51.936  1.00  0.00           H  
ATOM   1281 HD21 LEU A 659     -22.995 -20.698  51.368  1.00  0.00           H  
ATOM   1282 HD22 LEU A 659     -23.442 -19.342  50.337  1.00  0.00           H  
ATOM   1283 HD23 LEU A 659     -21.865 -19.384  51.126  1.00  0.00           H  
ATOM   1284  N   GLN A 660     -22.731 -14.306  52.632  1.00 36.40           N  
ATOM   1285  CA  GLN A 660     -22.825 -12.843  52.479  1.00 36.40           C  
ATOM   1286  C   GLN A 660     -21.659 -12.235  51.686  1.00 36.40           C  
ATOM   1287  O   GLN A 660     -21.852 -11.689  50.599  1.00 36.40           O  
ATOM   1288  CB  GLN A 660     -22.954 -12.141  53.859  1.00 36.40           C  
ATOM   1289  CG  GLN A 660     -24.372 -12.050  54.458  1.00 36.40           C  
ATOM   1290  CD  GLN A 660     -24.383 -11.401  55.847  1.00 36.40           C  
ATOM   1291  NE2 GLN A 660     -25.444 -11.608  56.617  1.00 36.40           N  
ATOM   1292  OE1 GLN A 660     -23.445 -10.708  56.230  1.00 36.40           O  
ATOM   1293  H   GLN A 660     -22.971 -14.664  53.552  1.00  0.00           H  
ATOM   1294  HA  GLN A 660     -23.721 -12.632  51.896  1.00  0.00           H  
ATOM   1295  HB2 GLN A 660     -22.283 -12.617  54.576  1.00  0.00           H  
ATOM   1296  HB3 GLN A 660     -22.591 -11.115  53.771  1.00  0.00           H  
ATOM   1297  HG2 GLN A 660     -25.007 -11.457  53.800  1.00  0.00           H  
ATOM   1298  HG3 GLN A 660     -24.829 -13.033  54.516  1.00  0.00           H  
ATOM   1299 HE21 GLN A 660     -26.215 -12.193  56.300  1.00  0.00           H  
ATOM   1300 HE22 GLN A 660     -25.520 -11.110  57.502  1.00  0.00           H  
ATOM   1301  N   ARG A 661     -20.447 -12.365  52.241  1.00100.13           N  
ATOM   1302  CA  ARG A 661     -19.218 -11.757  51.735  1.00100.13           C  
ATOM   1303  C   ARG A 661     -18.783 -12.334  50.377  1.00100.13           C  
ATOM   1304  O   ARG A 661     -18.248 -11.602  49.545  1.00100.13           O  
ATOM   1305  CB  ARG A 661     -18.097 -11.981  52.770  1.00100.13           C  
ATOM   1306  CG  ARG A 661     -18.283 -11.171  54.072  1.00100.13           C  
ATOM   1307  CD  ARG A 661     -17.282 -11.560  55.169  1.00100.13           C  
ATOM   1308  NE  ARG A 661     -15.891 -11.317  54.752  1.00100.13           N  
ATOM   1309  CZ  ARG A 661     -14.800 -11.336  55.536  1.00100.13           C  
ATOM   1310  NH1 ARG A 661     -14.883 -11.491  56.860  1.00100.13           N1+
ATOM   1311  NH2 ARG A 661     -13.595 -11.207  54.978  1.00100.13           N1+
ATOM   1312  H   ARG A 661     -20.392 -12.894  53.103  1.00  0.00           H  
ATOM   1313  HA  ARG A 661     -19.383 -10.686  51.603  1.00  0.00           H  
ATOM   1314  HB2 ARG A 661     -18.025 -13.046  53.003  1.00  0.00           H  
ATOM   1315  HB3 ARG A 661     -17.138 -11.709  52.323  1.00  0.00           H  
ATOM   1316  HG2 ARG A 661     -18.207 -10.103  53.862  1.00  0.00           H  
ATOM   1317  HG3 ARG A 661     -19.290 -11.324  54.464  1.00  0.00           H  
ATOM   1318  HD2 ARG A 661     -17.493 -10.997  56.079  1.00  0.00           H  
ATOM   1319  HD3 ARG A 661     -17.400 -12.618  55.403  1.00  0.00           H  
ATOM   1320  HE  ARG A 661     -15.764 -11.194  53.758  1.00  0.00           H  
ATOM   1321 HH11 ARG A 661     -15.778 -11.539  57.322  1.00  0.00           H  
ATOM   1322 HH12 ARG A 661     -14.035 -11.576  57.412  1.00  0.00           H  
ATOM   1323 HH21 ARG A 661     -13.494 -11.081  53.982  1.00  0.00           H  
ATOM   1324 HH22 ARG A 661     -12.751 -11.292  55.537  1.00  0.00           H  
ATOM   1325  N   LEU A 662     -19.021 -13.630  50.141  1.00 88.22           N  
ATOM   1326  CA  LEU A 662     -18.666 -14.293  48.893  1.00 88.22           C  
ATOM   1327  C   LEU A 662     -19.699 -13.970  47.800  1.00 88.22           C  
ATOM   1328  O   LEU A 662     -19.309 -13.597  46.693  1.00 88.22           O  
ATOM   1329  CB  LEU A 662     -18.607 -15.812  49.150  1.00 88.22           C  
ATOM   1330  CG  LEU A 662     -18.146 -16.650  47.933  1.00 88.22           C  
ATOM   1331  CD1 LEU A 662     -16.928 -17.525  48.268  1.00 88.22           C  
ATOM   1332  CD2 LEU A 662     -19.299 -17.502  47.377  1.00 88.22           C  
ATOM   1333  H   LEU A 662     -19.479 -14.182  50.858  1.00  0.00           H  
ATOM   1334  HA  LEU A 662     -17.682 -13.949  48.564  1.00  0.00           H  
ATOM   1335  HB2 LEU A 662     -17.921 -15.983  49.981  1.00  0.00           H  
ATOM   1336  HB3 LEU A 662     -19.574 -16.168  49.512  1.00  0.00           H  
ATOM   1337  HG  LEU A 662     -17.822 -15.973  47.143  1.00  0.00           H  
ATOM   1338 HD11 LEU A 662     -16.598 -18.091  47.396  1.00  0.00           H  
ATOM   1339 HD12 LEU A 662     -16.084 -16.918  48.600  1.00  0.00           H  
ATOM   1340 HD13 LEU A 662     -17.156 -18.240  49.059  1.00  0.00           H  
ATOM   1341 HD21 LEU A 662     -18.976 -18.101  46.525  1.00  0.00           H  
ATOM   1342 HD22 LEU A 662     -19.684 -18.191  48.130  1.00  0.00           H  
ATOM   1343 HD23 LEU A 662     -20.128 -16.878  47.042  1.00  0.00           H  
ATOM   1344  N   LEU A 663     -21.004 -14.065  48.106  1.00 88.44           N  
ATOM   1345  CA  LEU A 663     -22.087 -13.807  47.170  1.00 88.44           C  
ATOM   1346  C   LEU A 663     -22.075 -12.361  46.665  1.00 88.44           C  
ATOM   1347  O   LEU A 663     -22.163 -12.170  45.458  1.00 88.44           O  
ATOM   1348  CB  LEU A 663     -23.466 -14.105  47.809  1.00 88.44           C  
ATOM   1349  CG  LEU A 663     -24.302 -15.111  47.023  1.00 88.44           C  
ATOM   1350  CD1 LEU A 663     -25.659 -15.332  47.688  1.00 88.44           C  
ATOM   1351  CD2 LEU A 663     -24.491 -14.679  45.580  1.00 88.44           C  
ATOM   1352  H   LEU A 663     -21.262 -14.286  49.061  1.00  0.00           H  
ATOM   1353  HA  LEU A 663     -21.910 -14.473  46.324  1.00  0.00           H  
ATOM   1354  HB2 LEU A 663     -23.381 -14.520  48.796  1.00  0.00           H  
ATOM   1355  HB3 LEU A 663     -24.042 -13.195  47.971  1.00  0.00           H  
ATOM   1356  HG  LEU A 663     -23.779 -16.069  47.019  1.00  0.00           H  
ATOM   1357 HD11 LEU A 663     -26.219 -16.092  47.148  1.00  0.00           H  
ATOM   1358 HD12 LEU A 663     -25.545 -15.679  48.713  1.00  0.00           H  
ATOM   1359 HD13 LEU A 663     -26.246 -14.417  47.700  1.00  0.00           H  
ATOM   1360 HD21 LEU A 663     -25.284 -15.277  45.143  1.00  0.00           H  
ATOM   1361 HD22 LEU A 663     -24.770 -13.631  45.510  1.00  0.00           H  
ATOM   1362 HD23 LEU A 663     -23.594 -14.829  44.982  1.00  0.00           H  
ATOM   1363  N   VAL A 664     -21.930 -11.364  47.550  1.00 91.91           N  
ATOM   1364  CA  VAL A 664     -21.973  -9.944  47.191  1.00 91.91           C  
ATOM   1365  C   VAL A 664     -20.747  -9.524  46.341  1.00 91.91           C  
ATOM   1366  O   VAL A 664     -20.835  -8.598  45.534  1.00 91.91           O  
ATOM   1367  CB  VAL A 664     -22.120  -9.111  48.497  1.00 91.91           C  
ATOM   1368  CG1 VAL A 664     -20.827  -8.976  49.323  1.00 91.91           C  
ATOM   1369  CG2 VAL A 664     -22.746  -7.736  48.231  1.00 91.91           C  
ATOM   1370  H   VAL A 664     -21.856 -11.599  48.537  1.00  0.00           H  
ATOM   1371  HA  VAL A 664     -22.863  -9.791  46.578  1.00  0.00           H  
ATOM   1372  HB  VAL A 664     -22.839  -9.634  49.131  1.00  0.00           H  
ATOM   1373 HG11 VAL A 664     -21.030  -8.544  50.303  1.00  0.00           H  
ATOM   1374 HG12 VAL A 664     -20.356  -9.943  49.484  1.00  0.00           H  
ATOM   1375 HG13 VAL A 664     -20.090  -8.345  48.828  1.00  0.00           H  
ATOM   1376 HG21 VAL A 664     -22.868  -7.167  49.152  1.00  0.00           H  
ATOM   1377 HG22 VAL A 664     -22.140  -7.146  47.545  1.00  0.00           H  
ATOM   1378 HG23 VAL A 664     -23.728  -7.852  47.780  1.00  0.00           H  
ATOM   1379  N   GLY A 665     -19.623 -10.239  46.483  1.00 35.29           N  
ATOM   1380  CA  GLY A 665     -18.419 -10.052  45.687  1.00 35.29           C  
ATOM   1381  C   GLY A 665     -18.543 -10.723  44.316  1.00 35.29           C  
ATOM   1382  O   GLY A 665     -18.338 -10.067  43.290  1.00 35.29           O  
ATOM   1383  H   GLY A 665     -19.629 -10.990  47.160  1.00  0.00           H  
ATOM   1384  HA2 GLY A 665     -18.202  -8.989  45.565  1.00  0.00           H  
ATOM   1385  HA3 GLY A 665     -17.572 -10.486  46.218  1.00  0.00           H  
ATOM   1386  N   LEU A 666     -18.889 -12.019  44.296  1.00 57.41           N  
ATOM   1387  CA  LEU A 666     -18.886 -12.845  43.087  1.00 57.41           C  
ATOM   1388  C   LEU A 666     -20.125 -12.671  42.197  1.00 57.41           C  
ATOM   1389  O   LEU A 666     -19.985 -12.876  40.996  1.00 57.41           O  
ATOM   1390  CB  LEU A 666     -18.814 -14.346  43.442  1.00 57.41           C  
ATOM   1391  CG  LEU A 666     -17.496 -14.820  44.087  1.00 57.41           C  
ATOM   1392  CD1 LEU A 666     -17.564 -16.329  44.345  1.00 57.41           C  
ATOM   1393  CD2 LEU A 666     -16.256 -14.500  43.243  1.00 57.41           C  
ATOM   1394  H   LEU A 666     -19.107 -12.480  45.171  1.00  0.00           H  
ATOM   1395  HA  LEU A 666     -18.020 -12.580  42.485  1.00  0.00           H  
ATOM   1396  HB2 LEU A 666     -19.652 -14.603  44.093  1.00  0.00           H  
ATOM   1397  HB3 LEU A 666     -18.959 -14.939  42.536  1.00  0.00           H  
ATOM   1398  HG  LEU A 666     -17.377 -14.320  45.048  1.00  0.00           H  
ATOM   1399 HD11 LEU A 666     -16.812 -16.623  45.072  1.00  0.00           H  
ATOM   1400 HD12 LEU A 666     -18.533 -16.617  44.742  1.00  0.00           H  
ATOM   1401 HD13 LEU A 666     -17.404 -16.902  43.431  1.00  0.00           H  
ATOM   1402 HD21 LEU A 666     -15.364 -14.926  43.695  1.00  0.00           H  
ATOM   1403 HD22 LEU A 666     -16.340 -14.905  42.235  1.00  0.00           H  
ATOM   1404 HD23 LEU A 666     -16.091 -13.430  43.161  1.00  0.00           H  
ATOM   1405  N   SER A 667     -21.312 -12.315  42.711  1.00 35.22           N  
ATOM   1406  CA  SER A 667     -22.536 -12.106  41.906  1.00 35.22           C  
ATOM   1407  C   SER A 667     -22.336 -11.044  40.804  1.00 35.22           C  
ATOM   1408  O   SER A 667     -22.544 -11.295  39.613  1.00 35.22           O  
ATOM   1409  CB  SER A 667     -23.744 -11.768  42.822  1.00 35.22           C  
ATOM   1410  OG  SER A 667     -23.544 -10.640  43.667  1.00 35.22           O  
ATOM   1411  H   SER A 667     -21.389 -12.188  43.716  1.00  0.00           H  
ATOM   1412  HA  SER A 667     -22.759 -13.047  41.397  1.00  0.00           H  
ATOM   1413  HB2 SER A 667     -24.621 -11.565  42.208  1.00  0.00           H  
ATOM   1414  HB3 SER A 667     -24.002 -12.626  43.441  1.00  0.00           H  
ATOM   1415  HG  SER A 667     -23.067 -10.963  44.431  1.00  0.00           H  
ATOM   1416  N   SER A 668     -21.825  -9.884  41.226  1.00 64.56           N  
ATOM   1417  CA  SER A 668     -21.398  -8.766  40.413  1.00 64.56           C  
ATOM   1418  C   SER A 668     -20.246  -9.168  39.465  1.00 64.56           C  
ATOM   1419  O   SER A 668     -20.334  -8.927  38.257  1.00 64.56           O  
ATOM   1420  CB  SER A 668     -21.027  -7.666  41.420  1.00 64.56           C  
ATOM   1421  OG  SER A 668     -20.556  -6.495  40.809  1.00 64.56           O  
ATOM   1422  H   SER A 668     -21.764  -9.785  42.231  1.00  0.00           H  
ATOM   1423  HA  SER A 668     -22.241  -8.429  39.806  1.00  0.00           H  
ATOM   1424  HB2 SER A 668     -21.897  -7.401  42.023  1.00  0.00           H  
ATOM   1425  HB3 SER A 668     -20.275  -8.037  42.114  1.00  0.00           H  
ATOM   1426  HG  SER A 668     -20.342  -5.879  41.502  1.00  0.00           H  
ATOM   1427  N   ALA A 669     -19.211  -9.862  39.976  1.00 21.97           N  
ATOM   1428  CA  ALA A 669     -18.075 -10.316  39.174  1.00 21.97           C  
ATOM   1429  C   ALA A 669     -18.468 -11.303  38.065  1.00 21.97           C  
ATOM   1430  O   ALA A 669     -17.969 -11.163  36.958  1.00 21.97           O  
ATOM   1431  CB  ALA A 669     -16.994 -10.929  40.068  1.00 21.97           C  
ATOM   1432  H   ALA A 669     -19.186 -10.053  40.968  1.00  0.00           H  
ATOM   1433  HA  ALA A 669     -17.655  -9.430  38.698  1.00  0.00           H  
ATOM   1434  HB1 ALA A 669     -16.101 -11.179  39.493  1.00  0.00           H  
ATOM   1435  HB2 ALA A 669     -16.694 -10.217  40.835  1.00  0.00           H  
ATOM   1436  HB3 ALA A 669     -17.336 -11.842  40.552  1.00  0.00           H  
ATOM   1437  N   MET A 670     -19.408 -12.228  38.320  1.00 33.72           N  
ATOM   1438  CA  MET A 670     -19.975 -13.160  37.341  1.00 33.72           C  
ATOM   1439  C   MET A 670     -20.695 -12.440  36.194  1.00 33.72           C  
ATOM   1440  O   MET A 670     -20.476 -12.783  35.034  1.00 33.72           O  
ATOM   1441  CB  MET A 670     -20.945 -14.123  38.052  1.00 33.72           C  
ATOM   1442  CG  MET A 670     -20.220 -15.277  38.755  1.00 33.72           C  
ATOM   1443  SD  MET A 670     -21.299 -16.365  39.713  1.00 33.72           S  
ATOM   1444  CE  MET A 670     -22.168 -17.231  38.379  1.00 33.72           C  
ATOM   1445  H   MET A 670     -19.770 -12.284  39.265  1.00  0.00           H  
ATOM   1446  HA  MET A 670     -19.166 -13.736  36.893  1.00  0.00           H  
ATOM   1447  HB2 MET A 670     -21.562 -13.578  38.768  1.00  0.00           H  
ATOM   1448  HB3 MET A 670     -21.638 -14.552  37.326  1.00  0.00           H  
ATOM   1449  HG2 MET A 670     -19.687 -15.882  38.023  1.00  0.00           H  
ATOM   1450  HG3 MET A 670     -19.463 -14.883  39.433  1.00  0.00           H  
ATOM   1451  HE1 MET A 670     -22.850 -17.970  38.799  1.00  0.00           H  
ATOM   1452  HE2 MET A 670     -22.749 -16.533  37.778  1.00  0.00           H  
ATOM   1453  HE3 MET A 670     -21.459 -17.744  37.728  1.00  0.00           H  
ATOM   1454  N   CYS A 671     -21.505 -11.417  36.516  1.00 78.11           N  
ATOM   1455  CA  CYS A 671     -22.214 -10.576  35.556  1.00 78.11           C  
ATOM   1456  C   CYS A 671     -21.240  -9.757  34.690  1.00 78.11           C  
ATOM   1457  O   CYS A 671     -21.251  -9.901  33.469  1.00 78.11           O  
ATOM   1458  CB  CYS A 671     -23.210  -9.675  36.320  1.00 78.11           C  
ATOM   1459  SG  CYS A 671     -24.238  -8.683  35.195  1.00 78.11           S  
ATOM   1460  H   CYS A 671     -21.613 -11.189  37.495  1.00  0.00           H  
ATOM   1461  HA  CYS A 671     -22.779 -11.224  34.892  1.00  0.00           H  
ATOM   1462  HB2 CYS A 671     -23.877 -10.290  36.927  1.00  0.00           H  
ATOM   1463  HB3 CYS A 671     -22.695  -9.002  37.006  1.00  0.00           H  
ATOM   1464  HG  CYS A 671     -23.227  -8.024  34.621  1.00  0.00           H  
ATOM   1465  N   TYR A 672     -20.395  -8.920  35.309  1.00 47.02           N  
ATOM   1466  CA  TYR A 672     -19.605  -7.929  34.580  1.00 47.02           C  
ATOM   1467  C   TYR A 672     -18.336  -8.528  33.948  1.00 47.02           C  
ATOM   1468  O   TYR A 672     -17.899  -8.032  32.916  1.00 47.02           O  
ATOM   1469  CB  TYR A 672     -19.258  -6.740  35.503  1.00 47.02           C  
ATOM   1470  CG  TYR A 672     -20.484  -5.922  35.893  1.00 47.02           C  
ATOM   1471  CD1 TYR A 672     -21.205  -5.212  34.908  1.00 47.02           C  
ATOM   1472  CD2 TYR A 672     -20.943  -5.904  37.228  1.00 47.02           C  
ATOM   1473  CE1 TYR A 672     -22.399  -4.540  35.242  1.00 47.02           C  
ATOM   1474  CE2 TYR A 672     -22.139  -5.238  37.560  1.00 47.02           C  
ATOM   1475  CZ  TYR A 672     -22.876  -4.565  36.567  1.00 47.02           C  
ATOM   1476  OH  TYR A 672     -24.035  -3.923  36.902  1.00 47.02           O  
ATOM   1477  H   TYR A 672     -20.410  -8.870  36.326  1.00  0.00           H  
ATOM   1478  HA  TYR A 672     -20.209  -7.539  33.761  1.00  0.00           H  
ATOM   1479  HB2 TYR A 672     -18.736  -7.086  36.398  1.00  0.00           H  
ATOM   1480  HB3 TYR A 672     -18.572  -6.063  34.989  1.00  0.00           H  
ATOM   1481  HD1 TYR A 672     -20.861  -5.199  33.883  1.00  0.00           H  
ATOM   1482  HD2 TYR A 672     -20.398  -6.417  38.007  1.00  0.00           H  
ATOM   1483  HE1 TYR A 672     -22.950  -4.019  34.472  1.00  0.00           H  
ATOM   1484  HE2 TYR A 672     -22.489  -5.250  38.582  1.00  0.00           H  
ATOM   1485  HH  TYR A 672     -24.263  -3.191  36.331  1.00  0.00           H  
ATOM   1486  N   SER A 673     -17.763  -9.624  34.462  1.00 33.88           N  
ATOM   1487  CA  SER A 673     -16.609 -10.262  33.819  1.00 33.88           C  
ATOM   1488  C   SER A 673     -17.001 -11.195  32.657  1.00 33.88           C  
ATOM   1489  O   SER A 673     -16.155 -11.499  31.819  1.00 33.88           O  
ATOM   1490  CB  SER A 673     -15.791 -11.056  34.842  1.00 33.88           C  
ATOM   1491  OG  SER A 673     -16.323 -12.328  35.137  1.00 33.88           O  
ATOM   1492  H   SER A 673     -18.141 -10.049  35.299  1.00  0.00           H  
ATOM   1493  HA  SER A 673     -15.952  -9.483  33.431  1.00  0.00           H  
ATOM   1494  HB2 SER A 673     -14.826 -11.212  34.382  1.00  0.00           H  
ATOM   1495  HB3 SER A 673     -15.616 -10.494  35.758  1.00  0.00           H  
ATOM   1496  HG  SER A 673     -17.099 -12.202  35.667  1.00  0.00           H  
ATOM   1497  N   ALA A 674     -18.268 -11.631  32.581  1.00 31.58           N  
ATOM   1498  CA  ALA A 674     -18.812 -12.313  31.410  1.00 31.58           C  
ATOM   1499  C   ALA A 674     -19.238 -11.277  30.359  1.00 31.58           C  
ATOM   1500  O   ALA A 674     -19.110 -11.538  29.163  1.00 31.58           O  
ATOM   1501  CB  ALA A 674     -20.046 -13.114  31.839  1.00 31.58           C  
ATOM   1502  H   ALA A 674     -18.912 -11.384  33.320  1.00  0.00           H  
ATOM   1503  HA  ALA A 674     -18.076 -12.992  30.976  1.00  0.00           H  
ATOM   1504  HB1 ALA A 674     -20.535 -13.589  30.988  1.00  0.00           H  
ATOM   1505  HB2 ALA A 674     -19.762 -13.905  32.533  1.00  0.00           H  
ATOM   1506  HB3 ALA A 674     -20.775 -12.481  32.344  1.00  0.00           H  
ATOM   1507  N   LEU A 675     -19.689 -10.088  30.799  1.00 41.51           N  
ATOM   1508  CA  LEU A 675     -20.066  -8.973  29.939  1.00 41.51           C  
ATOM   1509  C   LEU A 675     -18.834  -8.256  29.358  1.00 41.51           C  
ATOM   1510  O   LEU A 675     -18.934  -7.752  28.244  1.00 41.51           O  
ATOM   1511  CB  LEU A 675     -20.919  -7.978  30.760  1.00 41.51           C  
ATOM   1512  CG  LEU A 675     -21.534  -6.794  29.976  1.00 41.51           C  
ATOM   1513  CD1 LEU A 675     -22.421  -7.269  28.816  1.00 41.51           C  
ATOM   1514  CD2 LEU A 675     -22.326  -5.878  30.918  1.00 41.51           C  
ATOM   1515  H   LEU A 675     -19.780  -9.952  31.797  1.00  0.00           H  
ATOM   1516  HA  LEU A 675     -20.664  -9.373  29.120  1.00  0.00           H  
ATOM   1517  HB2 LEU A 675     -21.734  -8.527  31.234  1.00  0.00           H  
ATOM   1518  HB3 LEU A 675     -20.315  -7.579  31.573  1.00  0.00           H  
ATOM   1519  HG  LEU A 675     -20.732  -6.186  29.557  1.00  0.00           H  
ATOM   1520 HD11 LEU A 675     -22.964  -6.444  28.361  1.00  0.00           H  
ATOM   1521 HD12 LEU A 675     -21.816  -7.719  28.031  1.00  0.00           H  
ATOM   1522 HD13 LEU A 675     -23.157  -8.003  29.148  1.00  0.00           H  
ATOM   1523 HD21 LEU A 675     -22.714  -5.008  30.388  1.00  0.00           H  
ATOM   1524 HD22 LEU A 675     -23.174  -6.402  31.361  1.00  0.00           H  
ATOM   1525 HD23 LEU A 675     -21.696  -5.517  31.731  1.00  0.00           H  
ATOM   1526  N   VAL A 676     -17.676  -8.221  30.049  1.00 79.41           N  
ATOM   1527  CA  VAL A 676     -16.472  -7.545  29.545  1.00 79.41           C  
ATOM   1528  C   VAL A 676     -15.844  -8.316  28.371  1.00 79.41           C  
ATOM   1529  O   VAL A 676     -15.297  -7.684  27.475  1.00 79.41           O  
ATOM   1530  CB  VAL A 676     -15.433  -7.275  30.669  1.00 79.41           C  
ATOM   1531  CG1 VAL A 676     -14.583  -8.483  31.086  1.00 79.41           C  
ATOM   1532  CG2 VAL A 676     -14.508  -6.103  30.306  1.00 79.41           C  
ATOM   1533  H   VAL A 676     -17.647  -8.611  30.982  1.00  0.00           H  
ATOM   1534  HA  VAL A 676     -16.798  -6.574  29.180  1.00  0.00           H  
ATOM   1535  HB  VAL A 676     -15.980  -6.961  31.556  1.00  0.00           H  
ATOM   1536 HG11 VAL A 676     -14.049  -8.271  32.011  1.00  0.00           H  
ATOM   1537 HG12 VAL A 676     -15.207  -9.352  31.250  1.00  0.00           H  
ATOM   1538 HG13 VAL A 676     -13.841  -8.746  30.331  1.00  0.00           H  
ATOM   1539 HG21 VAL A 676     -13.843  -5.876  31.139  1.00  0.00           H  
ATOM   1540 HG22 VAL A 676     -13.888  -6.324  29.438  1.00  0.00           H  
ATOM   1541 HG23 VAL A 676     -15.079  -5.201  30.086  1.00  0.00           H  
ATOM   1542  N   THR A 677     -15.959  -9.658  28.344  1.00 24.84           N  
ATOM   1543  CA  THR A 677     -15.506 -10.498  27.231  1.00 24.84           C  
ATOM   1544  C   THR A 677     -16.453 -10.390  26.020  1.00 24.84           C  
ATOM   1545  O   THR A 677     -15.989 -10.515  24.887  1.00 24.84           O  
ATOM   1546  CB  THR A 677     -15.371 -11.976  27.683  1.00 24.84           C  
ATOM   1547  CG2 THR A 677     -14.394 -12.166  28.849  1.00 24.84           C  
ATOM   1548  OG1 THR A 677     -16.609 -12.589  27.988  1.00 24.84           O  
ATOM   1549  H   THR A 677     -16.419 -10.112  29.120  1.00  0.00           H  
ATOM   1550  HA  THR A 677     -14.520 -10.150  26.916  1.00  0.00           H  
ATOM   1551  HB  THR A 677     -14.967 -12.541  26.841  1.00  0.00           H  
ATOM   1552  HG1 THR A 677     -16.993 -12.162  28.739  1.00  0.00           H  
ATOM   1553 HG21 THR A 677     -14.262 -13.222  29.084  1.00  0.00           H  
ATOM   1554 HG22 THR A 677     -13.418 -11.757  28.593  1.00  0.00           H  
ATOM   1555 HG23 THR A 677     -14.730 -11.663  29.752  1.00  0.00           H  
ATOM   1556  N   LYS A 678     -17.750 -10.108  26.249  1.00 89.64           N  
ATOM   1557  CA  LYS A 678     -18.736  -9.793  25.216  1.00 89.64           C  
ATOM   1558  C   LYS A 678     -18.438  -8.421  24.588  1.00 89.64           C  
ATOM   1559  O   LYS A 678     -18.382  -8.331  23.362  1.00 89.64           O  
ATOM   1560  CB  LYS A 678     -20.157  -9.832  25.832  1.00 89.64           C  
ATOM   1561  CG  LYS A 678     -21.283  -9.304  24.919  1.00 89.64           C  
ATOM   1562  CD  LYS A 678     -22.694  -9.464  25.510  1.00 89.64           C  
ATOM   1563  CE  LYS A 678     -23.209 -10.907  25.545  1.00 89.64           C  
ATOM   1564  NZ  LYS A 678     -23.384 -11.425  24.182  1.00 89.64           N1+
ATOM   1565  H   LYS A 678     -18.051 -10.022  27.210  1.00  0.00           H  
ATOM   1566  HA  LYS A 678     -18.678 -10.550  24.431  1.00  0.00           H  
ATOM   1567  HB2 LYS A 678     -20.369 -10.862  26.117  1.00  0.00           H  
ATOM   1568  HB3 LYS A 678     -20.185  -9.266  26.759  1.00  0.00           H  
ATOM   1569  HG2 LYS A 678     -21.134  -8.239  24.739  1.00  0.00           H  
ATOM   1570  HG3 LYS A 678     -21.225  -9.781  23.940  1.00  0.00           H  
ATOM   1571  HD2 LYS A 678     -22.722  -9.053  26.517  1.00  0.00           H  
ATOM   1572  HD3 LYS A 678     -23.389  -8.865  24.923  1.00  0.00           H  
ATOM   1573  HE2 LYS A 678     -22.543 -11.562  26.106  1.00  0.00           H  
ATOM   1574  HE3 LYS A 678     -24.177 -10.938  26.047  1.00  0.00           H  
ATOM   1575  HZ1 LYS A 678     -22.493 -11.460  23.711  1.00  0.00           H  
ATOM   1576  HZ2 LYS A 678     -23.799 -12.346  24.217  1.00  0.00           H  
ATOM   1577  HZ3 LYS A 678     -24.007 -10.802  23.683  1.00  0.00           H  
ATOM   1578  N   THR A 679     -18.237  -7.375  25.413  1.00 35.80           N  
ATOM   1579  CA  THR A 679     -17.950  -6.011  24.965  1.00 35.80           C  
ATOM   1580  C   THR A 679     -16.544  -5.880  24.343  1.00 35.80           C  
ATOM   1581  O   THR A 679     -16.384  -5.104  23.402  1.00 35.80           O  
ATOM   1582  CB  THR A 679     -18.157  -4.986  26.106  1.00 35.80           C  
ATOM   1583  CG2 THR A 679     -19.599  -4.913  26.626  1.00 35.80           C  
ATOM   1584  OG1 THR A 679     -17.254  -5.178  27.172  1.00 35.80           O  
ATOM   1585  H   THR A 679     -18.303  -7.525  26.412  1.00  0.00           H  
ATOM   1586  HA  THR A 679     -18.689  -5.757  24.209  1.00  0.00           H  
ATOM   1587  HB  THR A 679     -17.947  -3.998  25.700  1.00  0.00           H  
ATOM   1588  HG1 THR A 679     -17.412  -4.507  27.819  1.00  0.00           H  
ATOM   1589 HG21 THR A 679     -19.688  -4.196  27.442  1.00  0.00           H  
ATOM   1590 HG22 THR A 679     -20.272  -4.589  25.831  1.00  0.00           H  
ATOM   1591 HG23 THR A 679     -19.968  -5.871  26.987  1.00  0.00           H  
ATOM   1592  N   ASN A 680     -15.546  -6.659  24.800  1.00 42.40           N  
ATOM   1593  CA  ASN A 680     -14.211  -6.700  24.199  1.00 42.40           C  
ATOM   1594  C   ASN A 680     -14.265  -7.423  22.841  1.00 42.40           C  
ATOM   1595  O   ASN A 680     -13.621  -6.951  21.909  1.00 42.40           O  
ATOM   1596  CB  ASN A 680     -13.216  -7.411  25.151  1.00 42.40           C  
ATOM   1597  CG  ASN A 680     -11.725  -7.306  24.780  1.00 42.40           C  
ATOM   1598  ND2 ASN A 680     -11.325  -6.332  23.957  1.00 42.40           N  
ATOM   1599  OD1 ASN A 680     -10.919  -8.095  25.268  1.00 42.40           O  
ATOM   1600  H   ASN A 680     -15.719  -7.248  25.605  1.00  0.00           H  
ATOM   1601  HA  ASN A 680     -13.889  -5.668  24.049  1.00  0.00           H  
ATOM   1602  HB2 ASN A 680     -13.293  -6.958  26.138  1.00  0.00           H  
ATOM   1603  HB3 ASN A 680     -13.482  -8.463  25.272  1.00  0.00           H  
ATOM   1604 HD21 ASN A 680     -11.996  -5.683  23.573  1.00  0.00           H  
ATOM   1605 HD22 ASN A 680     -10.343  -6.236  23.745  1.00  0.00           H  
ATOM   1606  N   ARG A 681     -15.058  -8.503  22.693  1.00 46.32           N  
ATOM   1607  CA  ARG A 681     -15.267  -9.194  21.417  1.00 46.32           C  
ATOM   1608  C   ARG A 681     -15.858  -8.272  20.336  1.00 46.32           C  
ATOM   1609  O   ARG A 681     -15.259  -8.152  19.271  1.00 46.32           O  
ATOM   1610  CB  ARG A 681     -16.100 -10.483  21.604  1.00 46.32           C  
ATOM   1611  CG  ARG A 681     -16.481 -11.163  20.271  1.00 46.32           C  
ATOM   1612  CD  ARG A 681     -17.077 -12.562  20.421  1.00 46.32           C  
ATOM   1613  NE  ARG A 681     -17.519 -13.081  19.119  1.00 46.32           N  
ATOM   1614  CZ  ARG A 681     -18.554 -13.910  18.897  1.00 46.32           C  
ATOM   1615  NH1 ARG A 681     -19.316 -14.373  19.896  1.00 46.32           N1+
ATOM   1616  NH2 ARG A 681     -18.829 -14.284  17.642  1.00 46.32           N1+
ATOM   1617  H   ARG A 681     -15.571  -8.842  23.497  1.00  0.00           H  
ATOM   1618  HA  ARG A 681     -14.281  -9.501  21.063  1.00  0.00           H  
ATOM   1619  HB2 ARG A 681     -15.522 -11.183  22.208  1.00  0.00           H  
ATOM   1620  HB3 ARG A 681     -17.008 -10.272  22.169  1.00  0.00           H  
ATOM   1621  HG2 ARG A 681     -17.209 -10.545  19.746  1.00  0.00           H  
ATOM   1622  HG3 ARG A 681     -15.599 -11.222  19.631  1.00  0.00           H  
ATOM   1623  HD2 ARG A 681     -16.336 -13.245  20.832  1.00  0.00           H  
ATOM   1624  HD3 ARG A 681     -17.923 -12.521  21.106  1.00  0.00           H  
ATOM   1625  HE  ARG A 681     -16.959 -12.799  18.328  1.00  0.00           H  
ATOM   1626 HH11 ARG A 681     -19.105 -14.137  20.856  1.00  0.00           H  
ATOM   1627 HH12 ARG A 681     -20.098 -14.983  19.707  1.00  0.00           H  
ATOM   1628 HH21 ARG A 681     -18.275 -13.941  16.871  1.00  0.00           H  
ATOM   1629 HH22 ARG A 681     -19.606 -14.900  17.452  1.00  0.00           H  
ATOM   1630  N   ILE A 682     -16.999  -7.611  20.605  1.00 86.42           N  
ATOM   1631  CA  ILE A 682     -17.644  -6.668  19.679  1.00 86.42           C  
ATOM   1632  C   ILE A 682     -16.785  -5.412  19.396  1.00 86.42           C  
ATOM   1633  O   ILE A 682     -16.888  -4.859  18.302  1.00 86.42           O  
ATOM   1634  CB  ILE A 682     -19.097  -6.351  20.149  1.00 86.42           C  
ATOM   1635  CG1 ILE A 682     -19.897  -5.470  19.163  1.00 86.42           C  
ATOM   1636  CG2 ILE A 682     -19.202  -5.805  21.578  1.00 86.42           C  
ATOM   1637  CD1 ILE A 682     -21.383  -5.342  19.536  1.00 86.42           C  
ATOM   1638  H   ILE A 682     -17.441  -7.757  21.503  1.00  0.00           H  
ATOM   1639  HA  ILE A 682     -17.736  -7.187  18.725  1.00  0.00           H  
ATOM   1640  HB  ILE A 682     -19.600  -7.320  20.164  1.00  0.00           H  
ATOM   1641 HG12 ILE A 682     -19.462  -4.473  19.097  1.00  0.00           H  
ATOM   1642 HG13 ILE A 682     -19.825  -5.896  18.162  1.00  0.00           H  
ATOM   1643 HG21 ILE A 682     -19.397  -4.738  21.607  1.00  0.00           H  
ATOM   1644 HG22 ILE A 682     -20.016  -6.287  22.119  1.00  0.00           H  
ATOM   1645 HG23 ILE A 682     -18.287  -5.991  22.121  1.00  0.00           H  
ATOM   1646 HD11 ILE A 682     -21.928  -4.764  18.793  1.00  0.00           H  
ATOM   1647 HD12 ILE A 682     -21.857  -6.322  19.599  1.00  0.00           H  
ATOM   1648 HD13 ILE A 682     -21.517  -4.843  20.496  1.00  0.00           H  
ATOM   1649  N   ALA A 683     -15.891  -5.006  20.319  1.00 27.44           N  
ATOM   1650  CA  ALA A 683     -14.939  -3.907  20.124  1.00 27.44           C  
ATOM   1651  C   ALA A 683     -13.779  -4.296  19.193  1.00 27.44           C  
ATOM   1652  O   ALA A 683     -13.325  -3.450  18.425  1.00 27.44           O  
ATOM   1653  CB  ALA A 683     -14.358  -3.490  21.484  1.00 27.44           C  
ATOM   1654  H   ALA A 683     -15.855  -5.499  21.201  1.00  0.00           H  
ATOM   1655  HA  ALA A 683     -15.450  -3.051  19.683  1.00  0.00           H  
ATOM   1656  HB1 ALA A 683     -13.601  -2.713  21.371  1.00  0.00           H  
ATOM   1657  HB2 ALA A 683     -15.137  -3.088  22.133  1.00  0.00           H  
ATOM   1658  HB3 ALA A 683     -13.891  -4.326  22.003  1.00  0.00           H  
ATOM   1659  N   ARG A 684     -13.326  -5.562  19.232  1.00 54.12           N  
ATOM   1660  CA  ARG A 684     -12.282  -6.099  18.356  1.00 54.12           C  
ATOM   1661  C   ARG A 684     -12.826  -6.445  16.959  1.00 54.12           C  
ATOM   1662  O   ARG A 684     -12.088  -6.288  15.987  1.00 54.12           O  
ATOM   1663  CB  ARG A 684     -11.685  -7.379  18.982  1.00 54.12           C  
ATOM   1664  CG  ARG A 684     -10.828  -7.138  20.243  1.00 54.12           C  
ATOM   1665  CD  ARG A 684      -9.542  -6.328  20.020  1.00 54.12           C  
ATOM   1666  NE  ARG A 684      -8.637  -6.985  19.067  1.00 54.12           N  
ATOM   1667  CZ  ARG A 684      -7.661  -7.857  19.370  1.00 54.12           C  
ATOM   1668  NH1 ARG A 684      -7.433  -8.248  20.633  1.00 54.12           N1+
ATOM   1669  NH2 ARG A 684      -6.902  -8.351  18.384  1.00 54.12           N1+
ATOM   1670  H   ARG A 684     -13.744  -6.198  19.898  1.00  0.00           H  
ATOM   1671  HA  ARG A 684     -11.499  -5.352  18.224  1.00  0.00           H  
ATOM   1672  HB2 ARG A 684     -12.493  -8.068  19.236  1.00  0.00           H  
ATOM   1673  HB3 ARG A 684     -11.077  -7.909  18.247  1.00  0.00           H  
ATOM   1674  HG2 ARG A 684     -11.410  -6.610  20.992  1.00  0.00           H  
ATOM   1675  HG3 ARG A 684     -10.573  -8.100  20.688  1.00  0.00           H  
ATOM   1676  HD2 ARG A 684      -9.776  -5.332  19.645  1.00  0.00           H  
ATOM   1677  HD3 ARG A 684      -9.029  -6.168  20.968  1.00  0.00           H  
ATOM   1678  HE  ARG A 684      -8.786  -6.753  18.095  1.00  0.00           H  
ATOM   1679 HH11 ARG A 684      -8.001  -7.885  21.384  1.00  0.00           H  
ATOM   1680 HH12 ARG A 684      -6.694  -8.902  20.845  1.00  0.00           H  
ATOM   1681 HH21 ARG A 684      -7.059  -8.069  17.428  1.00  0.00           H  
ATOM   1682 HH22 ARG A 684      -6.162  -9.008  18.586  1.00  0.00           H  
ATOM   1683  N   ILE A 685     -14.102  -6.860  16.843  1.00 20.61           N  
ATOM   1684  CA  ILE A 685     -14.797  -7.089  15.568  1.00 20.61           C  
ATOM   1685  C   ILE A 685     -15.017  -5.752  14.834  1.00 20.61           C  
ATOM   1686  O   ILE A 685     -14.804  -5.693  13.625  1.00 20.61           O  
ATOM   1687  CB  ILE A 685     -16.145  -7.837  15.808  1.00 20.61           C  
ATOM   1688  CG1 ILE A 685     -15.902  -9.286  16.292  1.00 20.61           C  
ATOM   1689  CG2 ILE A 685     -17.061  -7.862  14.559  1.00 20.61           C  
ATOM   1690  CD1 ILE A 685     -17.136  -9.950  16.918  1.00 20.61           C  
ATOM   1691  H   ILE A 685     -14.639  -6.993  17.690  1.00  0.00           H  
ATOM   1692  HA  ILE A 685     -14.162  -7.712  14.935  1.00  0.00           H  
ATOM   1693  HB  ILE A 685     -16.682  -7.302  16.593  1.00  0.00           H  
ATOM   1694 HG12 ILE A 685     -15.545  -9.894  15.460  1.00  0.00           H  
ATOM   1695 HG13 ILE A 685     -15.098  -9.310  17.025  1.00  0.00           H  
ATOM   1696 HG21 ILE A 685     -17.974  -8.430  14.732  1.00  0.00           H  
ATOM   1697 HG22 ILE A 685     -17.389  -6.865  14.265  1.00  0.00           H  
ATOM   1698 HG23 ILE A 685     -16.551  -8.311  13.705  1.00  0.00           H  
ATOM   1699 HD11 ILE A 685     -16.877 -10.931  17.313  1.00  0.00           H  
ATOM   1700 HD12 ILE A 685     -17.534  -9.353  17.738  1.00  0.00           H  
ATOM   1701 HD13 ILE A 685     -17.936 -10.100  16.195  1.00  0.00           H  
ATOM   1702  N   LEU A 686     -15.403  -4.687  15.562  1.00 27.08           N  
ATOM   1703  CA  LEU A 686     -15.593  -3.337  15.025  1.00 27.08           C  
ATOM   1704  C   LEU A 686     -14.259  -2.702  14.591  1.00 27.08           C  
ATOM   1705  O   LEU A 686     -14.225  -2.007  13.576  1.00 27.08           O  
ATOM   1706  CB  LEU A 686     -16.276  -2.458  16.102  1.00 27.08           C  
ATOM   1707  CG  LEU A 686     -16.552  -0.988  15.697  1.00 27.08           C  
ATOM   1708  CD1 LEU A 686     -17.494  -0.887  14.485  1.00 27.08           C  
ATOM   1709  CD2 LEU A 686     -17.090  -0.184  16.888  1.00 27.08           C  
ATOM   1710  H   LEU A 686     -15.575  -4.818  16.550  1.00  0.00           H  
ATOM   1711  HA  LEU A 686     -16.243  -3.412  14.152  1.00  0.00           H  
ATOM   1712  HB2 LEU A 686     -17.222  -2.922  16.384  1.00  0.00           H  
ATOM   1713  HB3 LEU A 686     -15.665  -2.466  17.006  1.00  0.00           H  
ATOM   1714  HG  LEU A 686     -15.613  -0.508  15.423  1.00  0.00           H  
ATOM   1715 HD11 LEU A 686     -17.763   0.150  14.280  1.00  0.00           H  
ATOM   1716 HD12 LEU A 686     -17.025  -1.279  13.582  1.00  0.00           H  
ATOM   1717 HD13 LEU A 686     -18.413  -1.447  14.645  1.00  0.00           H  
ATOM   1718 HD21 LEU A 686     -17.255   0.860  16.621  1.00  0.00           H  
ATOM   1719 HD22 LEU A 686     -18.034  -0.587  17.248  1.00  0.00           H  
ATOM   1720 HD23 LEU A 686     -16.388  -0.200  17.723  1.00  0.00           H  
ATOM   1721  N   ALA A 687     -13.171  -2.955  15.339  1.00 15.37           N  
ATOM   1722  CA  ALA A 687     -11.826  -2.454  15.053  1.00 15.37           C  
ATOM   1723  C   ALA A 687     -11.162  -3.154  13.852  1.00 15.37           C  
ATOM   1724  O   ALA A 687     -10.241  -2.585  13.268  1.00 15.37           O  
ATOM   1725  CB  ALA A 687     -10.946  -2.682  16.292  1.00 15.37           C  
ATOM   1726  H   ALA A 687     -13.282  -3.537  16.157  1.00  0.00           H  
ATOM   1727  HA  ALA A 687     -11.880  -1.384  14.845  1.00  0.00           H  
ATOM   1728  HB1 ALA A 687      -9.932  -2.313  16.133  1.00  0.00           H  
ATOM   1729  HB2 ALA A 687     -11.347  -2.155  17.157  1.00  0.00           H  
ATOM   1730  HB3 ALA A 687     -10.876  -3.740  16.547  1.00  0.00           H  
ATOM   1731  N   GLY A 688     -11.649  -4.343  13.463  1.00  7.04           N  
ATOM   1732  CA  GLY A 688     -11.169  -5.111  12.320  1.00  7.04           C  
ATOM   1733  C   GLY A 688     -12.205  -5.129  11.194  1.00  7.04           C  
ATOM   1734  O   GLY A 688     -12.914  -4.110  11.035  1.00  7.04           O  
ATOM   1735  OXT GLY A 688     -12.250  -6.158  10.487  1.00  7.04           O1-
ATOM   1736  H   GLY A 688     -12.441  -4.721  13.963  1.00  0.00           H  
ATOM   1737  HA2 GLY A 688     -10.227  -4.728  11.926  1.00  0.00           H  
ATOM   1738  HA3 GLY A 688     -10.980  -6.132  12.652  1.00  0.00           H  
TER    1739      GLY A 688 
ATOM   1740  N   SER B 702     -12.705 -16.412  19.885  1.00 16.47           N1+
ATOM   1741  CA  SER B 702     -13.264 -17.767  20.050  1.00 16.47           C  
ATOM   1742  C   SER B 702     -14.239 -17.800  21.234  1.00 16.47           C  
ATOM   1743  O   SER B 702     -14.013 -17.124  22.237  1.00 16.47           O  
ATOM   1744  CB  SER B 702     -12.122 -18.800  20.193  1.00 16.47           C  
ATOM   1745  OG  SER B 702     -12.599 -20.110  20.431  1.00 16.47           O  
ATOM   1746  HA  SER B 702     -13.826 -17.993  19.142  1.00  0.00           H  
ATOM   1747  HB2 SER B 702     -11.521 -18.817  19.283  1.00  0.00           H  
ATOM   1748  HB3 SER B 702     -11.451 -18.527  21.004  1.00  0.00           H  
ATOM   1749  HG  SER B 702     -11.864 -20.706  20.428  1.00  0.00           H  
ATOM   1750  H1  SER B 702     -13.460 -15.757  19.744  1.00  0.00           H  
ATOM   1751  H2  SER B 702     -12.202 -16.160  20.724  1.00  0.00           H  
ATOM   1752  H3  SER B 702     -12.081 -16.390  19.091  1.00  0.00           H  
ATOM   1753  N   ALA B 703     -15.307 -18.608  21.118  1.00 21.56           N  
ATOM   1754  CA  ALA B 703     -16.330 -18.802  22.147  1.00 21.56           C  
ATOM   1755  C   ALA B 703     -15.789 -19.540  23.381  1.00 21.56           C  
ATOM   1756  O   ALA B 703     -16.166 -19.191  24.498  1.00 21.56           O  
ATOM   1757  CB  ALA B 703     -17.492 -19.607  21.546  1.00 21.56           C  
ATOM   1758  H   ALA B 703     -15.410 -19.145  20.269  1.00  0.00           H  
ATOM   1759  HA  ALA B 703     -16.702 -17.826  22.462  1.00  0.00           H  
ATOM   1760  HB1 ALA B 703     -18.288 -19.758  22.277  1.00  0.00           H  
ATOM   1761  HB2 ALA B 703     -17.929 -19.084  20.695  1.00  0.00           H  
ATOM   1762  HB3 ALA B 703     -17.169 -20.590  21.201  1.00  0.00           H  
ATOM   1763  N   TRP B 704     -14.871 -20.507  23.193  1.00 32.96           N  
ATOM   1764  CA  TRP B 704     -14.200 -21.221  24.281  1.00 32.96           C  
ATOM   1765  C   TRP B 704     -13.210 -20.306  25.020  1.00 32.96           C  
ATOM   1766  O   TRP B 704     -13.118 -20.381  26.245  1.00 32.96           O  
ATOM   1767  CB  TRP B 704     -13.429 -22.430  23.715  1.00 32.96           C  
ATOM   1768  CG  TRP B 704     -12.870 -23.341  24.770  1.00 32.96           C  
ATOM   1769  CD1 TRP B 704     -11.603 -23.326  25.243  1.00 32.96           C  
ATOM   1770  CD2 TRP B 704     -13.566 -24.381  25.521  1.00 32.96           C  
ATOM   1771  CE2 TRP B 704     -12.654 -24.946  26.462  1.00 32.96           C  
ATOM   1772  CE3 TRP B 704     -14.882 -24.901  25.507  1.00 32.96           C  
ATOM   1773  NE1 TRP B 704     -11.474 -24.263  26.248  1.00 32.96           N  
ATOM   1774  CZ2 TRP B 704     -13.029 -25.972  27.348  1.00 32.96           C  
ATOM   1775  CZ3 TRP B 704     -15.268 -25.934  26.385  1.00 32.96           C  
ATOM   1776  CH2 TRP B 704     -14.345 -26.468  27.306  1.00 32.96           C  
ATOM   1777  H   TRP B 704     -14.596 -20.732  22.247  1.00  0.00           H  
ATOM   1778  HA  TRP B 704     -14.956 -21.574  24.986  1.00  0.00           H  
ATOM   1779  HB2 TRP B 704     -14.086 -23.027  23.081  1.00  0.00           H  
ATOM   1780  HB3 TRP B 704     -12.615 -22.095  23.070  1.00  0.00           H  
ATOM   1781  HD1 TRP B 704     -10.830 -22.653  24.899  1.00  0.00           H  
ATOM   1782  HE1 TRP B 704     -10.609 -24.410  26.748  1.00  0.00           H  
ATOM   1783  HE3 TRP B 704     -15.603 -24.499  24.811  1.00  0.00           H  
ATOM   1784  HZ2 TRP B 704     -12.315 -26.377  28.050  1.00  0.00           H  
ATOM   1785  HZ3 TRP B 704     -16.278 -26.315  26.355  1.00  0.00           H  
ATOM   1786  HH2 TRP B 704     -14.647 -27.257  27.979  1.00  0.00           H  
ATOM   1787  N   ALA B 705     -12.504 -19.431  24.276  1.00 21.23           N  
ATOM   1788  CA  ALA B 705     -11.561 -18.450  24.806  1.00 21.23           C  
ATOM   1789  C   ALA B 705     -12.255 -17.398  25.688  1.00 21.23           C  
ATOM   1790  O   ALA B 705     -11.692 -16.999  26.701  1.00 21.23           O  
ATOM   1791  CB  ALA B 705     -10.821 -17.756  23.655  1.00 21.23           C  
ATOM   1792  H   ALA B 705     -12.655 -19.434  23.278  1.00  0.00           H  
ATOM   1793  HA  ALA B 705     -10.813 -18.982  25.391  1.00  0.00           H  
ATOM   1794  HB1 ALA B 705     -10.082 -17.049  24.035  1.00  0.00           H  
ATOM   1795  HB2 ALA B 705     -10.285 -18.482  23.044  1.00  0.00           H  
ATOM   1796  HB3 ALA B 705     -11.500 -17.201  23.008  1.00  0.00           H  
ATOM   1797  N   GLN B 706     -13.493 -16.999  25.352  1.00 34.43           N  
ATOM   1798  CA  GLN B 706     -14.304 -16.071  26.141  1.00 34.43           C  
ATOM   1799  C   GLN B 706     -14.747 -16.665  27.488  1.00 34.43           C  
ATOM   1800  O   GLN B 706     -14.774 -15.934  28.477  1.00 34.43           O  
ATOM   1801  CB  GLN B 706     -15.554 -15.684  25.334  1.00 34.43           C  
ATOM   1802  CG  GLN B 706     -15.275 -14.632  24.253  1.00 34.43           C  
ATOM   1803  CD  GLN B 706     -16.535 -14.353  23.441  1.00 34.43           C  
ATOM   1804  NE2 GLN B 706     -17.143 -13.186  23.659  1.00 34.43           N  
ATOM   1805  OE1 GLN B 706     -16.951 -15.169  22.621  1.00 34.43           O  
ATOM   1806  H   GLN B 706     -13.905 -17.373  24.508  1.00  0.00           H  
ATOM   1807  HA  GLN B 706     -13.718 -15.174  26.350  1.00  0.00           H  
ATOM   1808  HB2 GLN B 706     -16.009 -16.574  24.895  1.00  0.00           H  
ATOM   1809  HB3 GLN B 706     -16.305 -15.268  26.007  1.00  0.00           H  
ATOM   1810  HG2 GLN B 706     -14.909 -13.710  24.708  1.00  0.00           H  
ATOM   1811  HG3 GLN B 706     -14.491 -14.969  23.577  1.00  0.00           H  
ATOM   1812 HE21 GLN B 706     -16.758 -12.529  24.325  1.00  0.00           H  
ATOM   1813 HE22 GLN B 706     -17.997 -12.969  23.168  1.00  0.00           H  
ATOM   1814  N   VAL B 707     -15.067 -17.972  27.536  1.00 22.28           N  
ATOM   1815  CA  VAL B 707     -15.483 -18.680  28.750  1.00 22.28           C  
ATOM   1816  C   VAL B 707     -14.311 -18.831  29.738  1.00 22.28           C  
ATOM   1817  O   VAL B 707     -14.519 -18.591  30.926  1.00 22.28           O  
ATOM   1818  CB  VAL B 707     -16.110 -20.056  28.380  1.00 22.28           C  
ATOM   1819  CG1 VAL B 707     -16.388 -20.965  29.597  1.00 22.28           C  
ATOM   1820  CG2 VAL B 707     -17.425 -19.872  27.601  1.00 22.28           C  
ATOM   1821  H   VAL B 707     -15.017 -18.509  26.682  1.00  0.00           H  
ATOM   1822  HA  VAL B 707     -16.251 -18.081  29.245  1.00  0.00           H  
ATOM   1823  HB  VAL B 707     -15.413 -20.587  27.729  1.00  0.00           H  
ATOM   1824 HG11 VAL B 707     -16.908 -21.875  29.294  1.00  0.00           H  
ATOM   1825 HG12 VAL B 707     -15.470 -21.284  30.091  1.00  0.00           H  
ATOM   1826 HG13 VAL B 707     -17.010 -20.459  30.336  1.00  0.00           H  
ATOM   1827 HG21 VAL B 707     -17.807 -20.827  27.236  1.00  0.00           H  
ATOM   1828 HG22 VAL B 707     -18.195 -19.428  28.233  1.00  0.00           H  
ATOM   1829 HG23 VAL B 707     -17.307 -19.219  26.739  1.00  0.00           H  
ATOM   1830  N   ILE B 708     -13.095 -19.186  29.274  1.00 70.25           N  
ATOM   1831  CA  ILE B 708     -11.910 -19.293  30.136  1.00 70.25           C  
ATOM   1832  C   ILE B 708     -11.434 -17.911  30.630  1.00 70.25           C  
ATOM   1833  O   ILE B 708     -11.059 -17.815  31.794  1.00 70.25           O  
ATOM   1834  CB  ILE B 708     -10.761 -20.101  29.461  1.00 70.25           C  
ATOM   1835  CG1 ILE B 708      -9.589 -20.368  30.437  1.00 70.25           C  
ATOM   1836  CG2 ILE B 708     -10.256 -19.477  28.154  1.00 70.25           C  
ATOM   1837  CD1 ILE B 708      -8.568 -21.400  29.938  1.00 70.25           C  
ATOM   1838  H   ILE B 708     -12.983 -19.377  28.287  1.00  0.00           H  
ATOM   1839  HA  ILE B 708     -12.215 -19.862  31.017  1.00  0.00           H  
ATOM   1840  HB  ILE B 708     -11.185 -21.073  29.203  1.00  0.00           H  
ATOM   1841 HG12 ILE B 708      -9.063 -19.439  30.658  1.00  0.00           H  
ATOM   1842 HG13 ILE B 708      -9.989 -20.720  31.388  1.00  0.00           H  
ATOM   1843 HG21 ILE B 708      -9.563 -20.132  27.629  1.00  0.00           H  
ATOM   1844 HG22 ILE B 708     -11.098 -19.322  27.493  1.00  0.00           H  
ATOM   1845 HG23 ILE B 708      -9.759 -18.520  28.312  1.00  0.00           H  
ATOM   1846 HD11 ILE B 708      -7.827 -21.610  30.710  1.00  0.00           H  
ATOM   1847 HD12 ILE B 708      -9.054 -22.342  29.682  1.00  0.00           H  
ATOM   1848 HD13 ILE B 708      -8.029 -21.046  29.060  1.00  0.00           H  
ATOM   1849  N   ILE B 709     -11.493 -16.844  29.805  1.00 21.34           N  
ATOM   1850  CA  ILE B 709     -11.159 -15.470  30.218  1.00 21.34           C  
ATOM   1851  C   ILE B 709     -12.154 -14.969  31.280  1.00 21.34           C  
ATOM   1852  O   ILE B 709     -11.719 -14.420  32.289  1.00 21.34           O  
ATOM   1853  CB  ILE B 709     -11.084 -14.503  28.997  1.00 21.34           C  
ATOM   1854  CG1 ILE B 709      -9.912 -14.872  28.057  1.00 21.34           C  
ATOM   1855  CG2 ILE B 709     -10.934 -13.019  29.415  1.00 21.34           C  
ATOM   1856  CD1 ILE B 709     -10.034 -14.266  26.648  1.00 21.34           C  
ATOM   1857  H   ILE B 709     -11.806 -16.983  28.853  1.00  0.00           H  
ATOM   1858  HA  ILE B 709     -10.173 -15.490  30.685  1.00  0.00           H  
ATOM   1859  HB  ILE B 709     -12.017 -14.603  28.439  1.00  0.00           H  
ATOM   1860 HG12 ILE B 709      -8.967 -14.561  28.504  1.00  0.00           H  
ATOM   1861 HG13 ILE B 709      -9.826 -15.952  27.958  1.00  0.00           H  
ATOM   1862 HG21 ILE B 709     -10.873 -12.360  28.550  1.00  0.00           H  
ATOM   1863 HG22 ILE B 709     -11.774 -12.659  30.008  1.00  0.00           H  
ATOM   1864 HG23 ILE B 709     -10.031 -12.867  30.008  1.00  0.00           H  
ATOM   1865 HD11 ILE B 709      -9.259 -14.664  25.993  1.00  0.00           H  
ATOM   1866 HD12 ILE B 709     -10.999 -14.494  26.195  1.00  0.00           H  
ATOM   1867 HD13 ILE B 709      -9.922 -13.182  26.662  1.00  0.00           H  
ATOM   1868  N   ALA B 710     -13.465 -15.204  31.089  1.00 18.47           N  
ATOM   1869  CA  ALA B 710     -14.514 -14.878  32.056  1.00 18.47           C  
ATOM   1870  C   ALA B 710     -14.339 -15.650  33.375  1.00 18.47           C  
ATOM   1871  O   ALA B 710     -14.491 -15.056  34.438  1.00 18.47           O  
ATOM   1872  CB  ALA B 710     -15.893 -15.169  31.443  1.00 18.47           C  
ATOM   1873  H   ALA B 710     -13.754 -15.657  30.231  1.00  0.00           H  
ATOM   1874  HA  ALA B 710     -14.454 -13.809  32.276  1.00  0.00           H  
ATOM   1875  HB1 ALA B 710     -16.694 -14.923  32.142  1.00  0.00           H  
ATOM   1876  HB2 ALA B 710     -16.055 -14.569  30.546  1.00  0.00           H  
ATOM   1877  HB3 ALA B 710     -16.002 -16.218  31.166  1.00  0.00           H  
ATOM   1878  N   SER B 711     -13.950 -16.937  33.311  1.00 56.56           N  
ATOM   1879  CA  SER B 711     -13.669 -17.796  34.463  1.00 56.56           C  
ATOM   1880  C   SER B 711     -12.428 -17.341  35.257  1.00 56.56           C  
ATOM   1881  O   SER B 711     -12.464 -17.390  36.485  1.00 56.56           O  
ATOM   1882  CB  SER B 711     -13.499 -19.252  33.980  1.00 56.56           C  
ATOM   1883  OG  SER B 711     -13.304 -20.151  35.055  1.00 56.56           O  
ATOM   1884  H   SER B 711     -13.852 -17.354  32.394  1.00  0.00           H  
ATOM   1885  HA  SER B 711     -14.531 -17.754  35.131  1.00  0.00           H  
ATOM   1886  HB2 SER B 711     -14.388 -19.572  33.435  1.00  0.00           H  
ATOM   1887  HB3 SER B 711     -12.656 -19.343  33.296  1.00  0.00           H  
ATOM   1888  HG  SER B 711     -12.512 -19.912  35.513  1.00  0.00           H  
ATOM   1889  N   ILE B 712     -11.361 -16.869  34.581  1.00 21.51           N  
ATOM   1890  CA  ILE B 712     -10.159 -16.290  35.199  1.00 21.51           C  
ATOM   1891  C   ILE B 712     -10.514 -15.004  35.967  1.00 21.51           C  
ATOM   1892  O   ILE B 712     -10.064 -14.833  37.097  1.00 21.51           O  
ATOM   1893  CB  ILE B 712      -9.052 -16.038  34.126  1.00 21.51           C  
ATOM   1894  CG1 ILE B 712      -8.464 -17.368  33.601  1.00 21.51           C  
ATOM   1895  CG2 ILE B 712      -7.898 -15.137  34.631  1.00 21.51           C  
ATOM   1896  CD1 ILE B 712      -7.761 -17.245  32.239  1.00 21.51           C  
ATOM   1897  H   ILE B 712     -11.396 -16.878  33.569  1.00  0.00           H  
ATOM   1898  HA  ILE B 712      -9.774 -17.008  35.926  1.00  0.00           H  
ATOM   1899  HB  ILE B 712      -9.519 -15.523  33.285  1.00  0.00           H  
ATOM   1900 HG12 ILE B 712      -7.768 -17.776  34.334  1.00  0.00           H  
ATOM   1901 HG13 ILE B 712      -9.246 -18.121  33.511  1.00  0.00           H  
ATOM   1902 HG21 ILE B 712      -7.106 -15.036  33.890  1.00  0.00           H  
ATOM   1903 HG22 ILE B 712      -8.231 -14.121  34.848  1.00  0.00           H  
ATOM   1904 HG23 ILE B 712      -7.447 -15.541  35.539  1.00  0.00           H  
ATOM   1905 HD11 ILE B 712      -7.393 -18.217  31.912  1.00  0.00           H  
ATOM   1906 HD12 ILE B 712      -8.442 -16.877  31.473  1.00  0.00           H  
ATOM   1907 HD13 ILE B 712      -6.905 -16.574  32.277  1.00  0.00           H  
ATOM   1908  N   LEU B 713     -11.344 -14.130  35.377  1.00 31.55           N  
ATOM   1909  CA  LEU B 713     -11.759 -12.861  35.970  1.00 31.55           C  
ATOM   1910  C   LEU B 713     -12.747 -13.029  37.148  1.00 31.55           C  
ATOM   1911  O   LEU B 713     -12.788 -12.156  38.015  1.00 31.55           O  
ATOM   1912  CB  LEU B 713     -12.414 -11.993  34.888  1.00 31.55           C  
ATOM   1913  CG  LEU B 713     -11.490 -11.468  33.769  1.00 31.55           C  
ATOM   1914  CD1 LEU B 713     -12.335 -10.799  32.674  1.00 31.55           C  
ATOM   1915  CD2 LEU B 713     -10.415 -10.497  34.279  1.00 31.55           C  
ATOM   1916  H   LEU B 713     -11.682 -14.340  34.446  1.00  0.00           H  
ATOM   1917  HA  LEU B 713     -10.874 -12.349  36.341  1.00  0.00           H  
ATOM   1918  HB2 LEU B 713     -13.206 -12.587  34.431  1.00  0.00           H  
ATOM   1919  HB3 LEU B 713     -12.884 -11.129  35.362  1.00  0.00           H  
ATOM   1920  HG  LEU B 713     -10.964 -12.307  33.319  1.00  0.00           H  
ATOM   1921 HD11 LEU B 713     -11.712 -10.442  31.854  1.00  0.00           H  
ATOM   1922 HD12 LEU B 713     -13.062 -11.494  32.253  1.00  0.00           H  
ATOM   1923 HD13 LEU B 713     -12.882  -9.947  33.076  1.00  0.00           H  
ATOM   1924 HD21 LEU B 713      -9.799 -10.130  33.458  1.00  0.00           H  
ATOM   1925 HD22 LEU B 713     -10.863  -9.630  34.766  1.00  0.00           H  
ATOM   1926 HD23 LEU B 713      -9.742 -10.973  34.992  1.00  0.00           H  
ATOM   1927  N   ILE B 714     -13.494 -14.147  37.229  1.00 27.50           N  
ATOM   1928  CA  ILE B 714     -14.290 -14.519  38.409  1.00 27.50           C  
ATOM   1929  C   ILE B 714     -13.355 -15.089  39.492  1.00 27.50           C  
ATOM   1930  O   ILE B 714     -13.564 -14.814  40.672  1.00 27.50           O  
ATOM   1931  CB  ILE B 714     -15.377 -15.578  38.036  1.00 27.50           C  
ATOM   1932  CG1 ILE B 714     -16.412 -14.989  37.061  1.00 27.50           C  
ATOM   1933  CG2 ILE B 714     -16.128 -16.140  39.268  1.00 27.50           C  
ATOM   1934  CD1 ILE B 714     -17.219 -16.027  36.268  1.00 27.50           C  
ATOM   1935  H   ILE B 714     -13.452 -14.808  36.465  1.00  0.00           H  
ATOM   1936  HA  ILE B 714     -14.786 -13.633  38.811  1.00  0.00           H  
ATOM   1937  HB  ILE B 714     -14.878 -16.411  37.537  1.00  0.00           H  
ATOM   1938 HG12 ILE B 714     -17.079 -14.314  37.596  1.00  0.00           H  
ATOM   1939 HG13 ILE B 714     -15.896 -14.373  36.339  1.00  0.00           H  
ATOM   1940 HG21 ILE B 714     -16.921 -16.828  38.979  1.00  0.00           H  
ATOM   1941 HG22 ILE B 714     -15.474 -16.702  39.934  1.00  0.00           H  
ATOM   1942 HG23 ILE B 714     -16.587 -15.339  39.847  1.00  0.00           H  
ATOM   1943 HD11 ILE B 714     -17.908 -15.532  35.583  1.00  0.00           H  
ATOM   1944 HD12 ILE B 714     -16.564 -16.659  35.670  1.00  0.00           H  
ATOM   1945 HD13 ILE B 714     -17.807 -16.676  36.914  1.00  0.00           H  
ATOM   1946  N   SER B 715     -12.330 -15.867  39.099  1.00 61.63           N  
ATOM   1947  CA  SER B 715     -11.395 -16.537  40.001  1.00 61.63           C  
ATOM   1948  C   SER B 715     -10.450 -15.558  40.724  1.00 61.63           C  
ATOM   1949  O   SER B 715     -10.056 -15.849  41.853  1.00 61.63           O  
ATOM   1950  CB  SER B 715     -10.580 -17.581  39.208  1.00 61.63           C  
ATOM   1951  OG  SER B 715      -9.744 -18.348  40.054  1.00 61.63           O  
ATOM   1952  H   SER B 715     -12.225 -16.052  38.110  1.00  0.00           H  
ATOM   1953  HA  SER B 715     -11.985 -17.068  40.749  1.00  0.00           H  
ATOM   1954  HB2 SER B 715     -11.250 -18.269  38.694  1.00  0.00           H  
ATOM   1955  HB3 SER B 715      -9.964 -17.106  38.444  1.00  0.00           H  
ATOM   1956  HG  SER B 715      -9.140 -17.768  40.492  1.00  0.00           H  
ATOM   1957  N   VAL B 716     -10.111 -14.398  40.127  1.00 87.97           N  
ATOM   1958  CA  VAL B 716      -9.313 -13.365  40.801  1.00 87.97           C  
ATOM   1959  C   VAL B 716     -10.158 -12.559  41.811  1.00 87.97           C  
ATOM   1960  O   VAL B 716      -9.584 -12.001  42.744  1.00 87.97           O  
ATOM   1961  CB  VAL B 716      -8.620 -12.403  39.803  1.00 87.97           C  
ATOM   1962  CG1 VAL B 716      -7.603 -13.126  38.906  1.00 87.97           C  
ATOM   1963  CG2 VAL B 716      -9.592 -11.571  38.971  1.00 87.97           C  
ATOM   1964  H   VAL B 716     -10.432 -14.215  39.186  1.00  0.00           H  
ATOM   1965  HA  VAL B 716      -8.514 -13.868  41.341  1.00  0.00           H  
ATOM   1966  HB  VAL B 716      -8.038 -11.692  40.393  1.00  0.00           H  
ATOM   1967 HG11 VAL B 716      -7.081 -12.422  38.257  1.00  0.00           H  
ATOM   1968 HG12 VAL B 716      -6.849 -13.637  39.505  1.00  0.00           H  
ATOM   1969 HG13 VAL B 716      -8.074 -13.871  38.269  1.00  0.00           H  
ATOM   1970 HG21 VAL B 716      -9.066 -10.911  38.280  1.00  0.00           H  
ATOM   1971 HG22 VAL B 716     -10.237 -12.223  38.394  1.00  0.00           H  
ATOM   1972 HG23 VAL B 716     -10.220 -10.951  39.606  1.00  0.00           H  
ATOM   1973  N   GLN B 717     -11.498 -12.538  41.698  1.00 26.13           N  
ATOM   1974  CA  GLN B 717     -12.372 -12.009  42.748  1.00 26.13           C  
ATOM   1975  C   GLN B 717     -12.543 -13.078  43.840  1.00 26.13           C  
ATOM   1976  O   GLN B 717     -12.585 -12.750  45.025  1.00 26.13           O  
ATOM   1977  CB  GLN B 717     -13.763 -11.660  42.162  1.00 26.13           C  
ATOM   1978  CG  GLN B 717     -14.787 -11.039  43.147  1.00 26.13           C  
ATOM   1979  CD  GLN B 717     -14.391  -9.667  43.684  1.00 26.13           C  
ATOM   1980  NE2 GLN B 717     -15.178  -8.639  43.397  1.00 26.13           N  
ATOM   1981  OE1 GLN B 717     -13.388  -9.528  44.368  1.00 26.13           O  
ATOM   1982  H   GLN B 717     -11.926 -13.002  40.910  1.00  0.00           H  
ATOM   1983  HA  GLN B 717     -11.911 -11.119  43.180  1.00  0.00           H  
ATOM   1984  HB2 GLN B 717     -13.631 -10.975  41.326  1.00  0.00           H  
ATOM   1985  HB3 GLN B 717     -14.213 -12.553  41.730  1.00  0.00           H  
ATOM   1986  HG2 GLN B 717     -15.763 -10.977  42.673  1.00  0.00           H  
ATOM   1987  HG3 GLN B 717     -14.933 -11.685  44.013  1.00  0.00           H  
ATOM   1988 HE21 GLN B 717     -15.945  -8.722  42.736  1.00  0.00           H  
ATOM   1989 HE22 GLN B 717     -14.953  -7.712  43.742  1.00  0.00           H  
ATOM   1990  N   LEU B 718     -12.586 -14.367  43.464  1.00 28.87           N  
ATOM   1991  CA  LEU B 718     -12.662 -15.476  44.412  1.00 28.87           C  
ATOM   1992  C   LEU B 718     -11.418 -15.525  45.311  1.00 28.87           C  
ATOM   1993  O   LEU B 718     -11.578 -15.635  46.521  1.00 28.87           O  
ATOM   1994  CB  LEU B 718     -12.888 -16.824  43.694  1.00 28.87           C  
ATOM   1995  CG  LEU B 718     -13.021 -18.056  44.629  1.00 28.87           C  
ATOM   1996  CD1 LEU B 718     -14.228 -17.978  45.578  1.00 28.87           C  
ATOM   1997  CD2 LEU B 718     -13.084 -19.350  43.809  1.00 28.87           C  
ATOM   1998  H   LEU B 718     -12.528 -14.596  42.481  1.00  0.00           H  
ATOM   1999  HA  LEU B 718     -13.537 -15.294  45.028  1.00  0.00           H  
ATOM   2000  HB2 LEU B 718     -13.778 -16.753  43.066  1.00  0.00           H  
ATOM   2001  HB3 LEU B 718     -12.058 -17.004  43.014  1.00  0.00           H  
ATOM   2002  HG  LEU B 718     -12.125 -18.132  45.244  1.00  0.00           H  
ATOM   2003 HD11 LEU B 718     -14.237 -18.826  46.263  1.00  0.00           H  
ATOM   2004 HD12 LEU B 718     -14.223 -17.076  46.190  1.00  0.00           H  
ATOM   2005 HD13 LEU B 718     -15.157 -18.011  45.014  1.00  0.00           H  
ATOM   2006 HD21 LEU B 718     -13.125 -20.226  44.457  1.00  0.00           H  
ATOM   2007 HD22 LEU B 718     -13.964 -19.370  43.166  1.00  0.00           H  
ATOM   2008 HD23 LEU B 718     -12.205 -19.456  43.172  1.00  0.00           H  
ATOM   2009  N   THR B 719     -10.196 -15.394  44.757  1.00 86.30           N  
ATOM   2010  CA  THR B 719      -8.961 -15.371  45.550  1.00 86.30           C  
ATOM   2011  C   THR B 719      -8.866 -14.112  46.439  1.00 86.30           C  
ATOM   2012  O   THR B 719      -8.221 -14.168  47.483  1.00 86.30           O  
ATOM   2013  CB  THR B 719      -7.708 -15.535  44.646  1.00 86.30           C  
ATOM   2014  CG2 THR B 719      -7.247 -14.270  43.909  1.00 86.30           C  
ATOM   2015  OG1 THR B 719      -6.611 -15.963  45.430  1.00 86.30           O  
ATOM   2016  H   THR B 719     -10.118 -15.321  43.750  1.00  0.00           H  
ATOM   2017  HA  THR B 719      -9.000 -16.241  46.208  1.00  0.00           H  
ATOM   2018  HB  THR B 719      -7.904 -16.320  43.914  1.00  0.00           H  
ATOM   2019  HG1 THR B 719      -6.424 -15.298  46.077  1.00  0.00           H  
ATOM   2020 HG21 THR B 719      -6.498 -14.502  43.151  1.00  0.00           H  
ATOM   2021 HG22 THR B 719      -8.092 -13.809  43.420  1.00  0.00           H  
ATOM   2022 HG23 THR B 719      -6.819 -13.527  44.582  1.00  0.00           H  
ATOM   2023  N   LEU B 720      -9.535 -13.009  46.047  1.00 77.81           N  
ATOM   2024  CA  LEU B 720      -9.636 -11.770  46.813  1.00 77.81           C  
ATOM   2025  C   LEU B 720     -10.541 -11.983  48.044  1.00 77.81           C  
ATOM   2026  O   LEU B 720     -10.108 -11.687  49.155  1.00 77.81           O  
ATOM   2027  CB  LEU B 720     -10.164 -10.636  45.902  1.00 77.81           C  
ATOM   2028  CG  LEU B 720      -9.859  -9.202  46.388  1.00 77.81           C  
ATOM   2029  CD1 LEU B 720     -10.146  -8.172  45.286  1.00 77.81           C  
ATOM   2030  CD2 LEU B 720     -10.633  -8.836  47.656  1.00 77.81           C  
ATOM   2031  H   LEU B 720     -10.042 -13.049  45.174  1.00  0.00           H  
ATOM   2032  HA  LEU B 720      -8.631 -11.496  47.131  1.00  0.00           H  
ATOM   2033  HB2 LEU B 720      -9.690 -10.744  44.928  1.00  0.00           H  
ATOM   2034  HB3 LEU B 720     -11.233 -10.739  45.718  1.00  0.00           H  
ATOM   2035  HG  LEU B 720      -8.794  -9.133  46.610  1.00  0.00           H  
ATOM   2036 HD11 LEU B 720      -9.834  -7.173  45.592  1.00  0.00           H  
ATOM   2037 HD12 LEU B 720      -9.609  -8.411  44.368  1.00  0.00           H  
ATOM   2038 HD13 LEU B 720     -11.207  -8.128  45.048  1.00  0.00           H  
ATOM   2039 HD21 LEU B 720     -10.687  -7.763  47.776  1.00  0.00           H  
ATOM   2040 HD22 LEU B 720     -11.659  -9.205  47.628  1.00  0.00           H  
ATOM   2041 HD23 LEU B 720     -10.136  -9.226  48.541  1.00  0.00           H  
ATOM   2042  N   VAL B 721     -11.765 -12.525  47.888  1.00 85.45           N  
ATOM   2043  CA  VAL B 721     -12.656 -12.796  49.028  1.00 85.45           C  
ATOM   2044  C   VAL B 721     -12.116 -13.921  49.938  1.00 85.45           C  
ATOM   2045  O   VAL B 721     -12.358 -13.870  51.142  1.00 85.45           O  
ATOM   2046  CB  VAL B 721     -14.120 -13.078  48.583  1.00 85.45           C  
ATOM   2047  CG1 VAL B 721     -14.730 -11.891  47.816  1.00 85.45           C  
ATOM   2048  CG2 VAL B 721     -14.323 -14.381  47.798  1.00 85.45           C  
ATOM   2049  H   VAL B 721     -12.092 -12.755  46.958  1.00  0.00           H  
ATOM   2050  HA  VAL B 721     -12.683 -11.890  49.637  1.00  0.00           H  
ATOM   2051  HB  VAL B 721     -14.710 -13.181  49.496  1.00  0.00           H  
ATOM   2052 HG11 VAL B 721     -15.786 -12.062  47.602  1.00  0.00           H  
ATOM   2053 HG12 VAL B 721     -14.662 -10.971  48.398  1.00  0.00           H  
ATOM   2054 HG13 VAL B 721     -14.227 -11.716  46.866  1.00  0.00           H  
ATOM   2055 HG21 VAL B 721     -15.375 -14.537  47.555  1.00  0.00           H  
ATOM   2056 HG22 VAL B 721     -13.779 -14.322  46.864  1.00  0.00           H  
ATOM   2057 HG23 VAL B 721     -13.983 -15.261  48.342  1.00  0.00           H  
ATOM   2058  N   VAL B 722     -11.354 -14.890  49.389  1.00 25.82           N  
ATOM   2059  CA  VAL B 722     -10.708 -15.980  50.128  1.00 25.82           C  
ATOM   2060  C   VAL B 722      -9.482 -15.479  50.916  1.00 25.82           C  
ATOM   2061  O   VAL B 722      -9.319 -15.918  52.052  1.00 25.82           O  
ATOM   2062  CB  VAL B 722     -10.331 -17.140  49.160  1.00 25.82           C  
ATOM   2063  CG1 VAL B 722      -9.370 -18.192  49.759  1.00 25.82           C  
ATOM   2064  CG2 VAL B 722     -11.593 -17.873  48.664  1.00 25.82           C  
ATOM   2065  H   VAL B 722     -11.218 -14.873  48.386  1.00  0.00           H  
ATOM   2066  HA  VAL B 722     -11.422 -16.371  50.855  1.00  0.00           H  
ATOM   2067  HB  VAL B 722      -9.830 -16.707  48.296  1.00  0.00           H  
ATOM   2068 HG11 VAL B 722      -9.228 -19.026  49.070  1.00  0.00           H  
ATOM   2069 HG12 VAL B 722      -8.379 -17.781  49.956  1.00  0.00           H  
ATOM   2070 HG13 VAL B 722      -9.758 -18.599  50.693  1.00  0.00           H  
ATOM   2071 HG21 VAL B 722     -11.357 -18.558  47.849  1.00  0.00           H  
ATOM   2072 HG22 VAL B 722     -12.045 -18.458  49.467  1.00  0.00           H  
ATOM   2073 HG23 VAL B 722     -12.361 -17.190  48.307  1.00  0.00           H  
ATOM   2074  N   THR B 723      -8.642 -14.564  50.384  1.00 87.29           N  
ATOM   2075  CA  THR B 723      -7.531 -13.992  51.163  1.00 87.29           C  
ATOM   2076  C   THR B 723      -8.058 -13.113  52.311  1.00 87.29           C  
ATOM   2077  O   THR B 723      -7.486 -13.146  53.396  1.00 87.29           O  
ATOM   2078  CB  THR B 723      -6.483 -13.245  50.289  1.00 87.29           C  
ATOM   2079  CG2 THR B 723      -6.904 -11.895  49.695  1.00 87.29           C  
ATOM   2080  OG1 THR B 723      -5.328 -12.985  51.066  1.00 87.29           O  
ATOM   2081  H   THR B 723      -8.786 -14.236  49.437  1.00  0.00           H  
ATOM   2082  HA  THR B 723      -7.006 -14.833  51.620  1.00  0.00           H  
ATOM   2083  HB  THR B 723      -6.173 -13.905  49.477  1.00  0.00           H  
ATOM   2084  HG1 THR B 723      -5.560 -12.392  51.766  1.00  0.00           H  
ATOM   2085 HG21 THR B 723      -6.088 -11.446  49.126  1.00  0.00           H  
ATOM   2086 HG22 THR B 723      -7.720 -12.041  49.004  1.00  0.00           H  
ATOM   2087 HG23 THR B 723      -7.214 -11.172  50.450  1.00  0.00           H  
ATOM   2088  N   LEU B 724      -9.182 -12.404  52.104  1.00 43.92           N  
ATOM   2089  CA  LEU B 724      -9.859 -11.629  53.139  1.00 43.92           C  
ATOM   2090  C   LEU B 724     -10.555 -12.513  54.186  1.00 43.92           C  
ATOM   2091  O   LEU B 724     -10.723 -12.049  55.309  1.00 43.92           O  
ATOM   2092  CB  LEU B 724     -10.911 -10.702  52.504  1.00 43.92           C  
ATOM   2093  CG  LEU B 724     -10.348  -9.536  51.675  1.00 43.92           C  
ATOM   2094  CD1 LEU B 724     -11.501  -8.865  50.922  1.00 43.92           C  
ATOM   2095  CD2 LEU B 724      -9.590  -8.505  52.529  1.00 43.92           C  
ATOM   2096  H   LEU B 724      -9.603 -12.425  51.185  1.00  0.00           H  
ATOM   2097  HA  LEU B 724      -9.121 -11.024  53.662  1.00  0.00           H  
ATOM   2098  HB2 LEU B 724     -11.587 -11.298  51.890  1.00  0.00           H  
ATOM   2099  HB3 LEU B 724     -11.523 -10.256  53.286  1.00  0.00           H  
ATOM   2100  HG  LEU B 724      -9.647  -9.924  50.938  1.00  0.00           H  
ATOM   2101 HD11 LEU B 724     -11.139  -8.008  50.365  1.00  0.00           H  
ATOM   2102 HD12 LEU B 724     -11.968  -9.551  50.215  1.00  0.00           H  
ATOM   2103 HD13 LEU B 724     -12.277  -8.514  51.596  1.00  0.00           H  
ATOM   2104 HD21 LEU B 724      -9.251  -7.668  51.918  1.00  0.00           H  
ATOM   2105 HD22 LEU B 724     -10.224  -8.100  53.319  1.00  0.00           H  
ATOM   2106 HD23 LEU B 724      -8.705  -8.934  52.998  1.00  0.00           H  
ATOM   2107  N   ILE B 725     -10.931 -13.766  53.862  1.00112.08           N  
ATOM   2108  CA  ILE B 725     -11.474 -14.747  54.813  1.00112.08           C  
ATOM   2109  C   ILE B 725     -10.371 -15.255  55.764  1.00112.08           C  
ATOM   2110  O   ILE B 725     -10.662 -15.523  56.927  1.00112.08           O  
ATOM   2111  CB  ILE B 725     -12.190 -15.904  54.029  1.00112.08           C  
ATOM   2112  CG1 ILE B 725     -13.660 -16.052  54.466  1.00112.08           C  
ATOM   2113  CG2 ILE B 725     -11.539 -17.306  54.090  1.00112.08           C  
ATOM   2114  CD1 ILE B 725     -14.562 -14.868  54.096  1.00112.08           C  
ATOM   2115  H   ILE B 725     -10.783 -14.078  52.911  1.00  0.00           H  
ATOM   2116  HA  ILE B 725     -12.200 -14.225  55.438  1.00  0.00           H  
ATOM   2117  HB  ILE B 725     -12.209 -15.645  52.972  1.00  0.00           H  
ATOM   2118 HG12 ILE B 725     -14.077 -16.935  53.983  1.00  0.00           H  
ATOM   2119 HG13 ILE B 725     -13.709 -16.237  55.538  1.00  0.00           H  
ATOM   2120 HG21 ILE B 725     -12.061 -18.007  53.439  1.00  0.00           H  
ATOM   2121 HG22 ILE B 725     -10.505 -17.296  53.760  1.00  0.00           H  
ATOM   2122 HG23 ILE B 725     -11.566 -17.723  55.098  1.00  0.00           H  
ATOM   2123 HD11 ILE B 725     -15.608 -15.096  54.298  1.00  0.00           H  
ATOM   2124 HD12 ILE B 725     -14.307 -13.970  54.657  1.00  0.00           H  
ATOM   2125 HD13 ILE B 725     -14.482 -14.631  53.035  1.00  0.00           H  
ATOM   2126  N   ILE B 726      -9.118 -15.361  55.285  1.00 32.66           N  
ATOM   2127  CA  ILE B 726      -7.955 -15.776  56.075  1.00 32.66           C  
ATOM   2128  C   ILE B 726      -7.457 -14.587  56.923  1.00 32.66           C  
ATOM   2129  O   ILE B 726      -7.183 -14.770  58.108  1.00 32.66           O  
ATOM   2130  CB  ILE B 726      -6.826 -16.286  55.126  1.00 32.66           C  
ATOM   2131  CG1 ILE B 726      -7.273 -17.537  54.330  1.00 32.66           C  
ATOM   2132  CG2 ILE B 726      -5.511 -16.595  55.879  1.00 32.66           C  
ATOM   2133  CD1 ILE B 726      -6.398 -17.856  53.108  1.00 32.66           C  
ATOM   2134  H   ILE B 726      -8.958 -15.134  54.314  1.00  0.00           H  
ATOM   2135  HA  ILE B 726      -8.243 -16.586  56.748  1.00  0.00           H  
ATOM   2136  HB  ILE B 726      -6.613 -15.496  54.404  1.00  0.00           H  
ATOM   2137 HG12 ILE B 726      -7.312 -18.403  54.991  1.00  0.00           H  
ATOM   2138 HG13 ILE B 726      -8.287 -17.408  53.963  1.00  0.00           H  
ATOM   2139 HG21 ILE B 726      -4.745 -16.989  55.213  1.00  0.00           H  
ATOM   2140 HG22 ILE B 726      -5.076 -15.706  56.337  1.00  0.00           H  
ATOM   2141 HG23 ILE B 726      -5.673 -17.330  56.668  1.00  0.00           H  
ATOM   2142 HD11 ILE B 726      -6.817 -18.692  52.547  1.00  0.00           H  
ATOM   2143 HD12 ILE B 726      -6.342 -17.004  52.431  1.00  0.00           H  
ATOM   2144 HD13 ILE B 726      -5.383 -18.131  53.389  1.00  0.00           H  
ATOM   2145  N   MET B 727      -7.356 -13.384  56.326  1.00 35.15           N  
ATOM   2146  CA  MET B 727      -6.868 -12.156  56.961  1.00 35.15           C  
ATOM   2147  C   MET B 727      -7.827 -11.661  58.053  1.00 35.15           C  
ATOM   2148  O   MET B 727      -7.390 -11.340  59.157  1.00 35.15           O  
ATOM   2149  CB  MET B 727      -6.742 -11.045  55.895  1.00 35.15           C  
ATOM   2150  CG  MET B 727      -5.528 -11.184  54.967  1.00 35.15           C  
ATOM   2151  SD  MET B 727      -5.579 -10.078  53.528  1.00 35.15           S  
ATOM   2152  CE  MET B 727      -5.321  -8.477  54.341  1.00 35.15           C  
ATOM   2153  H   MET B 727      -7.595 -13.325  55.344  1.00  0.00           H  
ATOM   2154  HA  MET B 727      -5.893 -12.344  57.413  1.00  0.00           H  
ATOM   2155  HB2 MET B 727      -7.654 -11.009  55.302  1.00  0.00           H  
ATOM   2156  HB3 MET B 727      -6.674 -10.072  56.385  1.00  0.00           H  
ATOM   2157  HG2 MET B 727      -4.608 -11.001  55.522  1.00  0.00           H  
ATOM   2158  HG3 MET B 727      -5.453 -12.205  54.595  1.00  0.00           H  
ATOM   2159  HE1 MET B 727      -5.248  -7.688  53.592  1.00  0.00           H  
ATOM   2160  HE2 MET B 727      -6.153  -8.240  55.003  1.00  0.00           H  
ATOM   2161  HE3 MET B 727      -4.400  -8.487  54.924  1.00  0.00           H  
ATOM   2162  N   GLU B 728      -9.129 -11.622  57.732  1.00 50.30           N  
ATOM   2163  CA  GLU B 728     -10.220 -11.189  58.594  1.00 50.30           C  
ATOM   2164  C   GLU B 728     -11.287 -12.297  58.602  1.00 50.30           C  
ATOM   2165  O   GLU B 728     -12.209 -12.233  57.785  1.00 50.30           O  
ATOM   2166  CB  GLU B 728     -10.801  -9.861  58.054  1.00 50.30           C  
ATOM   2167  CG  GLU B 728      -9.834  -8.662  58.085  1.00 50.30           C  
ATOM   2168  CD  GLU B 728     -10.428  -7.394  57.459  1.00 50.30           C  
ATOM   2169  OE1 GLU B 728     -11.450  -7.506  56.744  1.00 50.30           O  
ATOM   2170  OE2 GLU B 728      -9.841  -6.318  57.702  1.00 50.30           O1-
ATOM   2171  H   GLU B 728      -9.393 -11.919  56.802  1.00  0.00           H  
ATOM   2172  HA  GLU B 728      -9.879 -11.015  59.615  1.00  0.00           H  
ATOM   2173  HB2 GLU B 728     -11.140 -10.012  57.027  1.00  0.00           H  
ATOM   2174  HB3 GLU B 728     -11.692  -9.600  58.629  1.00  0.00           H  
ATOM   2175  HG2 GLU B 728      -9.540  -8.449  59.114  1.00  0.00           H  
ATOM   2176  HG3 GLU B 728      -8.920  -8.895  57.539  1.00  0.00           H  
ATOM   2177  N   PRO B 729     -11.196 -13.314  59.491  1.00 60.51           N  
ATOM   2178  CA  PRO B 729     -12.242 -14.331  59.685  1.00 60.51           C  
ATOM   2179  C   PRO B 729     -13.639 -13.714  59.919  1.00 60.51           C  
ATOM   2180  O   PRO B 729     -13.768 -12.855  60.796  1.00 60.51           O  
ATOM   2181  CB  PRO B 729     -11.802 -15.134  60.918  1.00 60.51           C  
ATOM   2182  CG  PRO B 729     -10.296 -14.960  60.973  1.00 60.51           C  
ATOM   2183  CD  PRO B 729     -10.031 -13.599  60.331  1.00 60.51           C  
ATOM   2184  HA  PRO B 729     -12.217 -14.982  58.816  1.00  0.00           H  
ATOM   2185  HB2 PRO B 729     -12.234 -14.731  61.837  1.00  0.00           H  
ATOM   2186  HB3 PRO B 729     -12.096 -16.182  60.854  1.00  0.00           H  
ATOM   2187  HG2 PRO B 729      -9.895 -15.037  61.984  1.00  0.00           H  
ATOM   2188  HG3 PRO B 729      -9.826 -15.739  60.371  1.00  0.00           H  
ATOM   2189  HD2 PRO B 729      -9.945 -12.830  61.099  1.00  0.00           H  
ATOM   2190  HD3 PRO B 729      -9.104 -13.620  59.759  1.00  0.00           H  
ATOM   2191  N   PRO B 730     -14.681 -14.128  59.164  1.00 66.90           N  
ATOM   2192  CA  PRO B 730     -16.052 -13.678  59.400  1.00 66.90           C  
ATOM   2193  C   PRO B 730     -16.623 -14.364  60.650  1.00 66.90           C  
ATOM   2194  O   PRO B 730     -16.358 -15.537  60.919  1.00 66.90           O  
ATOM   2195  CB  PRO B 730     -16.830 -14.069  58.139  1.00 66.90           C  
ATOM   2196  CG  PRO B 730     -16.075 -15.261  57.593  1.00 66.90           C  
ATOM   2197  CD  PRO B 730     -14.625 -15.049  58.029  1.00 66.90           C  
ATOM   2198  HA  PRO B 730     -16.078 -12.594  59.517  1.00  0.00           H  
ATOM   2199  HB2 PRO B 730     -17.876 -14.304  58.330  1.00  0.00           H  
ATOM   2200  HB3 PRO B 730     -16.810 -13.252  57.420  1.00  0.00           H  
ATOM   2201  HG2 PRO B 730     -16.467 -16.151  58.078  1.00  0.00           H  
ATOM   2202  HG3 PRO B 730     -16.193 -15.390  56.518  1.00  0.00           H  
ATOM   2203  HD2 PRO B 730     -14.160 -16.001  58.292  1.00  0.00           H  
ATOM   2204  HD3 PRO B 730     -14.045 -14.588  57.229  1.00  0.00           H  
ATOM   2205  N   MET B 731     -17.400 -13.592  61.407  1.00 35.03           N  
ATOM   2206  CA  MET B 731     -18.017 -13.944  62.672  1.00 35.03           C  
ATOM   2207  C   MET B 731     -19.336 -13.162  62.767  1.00 35.03           C  
ATOM   2208  O   MET B 731     -19.386 -12.018  62.309  1.00 35.03           O  
ATOM   2209  CB  MET B 731     -17.026 -13.630  63.822  1.00 35.03           C  
ATOM   2210  CG  MET B 731     -17.433 -14.195  65.189  1.00 35.03           C  
ATOM   2211  SD  MET B 731     -16.347 -13.739  66.562  1.00 35.03           S  
ATOM   2212  CE  MET B 731     -17.300 -14.469  67.920  1.00 35.03           C  
ATOM   2213  H   MET B 731     -17.527 -12.631  61.114  1.00  0.00           H  
ATOM   2214  HA  MET B 731     -18.220 -15.015  62.652  1.00  0.00           H  
ATOM   2215  HB2 MET B 731     -16.038 -14.020  63.574  1.00  0.00           H  
ATOM   2216  HB3 MET B 731     -16.910 -12.551  63.916  1.00  0.00           H  
ATOM   2217  HG2 MET B 731     -18.427 -13.842  65.454  1.00  0.00           H  
ATOM   2218  HG3 MET B 731     -17.479 -15.284  65.142  1.00  0.00           H  
ATOM   2219  HE1 MET B 731     -16.791 -14.300  68.869  1.00  0.00           H  
ATOM   2220  HE2 MET B 731     -18.292 -14.019  67.974  1.00  0.00           H  
ATOM   2221  HE3 MET B 731     -17.413 -15.543  67.773  1.00  0.00           H  
ATOM   2222  N   PRO B 732     -20.390 -13.711  63.408  1.00 74.77           N  
ATOM   2223  CA  PRO B 732     -21.568 -12.924  63.788  1.00 74.77           C  
ATOM   2224  C   PRO B 732     -21.211 -11.932  64.911  1.00 74.77           C  
ATOM   2225  O   PRO B 732     -20.505 -12.290  65.856  1.00 74.77           O  
ATOM   2226  CB  PRO B 732     -22.607 -13.966  64.225  1.00 74.77           C  
ATOM   2227  CG  PRO B 732     -21.797 -15.177  64.663  1.00 74.77           C  
ATOM   2228  CD  PRO B 732     -20.516 -15.108  63.835  1.00 74.77           C  
ATOM   2229  HA  PRO B 732     -21.953 -12.375  62.927  1.00  0.00           H  
ATOM   2230  HB2 PRO B 732     -23.281 -13.608  65.005  1.00  0.00           H  
ATOM   2231  HB3 PRO B 732     -23.224 -14.237  63.366  1.00  0.00           H  
ATOM   2232  HG2 PRO B 732     -21.550 -15.079  65.721  1.00  0.00           H  
ATOM   2233  HG3 PRO B 732     -22.335 -16.117  64.535  1.00  0.00           H  
ATOM   2234  HD2 PRO B 732     -19.670 -15.473  64.412  1.00  0.00           H  
ATOM   2235  HD3 PRO B 732     -20.608 -15.735  62.947  1.00  0.00           H  
ATOM   2236  N   ILE B 733     -21.623 -10.670  64.735  1.00 61.53           N  
ATOM   2237  CA  ILE B 733     -21.093  -9.515  65.457  1.00 61.53           C  
ATOM   2238  C   ILE B 733     -21.434  -9.543  66.965  1.00 61.53           C  
ATOM   2239  O   ILE B 733     -22.539 -10.012  67.315  1.00 61.53           O  
ATOM   2240  CB  ILE B 733     -21.589  -8.225  64.741  1.00 61.53           C  
ATOM   2241  CG1 ILE B 733     -20.640  -7.036  65.003  1.00 61.53           C  
ATOM   2242  CG2 ILE B 733     -23.054  -7.863  65.069  1.00 61.53           C  
ATOM   2243  CD1 ILE B 733     -20.800  -5.880  64.005  1.00 61.53           C  
ATOM   2244  OXT ILE B 733     -20.576  -9.086  67.749  1.00 61.53           O1-
ATOM   2245  H   ILE B 733     -22.297 -10.482  64.002  1.00  0.00           H  
ATOM   2246  HA  ILE B 733     -20.006  -9.577  65.367  1.00  0.00           H  
ATOM   2247  HB  ILE B 733     -21.537  -8.418  63.669  1.00  0.00           H  
ATOM   2248 HG12 ILE B 733     -20.771  -6.668  66.022  1.00  0.00           H  
ATOM   2249 HG13 ILE B 733     -19.606  -7.377  64.942  1.00  0.00           H  
ATOM   2250 HG21 ILE B 733     -23.399  -7.009  64.496  1.00  0.00           H  
ATOM   2251 HG22 ILE B 733     -23.724  -8.697  64.858  1.00  0.00           H  
ATOM   2252 HG23 ILE B 733     -23.184  -7.595  66.118  1.00  0.00           H  
ATOM   2253 HD11 ILE B 733     -20.061  -5.102  64.196  1.00  0.00           H  
ATOM   2254 HD12 ILE B 733     -20.660  -6.219  62.977  1.00  0.00           H  
ATOM   2255 HD13 ILE B 733     -21.783  -5.415  64.078  1.00  0.00           H  
TER    2256      ILE B 733 
ATOM   2257  N   VAL C 742     -33.690 -11.697  62.464  1.00 17.29           N1+
ATOM   2258  CA  VAL C 742     -34.004 -11.319  61.073  1.00 17.29           C  
ATOM   2259  C   VAL C 742     -32.778 -10.690  60.415  1.00 17.29           C  
ATOM   2260  O   VAL C 742     -32.281 -11.223  59.427  1.00 17.29           O  
ATOM   2261  CB  VAL C 742     -35.276 -10.435  61.014  1.00 17.29           C  
ATOM   2262  CG1 VAL C 742     -35.529  -9.745  59.666  1.00 17.29           C  
ATOM   2263  CG2 VAL C 742     -36.509 -11.277  61.366  1.00 17.29           C  
ATOM   2264  HA  VAL C 742     -34.202 -12.246  60.531  1.00  0.00           H  
ATOM   2265  HB  VAL C 742     -35.174  -9.641  61.755  1.00  0.00           H  
ATOM   2266 HG11 VAL C 742     -36.418  -9.116  59.729  1.00  0.00           H  
ATOM   2267 HG12 VAL C 742     -34.710  -9.097  59.355  1.00  0.00           H  
ATOM   2268 HG13 VAL C 742     -35.708 -10.485  58.888  1.00  0.00           H  
ATOM   2269 HG21 VAL C 742     -37.421 -10.693  61.272  1.00  0.00           H  
ATOM   2270 HG22 VAL C 742     -36.601 -12.124  60.686  1.00  0.00           H  
ATOM   2271 HG23 VAL C 742     -36.466 -11.661  62.385  1.00  0.00           H  
ATOM   2272  H1  VAL C 742     -32.880 -12.301  62.465  1.00  0.00           H  
ATOM   2273  H2  VAL C 742     -33.486 -10.869  63.006  1.00  0.00           H  
ATOM   2274  H3  VAL C 742     -34.474 -12.183  62.874  1.00  0.00           H  
ATOM   2275  N   TYR C 743     -32.270  -9.588  60.987  1.00 38.84           N  
ATOM   2276  CA  TYR C 743     -31.043  -8.927  60.556  1.00 38.84           C  
ATOM   2277  C   TYR C 743     -29.855  -9.732  61.086  1.00 38.84           C  
ATOM   2278  O   TYR C 743     -29.668  -9.824  62.301  1.00 38.84           O  
ATOM   2279  CB  TYR C 743     -30.997  -7.517  61.184  1.00 38.84           C  
ATOM   2280  CG  TYR C 743     -31.958  -6.536  60.545  1.00 38.84           C  
ATOM   2281  CD1 TYR C 743     -33.316  -6.505  60.929  1.00 38.84           C  
ATOM   2282  CD2 TYR C 743     -31.494  -5.657  59.547  1.00 38.84           C  
ATOM   2283  CE1 TYR C 743     -34.209  -5.622  60.291  1.00 38.84           C  
ATOM   2284  CE2 TYR C 743     -32.379  -4.754  58.938  1.00 38.84           C  
ATOM   2285  CZ  TYR C 743     -33.740  -4.750  59.290  1.00 38.84           C  
ATOM   2286  OH  TYR C 743     -34.604  -3.907  58.658  1.00 38.84           O  
ATOM   2287  H   TYR C 743     -32.736  -9.194  61.791  1.00  0.00           H  
ATOM   2288  HA  TYR C 743     -30.998  -8.854  59.467  1.00  0.00           H  
ATOM   2289  HB2 TYR C 743     -31.203  -7.561  62.255  1.00  0.00           H  
ATOM   2290  HB3 TYR C 743     -29.991  -7.103  61.095  1.00  0.00           H  
ATOM   2291  HD1 TYR C 743     -33.684  -7.172  61.695  1.00  0.00           H  
ATOM   2292  HD2 TYR C 743     -30.458  -5.665  59.246  1.00  0.00           H  
ATOM   2293  HE1 TYR C 743     -35.253  -5.618  60.565  1.00  0.00           H  
ATOM   2294  HE2 TYR C 743     -32.008  -4.068  58.199  1.00  0.00           H  
ATOM   2295  HH  TYR C 743     -34.187  -3.225  58.147  1.00  0.00           H  
ATOM   2296  N   LEU C 744     -29.043 -10.323  60.196  1.00 42.48           N  
ATOM   2297  CA  LEU C 744     -27.783 -10.979  60.551  1.00 42.48           C  
ATOM   2298  C   LEU C 744     -26.648 -10.031  60.151  1.00 42.48           C  
ATOM   2299  O   LEU C 744     -26.223 -10.000  58.994  1.00 42.48           O  
ATOM   2300  CB  LEU C 744     -27.651 -12.337  59.818  1.00 42.48           C  
ATOM   2301  CG  LEU C 744     -26.274 -13.044  59.964  1.00 42.48           C  
ATOM   2302  CD1 LEU C 744     -25.764 -13.152  61.413  1.00 42.48           C  
ATOM   2303  CD2 LEU C 744     -26.296 -14.413  59.286  1.00 42.48           C  
ATOM   2304  H   LEU C 744     -29.240 -10.231  59.205  1.00  0.00           H  
ATOM   2305  HA  LEU C 744     -27.725 -11.171  61.624  1.00  0.00           H  
ATOM   2306  HB2 LEU C 744     -28.435 -13.001  60.186  1.00  0.00           H  
ATOM   2307  HB3 LEU C 744     -27.861 -12.198  58.755  1.00  0.00           H  
ATOM   2308  HG  LEU C 744     -25.529 -12.466  59.417  1.00  0.00           H  
ATOM   2309 HD11 LEU C 744     -24.882 -13.791  61.475  1.00  0.00           H  
ATOM   2310 HD12 LEU C 744     -25.465 -12.179  61.803  1.00  0.00           H  
ATOM   2311 HD13 LEU C 744     -26.521 -13.549  62.084  1.00  0.00           H  
ATOM   2312 HD21 LEU C 744     -25.313 -14.880  59.346  1.00  0.00           H  
ATOM   2313 HD22 LEU C 744     -27.029 -15.085  59.730  1.00  0.00           H  
ATOM   2314 HD23 LEU C 744     -26.554 -14.301  58.234  1.00  0.00           H  
ATOM   2315  N   ILE C 745     -26.159  -9.263  61.128  1.00 88.71           N  
ATOM   2316  CA  ILE C 745     -24.969  -8.435  61.007  1.00 88.71           C  
ATOM   2317  C   ILE C 745     -23.780  -9.333  61.398  1.00 88.71           C  
ATOM   2318  O   ILE C 745     -23.787  -9.981  62.450  1.00 88.71           O  
ATOM   2319  CB  ILE C 745     -25.057  -7.232  61.992  1.00 88.71           C  
ATOM   2320  CG1 ILE C 745     -26.354  -6.385  61.858  1.00 88.71           C  
ATOM   2321  CG2 ILE C 745     -23.803  -6.329  61.923  1.00 88.71           C  
ATOM   2322  CD1 ILE C 745     -26.289  -5.234  60.841  1.00 88.71           C  
ATOM   2323  H   ILE C 745     -26.536  -9.383  62.056  1.00  0.00           H  
ATOM   2324  HA  ILE C 745     -24.851  -8.069  59.984  1.00  0.00           H  
ATOM   2325  HB  ILE C 745     -25.093  -7.655  62.997  1.00  0.00           H  
ATOM   2326 HG12 ILE C 745     -27.214  -7.014  61.631  1.00  0.00           H  
ATOM   2327 HG13 ILE C 745     -26.582  -5.947  62.831  1.00  0.00           H  
ATOM   2328 HG21 ILE C 745     -23.888  -5.483  62.607  1.00  0.00           H  
ATOM   2329 HG22 ILE C 745     -22.894  -6.865  62.194  1.00  0.00           H  
ATOM   2330 HG23 ILE C 745     -23.644  -5.931  60.921  1.00  0.00           H  
ATOM   2331 HD11 ILE C 745     -25.666  -4.416  61.204  1.00  0.00           H  
ATOM   2332 HD12 ILE C 745     -25.872  -5.562  59.891  1.00  0.00           H  
ATOM   2333 HD13 ILE C 745     -27.281  -4.822  60.654  1.00  0.00           H  
ATOM   2334  N   CYS C 746     -22.748  -9.337  60.558  1.00 46.59           N  
ATOM   2335  CA  CYS C 746     -21.478 -10.007  60.788  1.00 46.59           C  
ATOM   2336  C   CYS C 746     -20.384  -8.931  60.811  1.00 46.59           C  
ATOM   2337  O   CYS C 746     -20.563  -7.840  60.267  1.00 46.59           O  
ATOM   2338  CB  CYS C 746     -21.247 -11.057  59.686  1.00 46.59           C  
ATOM   2339  SG  CYS C 746     -22.573 -12.298  59.526  1.00 46.59           S  
ATOM   2340  H   CYS C 746     -22.792  -8.744  59.743  1.00  0.00           H  
ATOM   2341  HA  CYS C 746     -21.474 -10.505  61.756  1.00  0.00           H  
ATOM   2342  HB2 CYS C 746     -21.146 -10.562  58.718  1.00  0.00           H  
ATOM   2343  HB3 CYS C 746     -20.302 -11.573  59.857  1.00  0.00           H  
ATOM   2344  N   ASN C 747     -19.259  -9.237  61.459  1.00104.53           N  
ATOM   2345  CA  ASN C 747     -18.070  -8.410  61.741  1.00104.53           C  
ATOM   2346  C   ASN C 747     -17.308  -7.803  60.529  1.00104.53           C  
ATOM   2347  O   ASN C 747     -16.142  -7.436  60.677  1.00104.53           O  
ATOM   2348  CB  ASN C 747     -17.085  -9.222  62.638  1.00104.53           C  
ATOM   2349  CG  ASN C 747     -16.337 -10.357  61.917  1.00104.53           C  
ATOM   2350  ND2 ASN C 747     -15.118 -10.688  62.327  1.00104.53           N  
ATOM   2351  OD1 ASN C 747     -16.843 -10.925  60.956  1.00104.53           O  
ATOM   2352  H   ASN C 747     -19.202 -10.194  61.803  1.00  0.00           H  
ATOM   2353  HA  ASN C 747     -18.424  -7.560  62.326  1.00  0.00           H  
ATOM   2354  HB2 ASN C 747     -16.348  -8.540  63.065  1.00  0.00           H  
ATOM   2355  HB3 ASN C 747     -17.620  -9.649  63.487  1.00  0.00           H  
ATOM   2356 HD21 ASN C 747     -14.679 -10.210  63.098  1.00  0.00           H  
ATOM   2357 HD22 ASN C 747     -14.613 -11.421  61.831  1.00  0.00           H  
ATOM   2358  N   THR C 748     -17.917  -7.733  59.341  1.00 41.72           N  
ATOM   2359  CA  THR C 748     -17.335  -7.326  58.057  1.00 41.72           C  
ATOM   2360  C   THR C 748     -16.716  -5.910  58.161  1.00 41.72           C  
ATOM   2361  O   THR C 748     -17.418  -4.934  58.427  1.00 41.72           O  
ATOM   2362  CB  THR C 748     -18.430  -7.424  56.948  1.00 41.72           C  
ATOM   2363  CG2 THR C 748     -17.951  -7.013  55.542  1.00 41.72           C  
ATOM   2364  OG1 THR C 748     -18.900  -8.764  56.811  1.00 41.72           O  
ATOM   2365  H   THR C 748     -18.904  -7.963  59.328  1.00  0.00           H  
ATOM   2366  HA  THR C 748     -16.541  -8.037  57.822  1.00  0.00           H  
ATOM   2367  HB  THR C 748     -19.275  -6.791  57.228  1.00  0.00           H  
ATOM   2368  HG1 THR C 748     -19.720  -8.737  56.335  1.00  0.00           H  
ATOM   2369 HG21 THR C 748     -18.747  -7.121  54.805  1.00  0.00           H  
ATOM   2370 HG22 THR C 748     -17.640  -5.968  55.512  1.00  0.00           H  
ATOM   2371 HG23 THR C 748     -17.106  -7.619  55.212  1.00  0.00           H  
ATOM   2372  N   SER C 749     -15.395  -5.819  57.965  1.00 68.41           N  
ATOM   2373  CA  SER C 749     -14.608  -4.598  57.981  1.00 68.41           C  
ATOM   2374  C   SER C 749     -14.829  -3.809  56.679  1.00 68.41           C  
ATOM   2375  O   SER C 749     -15.247  -4.386  55.672  1.00 68.41           O  
ATOM   2376  CB  SER C 749     -13.144  -5.067  58.040  1.00 68.41           C  
ATOM   2377  OG  SER C 749     -12.213  -4.011  58.097  1.00 68.41           O  
ATOM   2378  H   SER C 749     -14.899  -6.672  57.766  1.00  0.00           H  
ATOM   2379  HA  SER C 749     -14.865  -3.991  58.851  1.00  0.00           H  
ATOM   2380  HB2 SER C 749     -12.980  -5.721  58.898  1.00  0.00           H  
ATOM   2381  HB3 SER C 749     -12.926  -5.645  57.144  1.00  0.00           H  
ATOM   2382  HG  SER C 749     -11.350  -4.409  58.155  1.00  0.00           H  
ATOM   2383  N   ASN C 750     -14.450  -2.520  56.659  1.00 22.61           N  
ATOM   2384  CA  ASN C 750     -14.417  -1.689  55.455  1.00 22.61           C  
ATOM   2385  C   ASN C 750     -13.517  -2.304  54.375  1.00 22.61           C  
ATOM   2386  O   ASN C 750     -13.947  -2.360  53.232  1.00 22.61           O  
ATOM   2387  CB  ASN C 750     -13.958  -0.249  55.768  1.00 22.61           C  
ATOM   2388  CG  ASN C 750     -14.858   0.499  56.756  1.00 22.61           C  
ATOM   2389  ND2 ASN C 750     -16.172   0.507  56.524  1.00 22.61           N  
ATOM   2390  OD1 ASN C 750     -14.364   1.099  57.707  1.00 22.61           O  
ATOM   2391  H   ASN C 750     -14.025  -2.147  57.497  1.00  0.00           H  
ATOM   2392  HA  ASN C 750     -15.430  -1.657  55.048  1.00  0.00           H  
ATOM   2393  HB2 ASN C 750     -12.941  -0.259  56.165  1.00  0.00           H  
ATOM   2394  HB3 ASN C 750     -13.920   0.338  54.848  1.00  0.00           H  
ATOM   2395 HD21 ASN C 750     -16.550   0.018  55.726  1.00  0.00           H  
ATOM   2396 HD22 ASN C 750     -16.774   1.019  57.151  1.00  0.00           H  
ATOM   2397  N   LEU C 751     -12.338  -2.851  54.734  1.00 31.99           N  
ATOM   2398  CA  LEU C 751     -11.438  -3.579  53.827  1.00 31.99           C  
ATOM   2399  C   LEU C 751     -12.095  -4.830  53.211  1.00 31.99           C  
ATOM   2400  O   LEU C 751     -11.852  -5.133  52.042  1.00 31.99           O  
ATOM   2401  CB  LEU C 751     -10.147  -3.962  54.589  1.00 31.99           C  
ATOM   2402  CG  LEU C 751      -9.057  -4.667  53.742  1.00 31.99           C  
ATOM   2403  CD1 LEU C 751      -8.520  -3.769  52.614  1.00 31.99           C  
ATOM   2404  CD2 LEU C 751      -7.910  -5.167  54.629  1.00 31.99           C  
ATOM   2405  H   LEU C 751     -12.069  -2.801  55.706  1.00  0.00           H  
ATOM   2406  HA  LEU C 751     -11.185  -2.895  53.017  1.00  0.00           H  
ATOM   2407  HB2 LEU C 751      -9.717  -3.064  55.036  1.00  0.00           H  
ATOM   2408  HB3 LEU C 751     -10.415  -4.608  55.428  1.00  0.00           H  
ATOM   2409  HG  LEU C 751      -9.482  -5.558  53.281  1.00  0.00           H  
ATOM   2410 HD11 LEU C 751      -7.725  -4.271  52.062  1.00  0.00           H  
ATOM   2411 HD12 LEU C 751      -9.297  -3.519  51.892  1.00  0.00           H  
ATOM   2412 HD13 LEU C 751      -8.114  -2.837  53.007  1.00  0.00           H  
ATOM   2413 HD21 LEU C 751      -7.159  -5.697  54.041  1.00  0.00           H  
ATOM   2414 HD22 LEU C 751      -7.413  -4.341  55.139  1.00  0.00           H  
ATOM   2415 HD23 LEU C 751      -8.274  -5.859  55.390  1.00  0.00           H  
ATOM   2416  N   GLY C 752     -13.037  -5.446  53.938  1.00 22.90           N  
ATOM   2417  CA  GLY C 752     -13.884  -6.542  53.483  1.00 22.90           C  
ATOM   2418  C   GLY C 752     -14.930  -6.142  52.431  1.00 22.90           C  
ATOM   2419  O   GLY C 752     -15.416  -7.008  51.708  1.00 22.90           O  
ATOM   2420  H   GLY C 752     -13.272  -5.039  54.831  1.00  0.00           H  
ATOM   2421  HA2 GLY C 752     -13.263  -7.349  53.102  1.00  0.00           H  
ATOM   2422  HA3 GLY C 752     -14.415  -6.945  54.346  1.00  0.00           H  
ATOM   2423  N   VAL C 753     -15.269  -4.848  52.335  1.00 43.13           N  
ATOM   2424  CA  VAL C 753     -16.174  -4.286  51.334  1.00 43.13           C  
ATOM   2425  C   VAL C 753     -15.330  -3.730  50.179  1.00 43.13           C  
ATOM   2426  O   VAL C 753     -15.553  -4.073  49.018  1.00 43.13           O  
ATOM   2427  CB  VAL C 753     -16.997  -3.111  51.953  1.00 43.13           C  
ATOM   2428  CG1 VAL C 753     -18.013  -2.507  50.957  1.00 43.13           C  
ATOM   2429  CG2 VAL C 753     -17.706  -3.492  53.267  1.00 43.13           C  
ATOM   2430  H   VAL C 753     -14.821  -4.201  52.970  1.00  0.00           H  
ATOM   2431  HA  VAL C 753     -16.835  -5.052  50.940  1.00  0.00           H  
ATOM   2432  HB  VAL C 753     -16.310  -2.307  52.215  1.00  0.00           H  
ATOM   2433 HG11 VAL C 753     -18.461  -1.599  51.352  1.00  0.00           H  
ATOM   2434 HG12 VAL C 753     -17.560  -2.227  50.006  1.00  0.00           H  
ATOM   2435 HG13 VAL C 753     -18.822  -3.204  50.741  1.00  0.00           H  
ATOM   2436 HG21 VAL C 753     -18.050  -2.611  53.802  1.00  0.00           H  
ATOM   2437 HG22 VAL C 753     -18.576  -4.119  53.091  1.00  0.00           H  
ATOM   2438 HG23 VAL C 753     -17.059  -4.026  53.959  1.00  0.00           H  
ATOM   2439  N   VAL C 754     -14.389  -2.838  50.511  1.00 37.86           N  
ATOM   2440  CA  VAL C 754     -13.654  -1.974  49.599  1.00 37.86           C  
ATOM   2441  C   VAL C 754     -12.871  -2.763  48.543  1.00 37.86           C  
ATOM   2442  O   VAL C 754     -12.933  -2.412  47.366  1.00 37.86           O  
ATOM   2443  CB  VAL C 754     -12.766  -1.005  50.433  1.00 37.86           C  
ATOM   2444  CG1 VAL C 754     -11.689  -0.256  49.623  1.00 37.86           C  
ATOM   2445  CG2 VAL C 754     -13.629   0.033  51.177  1.00 37.86           C  
ATOM   2446  H   VAL C 754     -14.257  -2.661  51.505  1.00  0.00           H  
ATOM   2447  HA  VAL C 754     -14.389  -1.378  49.054  1.00  0.00           H  
ATOM   2448  HB  VAL C 754     -12.236  -1.596  51.182  1.00  0.00           H  
ATOM   2449 HG11 VAL C 754     -11.154   0.459  50.249  1.00  0.00           H  
ATOM   2450 HG12 VAL C 754     -10.937  -0.932  49.213  1.00  0.00           H  
ATOM   2451 HG13 VAL C 754     -12.129   0.297  48.793  1.00  0.00           H  
ATOM   2452 HG21 VAL C 754     -13.026   0.627  51.864  1.00  0.00           H  
ATOM   2453 HG22 VAL C 754     -14.105   0.722  50.478  1.00  0.00           H  
ATOM   2454 HG23 VAL C 754     -14.421  -0.426  51.763  1.00  0.00           H  
ATOM   2455  N   ALA C 755     -12.142  -3.817  48.934  1.00 37.12           N  
ATOM   2456  CA  ALA C 755     -11.281  -4.536  48.000  1.00 37.12           C  
ATOM   2457  C   ALA C 755     -12.061  -5.319  46.911  1.00 37.12           C  
ATOM   2458  O   ALA C 755     -11.730  -5.125  45.740  1.00 37.12           O  
ATOM   2459  CB  ALA C 755     -10.296  -5.395  48.798  1.00 37.12           C  
ATOM   2460  H   ALA C 755     -12.122  -4.101  49.904  1.00  0.00           H  
ATOM   2461  HA  ALA C 755     -10.683  -3.785  47.479  1.00  0.00           H  
ATOM   2462  HB1 ALA C 755      -9.589  -5.907  48.145  1.00  0.00           H  
ATOM   2463  HB2 ALA C 755      -9.705  -4.773  49.471  1.00  0.00           H  
ATOM   2464  HB3 ALA C 755     -10.810  -6.124  49.417  1.00  0.00           H  
ATOM   2465  N   PRO C 756     -13.113  -6.119  47.221  1.00 70.25           N  
ATOM   2466  CA  PRO C 756     -13.971  -6.700  46.179  1.00 70.25           C  
ATOM   2467  C   PRO C 756     -14.833  -5.668  45.427  1.00 70.25           C  
ATOM   2468  O   PRO C 756     -15.030  -5.833  44.220  1.00 70.25           O  
ATOM   2469  CB  PRO C 756     -14.810  -7.775  46.886  1.00 70.25           C  
ATOM   2470  CG  PRO C 756     -14.822  -7.370  48.351  1.00 70.25           C  
ATOM   2471  CD  PRO C 756     -13.524  -6.588  48.550  1.00 70.25           C  
ATOM   2472  HA  PRO C 756     -13.335  -7.186  45.439  1.00  0.00           H  
ATOM   2473  HB2 PRO C 756     -15.814  -7.889  46.474  1.00  0.00           H  
ATOM   2474  HB3 PRO C 756     -14.312  -8.741  46.786  1.00  0.00           H  
ATOM   2475  HG2 PRO C 756     -15.669  -6.713  48.547  1.00  0.00           H  
ATOM   2476  HG3 PRO C 756     -14.910  -8.219  49.031  1.00  0.00           H  
ATOM   2477  HD2 PRO C 756     -13.651  -5.807  49.293  1.00  0.00           H  
ATOM   2478  HD3 PRO C 756     -12.761  -7.265  48.926  1.00  0.00           H  
ATOM   2479  N   LEU C 757     -15.297  -4.590  46.083  1.00 34.38           N  
ATOM   2480  CA  LEU C 757     -16.029  -3.481  45.455  1.00 34.38           C  
ATOM   2481  C   LEU C 757     -15.156  -2.734  44.429  1.00 34.38           C  
ATOM   2482  O   LEU C 757     -15.638  -2.419  43.339  1.00 34.38           O  
ATOM   2483  CB  LEU C 757     -16.551  -2.524  46.557  1.00 34.38           C  
ATOM   2484  CG  LEU C 757     -17.376  -1.298  46.096  1.00 34.38           C  
ATOM   2485  CD1 LEU C 757     -18.743  -1.690  45.513  1.00 34.38           C  
ATOM   2486  CD2 LEU C 757     -17.546  -0.302  47.254  1.00 34.38           C  
ATOM   2487  H   LEU C 757     -15.148  -4.526  47.087  1.00  0.00           H  
ATOM   2488  HA  LEU C 757     -16.876  -3.902  44.913  1.00  0.00           H  
ATOM   2489  HB2 LEU C 757     -17.158  -3.094  47.262  1.00  0.00           H  
ATOM   2490  HB3 LEU C 757     -15.693  -2.165  47.126  1.00  0.00           H  
ATOM   2491  HG  LEU C 757     -16.826  -0.766  45.320  1.00  0.00           H  
ATOM   2492 HD11 LEU C 757     -19.285  -0.810  45.164  1.00  0.00           H  
ATOM   2493 HD12 LEU C 757     -18.640  -2.359  44.658  1.00  0.00           H  
ATOM   2494 HD13 LEU C 757     -19.365  -2.187  46.258  1.00  0.00           H  
ATOM   2495 HD21 LEU C 757     -18.097   0.583  46.934  1.00  0.00           H  
ATOM   2496 HD22 LEU C 757     -18.083  -0.747  48.092  1.00  0.00           H  
ATOM   2497 HD23 LEU C 757     -16.580   0.039  47.627  1.00  0.00           H  
ATOM   2498  N   GLY C 758     -13.872  -2.512  44.747  1.00 15.57           N  
ATOM   2499  CA  GLY C 758     -12.871  -1.907  43.883  1.00 15.57           C  
ATOM   2500  C   GLY C 758     -12.586  -2.757  42.646  1.00 15.57           C  
ATOM   2501  O   GLY C 758     -12.494  -2.197  41.557  1.00 15.57           O  
ATOM   2502  H   GLY C 758     -13.554  -2.817  45.659  1.00  0.00           H  
ATOM   2503  HA2 GLY C 758     -13.196  -0.909  43.586  1.00  0.00           H  
ATOM   2504  HA3 GLY C 758     -11.947  -1.788  44.449  1.00  0.00           H  
ATOM   2505  N   TYR C 759     -12.519  -4.095  42.793  1.00 33.99           N  
ATOM   2506  CA  TYR C 759     -12.358  -5.026  41.677  1.00 33.99           C  
ATOM   2507  C   TYR C 759     -13.601  -5.058  40.768  1.00 33.99           C  
ATOM   2508  O   TYR C 759     -13.445  -5.053  39.547  1.00 33.99           O  
ATOM   2509  CB  TYR C 759     -12.049  -6.451  42.186  1.00 33.99           C  
ATOM   2510  CG  TYR C 759     -11.826  -7.413  41.030  1.00 33.99           C  
ATOM   2511  CD1 TYR C 759     -10.656  -7.306  40.250  1.00 33.99           C  
ATOM   2512  CD2 TYR C 759     -12.846  -8.306  40.641  1.00 33.99           C  
ATOM   2513  CE1 TYR C 759     -10.535  -8.041  39.056  1.00 33.99           C  
ATOM   2514  CE2 TYR C 759     -12.711  -9.062  39.464  1.00 33.99           C  
ATOM   2515  CZ  TYR C 759     -11.572  -8.903  38.653  1.00 33.99           C  
ATOM   2516  OH  TYR C 759     -11.466  -9.597  37.485  1.00 33.99           O  
ATOM   2517  H   TYR C 759     -12.604  -4.483  43.723  1.00  0.00           H  
ATOM   2518  HA  TYR C 759     -11.512  -4.680  41.080  1.00  0.00           H  
ATOM   2519  HB2 TYR C 759     -11.153  -6.442  42.807  1.00  0.00           H  
ATOM   2520  HB3 TYR C 759     -12.857  -6.818  42.822  1.00  0.00           H  
ATOM   2521  HD1 TYR C 759      -9.875  -6.615  40.533  1.00  0.00           H  
ATOM   2522  HD2 TYR C 759     -13.758  -8.377  41.212  1.00  0.00           H  
ATOM   2523  HE1 TYR C 759      -9.653  -7.930  38.441  1.00  0.00           H  
ATOM   2524  HE2 TYR C 759     -13.496  -9.745  39.176  1.00  0.00           H  
ATOM   2525  HH  TYR C 759     -12.131 -10.266  37.403  1.00  0.00           H  
ATOM   2526  N   ASN C 760     -14.818  -5.051  41.330  1.00 22.61           N  
ATOM   2527  CA  ASN C 760     -16.046  -4.985  40.530  1.00 22.61           C  
ATOM   2528  C   ASN C 760     -16.166  -3.626  39.819  1.00 22.61           C  
ATOM   2529  O   ASN C 760     -16.610  -3.568  38.676  1.00 22.61           O  
ATOM   2530  CB  ASN C 760     -17.302  -5.268  41.385  1.00 22.61           C  
ATOM   2531  CG  ASN C 760     -17.396  -6.726  41.850  1.00 22.61           C  
ATOM   2532  ND2 ASN C 760     -18.083  -6.989  42.954  1.00 22.61           N  
ATOM   2533  OD1 ASN C 760     -16.827  -7.631  41.248  1.00 22.61           O  
ATOM   2534  H   ASN C 760     -14.890  -5.101  42.341  1.00  0.00           H  
ATOM   2535  HA  ASN C 760     -15.986  -5.738  39.740  1.00  0.00           H  
ATOM   2536  HB2 ASN C 760     -17.331  -4.600  42.247  1.00  0.00           H  
ATOM   2537  HB3 ASN C 760     -18.197  -5.057  40.798  1.00  0.00           H  
ATOM   2538 HD21 ASN C 760     -18.616  -6.259  43.413  1.00  0.00           H  
ATOM   2539 HD22 ASN C 760     -18.191  -7.957  43.238  1.00  0.00           H  
ATOM   2540  N   GLY C 761     -15.658  -2.551  40.436  1.00 12.91           N  
ATOM   2541  CA  GLY C 761     -15.529  -1.221  39.844  1.00 12.91           C  
ATOM   2542  C   GLY C 761     -14.625  -1.189  38.602  1.00 12.91           C  
ATOM   2543  O   GLY C 761     -14.961  -0.524  37.623  1.00 12.91           O  
ATOM   2544  H   GLY C 761     -15.323  -2.664  41.388  1.00  0.00           H  
ATOM   2545  HA2 GLY C 761     -16.519  -0.838  39.592  1.00  0.00           H  
ATOM   2546  HA3 GLY C 761     -15.114  -0.545  40.592  1.00  0.00           H  
ATOM   2547  N   LEU C 762     -13.532  -1.969  38.583  1.00 25.42           N  
ATOM   2548  CA  LEU C 762     -12.652  -2.113  37.418  1.00 25.42           C  
ATOM   2549  C   LEU C 762     -13.320  -2.926  36.299  1.00 25.42           C  
ATOM   2550  O   LEU C 762     -13.117  -2.597  35.131  1.00 25.42           O  
ATOM   2551  CB  LEU C 762     -11.343  -2.841  37.800  1.00 25.42           C  
ATOM   2552  CG  LEU C 762     -10.413  -2.090  38.774  1.00 25.42           C  
ATOM   2553  CD1 LEU C 762      -9.208  -2.969  39.140  1.00 25.42           C  
ATOM   2554  CD2 LEU C 762      -9.949  -0.729  38.232  1.00 25.42           C  
ATOM   2555  H   LEU C 762     -13.339  -2.553  39.385  1.00  0.00           H  
ATOM   2556  HA  LEU C 762     -12.423  -1.125  37.016  1.00  0.00           H  
ATOM   2557  HB2 LEU C 762     -11.582  -3.817  38.223  1.00  0.00           H  
ATOM   2558  HB3 LEU C 762     -10.773  -3.051  36.893  1.00  0.00           H  
ATOM   2559  HG  LEU C 762     -10.958  -1.897  39.693  1.00  0.00           H  
ATOM   2560 HD11 LEU C 762      -8.569  -2.475  39.873  1.00  0.00           H  
ATOM   2561 HD12 LEU C 762      -9.528  -3.918  39.573  1.00  0.00           H  
ATOM   2562 HD13 LEU C 762      -8.598  -3.192  38.264  1.00  0.00           H  
ATOM   2563 HD21 LEU C 762      -9.245  -0.255  38.917  1.00  0.00           H  
ATOM   2564 HD22 LEU C 762      -9.454  -0.834  37.267  1.00  0.00           H  
ATOM   2565 HD23 LEU C 762     -10.782  -0.038  38.110  1.00  0.00           H  
ATOM   2566  N   LEU C 763     -14.136  -3.944  36.636  1.00 30.20           N  
ATOM   2567  CA  LEU C 763     -14.921  -4.713  35.667  1.00 30.20           C  
ATOM   2568  C   LEU C 763     -16.018  -3.848  35.030  1.00 30.20           C  
ATOM   2569  O   LEU C 763     -16.218  -3.936  33.821  1.00 30.20           O  
ATOM   2570  CB  LEU C 763     -15.595  -5.930  36.337  1.00 30.20           C  
ATOM   2571  CG  LEU C 763     -14.666  -7.076  36.777  1.00 30.20           C  
ATOM   2572  CD1 LEU C 763     -15.508  -8.151  37.480  1.00 30.20           C  
ATOM   2573  CD2 LEU C 763     -13.892  -7.689  35.597  1.00 30.20           C  
ATOM   2574  H   LEU C 763     -14.246  -4.170  37.616  1.00  0.00           H  
ATOM   2575  HA  LEU C 763     -14.263  -5.048  34.864  1.00  0.00           H  
ATOM   2576  HB2 LEU C 763     -16.183  -5.596  37.192  1.00  0.00           H  
ATOM   2577  HB3 LEU C 763     -16.314  -6.356  35.636  1.00  0.00           H  
ATOM   2578  HG  LEU C 763     -13.939  -6.697  37.495  1.00  0.00           H  
ATOM   2579 HD11 LEU C 763     -14.928  -9.047  37.689  1.00  0.00           H  
ATOM   2580 HD12 LEU C 763     -15.903  -7.782  38.427  1.00  0.00           H  
ATOM   2581 HD13 LEU C 763     -16.354  -8.456  36.863  1.00  0.00           H  
ATOM   2582 HD21 LEU C 763     -13.342  -8.577  35.903  1.00  0.00           H  
ATOM   2583 HD22 LEU C 763     -14.565  -7.984  34.792  1.00  0.00           H  
ATOM   2584 HD23 LEU C 763     -13.163  -6.991  35.186  1.00  0.00           H  
ATOM   2585  N   ILE C 764     -16.672  -2.990  35.824  1.00 23.29           N  
ATOM   2586  CA  ILE C 764     -17.663  -2.011  35.387  1.00 23.29           C  
ATOM   2587  C   ILE C 764     -17.011  -0.930  34.494  1.00 23.29           C  
ATOM   2588  O   ILE C 764     -17.546  -0.615  33.426  1.00 23.29           O  
ATOM   2589  CB  ILE C 764     -18.381  -1.432  36.646  1.00 23.29           C  
ATOM   2590  CG1 ILE C 764     -19.281  -2.513  37.298  1.00 23.29           C  
ATOM   2591  CG2 ILE C 764     -19.193  -0.144  36.380  1.00 23.29           C  
ATOM   2592  CD1 ILE C 764     -19.702  -2.209  38.745  1.00 23.29           C  
ATOM   2593  H   ILE C 764     -16.487  -3.046  36.823  1.00  0.00           H  
ATOM   2594  HA  ILE C 764     -18.394  -2.541  34.779  1.00  0.00           H  
ATOM   2595  HB  ILE C 764     -17.607  -1.164  37.367  1.00  0.00           H  
ATOM   2596 HG12 ILE C 764     -20.162  -2.685  36.683  1.00  0.00           H  
ATOM   2597 HG13 ILE C 764     -18.770  -3.476  37.309  1.00  0.00           H  
ATOM   2598 HG21 ILE C 764     -19.654   0.232  37.293  1.00  0.00           H  
ATOM   2599 HG22 ILE C 764     -18.565   0.670  36.018  1.00  0.00           H  
ATOM   2600 HG23 ILE C 764     -19.981  -0.306  35.647  1.00  0.00           H  
ATOM   2601 HD11 ILE C 764     -20.282  -3.037  39.155  1.00  0.00           H  
ATOM   2602 HD12 ILE C 764     -18.831  -2.071  39.386  1.00  0.00           H  
ATOM   2603 HD13 ILE C 764     -20.316  -1.314  38.824  1.00  0.00           H  
ATOM   2604  N   MET C 765     -15.840  -0.401  34.881  1.00 53.73           N  
ATOM   2605  CA  MET C 765     -15.107   0.627  34.135  1.00 53.73           C  
ATOM   2606  C   MET C 765     -14.627   0.109  32.768  1.00 53.73           C  
ATOM   2607  O   MET C 765     -14.763   0.819  31.772  1.00 53.73           O  
ATOM   2608  CB  MET C 765     -13.902   1.099  34.976  1.00 53.73           C  
ATOM   2609  CG  MET C 765     -13.168   2.311  34.382  1.00 53.73           C  
ATOM   2610  SD  MET C 765     -11.761   2.878  35.368  1.00 53.73           S  
ATOM   2611  CE  MET C 765     -11.225   4.260  34.326  1.00 53.73           C  
ATOM   2612  H   MET C 765     -15.446  -0.698  35.764  1.00  0.00           H  
ATOM   2613  HA  MET C 765     -15.780   1.471  33.974  1.00  0.00           H  
ATOM   2614  HB2 MET C 765     -14.251   1.382  35.969  1.00  0.00           H  
ATOM   2615  HB3 MET C 765     -13.198   0.279  35.123  1.00  0.00           H  
ATOM   2616  HG2 MET C 765     -12.789   2.081  33.387  1.00  0.00           H  
ATOM   2617  HG3 MET C 765     -13.865   3.143  34.269  1.00  0.00           H  
ATOM   2618  HE1 MET C 765     -10.357   4.749  34.769  1.00  0.00           H  
ATOM   2619  HE2 MET C 765     -10.952   3.905  33.332  1.00  0.00           H  
ATOM   2620  HE3 MET C 765     -12.024   4.995  34.227  1.00  0.00           H  
ATOM   2621  N   SER C 766     -14.110  -1.131  32.719  1.00 60.31           N  
ATOM   2622  CA  SER C 766     -13.659  -1.797  31.500  1.00 60.31           C  
ATOM   2623  C   SER C 766     -14.845  -2.146  30.584  1.00 60.31           C  
ATOM   2624  O   SER C 766     -14.745  -1.952  29.374  1.00 60.31           O  
ATOM   2625  CB  SER C 766     -12.876  -3.068  31.887  1.00 60.31           C  
ATOM   2626  OG  SER C 766     -12.318  -3.698  30.751  1.00 60.31           O  
ATOM   2627  H   SER C 766     -14.018  -1.644  33.587  1.00  0.00           H  
ATOM   2628  HA  SER C 766     -12.989  -1.120  30.964  1.00  0.00           H  
ATOM   2629  HB2 SER C 766     -12.059  -2.814  32.562  1.00  0.00           H  
ATOM   2630  HB3 SER C 766     -13.515  -3.778  32.416  1.00  0.00           H  
ATOM   2631  HG  SER C 766     -13.020  -3.964  30.176  1.00  0.00           H  
ATOM   2632  N   CYS C 767     -15.980  -2.588  31.160  1.00 23.35           N  
ATOM   2633  CA  CYS C 767     -17.232  -2.856  30.453  1.00 23.35           C  
ATOM   2634  C   CYS C 767     -17.794  -1.603  29.775  1.00 23.35           C  
ATOM   2635  O   CYS C 767     -18.195  -1.687  28.620  1.00 23.35           O  
ATOM   2636  CB  CYS C 767     -18.302  -3.395  31.420  1.00 23.35           C  
ATOM   2637  SG  CYS C 767     -18.250  -5.184  31.559  1.00 23.35           S  
ATOM   2638  H   CYS C 767     -15.983  -2.726  32.163  1.00  0.00           H  
ATOM   2639  HA  CYS C 767     -17.040  -3.593  29.671  1.00  0.00           H  
ATOM   2640  HB2 CYS C 767     -18.215  -2.957  32.411  1.00  0.00           H  
ATOM   2641  HB3 CYS C 767     -19.303  -3.172  31.051  1.00  0.00           H  
ATOM   2642  HG  CYS C 767     -17.043  -5.242  32.132  1.00  0.00           H  
ATOM   2643  N   THR C 768     -17.791  -0.456  30.481  1.00 24.51           N  
ATOM   2644  CA  THR C 768     -18.317   0.830  30.013  1.00 24.51           C  
ATOM   2645  C   THR C 768     -17.454   1.393  28.874  1.00 24.51           C  
ATOM   2646  O   THR C 768     -18.008   1.960  27.936  1.00 24.51           O  
ATOM   2647  CB  THR C 768     -18.346   1.854  31.178  1.00 24.51           C  
ATOM   2648  CG2 THR C 768     -18.970   3.212  30.800  1.00 24.51           C  
ATOM   2649  OG1 THR C 768     -19.138   1.354  32.231  1.00 24.51           O  
ATOM   2650  H   THR C 768     -17.424  -0.484  31.423  1.00  0.00           H  
ATOM   2651  HA  THR C 768     -19.331   0.675  29.641  1.00  0.00           H  
ATOM   2652  HB  THR C 768     -17.340   2.016  31.569  1.00  0.00           H  
ATOM   2653  HG1 THR C 768     -18.684   0.625  32.633  1.00  0.00           H  
ATOM   2654 HG21 THR C 768     -19.041   3.865  31.670  1.00  0.00           H  
ATOM   2655 HG22 THR C 768     -18.378   3.743  30.054  1.00  0.00           H  
ATOM   2656 HG23 THR C 768     -19.978   3.087  30.400  1.00  0.00           H  
ATOM   2657  N   TYR C 769     -16.121   1.215  28.939  1.00 37.99           N  
ATOM   2658  CA  TYR C 769     -15.164   1.658  27.926  1.00 37.99           C  
ATOM   2659  C   TYR C 769     -15.428   0.997  26.563  1.00 37.99           C  
ATOM   2660  O   TYR C 769     -15.504   1.687  25.546  1.00 37.99           O  
ATOM   2661  CB  TYR C 769     -13.728   1.360  28.410  1.00 37.99           C  
ATOM   2662  CG  TYR C 769     -12.653   1.804  27.433  1.00 37.99           C  
ATOM   2663  CD1 TYR C 769     -12.279   3.162  27.377  1.00 37.99           C  
ATOM   2664  CD2 TYR C 769     -12.079   0.880  26.534  1.00 37.99           C  
ATOM   2665  CE1 TYR C 769     -11.350   3.598  26.413  1.00 37.99           C  
ATOM   2666  CE2 TYR C 769     -11.154   1.317  25.566  1.00 37.99           C  
ATOM   2667  CZ  TYR C 769     -10.794   2.678  25.503  1.00 37.99           C  
ATOM   2668  OH  TYR C 769      -9.908   3.111  24.560  1.00 37.99           O  
ATOM   2669  H   TYR C 769     -15.745   0.741  29.748  1.00  0.00           H  
ATOM   2670  HA  TYR C 769     -15.276   2.738  27.807  1.00  0.00           H  
ATOM   2671  HB2 TYR C 769     -13.551   1.864  29.362  1.00  0.00           H  
ATOM   2672  HB3 TYR C 769     -13.602   0.296  28.611  1.00  0.00           H  
ATOM   2673  HD1 TYR C 769     -12.719   3.876  28.058  1.00  0.00           H  
ATOM   2674  HD2 TYR C 769     -12.367  -0.162  26.567  1.00  0.00           H  
ATOM   2675  HE1 TYR C 769     -11.074   4.642  26.366  1.00  0.00           H  
ATOM   2676  HE2 TYR C 769     -10.731   0.605  24.873  1.00  0.00           H  
ATOM   2677  HH  TYR C 769      -9.561   2.413  24.026  1.00  0.00           H  
ATOM   2678  N   TYR C 770     -15.596  -0.334  26.562  1.00 42.68           N  
ATOM   2679  CA  TYR C 770     -15.858  -1.116  25.362  1.00 42.68           C  
ATOM   2680  C   TYR C 770     -17.326  -1.013  24.921  1.00 42.68           C  
ATOM   2681  O   TYR C 770     -17.570  -0.976  23.720  1.00 42.68           O  
ATOM   2682  CB  TYR C 770     -15.543  -2.589  25.656  1.00 42.68           C  
ATOM   2683  CG  TYR C 770     -14.075  -2.928  25.817  1.00 42.68           C  
ATOM   2684  CD1 TYR C 770     -13.157  -2.612  24.794  1.00 42.68           C  
ATOM   2685  CD2 TYR C 770     -13.623  -3.572  26.987  1.00 42.68           C  
ATOM   2686  CE1 TYR C 770     -11.789  -2.897  24.961  1.00 42.68           C  
ATOM   2687  CE2 TYR C 770     -12.254  -3.845  27.160  1.00 42.68           C  
ATOM   2688  CZ  TYR C 770     -11.336  -3.500  26.149  1.00 42.68           C  
ATOM   2689  OH  TYR C 770     -10.007  -3.757  26.316  1.00 42.68           O  
ATOM   2690  H   TYR C 770     -15.519  -0.832  27.438  1.00  0.00           H  
ATOM   2691  HA  TYR C 770     -15.234  -0.757  24.542  1.00  0.00           H  
ATOM   2692  HB2 TYR C 770     -16.083  -2.906  26.548  1.00  0.00           H  
ATOM   2693  HB3 TYR C 770     -15.906  -3.191  24.831  1.00  0.00           H  
ATOM   2694  HD1 TYR C 770     -13.493  -2.137  23.886  1.00  0.00           H  
ATOM   2695  HD2 TYR C 770     -14.323  -3.857  27.758  1.00  0.00           H  
ATOM   2696  HE1 TYR C 770     -11.087  -2.642  24.181  1.00  0.00           H  
ATOM   2697  HE2 TYR C 770     -11.913  -4.325  28.065  1.00  0.00           H  
ATOM   2698  HH  TYR C 770      -9.808  -4.160  27.147  1.00  0.00           H  
ATOM   2699  N   ALA C 771     -18.291  -0.922  25.856  1.00 24.70           N  
ATOM   2700  CA  ALA C 771     -19.720  -0.774  25.563  1.00 24.70           C  
ATOM   2701  C   ALA C 771     -20.051   0.595  24.952  1.00 24.70           C  
ATOM   2702  O   ALA C 771     -20.941   0.670  24.107  1.00 24.70           O  
ATOM   2703  CB  ALA C 771     -20.545  -0.948  26.845  1.00 24.70           C  
ATOM   2704  H   ALA C 771     -18.025  -0.969  26.832  1.00  0.00           H  
ATOM   2705  HA  ALA C 771     -20.013  -1.555  24.860  1.00  0.00           H  
ATOM   2706  HB1 ALA C 771     -21.610  -0.867  26.630  1.00  0.00           H  
ATOM   2707  HB2 ALA C 771     -20.390  -1.932  27.283  1.00  0.00           H  
ATOM   2708  HB3 ALA C 771     -20.299  -0.197  27.597  1.00  0.00           H  
ATOM   2709  N   PHE C 772     -19.307   1.652  25.328  1.00 43.26           N  
ATOM   2710  CA  PHE C 772     -19.383   2.984  24.733  1.00 43.26           C  
ATOM   2711  C   PHE C 772     -18.852   2.965  23.292  1.00 43.26           C  
ATOM   2712  O   PHE C 772     -19.499   3.525  22.412  1.00 43.26           O  
ATOM   2713  CB  PHE C 772     -18.567   3.995  25.572  1.00 43.26           C  
ATOM   2714  CG  PHE C 772     -18.599   5.415  25.025  1.00 43.26           C  
ATOM   2715  CD1 PHE C 772     -19.713   6.237  25.285  1.00 43.26           C  
ATOM   2716  CD2 PHE C 772     -17.551   5.899  24.213  1.00 43.26           C  
ATOM   2717  CE1 PHE C 772     -19.804   7.517  24.708  1.00 43.26           C  
ATOM   2718  CE2 PHE C 772     -17.635   7.185  23.643  1.00 43.26           C  
ATOM   2719  CZ  PHE C 772     -18.766   7.990  23.882  1.00 43.26           C  
ATOM   2720  H   PHE C 772     -18.613   1.512  26.052  1.00  0.00           H  
ATOM   2721  HA  PHE C 772     -20.428   3.300  24.722  1.00  0.00           H  
ATOM   2722  HB2 PHE C 772     -18.962   4.023  26.588  1.00  0.00           H  
ATOM   2723  HB3 PHE C 772     -17.529   3.670  25.662  1.00  0.00           H  
ATOM   2724  HD1 PHE C 772     -20.503   5.881  25.923  1.00  0.00           H  
ATOM   2725  HD2 PHE C 772     -16.692   5.277  24.008  1.00  0.00           H  
ATOM   2726  HE1 PHE C 772     -20.668   8.136  24.902  1.00  0.00           H  
ATOM   2727  HE2 PHE C 772     -16.836   7.549  23.015  1.00  0.00           H  
ATOM   2728  HZ  PHE C 772     -18.833   8.973  23.440  1.00  0.00           H  
ATOM   2729  N   LYS C 773     -17.706   2.305  23.042  1.00 49.76           N  
ATOM   2730  CA  LYS C 773     -17.089   2.163  21.720  1.00 49.76           C  
ATOM   2731  C   LYS C 773     -18.014   1.444  20.719  1.00 49.76           C  
ATOM   2732  O   LYS C 773     -18.077   1.830  19.552  1.00 49.76           O  
ATOM   2733  CB  LYS C 773     -15.747   1.413  21.883  1.00 49.76           C  
ATOM   2734  CG  LYS C 773     -14.943   1.238  20.581  1.00 49.76           C  
ATOM   2735  CD  LYS C 773     -13.586   0.562  20.812  1.00 49.76           C  
ATOM   2736  CE  LYS C 773     -12.829   0.315  19.499  1.00 49.76           C  
ATOM   2737  NZ  LYS C 773     -11.526  -0.326  19.739  1.00 49.76           N1+
ATOM   2738  H   LYS C 773     -17.234   1.863  23.819  1.00  0.00           H  
ATOM   2739  HA  LYS C 773     -16.887   3.164  21.336  1.00  0.00           H  
ATOM   2740  HB2 LYS C 773     -15.131   1.955  22.603  1.00  0.00           H  
ATOM   2741  HB3 LYS C 773     -15.919   0.431  22.323  1.00  0.00           H  
ATOM   2742  HG2 LYS C 773     -15.512   0.637  19.872  1.00  0.00           H  
ATOM   2743  HG3 LYS C 773     -14.792   2.211  20.112  1.00  0.00           H  
ATOM   2744  HD2 LYS C 773     -12.981   1.180  21.477  1.00  0.00           H  
ATOM   2745  HD3 LYS C 773     -13.741  -0.386  21.329  1.00  0.00           H  
ATOM   2746  HE2 LYS C 773     -13.415  -0.325  18.837  1.00  0.00           H  
ATOM   2747  HE3 LYS C 773     -12.664   1.256  18.973  1.00  0.00           H  
ATOM   2748  HZ1 LYS C 773     -11.666  -1.222  20.183  1.00  0.00           H  
ATOM   2749  HZ2 LYS C 773     -11.051  -0.461  18.857  1.00  0.00           H  
ATOM   2750  HZ3 LYS C 773     -10.963   0.264  20.336  1.00  0.00           H  
ATOM   2751  N   THR C 774     -18.741   0.423  21.195  1.00 80.81           N  
ATOM   2752  CA  THR C 774     -19.590  -0.455  20.399  1.00 80.81           C  
ATOM   2753  C   THR C 774     -21.073  -0.047  20.428  1.00 80.81           C  
ATOM   2754  O   THR C 774     -21.873  -0.750  19.820  1.00 80.81           O  
ATOM   2755  CB  THR C 774     -19.424  -1.898  20.937  1.00 80.81           C  
ATOM   2756  CG2 THR C 774     -17.966  -2.377  20.848  1.00 80.81           C  
ATOM   2757  OG1 THR C 774     -19.919  -2.042  22.257  1.00 80.81           O  
ATOM   2758  H   THR C 774     -18.626   0.171  22.168  1.00  0.00           H  
ATOM   2759  HA  THR C 774     -19.260  -0.438  19.360  1.00  0.00           H  
ATOM   2760  HB  THR C 774     -20.023  -2.570  20.322  1.00  0.00           H  
ATOM   2761  HG1 THR C 774     -20.839  -1.827  22.260  1.00  0.00           H  
ATOM   2762 HG21 THR C 774     -17.816  -3.334  21.340  1.00  0.00           H  
ATOM   2763 HG22 THR C 774     -17.678  -2.485  19.803  1.00  0.00           H  
ATOM   2764 HG23 THR C 774     -17.258  -1.688  21.303  1.00  0.00           H  
ATOM   2765  N   ARG C 775     -21.450   1.055  21.107  1.00 75.99           N  
ATOM   2766  CA  ARG C 775     -22.830   1.514  21.338  1.00 75.99           C  
ATOM   2767  C   ARG C 775     -23.703   1.605  20.070  1.00 75.99           C  
ATOM   2768  O   ARG C 775     -24.888   1.278  20.118  1.00 75.99           O  
ATOM   2769  CB  ARG C 775     -22.809   2.859  22.109  1.00 75.99           C  
ATOM   2770  CG  ARG C 775     -22.407   4.089  21.265  1.00 75.99           C  
ATOM   2771  CD  ARG C 775     -22.175   5.360  22.090  1.00 75.99           C  
ATOM   2772  NE  ARG C 775     -21.802   6.482  21.215  1.00 75.99           N  
ATOM   2773  CZ  ARG C 775     -20.563   6.780  20.783  1.00 75.99           C  
ATOM   2774  NH1 ARG C 775     -19.501   6.031  21.106  1.00 75.99           N1+
ATOM   2775  NH2 ARG C 775     -20.381   7.850  19.999  1.00 75.99           N1+
ATOM   2776  H   ARG C 775     -20.721   1.577  21.574  1.00  0.00           H  
ATOM   2777  HA  ARG C 775     -23.287   0.768  21.991  1.00  0.00           H  
ATOM   2778  HB2 ARG C 775     -23.798   3.038  22.534  1.00  0.00           H  
ATOM   2779  HB3 ARG C 775     -22.141   2.770  22.966  1.00  0.00           H  
ATOM   2780  HG2 ARG C 775     -21.505   3.864  20.697  1.00  0.00           H  
ATOM   2781  HG3 ARG C 775     -23.183   4.301  20.530  1.00  0.00           H  
ATOM   2782  HD2 ARG C 775     -23.091   5.628  22.616  1.00  0.00           H  
ATOM   2783  HD3 ARG C 775     -21.415   5.214  22.856  1.00  0.00           H  
ATOM   2784  HE  ARG C 775     -22.569   7.065  20.909  1.00  0.00           H  
ATOM   2785 HH11 ARG C 775     -19.617   5.202  21.681  1.00  0.00           H  
ATOM   2786 HH12 ARG C 775     -18.578   6.276  20.783  1.00  0.00           H  
ATOM   2787 HH21 ARG C 775     -21.161   8.442  19.754  1.00  0.00           H  
ATOM   2788 HH22 ARG C 775     -19.458   8.090  19.668  1.00  0.00           H  
ATOM   2789  N   ASN C 776     -23.101   2.040  18.948  1.00 47.95           N  
ATOM   2790  CA  ASN C 776     -23.768   2.260  17.666  1.00 47.95           C  
ATOM   2791  C   ASN C 776     -23.867   0.984  16.818  1.00 47.95           C  
ATOM   2792  O   ASN C 776     -24.639   0.989  15.859  1.00 47.95           O  
ATOM   2793  CB  ASN C 776     -22.962   3.284  16.826  1.00 47.95           C  
ATOM   2794  CG  ASN C 776     -22.936   4.694  17.421  1.00 47.95           C  
ATOM   2795  ND2 ASN C 776     -21.758   5.319  17.457  1.00 47.95           N  
ATOM   2796  OD1 ASN C 776     -23.961   5.207  17.863  1.00 47.95           O  
ATOM   2797  H   ASN C 776     -22.118   2.260  19.000  1.00  0.00           H  
ATOM   2798  HA  ASN C 776     -24.780   2.635  17.833  1.00  0.00           H  
ATOM   2799  HB2 ASN C 776     -21.940   2.927  16.683  1.00  0.00           H  
ATOM   2800  HB3 ASN C 776     -23.391   3.379  15.827  1.00  0.00           H  
ATOM   2801 HD21 ASN C 776     -20.934   4.870  17.085  1.00  0.00           H  
ATOM   2802 HD22 ASN C 776     -21.701   6.251  17.842  1.00  0.00           H  
ATOM   2803  N   VAL C 777     -23.107  -0.085  17.140  1.00 54.75           N  
ATOM   2804  CA  VAL C 777     -23.036  -1.334  16.373  1.00 54.75           C  
ATOM   2805  C   VAL C 777     -24.429  -1.998  16.321  1.00 54.75           C  
ATOM   2806  O   VAL C 777     -24.964  -2.344  17.378  1.00 54.75           O  
ATOM   2807  CB  VAL C 777     -21.968  -2.296  16.961  1.00 54.75           C  
ATOM   2808  CG1 VAL C 777     -21.905  -3.643  16.212  1.00 54.75           C  
ATOM   2809  CG2 VAL C 777     -20.570  -1.660  16.943  1.00 54.75           C  
ATOM   2810  H   VAL C 777     -22.540  -0.030  17.975  1.00  0.00           H  
ATOM   2811  HA  VAL C 777     -22.686  -1.051  15.383  1.00  0.00           H  
ATOM   2812  HB  VAL C 777     -22.225  -2.513  17.998  1.00  0.00           H  
ATOM   2813 HG11 VAL C 777     -21.080  -4.259  16.571  1.00  0.00           H  
ATOM   2814 HG12 VAL C 777     -22.816  -4.223  16.350  1.00  0.00           H  
ATOM   2815 HG13 VAL C 777     -21.759  -3.496  15.141  1.00  0.00           H  
ATOM   2816 HG21 VAL C 777     -19.832  -2.309  17.417  1.00  0.00           H  
ATOM   2817 HG22 VAL C 777     -20.247  -1.476  15.920  1.00  0.00           H  
ATOM   2818 HG23 VAL C 777     -20.547  -0.704  17.461  1.00  0.00           H  
ATOM   2819  N   PRO C 778     -25.028  -2.156  15.118  1.00 96.80           N  
ATOM   2820  CA  PRO C 778     -26.402  -2.642  14.964  1.00 96.80           C  
ATOM   2821  C   PRO C 778     -26.556  -4.172  15.051  1.00 96.80           C  
ATOM   2822  O   PRO C 778     -27.684  -4.662  14.981  1.00 96.80           O  
ATOM   2823  CB  PRO C 778     -26.825  -2.132  13.579  1.00 96.80           C  
ATOM   2824  CG  PRO C 778     -25.533  -2.127  12.780  1.00 96.80           C  
ATOM   2825  CD  PRO C 778     -24.471  -1.768  13.817  1.00 96.80           C  
ATOM   2826  HA  PRO C 778     -27.023  -2.198  15.738  1.00  0.00           H  
ATOM   2827  HB2 PRO C 778     -27.610  -2.723  13.105  1.00  0.00           H  
ATOM   2828  HB3 PRO C 778     -27.202  -1.112  13.671  1.00  0.00           H  
ATOM   2829  HG2 PRO C 778     -25.343  -3.127  12.386  1.00  0.00           H  
ATOM   2830  HG3 PRO C 778     -25.557  -1.434  11.938  1.00  0.00           H  
ATOM   2831  HD2 PRO C 778     -23.531  -2.281  13.607  1.00  0.00           H  
ATOM   2832  HD3 PRO C 778     -24.292  -0.693  13.798  1.00  0.00           H  
ATOM   2833  N   ALA C 779     -25.449  -4.919  15.230  1.00 36.46           N  
ATOM   2834  CA  ALA C 779     -25.418  -6.372  15.398  1.00 36.46           C  
ATOM   2835  C   ALA C 779     -26.224  -6.810  16.628  1.00 36.46           C  
ATOM   2836  O   ALA C 779     -26.192  -6.141  17.664  1.00 36.46           O  
ATOM   2837  CB  ALA C 779     -23.961  -6.840  15.535  1.00 36.46           C  
ATOM   2838  H   ALA C 779     -24.565  -4.437  15.290  1.00  0.00           H  
ATOM   2839  HA  ALA C 779     -25.851  -6.822  14.503  1.00  0.00           H  
ATOM   2840  HB1 ALA C 779     -23.902  -7.928  15.582  1.00  0.00           H  
ATOM   2841  HB2 ALA C 779     -23.361  -6.518  14.683  1.00  0.00           H  
ATOM   2842  HB3 ALA C 779     -23.494  -6.450  16.441  1.00  0.00           H  
ATOM   2843  N   ASN C 780     -26.967  -7.919  16.483  1.00 66.53           N  
ATOM   2844  CA  ASN C 780     -27.755  -8.562  17.536  1.00 66.53           C  
ATOM   2845  C   ASN C 780     -29.041  -7.800  17.895  1.00 66.53           C  
ATOM   2846  O   ASN C 780     -29.456  -7.807  19.051  1.00 66.53           O  
ATOM   2847  CB  ASN C 780     -26.898  -8.965  18.761  1.00 66.53           C  
ATOM   2848  CG  ASN C 780     -26.017 -10.177  18.506  1.00 66.53           C  
ATOM   2849  ND2 ASN C 780     -26.349 -11.269  19.183  1.00 66.53           N  
ATOM   2850  OD1 ASN C 780     -25.078 -10.143  17.714  1.00 66.53           O  
ATOM   2851  H   ASN C 780     -26.935  -8.392  15.591  1.00  0.00           H  
ATOM   2852  HA  ASN C 780     -28.129  -9.485  17.088  1.00  0.00           H  
ATOM   2853  HB2 ASN C 780     -26.260  -8.155  19.106  1.00  0.00           H  
ATOM   2854  HB3 ASN C 780     -27.535  -9.215  19.610  1.00  0.00           H  
ATOM   2855 HD21 ASN C 780     -27.131 -11.243  19.821  1.00  0.00           H  
ATOM   2856 HD22 ASN C 780     -25.799 -12.109  19.076  1.00  0.00           H  
ATOM   2857  N   PHE C 781     -29.680  -7.138  16.914  1.00 59.26           N  
ATOM   2858  CA  PHE C 781     -30.950  -6.411  17.067  1.00 59.26           C  
ATOM   2859  C   PHE C 781     -30.752  -5.091  17.842  1.00 59.26           C  
ATOM   2860  O   PHE C 781     -31.628  -4.680  18.602  1.00 59.26           O  
ATOM   2861  CB  PHE C 781     -32.093  -7.311  17.624  1.00 59.26           C  
ATOM   2862  CG  PHE C 781     -32.417  -8.533  16.777  1.00 59.26           C  
ATOM   2863  CD1 PHE C 781     -33.472  -8.476  15.843  1.00 59.26           C  
ATOM   2864  CD2 PHE C 781     -31.665  -9.723  16.900  1.00 59.26           C  
ATOM   2865  CE1 PHE C 781     -33.766  -9.591  15.035  1.00 59.26           C  
ATOM   2866  CE2 PHE C 781     -31.935 -10.823  16.063  1.00 59.26           C  
ATOM   2867  CZ  PHE C 781     -32.994 -10.764  15.139  1.00 59.26           C  
ATOM   2868  H   PHE C 781     -29.276  -7.161  15.989  1.00  0.00           H  
ATOM   2869  HA  PHE C 781     -31.240  -6.112  16.060  1.00  0.00           H  
ATOM   2870  HB2 PHE C 781     -31.895  -7.636  18.645  1.00  0.00           H  
ATOM   2871  HB3 PHE C 781     -33.007  -6.720  17.700  1.00  0.00           H  
ATOM   2872  HD1 PHE C 781     -34.061  -7.576  15.741  1.00  0.00           H  
ATOM   2873  HD2 PHE C 781     -30.868  -9.800  17.622  1.00  0.00           H  
ATOM   2874  HE1 PHE C 781     -34.578  -9.544  14.324  1.00  0.00           H  
ATOM   2875  HE2 PHE C 781     -31.331 -11.716  16.123  1.00  0.00           H  
ATOM   2876  HZ  PHE C 781     -33.213 -11.613  14.509  1.00  0.00           H  
ATOM   2877  N   ASN C 782     -29.563  -4.474  17.697  1.00 43.03           N  
ATOM   2878  CA  ASN C 782     -29.072  -3.301  18.429  1.00 43.03           C  
ATOM   2879  C   ASN C 782     -28.775  -3.639  19.905  1.00 43.03           C  
ATOM   2880  O   ASN C 782     -29.077  -2.830  20.783  1.00 43.03           O  
ATOM   2881  CB  ASN C 782     -29.967  -2.035  18.275  1.00 43.03           C  
ATOM   2882  CG  ASN C 782     -30.236  -1.586  16.835  1.00 43.03           C  
ATOM   2883  ND2 ASN C 782     -31.447  -1.093  16.570  1.00 43.03           N  
ATOM   2884  OD1 ASN C 782     -29.380  -1.692  15.963  1.00 43.03           O  
ATOM   2885  H   ASN C 782     -28.914  -4.885  17.039  1.00  0.00           H  
ATOM   2886  HA  ASN C 782     -28.102  -3.070  17.987  1.00  0.00           H  
ATOM   2887  HB2 ASN C 782     -30.918  -2.180  18.789  1.00  0.00           H  
ATOM   2888  HB3 ASN C 782     -29.487  -1.193  18.775  1.00  0.00           H  
ATOM   2889 HD21 ASN C 782     -32.147  -1.054  17.296  1.00  0.00           H  
ATOM   2890 HD22 ASN C 782     -31.668  -0.801  15.630  1.00  0.00           H  
ATOM   2891  N   GLU C 783     -28.207  -4.832  20.188  1.00 34.28           N  
ATOM   2892  CA  GLU C 783     -27.887  -5.336  21.536  1.00 34.28           C  
ATOM   2893  C   GLU C 783     -26.973  -4.387  22.327  1.00 34.28           C  
ATOM   2894  O   GLU C 783     -27.182  -4.184  23.522  1.00 34.28           O  
ATOM   2895  CB  GLU C 783     -27.249  -6.744  21.439  1.00 34.28           C  
ATOM   2896  CG  GLU C 783     -26.970  -7.463  22.783  1.00 34.28           C  
ATOM   2897  CD  GLU C 783     -26.107  -8.733  22.680  1.00 34.28           C  
ATOM   2898  OE1 GLU C 783     -25.495  -8.964  21.615  1.00 34.28           O  
ATOM   2899  OE2 GLU C 783     -26.056  -9.470  23.690  1.00 34.28           O1-
ATOM   2900  H   GLU C 783     -27.996  -5.446  19.413  1.00  0.00           H  
ATOM   2901  HA  GLU C 783     -28.829  -5.427  22.080  1.00  0.00           H  
ATOM   2902  HB2 GLU C 783     -27.912  -7.384  20.870  1.00  0.00           H  
ATOM   2903  HB3 GLU C 783     -26.326  -6.660  20.864  1.00  0.00           H  
ATOM   2904  HG2 GLU C 783     -26.465  -6.794  23.473  1.00  0.00           H  
ATOM   2905  HG3 GLU C 783     -27.917  -7.722  23.259  1.00  0.00           H  
ATOM   2906  N   ALA C 784     -25.984  -3.795  21.638  1.00 34.16           N  
ATOM   2907  CA  ALA C 784     -24.959  -2.923  22.197  1.00 34.16           C  
ATOM   2908  C   ALA C 784     -25.491  -1.586  22.738  1.00 34.16           C  
ATOM   2909  O   ALA C 784     -24.866  -1.023  23.634  1.00 34.16           O  
ATOM   2910  CB  ALA C 784     -23.919  -2.649  21.109  1.00 34.16           C  
ATOM   2911  H   ALA C 784     -25.910  -4.010  20.654  1.00  0.00           H  
ATOM   2912  HA  ALA C 784     -24.471  -3.455  23.013  1.00  0.00           H  
ATOM   2913  HB1 ALA C 784     -23.063  -2.132  21.540  1.00  0.00           H  
ATOM   2914  HB2 ALA C 784     -23.550  -3.575  20.671  1.00  0.00           H  
ATOM   2915  HB3 ALA C 784     -24.322  -2.036  20.300  1.00  0.00           H  
ATOM   2916  N   LYS C 785     -26.647  -1.104  22.246  1.00 67.33           N  
ATOM   2917  CA  LYS C 785     -27.330   0.095  22.739  1.00 67.33           C  
ATOM   2918  C   LYS C 785     -27.880  -0.132  24.159  1.00 67.33           C  
ATOM   2919  O   LYS C 785     -27.768   0.750  25.011  1.00 67.33           O  
ATOM   2920  CB  LYS C 785     -28.491   0.435  21.778  1.00 67.33           C  
ATOM   2921  CG  LYS C 785     -29.173   1.790  22.065  1.00 67.33           C  
ATOM   2922  CD  LYS C 785     -30.445   2.029  21.236  1.00 67.33           C  
ATOM   2923  CE  LYS C 785     -30.183   2.194  19.733  1.00 67.33           C  
ATOM   2924  NZ  LYS C 785     -31.428   2.488  19.005  1.00 67.33           N1+
ATOM   2925  H   LYS C 785     -27.112  -1.634  21.522  1.00  0.00           H  
ATOM   2926  HA  LYS C 785     -26.616   0.922  22.755  1.00  0.00           H  
ATOM   2927  HB2 LYS C 785     -28.108   0.442  20.757  1.00  0.00           H  
ATOM   2928  HB3 LYS C 785     -29.240  -0.358  21.811  1.00  0.00           H  
ATOM   2929  HG2 LYS C 785     -29.458   1.848  23.115  1.00  0.00           H  
ATOM   2930  HG3 LYS C 785     -28.463   2.602  21.903  1.00  0.00           H  
ATOM   2931  HD2 LYS C 785     -31.146   1.209  21.404  1.00  0.00           H  
ATOM   2932  HD3 LYS C 785     -30.936   2.928  21.612  1.00  0.00           H  
ATOM   2933  HE2 LYS C 785     -29.474   3.004  19.557  1.00  0.00           H  
ATOM   2934  HE3 LYS C 785     -29.747   1.288  19.313  1.00  0.00           H  
ATOM   2935  HZ1 LYS C 785     -32.087   1.735  19.143  1.00  0.00           H  
ATOM   2936  HZ2 LYS C 785     -31.827   3.350  19.352  1.00  0.00           H  
ATOM   2937  HZ3 LYS C 785     -31.228   2.585  18.019  1.00  0.00           H  
ATOM   2938  N   TYR C 786     -28.441  -1.327  24.411  1.00 32.78           N  
ATOM   2939  CA  TYR C 786     -29.009  -1.734  25.693  1.00 32.78           C  
ATOM   2940  C   TYR C 786     -27.919  -2.089  26.712  1.00 32.78           C  
ATOM   2941  O   TYR C 786     -28.090  -1.790  27.894  1.00 32.78           O  
ATOM   2942  CB  TYR C 786     -29.884  -2.978  25.469  1.00 32.78           C  
ATOM   2943  CG  TYR C 786     -31.108  -2.717  24.613  1.00 32.78           C  
ATOM   2944  CD1 TYR C 786     -32.186  -1.965  25.125  1.00 32.78           C  
ATOM   2945  CD2 TYR C 786     -31.158  -3.201  23.290  1.00 32.78           C  
ATOM   2946  CE1 TYR C 786     -33.305  -1.695  24.315  1.00 32.78           C  
ATOM   2947  CE2 TYR C 786     -32.274  -2.926  22.477  1.00 32.78           C  
ATOM   2948  CZ  TYR C 786     -33.348  -2.172  22.990  1.00 32.78           C  
ATOM   2949  OH  TYR C 786     -34.429  -1.906  22.201  1.00 32.78           O  
ATOM   2950  H   TYR C 786     -28.475  -2.002  23.660  1.00  0.00           H  
ATOM   2951  HA  TYR C 786     -29.618  -0.923  26.098  1.00  0.00           H  
ATOM   2952  HB2 TYR C 786     -29.302  -3.790  25.032  1.00  0.00           H  
ATOM   2953  HB3 TYR C 786     -30.216  -3.351  26.433  1.00  0.00           H  
ATOM   2954  HD1 TYR C 786     -32.155  -1.594  26.140  1.00  0.00           H  
ATOM   2955  HD2 TYR C 786     -30.337  -3.778  22.892  1.00  0.00           H  
ATOM   2956  HE1 TYR C 786     -34.127  -1.119  24.715  1.00  0.00           H  
ATOM   2957  HE2 TYR C 786     -32.301  -3.294  21.462  1.00  0.00           H  
ATOM   2958  HH  TYR C 786     -35.106  -1.422  22.649  1.00  0.00           H  
ATOM   2959  N   ILE C 787     -26.791  -2.673  26.259  1.00 29.93           N  
ATOM   2960  CA  ILE C 787     -25.599  -2.935  27.072  1.00 29.93           C  
ATOM   2961  C   ILE C 787     -24.970  -1.607  27.524  1.00 29.93           C  
ATOM   2962  O   ILE C 787     -24.697  -1.451  28.710  1.00 29.93           O  
ATOM   2963  CB  ILE C 787     -24.568  -3.809  26.297  1.00 29.93           C  
ATOM   2964  CG1 ILE C 787     -25.118  -5.228  26.028  1.00 29.93           C  
ATOM   2965  CG2 ILE C 787     -23.214  -3.904  27.041  1.00 29.93           C  
ATOM   2966  CD1 ILE C 787     -24.319  -6.029  24.988  1.00 29.93           C  
ATOM   2967  H   ILE C 787     -26.739  -2.904  25.275  1.00  0.00           H  
ATOM   2968  HA  ILE C 787     -25.909  -3.478  27.967  1.00  0.00           H  
ATOM   2969  HB  ILE C 787     -24.381  -3.334  25.334  1.00  0.00           H  
ATOM   2970 HG12 ILE C 787     -25.145  -5.787  26.962  1.00  0.00           H  
ATOM   2971 HG13 ILE C 787     -26.152  -5.179  25.691  1.00  0.00           H  
ATOM   2972 HG21 ILE C 787     -22.534  -4.618  26.583  1.00  0.00           H  
ATOM   2973 HG22 ILE C 787     -22.683  -2.954  27.046  1.00  0.00           H  
ATOM   2974 HG23 ILE C 787     -23.357  -4.203  28.079  1.00  0.00           H  
ATOM   2975 HD11 ILE C 787     -24.752  -7.021  24.875  1.00  0.00           H  
ATOM   2976 HD12 ILE C 787     -24.334  -5.546  24.012  1.00  0.00           H  
ATOM   2977 HD13 ILE C 787     -23.280  -6.177  25.276  1.00  0.00           H  
ATOM   2978  N   ALA C 788     -24.775  -0.649  26.599  1.00 21.84           N  
ATOM   2979  CA  ALA C 788     -24.223   0.679  26.871  1.00 21.84           C  
ATOM   2980  C   ALA C 788     -25.049   1.459  27.902  1.00 21.84           C  
ATOM   2981  O   ALA C 788     -24.467   2.033  28.821  1.00 21.84           O  
ATOM   2982  CB  ALA C 788     -24.103   1.466  25.558  1.00 21.84           C  
ATOM   2983  H   ALA C 788     -25.020  -0.854  25.639  1.00  0.00           H  
ATOM   2984  HA  ALA C 788     -23.223   0.551  27.286  1.00  0.00           H  
ATOM   2985  HB1 ALA C 788     -23.654   2.445  25.724  1.00  0.00           H  
ATOM   2986  HB2 ALA C 788     -23.471   0.940  24.844  1.00  0.00           H  
ATOM   2987  HB3 ALA C 788     -25.075   1.619  25.086  1.00  0.00           H  
ATOM   2988  N   PHE C 789     -26.391   1.413  27.791  1.00 32.79           N  
ATOM   2989  CA  PHE C 789     -27.323   2.040  28.729  1.00 32.79           C  
ATOM   2990  C   PHE C 789     -27.245   1.444  30.146  1.00 32.79           C  
ATOM   2991  O   PHE C 789     -27.286   2.205  31.116  1.00 32.79           O  
ATOM   2992  CB  PHE C 789     -28.766   1.958  28.193  1.00 32.79           C  
ATOM   2993  CG  PHE C 789     -29.740   2.743  29.056  1.00 32.79           C  
ATOM   2994  CD1 PHE C 789     -29.855   4.140  28.902  1.00 32.79           C  
ATOM   2995  CD2 PHE C 789     -30.453   2.094  30.085  1.00 32.79           C  
ATOM   2996  CE1 PHE C 789     -30.664   4.883  29.784  1.00 32.79           C  
ATOM   2997  CE2 PHE C 789     -31.256   2.836  30.972  1.00 32.79           C  
ATOM   2998  CZ  PHE C 789     -31.359   4.233  30.823  1.00 32.79           C  
ATOM   2999  H   PHE C 789     -26.788   0.911  27.009  1.00  0.00           H  
ATOM   3000  HA  PHE C 789     -27.054   3.091  28.795  1.00  0.00           H  
ATOM   3001  HB2 PHE C 789     -28.808   2.358  27.179  1.00  0.00           H  
ATOM   3002  HB3 PHE C 789     -29.093   0.919  28.120  1.00  0.00           H  
ATOM   3003  HD1 PHE C 789     -29.302   4.648  28.125  1.00  0.00           H  
ATOM   3004  HD2 PHE C 789     -30.344   1.030  30.218  1.00  0.00           H  
ATOM   3005  HE1 PHE C 789     -30.742   5.954  29.670  1.00  0.00           H  
ATOM   3006  HE2 PHE C 789     -31.784   2.335  31.770  1.00  0.00           H  
ATOM   3007  HZ  PHE C 789     -31.971   4.805  31.504  1.00  0.00           H  
ATOM   3008  N   THR C 790     -27.094   0.110  30.263  1.00 23.43           N  
ATOM   3009  CA  THR C 790     -26.926  -0.608  31.533  1.00 23.43           C  
ATOM   3010  C   THR C 790     -25.665  -0.113  32.247  1.00 23.43           C  
ATOM   3011  O   THR C 790     -25.706   0.144  33.448  1.00 23.43           O  
ATOM   3012  CB  THR C 790     -26.799  -2.136  31.292  1.00 23.43           C  
ATOM   3013  CG2 THR C 790     -26.598  -2.967  32.573  1.00 23.43           C  
ATOM   3014  OG1 THR C 790     -27.964  -2.622  30.673  1.00 23.43           O  
ATOM   3015  H   THR C 790     -27.055  -0.439  29.414  1.00  0.00           H  
ATOM   3016  HA  THR C 790     -27.794  -0.407  32.164  1.00  0.00           H  
ATOM   3017  HB  THR C 790     -25.967  -2.350  30.626  1.00  0.00           H  
ATOM   3018  HG1 THR C 790     -28.030  -2.241  29.807  1.00  0.00           H  
ATOM   3019 HG21 THR C 790     -26.535  -4.028  32.332  1.00  0.00           H  
ATOM   3020 HG22 THR C 790     -25.670  -2.717  33.087  1.00  0.00           H  
ATOM   3021 HG23 THR C 790     -27.417  -2.827  33.277  1.00  0.00           H  
ATOM   3022  N   MET C 791     -24.566   0.032  31.490  1.00 45.32           N  
ATOM   3023  CA  MET C 791     -23.255   0.390  32.000  1.00 45.32           C  
ATOM   3024  C   MET C 791     -23.142   1.851  32.459  1.00 45.32           C  
ATOM   3025  O   MET C 791     -22.390   2.109  33.398  1.00 45.32           O  
ATOM   3026  CB  MET C 791     -22.183   0.093  30.930  1.00 45.32           C  
ATOM   3027  CG  MET C 791     -21.927  -1.401  30.654  1.00 45.32           C  
ATOM   3028  SD  MET C 791     -21.900  -2.525  32.080  1.00 45.32           S  
ATOM   3029  CE  MET C 791     -20.706  -1.690  33.146  1.00 45.32           C  
ATOM   3030  H   MET C 791     -24.633  -0.186  30.504  1.00  0.00           H  
ATOM   3031  HA  MET C 791     -23.087  -0.213  32.888  1.00  0.00           H  
ATOM   3032  HB2 MET C 791     -22.421   0.601  29.995  1.00  0.00           H  
ATOM   3033  HB3 MET C 791     -21.242   0.523  31.255  1.00  0.00           H  
ATOM   3034  HG2 MET C 791     -22.680  -1.793  29.979  1.00  0.00           H  
ATOM   3035  HG3 MET C 791     -20.981  -1.504  30.121  1.00  0.00           H  
ATOM   3036  HE1 MET C 791     -20.414  -2.364  33.949  1.00  0.00           H  
ATOM   3037  HE2 MET C 791     -19.832  -1.397  32.573  1.00  0.00           H  
ATOM   3038  HE3 MET C 791     -21.121  -0.792  33.598  1.00  0.00           H  
ATOM   3039  N   TYR C 792     -23.921   2.783  31.878  1.00 38.67           N  
ATOM   3040  CA  TYR C 792     -23.986   4.177  32.330  1.00 38.67           C  
ATOM   3041  C   TYR C 792     -24.717   4.276  33.676  1.00 38.67           C  
ATOM   3042  O   TYR C 792     -24.270   5.011  34.555  1.00 38.67           O  
ATOM   3043  CB  TYR C 792     -24.762   5.048  31.317  1.00 38.67           C  
ATOM   3044  CG  TYR C 792     -24.212   5.105  29.904  1.00 38.67           C  
ATOM   3045  CD1 TYR C 792     -22.824   5.178  29.653  1.00 38.67           C  
ATOM   3046  CD2 TYR C 792     -25.112   5.081  28.820  1.00 38.67           C  
ATOM   3047  CE1 TYR C 792     -22.345   5.164  28.328  1.00 38.67           C  
ATOM   3048  CE2 TYR C 792     -24.635   5.050  27.498  1.00 38.67           C  
ATOM   3049  CZ  TYR C 792     -23.251   5.081  27.252  1.00 38.67           C  
ATOM   3050  OH  TYR C 792     -22.798   5.028  25.967  1.00 38.67           O  
ATOM   3051  H   TYR C 792     -24.508   2.509  31.102  1.00  0.00           H  
ATOM   3052  HA  TYR C 792     -22.974   4.566  32.457  1.00  0.00           H  
ATOM   3053  HB2 TYR C 792     -25.798   4.705  31.265  1.00  0.00           H  
ATOM   3054  HB3 TYR C 792     -24.808   6.076  31.681  1.00  0.00           H  
ATOM   3055  HD1 TYR C 792     -22.115   5.219  30.467  1.00  0.00           H  
ATOM   3056  HD2 TYR C 792     -26.176   5.068  29.001  1.00  0.00           H  
ATOM   3057  HE1 TYR C 792     -21.281   5.196  28.141  1.00  0.00           H  
ATOM   3058  HE2 TYR C 792     -25.336   4.999  26.679  1.00  0.00           H  
ATOM   3059  HH  TYR C 792     -23.499   4.980  25.335  1.00  0.00           H  
ATOM   3060  N   THR C 793     -25.808   3.509  33.846  1.00 23.97           N  
ATOM   3061  CA  THR C 793     -26.610   3.472  35.068  1.00 23.97           C  
ATOM   3062  C   THR C 793     -25.849   2.731  36.184  1.00 23.97           C  
ATOM   3063  O   THR C 793     -25.902   3.170  37.328  1.00 23.97           O  
ATOM   3064  CB  THR C 793     -27.959   2.770  34.774  1.00 23.97           C  
ATOM   3065  CG2 THR C 793     -28.900   2.706  35.991  1.00 23.97           C  
ATOM   3066  OG1 THR C 793     -28.659   3.497  33.783  1.00 23.97           O  
ATOM   3067  H   THR C 793     -26.097   2.914  33.082  1.00  0.00           H  
ATOM   3068  HA  THR C 793     -26.804   4.493  35.400  1.00  0.00           H  
ATOM   3069  HB  THR C 793     -27.788   1.763  34.390  1.00  0.00           H  
ATOM   3070  HG1 THR C 793     -28.187   3.433  32.966  1.00  0.00           H  
ATOM   3071 HG21 THR C 793     -29.877   2.310  35.713  1.00  0.00           H  
ATOM   3072 HG22 THR C 793     -28.501   2.052  36.763  1.00  0.00           H  
ATOM   3073 HG23 THR C 793     -29.053   3.692  36.431  1.00  0.00           H  
ATOM   3074  N   THR C 794     -25.103   1.664  35.846  1.00 24.66           N  
ATOM   3075  CA  THR C 794     -24.271   0.881  36.769  1.00 24.66           C  
ATOM   3076  C   THR C 794     -23.139   1.760  37.342  1.00 24.66           C  
ATOM   3077  O   THR C 794     -22.863   1.704  38.539  1.00 24.66           O  
ATOM   3078  CB  THR C 794     -23.668  -0.354  36.033  1.00 24.66           C  
ATOM   3079  CG2 THR C 794     -22.675  -1.154  36.884  1.00 24.66           C  
ATOM   3080  OG1 THR C 794     -24.662  -1.294  35.637  1.00 24.66           O  
ATOM   3081  H   THR C 794     -25.153   1.339  34.887  1.00  0.00           H  
ATOM   3082  HA  THR C 794     -24.887   0.539  37.603  1.00  0.00           H  
ATOM   3083  HB  THR C 794     -23.140  -0.015  35.142  1.00  0.00           H  
ATOM   3084  HG1 THR C 794     -25.195  -0.887  34.955  1.00  0.00           H  
ATOM   3085 HG21 THR C 794     -22.251  -1.967  36.301  1.00  0.00           H  
ATOM   3086 HG22 THR C 794     -21.834  -0.554  37.218  1.00  0.00           H  
ATOM   3087 HG23 THR C 794     -23.146  -1.570  37.776  1.00  0.00           H  
ATOM   3088  N   CYS C 795     -22.515   2.603  36.504  1.00 16.09           N  
ATOM   3089  CA  CYS C 795     -21.479   3.553  36.910  1.00 16.09           C  
ATOM   3090  C   CYS C 795     -22.015   4.563  37.935  1.00 16.09           C  
ATOM   3091  O   CYS C 795     -21.359   4.789  38.947  1.00 16.09           O  
ATOM   3092  CB  CYS C 795     -20.924   4.304  35.682  1.00 16.09           C  
ATOM   3093  SG  CYS C 795     -19.678   3.296  34.842  1.00 16.09           S  
ATOM   3094  H   CYS C 795     -22.829   2.647  35.544  1.00  0.00           H  
ATOM   3095  HA  CYS C 795     -20.668   3.001  37.392  1.00  0.00           H  
ATOM   3096  HB2 CYS C 795     -21.710   4.577  34.979  1.00  0.00           H  
ATOM   3097  HB3 CYS C 795     -20.430   5.230  35.981  1.00  0.00           H  
ATOM   3098  HG  CYS C 795     -20.523   2.346  34.427  1.00  0.00           H  
ATOM   3099  N   ILE C 796     -23.227   5.103  37.709  1.00 18.26           N  
ATOM   3100  CA  ILE C 796     -23.929   6.005  38.627  1.00 18.26           C  
ATOM   3101  C   ILE C 796     -24.299   5.284  39.938  1.00 18.26           C  
ATOM   3102  O   ILE C 796     -24.084   5.863  40.999  1.00 18.26           O  
ATOM   3103  CB  ILE C 796     -25.181   6.623  37.936  1.00 18.26           C  
ATOM   3104  CG1 ILE C 796     -24.785   7.495  36.720  1.00 18.26           C  
ATOM   3105  CG2 ILE C 796     -26.052   7.455  38.909  1.00 18.26           C  
ATOM   3106  CD1 ILE C 796     -25.940   7.762  35.743  1.00 18.26           C  
ATOM   3107  H   ILE C 796     -23.709   4.853  36.856  1.00  0.00           H  
ATOM   3108  HA  ILE C 796     -23.246   6.818  38.882  1.00  0.00           H  
ATOM   3109  HB  ILE C 796     -25.797   5.802  37.567  1.00  0.00           H  
ATOM   3110 HG12 ILE C 796     -24.370   8.443  37.065  1.00  0.00           H  
ATOM   3111 HG13 ILE C 796     -23.983   7.023  36.156  1.00  0.00           H  
ATOM   3112 HG21 ILE C 796     -26.892   7.926  38.400  1.00  0.00           H  
ATOM   3113 HG22 ILE C 796     -26.488   6.844  39.699  1.00  0.00           H  
ATOM   3114 HG23 ILE C 796     -25.469   8.246  39.382  1.00  0.00           H  
ATOM   3115 HD11 ILE C 796     -25.586   8.321  34.877  1.00  0.00           H  
ATOM   3116 HD12 ILE C 796     -26.370   6.830  35.376  1.00  0.00           H  
ATOM   3117 HD13 ILE C 796     -26.739   8.343  36.200  1.00  0.00           H  
ATOM   3118  N   ILE C 797     -24.810   4.039  39.886  1.00 24.27           N  
ATOM   3119  CA  ILE C 797     -25.133   3.234  41.073  1.00 24.27           C  
ATOM   3120  C   ILE C 797     -23.861   2.936  41.893  1.00 24.27           C  
ATOM   3121  O   ILE C 797     -23.884   3.110  43.108  1.00 24.27           O  
ATOM   3122  CB  ILE C 797     -25.913   1.930  40.705  1.00 24.27           C  
ATOM   3123  CG1 ILE C 797     -27.291   2.229  40.066  1.00 24.27           C  
ATOM   3124  CG2 ILE C 797     -26.144   1.008  41.931  1.00 24.27           C  
ATOM   3125  CD1 ILE C 797     -27.873   1.043  39.278  1.00 24.27           C  
ATOM   3126  H   ILE C 797     -25.003   3.636  38.974  1.00  0.00           H  
ATOM   3127  HA  ILE C 797     -25.782   3.840  41.708  1.00  0.00           H  
ATOM   3128  HB  ILE C 797     -25.311   1.385  39.977  1.00  0.00           H  
ATOM   3129 HG12 ILE C 797     -27.994   2.529  40.844  1.00  0.00           H  
ATOM   3130 HG13 ILE C 797     -27.235   3.089  39.402  1.00  0.00           H  
ATOM   3131 HG21 ILE C 797     -26.711   0.114  41.680  1.00  0.00           H  
ATOM   3132 HG22 ILE C 797     -25.213   0.653  42.367  1.00  0.00           H  
ATOM   3133 HG23 ILE C 797     -26.691   1.528  42.717  1.00  0.00           H  
ATOM   3134 HD11 ILE C 797     -28.863   1.289  38.896  1.00  0.00           H  
ATOM   3135 HD12 ILE C 797     -27.238   0.782  38.431  1.00  0.00           H  
ATOM   3136 HD13 ILE C 797     -27.985   0.153  39.893  1.00  0.00           H  
ATOM   3137  N   TRP C 798     -22.750   2.530  41.259  1.00 36.37           N  
ATOM   3138  CA  TRP C 798     -21.478   2.245  41.933  1.00 36.37           C  
ATOM   3139  C   TRP C 798     -20.895   3.504  42.601  1.00 36.37           C  
ATOM   3140  O   TRP C 798     -20.495   3.457  43.764  1.00 36.37           O  
ATOM   3141  CB  TRP C 798     -20.483   1.610  40.937  1.00 36.37           C  
ATOM   3142  CG  TRP C 798     -19.253   0.997  41.552  1.00 36.37           C  
ATOM   3143  CD1 TRP C 798     -19.065  -0.323  41.799  1.00 36.37           C  
ATOM   3144  CD2 TRP C 798     -18.034   1.662  42.012  1.00 36.37           C  
ATOM   3145  CE2 TRP C 798     -17.163   0.678  42.569  1.00 36.37           C  
ATOM   3146  CE3 TRP C 798     -17.574   3.001  42.029  1.00 36.37           C  
ATOM   3147  NE1 TRP C 798     -17.827  -0.513  42.383  1.00 36.37           N  
ATOM   3148  CZ2 TRP C 798     -15.923   1.006  43.141  1.00 36.37           C  
ATOM   3149  CZ3 TRP C 798     -16.334   3.345  42.603  1.00 36.37           C  
ATOM   3150  CH2 TRP C 798     -15.511   2.350  43.165  1.00 36.37           C  
ATOM   3151  H   TRP C 798     -22.805   2.364  40.256  1.00  0.00           H  
ATOM   3152  HA  TRP C 798     -21.666   1.527  42.730  1.00  0.00           H  
ATOM   3153  HB2 TRP C 798     -20.993   0.815  40.391  1.00  0.00           H  
ATOM   3154  HB3 TRP C 798     -20.172   2.335  40.184  1.00  0.00           H  
ATOM   3155  HD1 TRP C 798     -19.788  -1.094  41.573  1.00  0.00           H  
ATOM   3156  HE1 TRP C 798     -17.443  -1.416  42.649  1.00  0.00           H  
ATOM   3157  HE3 TRP C 798     -18.192   3.777  41.605  1.00  0.00           H  
ATOM   3158  HZ2 TRP C 798     -15.294   0.236  43.560  1.00  0.00           H  
ATOM   3159  HZ3 TRP C 798     -16.014   4.377  42.614  1.00  0.00           H  
ATOM   3160  HH2 TRP C 798     -14.561   2.616  43.606  1.00  0.00           H  
ATOM   3161  N   LEU C 799     -20.902   4.645  41.901  1.00 28.58           N  
ATOM   3162  CA  LEU C 799     -20.387   5.912  42.422  1.00 28.58           C  
ATOM   3163  C   LEU C 799     -21.287   6.513  43.518  1.00 28.58           C  
ATOM   3164  O   LEU C 799     -20.779   7.177  44.418  1.00 28.58           O  
ATOM   3165  CB  LEU C 799     -20.249   6.917  41.260  1.00 28.58           C  
ATOM   3166  CG  LEU C 799     -19.119   6.578  40.260  1.00 28.58           C  
ATOM   3167  CD1 LEU C 799     -19.286   7.378  38.959  1.00 28.58           C  
ATOM   3168  CD2 LEU C 799     -17.720   6.814  40.855  1.00 28.58           C  
ATOM   3169  H   LEU C 799     -21.241   4.627  40.944  1.00  0.00           H  
ATOM   3170  HA  LEU C 799     -19.413   5.737  42.880  1.00  0.00           H  
ATOM   3171  HB2 LEU C 799     -21.204   6.973  40.733  1.00  0.00           H  
ATOM   3172  HB3 LEU C 799     -20.076   7.920  41.654  1.00  0.00           H  
ATOM   3173  HG  LEU C 799     -19.182   5.521  39.998  1.00  0.00           H  
ATOM   3174 HD11 LEU C 799     -18.527   7.102  38.226  1.00  0.00           H  
ATOM   3175 HD12 LEU C 799     -20.258   7.197  38.501  1.00  0.00           H  
ATOM   3176 HD13 LEU C 799     -19.200   8.451  39.138  1.00  0.00           H  
ATOM   3177 HD21 LEU C 799     -16.942   6.568  40.131  1.00  0.00           H  
ATOM   3178 HD22 LEU C 799     -17.582   7.856  41.146  1.00  0.00           H  
ATOM   3179 HD23 LEU C 799     -17.539   6.198  41.735  1.00  0.00           H  
ATOM   3180  N   ALA C 800     -22.601   6.253  43.475  1.00 23.70           N  
ATOM   3181  CA  ALA C 800     -23.563   6.617  44.511  1.00 23.70           C  
ATOM   3182  C   ALA C 800     -23.511   5.642  45.697  1.00 23.70           C  
ATOM   3183  O   ALA C 800     -23.778   6.067  46.817  1.00 23.70           O  
ATOM   3184  CB  ALA C 800     -24.980   6.567  43.917  1.00 23.70           C  
ATOM   3185  H   ALA C 800     -22.963   5.765  42.666  1.00  0.00           H  
ATOM   3186  HA  ALA C 800     -23.355   7.628  44.867  1.00  0.00           H  
ATOM   3187  HB1 ALA C 800     -25.731   6.835  44.660  1.00  0.00           H  
ATOM   3188  HB2 ALA C 800     -25.081   7.272  43.092  1.00  0.00           H  
ATOM   3189  HB3 ALA C 800     -25.228   5.574  43.539  1.00  0.00           H  
ATOM   3190  N   PHE C 801     -23.136   4.370  45.484  1.00 47.97           N  
ATOM   3191  CA  PHE C 801     -23.019   3.338  46.518  1.00 47.97           C  
ATOM   3192  C   PHE C 801     -21.976   3.718  47.572  1.00 47.97           C  
ATOM   3193  O   PHE C 801     -22.301   3.670  48.755  1.00 47.97           O  
ATOM   3194  CB  PHE C 801     -22.684   1.957  45.901  1.00 47.97           C  
ATOM   3195  CG  PHE C 801     -22.594   0.787  46.877  1.00 47.97           C  
ATOM   3196  CD1 PHE C 801     -23.769   0.160  47.341  1.00 47.97           C  
ATOM   3197  CD2 PHE C 801     -21.338   0.308  47.311  1.00 47.97           C  
ATOM   3198  CE1 PHE C 801     -23.691  -0.947  48.210  1.00 47.97           C  
ATOM   3199  CE2 PHE C 801     -21.261  -0.797  48.183  1.00 47.97           C  
ATOM   3200  CZ  PHE C 801     -22.437  -1.430  48.627  1.00 47.97           C  
ATOM   3201  H   PHE C 801     -23.017   4.074  44.521  1.00  0.00           H  
ATOM   3202  HA  PHE C 801     -23.987   3.263  47.017  1.00  0.00           H  
ATOM   3203  HB2 PHE C 801     -23.445   1.696  45.167  1.00  0.00           H  
ATOM   3204  HB3 PHE C 801     -21.747   2.005  45.351  1.00  0.00           H  
ATOM   3205  HD1 PHE C 801     -24.735   0.528  47.028  1.00  0.00           H  
ATOM   3206  HD2 PHE C 801     -20.430   0.790  46.979  1.00  0.00           H  
ATOM   3207  HE1 PHE C 801     -24.593  -1.423  48.561  1.00  0.00           H  
ATOM   3208  HE2 PHE C 801     -20.302  -1.159  48.523  1.00  0.00           H  
ATOM   3209  HZ  PHE C 801     -22.377  -2.273  49.301  1.00  0.00           H  
ATOM   3210  N   VAL C 802     -20.761   4.125  47.156  1.00 49.46           N  
ATOM   3211  CA  VAL C 802     -19.652   4.525  48.032  1.00 49.46           C  
ATOM   3212  C   VAL C 802     -20.075   5.497  49.167  1.00 49.46           C  
ATOM   3213  O   VAL C 802     -20.046   5.077  50.324  1.00 49.46           O  
ATOM   3214  CB  VAL C 802     -18.407   4.960  47.203  1.00 49.46           C  
ATOM   3215  CG1 VAL C 802     -17.261   5.513  48.074  1.00 49.46           C  
ATOM   3216  CG2 VAL C 802     -17.868   3.810  46.334  1.00 49.46           C  
ATOM   3217  H   VAL C 802     -20.606   4.209  46.161  1.00  0.00           H  
ATOM   3218  HA  VAL C 802     -19.359   3.607  48.545  1.00  0.00           H  
ATOM   3219  HB  VAL C 802     -18.704   5.742  46.506  1.00  0.00           H  
ATOM   3220 HG11 VAL C 802     -16.386   5.747  47.466  1.00  0.00           H  
ATOM   3221 HG12 VAL C 802     -17.543   6.434  48.584  1.00  0.00           H  
ATOM   3222 HG13 VAL C 802     -16.953   4.790  48.830  1.00  0.00           H  
ATOM   3223 HG21 VAL C 802     -17.062   4.152  45.684  1.00  0.00           H  
ATOM   3224 HG22 VAL C 802     -17.469   3.008  46.954  1.00  0.00           H  
ATOM   3225 HG23 VAL C 802     -18.636   3.382  45.691  1.00  0.00           H  
ATOM   3226  N   PRO C 803     -20.538   6.739  48.894  1.00 69.84           N  
ATOM   3227  CA  PRO C 803     -20.927   7.692  49.943  1.00 69.84           C  
ATOM   3228  C   PRO C 803     -22.202   7.309  50.714  1.00 69.84           C  
ATOM   3229  O   PRO C 803     -22.276   7.604  51.907  1.00 69.84           O  
ATOM   3230  CB  PRO C 803     -21.081   9.038  49.221  1.00 69.84           C  
ATOM   3231  CG  PRO C 803     -21.433   8.664  47.792  1.00 69.84           C  
ATOM   3232  CD  PRO C 803     -20.711   7.337  47.571  1.00 69.84           C  
ATOM   3233  HA  PRO C 803     -20.114   7.774  50.667  1.00  0.00           H  
ATOM   3234  HB2 PRO C 803     -21.821   9.701  49.674  1.00  0.00           H  
ATOM   3235  HB3 PRO C 803     -20.126   9.565  49.231  1.00  0.00           H  
ATOM   3236  HG2 PRO C 803     -22.510   8.510  47.711  1.00  0.00           H  
ATOM   3237  HG3 PRO C 803     -21.150   9.426  47.066  1.00  0.00           H  
ATOM   3238  HD2 PRO C 803     -21.256   6.692  46.892  1.00  0.00           H  
ATOM   3239  HD3 PRO C 803     -19.732   7.543  47.142  1.00  0.00           H  
ATOM   3240  N   ILE C 804     -23.175   6.634  50.069  1.00 36.02           N  
ATOM   3241  CA  ILE C 804     -24.416   6.186  50.709  1.00 36.02           C  
ATOM   3242  C   ILE C 804     -24.136   5.036  51.691  1.00 36.02           C  
ATOM   3243  O   ILE C 804     -24.551   5.142  52.838  1.00 36.02           O  
ATOM   3244  CB  ILE C 804     -25.488   5.787  49.648  1.00 36.02           C  
ATOM   3245  CG1 ILE C 804     -25.937   7.028  48.837  1.00 36.02           C  
ATOM   3246  CG2 ILE C 804     -26.726   5.091  50.270  1.00 36.02           C  
ATOM   3247  CD1 ILE C 804     -26.824   6.710  47.622  1.00 36.02           C  
ATOM   3248  H   ILE C 804     -23.050   6.417  49.090  1.00  0.00           H  
ATOM   3249  HA  ILE C 804     -24.818   7.019  51.290  1.00  0.00           H  
ATOM   3250  HB  ILE C 804     -25.030   5.075  48.959  1.00  0.00           H  
ATOM   3251 HG12 ILE C 804     -26.461   7.726  49.491  1.00  0.00           H  
ATOM   3252 HG13 ILE C 804     -25.064   7.572  48.478  1.00  0.00           H  
ATOM   3253 HG21 ILE C 804     -27.473   4.845  49.517  1.00  0.00           H  
ATOM   3254 HG22 ILE C 804     -26.476   4.144  50.749  1.00  0.00           H  
ATOM   3255 HG23 ILE C 804     -27.204   5.726  51.016  1.00  0.00           H  
ATOM   3256 HD11 ILE C 804     -26.943   7.594  46.994  1.00  0.00           H  
ATOM   3257 HD12 ILE C 804     -26.397   5.921  47.004  1.00  0.00           H  
ATOM   3258 HD13 ILE C 804     -27.823   6.394  47.922  1.00  0.00           H  
ATOM   3259  N   TYR C 805     -23.437   3.977  51.259  1.00 47.54           N  
ATOM   3260  CA  TYR C 805     -23.215   2.751  52.023  1.00 47.54           C  
ATOM   3261  C   TYR C 805     -22.401   3.011  53.301  1.00 47.54           C  
ATOM   3262  O   TYR C 805     -22.851   2.663  54.389  1.00 47.54           O  
ATOM   3263  CB  TYR C 805     -22.523   1.692  51.132  1.00 47.54           C  
ATOM   3264  CG  TYR C 805     -22.141   0.419  51.866  1.00 47.54           C  
ATOM   3265  CD1 TYR C 805     -23.132  -0.494  52.283  1.00 47.54           C  
ATOM   3266  CD2 TYR C 805     -20.795   0.200  52.223  1.00 47.54           C  
ATOM   3267  CE1 TYR C 805     -22.772  -1.617  53.051  1.00 47.54           C  
ATOM   3268  CE2 TYR C 805     -20.448  -0.910  53.013  1.00 47.54           C  
ATOM   3269  CZ  TYR C 805     -21.429  -1.836  53.405  1.00 47.54           C  
ATOM   3270  OH  TYR C 805     -21.079  -2.944  54.116  1.00 47.54           O  
ATOM   3271  H   TYR C 805     -23.069   3.994  50.307  1.00  0.00           H  
ATOM   3272  HA  TYR C 805     -24.189   2.360  52.327  1.00  0.00           H  
ATOM   3273  HB2 TYR C 805     -23.172   1.423  50.297  1.00  0.00           H  
ATOM   3274  HB3 TYR C 805     -21.620   2.110  50.684  1.00  0.00           H  
ATOM   3275  HD1 TYR C 805     -24.173  -0.324  52.041  1.00  0.00           H  
ATOM   3276  HD2 TYR C 805     -20.027   0.900  51.926  1.00  0.00           H  
ATOM   3277  HE1 TYR C 805     -23.530  -2.303  53.390  1.00  0.00           H  
ATOM   3278  HE2 TYR C 805     -19.423  -1.048  53.306  1.00  0.00           H  
ATOM   3279  HH  TYR C 805     -21.527  -3.728  53.803  1.00  0.00           H  
ATOM   3280  N   PHE C 806     -21.224   3.640  53.180  1.00 42.87           N  
ATOM   3281  CA  PHE C 806     -20.306   3.892  54.293  1.00 42.87           C  
ATOM   3282  C   PHE C 806     -20.853   4.947  55.270  1.00 42.87           C  
ATOM   3283  O   PHE C 806     -20.586   4.845  56.467  1.00 42.87           O  
ATOM   3284  CB  PHE C 806     -18.924   4.329  53.752  1.00 42.87           C  
ATOM   3285  CG  PHE C 806     -18.170   3.214  53.042  1.00 42.87           C  
ATOM   3286  CD1 PHE C 806     -17.846   2.026  53.732  1.00 42.87           C  
ATOM   3287  CD2 PHE C 806     -17.815   3.339  51.683  1.00 42.87           C  
ATOM   3288  CE1 PHE C 806     -17.243   0.950  53.051  1.00 42.87           C  
ATOM   3289  CE2 PHE C 806     -17.235   2.257  50.993  1.00 42.87           C  
ATOM   3290  CZ  PHE C 806     -16.966   1.056  51.674  1.00 42.87           C  
ATOM   3291  H   PHE C 806     -20.938   3.939  52.257  1.00  0.00           H  
ATOM   3292  HA  PHE C 806     -20.190   2.967  54.860  1.00  0.00           H  
ATOM   3293  HB2 PHE C 806     -19.035   5.185  53.084  1.00  0.00           H  
ATOM   3294  HB3 PHE C 806     -18.292   4.670  54.574  1.00  0.00           H  
ATOM   3295  HD1 PHE C 806     -18.088   1.923  54.779  1.00  0.00           H  
ATOM   3296  HD2 PHE C 806     -17.986   4.262  51.157  1.00  0.00           H  
ATOM   3297  HE1 PHE C 806     -17.021   0.031  53.573  1.00  0.00           H  
ATOM   3298  HE2 PHE C 806     -16.996   2.350  49.944  1.00  0.00           H  
ATOM   3299  HZ  PHE C 806     -16.542   0.220  51.140  1.00  0.00           H  
ATOM   3300  N   GLY C 807     -21.654   5.908  54.777  1.00 23.53           N  
ATOM   3301  CA  GLY C 807     -22.313   6.930  55.583  1.00 23.53           C  
ATOM   3302  C   GLY C 807     -23.582   6.439  56.295  1.00 23.53           C  
ATOM   3303  O   GLY C 807     -23.869   6.905  57.397  1.00 23.53           O  
ATOM   3304  H   GLY C 807     -21.840   5.915  53.784  1.00  0.00           H  
ATOM   3305  HA2 GLY C 807     -21.616   7.340  56.316  1.00  0.00           H  
ATOM   3306  HA3 GLY C 807     -22.590   7.754  54.925  1.00  0.00           H  
ATOM   3307  N   SER C 808     -24.331   5.500  55.687  1.00 54.40           N  
ATOM   3308  CA  SER C 808     -25.581   4.949  56.214  1.00 54.40           C  
ATOM   3309  C   SER C 808     -25.311   4.020  57.405  1.00 54.40           C  
ATOM   3310  O   SER C 808     -24.376   3.218  57.387  1.00 54.40           O  
ATOM   3311  CB  SER C 808     -26.315   4.159  55.104  1.00 54.40           C  
ATOM   3312  OG  SER C 808     -27.524   3.579  55.562  1.00 54.40           O  
ATOM   3313  H   SER C 808     -24.034   5.168  54.779  1.00  0.00           H  
ATOM   3314  HA  SER C 808     -26.217   5.777  56.535  1.00  0.00           H  
ATOM   3315  HB2 SER C 808     -26.577   4.826  54.283  1.00  0.00           H  
ATOM   3316  HB3 SER C 808     -25.679   3.371  54.697  1.00  0.00           H  
ATOM   3317  HG  SER C 808     -27.924   3.115  54.841  1.00  0.00           H  
ATOM   3318  N   ASN C 809     -26.184   4.122  58.416  1.00 57.31           N  
ATOM   3319  CA  ASN C 809     -26.212   3.258  59.595  1.00 57.31           C  
ATOM   3320  C   ASN C 809     -26.957   1.937  59.313  1.00 57.31           C  
ATOM   3321  O   ASN C 809     -26.774   0.974  60.056  1.00 57.31           O  
ATOM   3322  CB  ASN C 809     -26.958   3.994  60.736  1.00 57.31           C  
ATOM   3323  CG  ASN C 809     -26.239   5.268  61.197  1.00 57.31           C  
ATOM   3324  ND2 ASN C 809     -26.915   6.418  61.132  1.00 57.31           N  
ATOM   3325  OD1 ASN C 809     -25.074   5.219  61.584  1.00 57.31           O  
ATOM   3326  H   ASN C 809     -26.914   4.815  58.339  1.00  0.00           H  
ATOM   3327  HA  ASN C 809     -25.194   3.020  59.910  1.00  0.00           H  
ATOM   3328  HB2 ASN C 809     -27.978   4.236  60.429  1.00  0.00           H  
ATOM   3329  HB3 ASN C 809     -27.049   3.342  61.606  1.00  0.00           H  
ATOM   3330 HD21 ASN C 809     -27.871   6.428  60.808  1.00  0.00           H  
ATOM   3331 HD22 ASN C 809     -26.464   7.275  61.416  1.00  0.00           H  
ATOM   3332  N   TYR C 810     -27.772   1.882  58.244  1.00 67.34           N  
ATOM   3333  CA  TYR C 810     -28.610   0.747  57.849  1.00 67.34           C  
ATOM   3334  C   TYR C 810     -27.937   0.026  56.668  1.00 67.34           C  
ATOM   3335  O   TYR C 810     -28.484  -0.043  55.566  1.00 67.34           O  
ATOM   3336  CB  TYR C 810     -30.001   1.288  57.443  1.00 67.34           C  
ATOM   3337  CG  TYR C 810     -30.654   2.139  58.516  1.00 67.34           C  
ATOM   3338  CD1 TYR C 810     -31.227   1.538  59.656  1.00 67.34           C  
ATOM   3339  CD2 TYR C 810     -30.637   3.544  58.396  1.00 67.34           C  
ATOM   3340  CE1 TYR C 810     -31.770   2.342  60.678  1.00 67.34           C  
ATOM   3341  CE2 TYR C 810     -31.179   4.347  59.417  1.00 67.34           C  
ATOM   3342  CZ  TYR C 810     -31.742   3.747  60.559  1.00 67.34           C  
ATOM   3343  OH  TYR C 810     -32.257   4.530  61.551  1.00 67.34           O  
ATOM   3344  H   TYR C 810     -27.827   2.705  57.659  1.00  0.00           H  
ATOM   3345  HA  TYR C 810     -28.727   0.040  58.672  1.00  0.00           H  
ATOM   3346  HB2 TYR C 810     -29.932   1.884  56.531  1.00  0.00           H  
ATOM   3347  HB3 TYR C 810     -30.672   0.459  57.209  1.00  0.00           H  
ATOM   3348  HD1 TYR C 810     -31.241   0.462  59.755  1.00  0.00           H  
ATOM   3349  HD2 TYR C 810     -30.193   4.012  57.530  1.00  0.00           H  
ATOM   3350  HE1 TYR C 810     -32.202   1.877  61.551  1.00  0.00           H  
ATOM   3351  HE2 TYR C 810     -31.157   5.423  59.324  1.00  0.00           H  
ATOM   3352  HH  TYR C 810     -32.627   4.032  62.263  1.00  0.00           H  
ATOM   3353  N   LYS C 811     -26.735  -0.523  56.889  1.00 52.45           N  
ATOM   3354  CA  LYS C 811     -25.841  -1.054  55.851  1.00 52.45           C  
ATOM   3355  C   LYS C 811     -26.321  -2.359  55.169  1.00 52.45           C  
ATOM   3356  O   LYS C 811     -26.104  -2.521  53.965  1.00 52.45           O  
ATOM   3357  CB  LYS C 811     -24.434  -1.240  56.451  1.00 52.45           C  
ATOM   3358  CG  LYS C 811     -23.812   0.117  56.835  1.00 52.45           C  
ATOM   3359  CD  LYS C 811     -22.302   0.075  57.104  1.00 52.45           C  
ATOM   3360  CE  LYS C 811     -21.756   1.476  57.439  1.00 52.45           C  
ATOM   3361  NZ  LYS C 811     -20.294   1.464  57.604  1.00 52.45           N1+
ATOM   3362  H   LYS C 811     -26.348  -0.394  57.814  1.00  0.00           H  
ATOM   3363  HA  LYS C 811     -25.760  -0.302  55.066  1.00  0.00           H  
ATOM   3364  HB2 LYS C 811     -24.458  -1.910  57.312  1.00  0.00           H  
ATOM   3365  HB3 LYS C 811     -23.791  -1.723  55.713  1.00  0.00           H  
ATOM   3366  HG2 LYS C 811     -23.987   0.829  56.026  1.00  0.00           H  
ATOM   3367  HG3 LYS C 811     -24.326   0.525  57.707  1.00  0.00           H  
ATOM   3368  HD2 LYS C 811     -22.089  -0.615  57.921  1.00  0.00           H  
ATOM   3369  HD3 LYS C 811     -21.791  -0.313  56.221  1.00  0.00           H  
ATOM   3370  HE2 LYS C 811     -21.997   2.185  56.651  1.00  0.00           H  
ATOM   3371  HE3 LYS C 811     -22.213   1.859  58.351  1.00  0.00           H  
ATOM   3372  HZ1 LYS C 811     -19.866   1.089  56.772  1.00  0.00           H  
ATOM   3373  HZ2 LYS C 811     -19.976   2.412  57.749  1.00  0.00           H  
ATOM   3374  HZ3 LYS C 811     -20.047   0.896  58.399  1.00  0.00           H  
ATOM   3375  N   ILE C 812     -27.010  -3.262  55.891  1.00 33.81           N  
ATOM   3376  CA  ILE C 812     -27.596  -4.507  55.355  1.00 33.81           C  
ATOM   3377  C   ILE C 812     -28.579  -4.217  54.214  1.00 33.81           C  
ATOM   3378  O   ILE C 812     -28.491  -4.789  53.127  1.00 33.81           O  
ATOM   3379  CB  ILE C 812     -28.253  -5.345  56.508  1.00 33.81           C  
ATOM   3380  CG1 ILE C 812     -27.160  -6.143  57.250  1.00 33.81           C  
ATOM   3381  CG2 ILE C 812     -29.402  -6.295  56.080  1.00 33.81           C  
ATOM   3382  CD1 ILE C 812     -27.676  -7.043  58.381  1.00 33.81           C  
ATOM   3383  H   ILE C 812     -27.141  -3.062  56.871  1.00  0.00           H  
ATOM   3384  HA  ILE C 812     -26.789  -5.090  54.909  1.00  0.00           H  
ATOM   3385  HB  ILE C 812     -28.701  -4.648  57.218  1.00  0.00           H  
ATOM   3386 HG12 ILE C 812     -26.611  -6.770  56.546  1.00  0.00           H  
ATOM   3387 HG13 ILE C 812     -26.426  -5.445  57.654  1.00  0.00           H  
ATOM   3388 HG21 ILE C 812     -29.852  -6.812  56.927  1.00  0.00           H  
ATOM   3389 HG22 ILE C 812     -30.231  -5.777  55.601  1.00  0.00           H  
ATOM   3390 HG23 ILE C 812     -29.039  -7.051  55.390  1.00  0.00           H  
ATOM   3391 HD11 ILE C 812     -26.838  -7.439  58.946  1.00  0.00           H  
ATOM   3392 HD12 ILE C 812     -28.313  -6.500  59.077  1.00  0.00           H  
ATOM   3393 HD13 ILE C 812     -28.227  -7.906  58.004  1.00  0.00           H  
ATOM   3394  N   ILE C 813     -29.526  -3.319  54.479  1.00 87.29           N  
ATOM   3395  CA  ILE C 813     -30.663  -3.073  53.610  1.00 87.29           C  
ATOM   3396  C   ILE C 813     -30.233  -2.207  52.430  1.00 87.29           C  
ATOM   3397  O   ILE C 813     -30.665  -2.464  51.303  1.00 87.29           O  
ATOM   3398  CB  ILE C 813     -31.765  -2.373  54.428  1.00 87.29           C  
ATOM   3399  CG1 ILE C 813     -32.243  -3.280  55.589  1.00 87.29           C  
ATOM   3400  CG2 ILE C 813     -32.922  -1.858  53.547  1.00 87.29           C  
ATOM   3401  CD1 ILE C 813     -32.989  -4.561  55.172  1.00 87.29           C  
ATOM   3402  H   ILE C 813     -29.503  -2.853  55.373  1.00  0.00           H  
ATOM   3403  HA  ILE C 813     -31.042  -4.017  53.219  1.00  0.00           H  
ATOM   3404  HB  ILE C 813     -31.324  -1.484  54.884  1.00  0.00           H  
ATOM   3405 HG12 ILE C 813     -31.389  -3.567  56.199  1.00  0.00           H  
ATOM   3406 HG13 ILE C 813     -32.871  -2.705  56.261  1.00  0.00           H  
ATOM   3407 HG21 ILE C 813     -33.606  -1.241  54.106  1.00  0.00           H  
ATOM   3408 HG22 ILE C 813     -32.578  -1.185  52.765  1.00  0.00           H  
ATOM   3409 HG23 ILE C 813     -33.480  -2.662  53.066  1.00  0.00           H  
ATOM   3410 HD11 ILE C 813     -33.362  -5.090  56.049  1.00  0.00           H  
ATOM   3411 HD12 ILE C 813     -33.850  -4.344  54.544  1.00  0.00           H  
ATOM   3412 HD13 ILE C 813     -32.350  -5.250  54.622  1.00  0.00           H  
ATOM   3413  N   THR C 814     -29.357  -1.219  52.662  1.00 31.52           N  
ATOM   3414  CA  THR C 814     -28.787  -0.453  51.554  1.00 31.52           C  
ATOM   3415  C   THR C 814     -27.997  -1.352  50.584  1.00 31.52           C  
ATOM   3416  O   THR C 814     -28.085  -1.110  49.384  1.00 31.52           O  
ATOM   3417  CB  THR C 814     -27.953   0.750  52.053  1.00 31.52           C  
ATOM   3418  CG2 THR C 814     -28.794   1.820  52.764  1.00 31.52           C  
ATOM   3419  OG1 THR C 814     -26.869   0.355  52.867  1.00 31.52           O  
ATOM   3420  H   THR C 814     -29.011  -1.045  53.595  1.00  0.00           H  
ATOM   3421  HA  THR C 814     -29.624  -0.044  50.985  1.00  0.00           H  
ATOM   3422  HB  THR C 814     -27.507   1.230  51.181  1.00  0.00           H  
ATOM   3423  HG1 THR C 814     -27.212  -0.007  53.671  1.00  0.00           H  
ATOM   3424 HG21 THR C 814     -28.176   2.675  53.038  1.00  0.00           H  
ATOM   3425 HG22 THR C 814     -29.583   2.189  52.109  1.00  0.00           H  
ATOM   3426 HG23 THR C 814     -29.272   1.443  53.666  1.00  0.00           H  
ATOM   3427  N   THR C 815     -27.334  -2.423  51.071  1.00 93.89           N  
ATOM   3428  CA  THR C 815     -26.693  -3.457  50.245  1.00 93.89           C  
ATOM   3429  C   THR C 815     -27.772  -4.289  49.524  1.00 93.89           C  
ATOM   3430  O   THR C 815     -27.670  -4.455  48.309  1.00 93.89           O  
ATOM   3431  CB  THR C 815     -25.779  -4.402  51.087  1.00 93.89           C  
ATOM   3432  CG2 THR C 815     -25.076  -5.494  50.258  1.00  0.00           C  
ATOM   3433  OG1 THR C 815     -24.724  -3.685  51.697  1.00  0.00           O  
ATOM   3434  H   THR C 815     -27.280  -2.529  52.075  1.00  0.00           H  
ATOM   3435  HA  THR C 815     -26.082  -2.964  49.486  1.00  0.00           H  
ATOM   3436  HB2 THR C 815     -26.353  -4.889  51.874  1.00  0.00           H  
ATOM   3437  HG1 THR C 815     -25.112  -3.107  52.353  1.00  0.00           H  
ATOM   3438 HG21 THR C 815     -24.415  -6.097  50.880  1.00  0.00           H  
ATOM   3439 HG22 THR C 815     -25.787  -6.184  49.804  1.00  0.00           H  
ATOM   3440 HG23 THR C 815     -24.476  -5.062  49.456  1.00  0.00           H  
ATOM   3441  N   CYS C 816     -28.811  -4.767  50.240  1.00 29.63           N  
ATOM   3442  CA  CYS C 816     -29.934  -5.548  49.694  1.00 29.63           C  
ATOM   3443  C   CYS C 816     -30.545  -4.884  48.454  1.00 29.63           C  
ATOM   3444  O   CYS C 816     -30.642  -5.512  47.398  1.00 29.63           O  
ATOM   3445  CB  CYS C 816     -31.053  -5.801  50.733  1.00 29.63           C  
ATOM   3446  SG  CYS C 816     -30.559  -6.915  52.074  1.00 29.63           S  
ATOM   3447  H   CYS C 816     -28.811  -4.593  51.241  1.00  0.00           H  
ATOM   3448  HA  CYS C 816     -29.534  -6.512  49.376  1.00  0.00           H  
ATOM   3449  HB2 CYS C 816     -31.431  -4.870  51.151  1.00  0.00           H  
ATOM   3450  HB3 CYS C 816     -31.906  -6.270  50.241  1.00  0.00           H  
ATOM   3451  HG  CYS C 816     -29.586  -6.128  52.562  1.00  0.00           H  
ATOM   3452  N   PHE C 817     -30.879  -3.591  48.575  1.00 47.60           N  
ATOM   3453  CA  PHE C 817     -31.468  -2.815  47.490  1.00 47.60           C  
ATOM   3454  C   PHE C 817     -30.448  -2.434  46.412  1.00 47.60           C  
ATOM   3455  O   PHE C 817     -30.826  -2.431  45.247  1.00 47.60           O  
ATOM   3456  CB  PHE C 817     -32.047  -1.499  48.046  1.00 47.60           C  
ATOM   3457  CG  PHE C 817     -33.291  -1.616  48.906  1.00 47.60           C  
ATOM   3458  CD1 PHE C 817     -34.385  -2.417  48.507  1.00 47.60           C  
ATOM   3459  CD2 PHE C 817     -33.380  -0.857  50.091  1.00 47.60           C  
ATOM   3460  CE1 PHE C 817     -35.555  -2.458  49.290  1.00 47.60           C  
ATOM   3461  CE2 PHE C 817     -34.556  -0.882  50.861  1.00 47.60           C  
ATOM   3462  CZ  PHE C 817     -35.641  -1.680  50.460  1.00 47.60           C  
ATOM   3463  H   PHE C 817     -30.756  -3.123  49.464  1.00  0.00           H  
ATOM   3464  HA  PHE C 817     -32.251  -3.404  47.011  1.00  0.00           H  
ATOM   3465  HB2 PHE C 817     -31.273  -0.967  48.604  1.00  0.00           H  
ATOM   3466  HB3 PHE C 817     -32.321  -0.838  47.221  1.00  0.00           H  
ATOM   3467  HD1 PHE C 817     -34.348  -2.990  47.592  1.00  0.00           H  
ATOM   3468  HD2 PHE C 817     -32.556  -0.232  50.402  1.00  0.00           H  
ATOM   3469  HE1 PHE C 817     -36.391  -3.067  48.981  1.00  0.00           H  
ATOM   3470  HE2 PHE C 817     -34.632  -0.281  51.754  1.00  0.00           H  
ATOM   3471  HZ  PHE C 817     -36.543  -1.665  51.048  1.00  0.00           H  
ATOM   3472  N   ALA C 818     -29.183  -2.123  46.740  1.00 25.07           N  
ATOM   3473  CA  ALA C 818     -28.183  -1.684  45.754  1.00 25.07           C  
ATOM   3474  C   ALA C 818     -27.752  -2.823  44.821  1.00 25.07           C  
ATOM   3475  O   ALA C 818     -27.655  -2.636  43.603  1.00 25.07           O  
ATOM   3476  CB  ALA C 818     -26.935  -1.165  46.479  1.00 25.07           C  
ATOM   3477  H   ALA C 818     -28.909  -2.128  47.716  1.00  0.00           H  
ATOM   3478  HA  ALA C 818     -28.603  -0.879  45.148  1.00  0.00           H  
ATOM   3479  HB1 ALA C 818     -26.157  -0.889  45.765  1.00  0.00           H  
ATOM   3480  HB2 ALA C 818     -27.163  -0.277  47.068  1.00  0.00           H  
ATOM   3481  HB3 ALA C 818     -26.516  -1.916  47.151  1.00  0.00           H  
ATOM   3482  N   VAL C 819     -27.550  -4.018  45.393  1.00 23.02           N  
ATOM   3483  CA  VAL C 819     -27.269  -5.248  44.662  1.00 23.02           C  
ATOM   3484  C   VAL C 819     -28.493  -5.591  43.795  1.00 23.02           C  
ATOM   3485  O   VAL C 819     -28.363  -5.692  42.578  1.00 23.02           O  
ATOM   3486  CB  VAL C 819     -26.905  -6.382  45.662  1.00 23.02           C  
ATOM   3487  CG1 VAL C 819     -26.685  -7.746  44.980  1.00 23.02           C  
ATOM   3488  CG2 VAL C 819     -25.650  -6.044  46.489  1.00 23.02           C  
ATOM   3489  H   VAL C 819     -27.657  -4.088  46.402  1.00  0.00           H  
ATOM   3490  HA  VAL C 819     -26.419  -5.076  43.998  1.00  0.00           H  
ATOM   3491  HB  VAL C 819     -27.739  -6.495  46.359  1.00  0.00           H  
ATOM   3492 HG11 VAL C 819     -26.462  -8.520  45.712  1.00  0.00           H  
ATOM   3493 HG12 VAL C 819     -27.565  -8.074  44.429  1.00  0.00           H  
ATOM   3494 HG13 VAL C 819     -25.856  -7.710  44.271  1.00  0.00           H  
ATOM   3495 HG21 VAL C 819     -25.573  -6.716  47.341  1.00  0.00           H  
ATOM   3496 HG22 VAL C 819     -24.744  -6.150  45.892  1.00  0.00           H  
ATOM   3497 HG23 VAL C 819     -25.657  -5.030  46.885  1.00  0.00           H  
ATOM   3498  N   SER C 820     -29.691  -5.669  44.394  1.00 32.30           N  
ATOM   3499  CA  SER C 820     -30.913  -6.041  43.686  1.00 32.30           C  
ATOM   3500  C   SER C 820     -31.309  -5.038  42.582  1.00 32.30           C  
ATOM   3501  O   SER C 820     -31.844  -5.472  41.567  1.00 32.30           O  
ATOM   3502  CB  SER C 820     -32.070  -6.202  44.684  1.00 32.30           C  
ATOM   3503  OG  SER C 820     -31.884  -7.323  45.523  1.00 32.30           O  
ATOM   3504  H   SER C 820     -29.761  -5.491  45.387  1.00  0.00           H  
ATOM   3505  HA  SER C 820     -30.742  -7.006  43.203  1.00  0.00           H  
ATOM   3506  HB2 SER C 820     -32.240  -5.299  45.273  1.00  0.00           H  
ATOM   3507  HB3 SER C 820     -32.974  -6.411  44.128  1.00  0.00           H  
ATOM   3508  HG  SER C 820     -31.179  -7.129  46.124  1.00  0.00           H  
ATOM   3509  N   LEU C 821     -31.007  -3.738  42.743  1.00 39.92           N  
ATOM   3510  CA  LEU C 821     -31.224  -2.670  41.765  1.00 39.92           C  
ATOM   3511  C   LEU C 821     -30.341  -2.856  40.526  1.00 39.92           C  
ATOM   3512  O   LEU C 821     -30.868  -2.957  39.421  1.00 39.92           O  
ATOM   3513  CB  LEU C 821     -30.937  -1.294  42.421  1.00 39.92           C  
ATOM   3514  CG  LEU C 821     -30.917  -0.058  41.487  1.00 39.92           C  
ATOM   3515  CD1 LEU C 821     -32.264   0.168  40.784  1.00 39.92           C  
ATOM   3516  CD2 LEU C 821     -30.483   1.194  42.263  1.00 39.92           C  
ATOM   3517  H   LEU C 821     -30.625  -3.452  43.640  1.00  0.00           H  
ATOM   3518  HA  LEU C 821     -32.269  -2.704  41.450  1.00  0.00           H  
ATOM   3519  HB2 LEU C 821     -31.679  -1.122  43.202  1.00  0.00           H  
ATOM   3520  HB3 LEU C 821     -29.976  -1.343  42.933  1.00  0.00           H  
ATOM   3521  HG  LEU C 821     -30.166  -0.200  40.711  1.00  0.00           H  
ATOM   3522 HD11 LEU C 821     -32.228   1.050  40.143  1.00  0.00           H  
ATOM   3523 HD12 LEU C 821     -32.535  -0.675  40.147  1.00  0.00           H  
ATOM   3524 HD13 LEU C 821     -33.070   0.315  41.504  1.00  0.00           H  
ATOM   3525 HD21 LEU C 821     -30.432   2.065  41.609  1.00  0.00           H  
ATOM   3526 HD22 LEU C 821     -31.179   1.424  43.070  1.00  0.00           H  
ATOM   3527 HD23 LEU C 821     -29.494   1.062  42.703  1.00  0.00           H  
ATOM   3528  N   SER C 822     -29.013  -2.884  40.702  1.00 29.01           N  
ATOM   3529  CA  SER C 822     -28.024  -3.049  39.625  1.00 29.01           C  
ATOM   3530  C   SER C 822     -28.285  -4.315  38.780  1.00 29.01           C  
ATOM   3531  O   SER C 822     -28.333  -4.257  37.550  1.00 29.01           O  
ATOM   3532  CB  SER C 822     -26.584  -2.952  40.193  1.00 29.01           C  
ATOM   3533  OG  SER C 822     -26.274  -3.899  41.208  1.00 29.01           O  
ATOM   3534  H   SER C 822     -28.663  -2.843  41.652  1.00  0.00           H  
ATOM   3535  HA  SER C 822     -28.156  -2.205  38.944  1.00  0.00           H  
ATOM   3536  HB2 SER C 822     -25.869  -3.088  39.379  1.00  0.00           H  
ATOM   3537  HB3 SER C 822     -26.400  -1.951  40.585  1.00  0.00           H  
ATOM   3538  HG  SER C 822     -26.741  -3.666  42.005  1.00  0.00           H  
ATOM   3539  N   VAL C 823     -28.602  -5.418  39.464  1.00 30.37           N  
ATOM   3540  CA  VAL C 823     -29.070  -6.687  38.921  1.00 30.37           C  
ATOM   3541  C   VAL C 823     -30.384  -6.536  38.111  1.00 30.37           C  
ATOM   3542  O   VAL C 823     -30.482  -7.074  37.007  1.00 30.37           O  
ATOM   3543  CB  VAL C 823     -29.171  -7.662  40.123  1.00 30.37           C  
ATOM   3544  CG1 VAL C 823     -29.886  -8.974  39.822  1.00 30.37           C  
ATOM   3545  CG2 VAL C 823     -27.779  -7.987  40.703  1.00 30.37           C  
ATOM   3546  H   VAL C 823     -28.479  -5.378  40.471  1.00  0.00           H  
ATOM   3547  HA  VAL C 823     -28.311  -7.058  38.229  1.00  0.00           H  
ATOM   3548  HB  VAL C 823     -29.758  -7.170  40.900  1.00  0.00           H  
ATOM   3549 HG11 VAL C 823     -30.005  -9.579  40.722  1.00  0.00           H  
ATOM   3550 HG12 VAL C 823     -30.873  -8.816  39.401  1.00  0.00           H  
ATOM   3551 HG13 VAL C 823     -29.318  -9.546  39.100  1.00  0.00           H  
ATOM   3552 HG21 VAL C 823     -27.875  -8.430  41.692  1.00  0.00           H  
ATOM   3553 HG22 VAL C 823     -27.230  -8.684  40.068  1.00  0.00           H  
ATOM   3554 HG23 VAL C 823     -27.150  -7.104  40.819  1.00  0.00           H  
ATOM   3555  N   THR C 824     -31.368  -5.767  38.605  1.00 22.98           N  
ATOM   3556  CA  THR C 824     -32.650  -5.540  37.920  1.00 22.98           C  
ATOM   3557  C   THR C 824     -32.459  -4.667  36.671  1.00 22.98           C  
ATOM   3558  O   THR C 824     -33.153  -4.896  35.687  1.00 22.98           O  
ATOM   3559  CB  THR C 824     -33.673  -4.845  38.862  1.00 22.98           C  
ATOM   3560  CG2 THR C 824     -35.026  -4.493  38.210  1.00 22.98           C  
ATOM   3561  OG1 THR C 824     -34.003  -5.724  39.909  1.00 22.98           O  
ATOM   3562  H   THR C 824     -31.210  -5.268  39.470  1.00  0.00           H  
ATOM   3563  HA  THR C 824     -33.055  -6.501  37.599  1.00  0.00           H  
ATOM   3564  HB  THR C 824     -33.246  -3.942  39.298  1.00  0.00           H  
ATOM   3565  HG1 THR C 824     -33.253  -5.775  40.490  1.00  0.00           H  
ATOM   3566 HG21 THR C 824     -35.732  -4.119  38.952  1.00  0.00           H  
ATOM   3567 HG22 THR C 824     -34.926  -3.714  37.455  1.00  0.00           H  
ATOM   3568 HG23 THR C 824     -35.477  -5.365  37.735  1.00  0.00           H  
ATOM   3569  N   VAL C 825     -31.529  -3.696  36.689  1.00 21.34           N  
ATOM   3570  CA  VAL C 825     -31.180  -2.859  35.538  1.00 21.34           C  
ATOM   3571  C   VAL C 825     -30.482  -3.707  34.459  1.00 21.34           C  
ATOM   3572  O   VAL C 825     -30.811  -3.560  33.286  1.00 21.34           O  
ATOM   3573  CB  VAL C 825     -30.298  -1.663  35.996  1.00 21.34           C  
ATOM   3574  CG1 VAL C 825     -29.685  -0.855  34.833  1.00 21.34           C  
ATOM   3575  CG2 VAL C 825     -31.089  -0.692  36.893  1.00 21.34           C  
ATOM   3576  H   VAL C 825     -31.017  -3.540  37.548  1.00  0.00           H  
ATOM   3577  HA  VAL C 825     -32.101  -2.463  35.104  1.00  0.00           H  
ATOM   3578  HB  VAL C 825     -29.470  -2.059  36.588  1.00  0.00           H  
ATOM   3579 HG11 VAL C 825     -29.107  -0.016  35.214  1.00  0.00           H  
ATOM   3580 HG12 VAL C 825     -28.998  -1.447  34.229  1.00  0.00           H  
ATOM   3581 HG13 VAL C 825     -30.454  -0.457  34.171  1.00  0.00           H  
ATOM   3582 HG21 VAL C 825     -30.434   0.062  37.330  1.00  0.00           H  
ATOM   3583 HG22 VAL C 825     -31.855  -0.169  36.320  1.00  0.00           H  
ATOM   3584 HG23 VAL C 825     -31.597  -1.195  37.712  1.00  0.00           H  
ATOM   3585  N   ALA C 826     -29.575  -4.620  34.849  1.00 21.47           N  
ATOM   3586  CA  ALA C 826     -28.892  -5.554  33.952  1.00 21.47           C  
ATOM   3587  C   ALA C 826     -29.860  -6.552  33.299  1.00 21.47           C  
ATOM   3588  O   ALA C 826     -29.790  -6.761  32.089  1.00 21.47           O  
ATOM   3589  CB  ALA C 826     -27.807  -6.305  34.741  1.00 21.47           C  
ATOM   3590  H   ALA C 826     -29.351  -4.680  35.833  1.00  0.00           H  
ATOM   3591  HA  ALA C 826     -28.424  -4.983  33.153  1.00  0.00           H  
ATOM   3592  HB1 ALA C 826     -27.278  -7.022  34.114  1.00  0.00           H  
ATOM   3593  HB2 ALA C 826     -27.064  -5.611  35.137  1.00  0.00           H  
ATOM   3594  HB3 ALA C 826     -28.226  -6.855  35.585  1.00  0.00           H  
ATOM   3595  N   LEU C 827     -30.793  -7.113  34.086  1.00 37.54           N  
ATOM   3596  CA  LEU C 827     -31.845  -8.021  33.633  1.00 37.54           C  
ATOM   3597  C   LEU C 827     -32.868  -7.287  32.746  1.00 37.54           C  
ATOM   3598  O   LEU C 827     -33.201  -7.765  31.664  1.00 37.54           O  
ATOM   3599  CB  LEU C 827     -32.525  -8.626  34.880  1.00 37.54           C  
ATOM   3600  CG  LEU C 827     -33.573  -9.733  34.631  1.00 37.54           C  
ATOM   3601  CD1 LEU C 827     -33.011 -10.926  33.835  1.00 37.54           C  
ATOM   3602  CD2 LEU C 827     -34.126 -10.206  35.984  1.00 37.54           C  
ATOM   3603  H   LEU C 827     -30.777  -6.889  35.073  1.00  0.00           H  
ATOM   3604  HA  LEU C 827     -31.374  -8.822  33.071  1.00  0.00           H  
ATOM   3605  HB2 LEU C 827     -31.748  -9.041  35.524  1.00  0.00           H  
ATOM   3606  HB3 LEU C 827     -32.985  -7.828  35.466  1.00  0.00           H  
ATOM   3607  HG  LEU C 827     -34.407  -9.319  34.062  1.00  0.00           H  
ATOM   3608 HD11 LEU C 827     -33.752 -11.721  33.747  1.00  0.00           H  
ATOM   3609 HD12 LEU C 827     -32.732 -10.640  32.822  1.00  0.00           H  
ATOM   3610 HD13 LEU C 827     -32.131 -11.350  34.317  1.00  0.00           H  
ATOM   3611 HD21 LEU C 827     -34.749 -11.092  35.882  1.00  0.00           H  
ATOM   3612 HD22 LEU C 827     -33.316 -10.467  36.665  1.00  0.00           H  
ATOM   3613 HD23 LEU C 827     -34.719  -9.429  36.466  1.00  0.00           H  
ATOM   3614  N   GLY C 828     -33.321  -6.109  33.197  1.00 34.82           N  
ATOM   3615  CA  GLY C 828     -34.329  -5.260  32.580  1.00 34.82           C  
ATOM   3616  C   GLY C 828     -33.915  -4.690  31.225  1.00 34.82           C  
ATOM   3617  O   GLY C 828     -34.700  -4.735  30.285  1.00 34.82           O  
ATOM   3618  H   GLY C 828     -32.978  -5.794  34.097  1.00  0.00           H  
ATOM   3619  HA2 GLY C 828     -35.272  -5.797  32.501  1.00  0.00           H  
ATOM   3620  HA3 GLY C 828     -34.516  -4.421  33.250  1.00  0.00           H  
ATOM   3621  N   CYS C 829     -32.690  -4.162  31.110  1.00 52.11           N  
ATOM   3622  CA  CYS C 829     -32.241  -3.465  29.910  1.00 52.11           C  
ATOM   3623  C   CYS C 829     -31.709  -4.435  28.850  1.00 52.11           C  
ATOM   3624  O   CYS C 829     -32.068  -4.269  27.692  1.00 52.11           O  
ATOM   3625  CB  CYS C 829     -31.112  -2.497  30.281  1.00 52.11           C  
ATOM   3626  SG  CYS C 829     -31.781  -1.113  31.243  1.00 52.11           S  
ATOM   3627  H   CYS C 829     -32.076  -4.159  31.915  1.00  0.00           H  
ATOM   3628  HA  CYS C 829     -33.063  -2.895  29.471  1.00  0.00           H  
ATOM   3629  HB2 CYS C 829     -30.359  -3.015  30.867  1.00  0.00           H  
ATOM   3630  HB3 CYS C 829     -30.624  -2.089  29.393  1.00  0.00           H  
ATOM   3631  HG  CYS C 829     -32.220  -1.857  32.263  1.00  0.00           H  
ATOM   3632  N   MET C 830     -30.880  -5.434  29.207  1.00 60.88           N  
ATOM   3633  CA  MET C 830     -30.248  -6.313  28.217  1.00 60.88           C  
ATOM   3634  C   MET C 830     -31.191  -7.439  27.762  1.00 60.88           C  
ATOM   3635  O   MET C 830     -31.280  -7.690  26.560  1.00 60.88           O  
ATOM   3636  CB  MET C 830     -28.975  -6.959  28.805  1.00 60.88           C  
ATOM   3637  CG  MET C 830     -27.843  -5.950  29.057  1.00 60.88           C  
ATOM   3638  SD  MET C 830     -26.251  -6.692  29.516  1.00 60.88           S  
ATOM   3639  CE  MET C 830     -26.592  -7.192  31.222  1.00 60.88           C  
ATOM   3640  H   MET C 830     -30.629  -5.550  30.179  1.00  0.00           H  
ATOM   3641  HA  MET C 830     -29.962  -5.732  27.337  1.00  0.00           H  
ATOM   3642  HB2 MET C 830     -29.208  -7.502  29.720  1.00  0.00           H  
ATOM   3643  HB3 MET C 830     -28.600  -7.708  28.105  1.00  0.00           H  
ATOM   3644  HG2 MET C 830     -27.674  -5.366  28.151  1.00  0.00           H  
ATOM   3645  HG3 MET C 830     -28.132  -5.240  29.832  1.00  0.00           H  
ATOM   3646  HE1 MET C 830     -25.710  -7.658  31.661  1.00  0.00           H  
ATOM   3647  HE2 MET C 830     -26.858  -6.323  31.820  1.00  0.00           H  
ATOM   3648  HE3 MET C 830     -27.412  -7.905  31.258  1.00  0.00           H  
ATOM   3649  N   PHE C 831     -31.878  -8.121  28.696  1.00 72.99           N  
ATOM   3650  CA  PHE C 831     -32.594  -9.359  28.392  1.00 72.99           C  
ATOM   3651  C   PHE C 831     -34.073  -9.139  28.061  1.00 72.99           C  
ATOM   3652  O   PHE C 831     -34.568  -9.868  27.203  1.00 72.99           O  
ATOM   3653  CB  PHE C 831     -32.524 -10.329  29.584  1.00 72.99           C  
ATOM   3654  CG  PHE C 831     -31.125 -10.832  29.874  1.00 72.99           C  
ATOM   3655  CD1 PHE C 831     -30.666 -12.026  29.281  1.00 72.99           C  
ATOM   3656  CD2 PHE C 831     -30.269 -10.093  30.712  1.00 72.99           C  
ATOM   3657  CE1 PHE C 831     -29.354 -12.475  29.526  1.00 72.99           C  
ATOM   3658  CE2 PHE C 831     -28.965 -10.550  30.974  1.00 72.99           C  
ATOM   3659  CZ  PHE C 831     -28.506 -11.740  30.376  1.00 72.99           C  
ATOM   3660  H   PHE C 831     -31.796  -7.847  29.666  1.00  0.00           H  
ATOM   3661  HA  PHE C 831     -32.134  -9.858  27.536  1.00  0.00           H  
ATOM   3662  HB2 PHE C 831     -32.947  -9.897  30.487  1.00  0.00           H  
ATOM   3663  HB3 PHE C 831     -33.143 -11.199  29.363  1.00  0.00           H  
ATOM   3664  HD1 PHE C 831     -31.314 -12.599  28.634  1.00  0.00           H  
ATOM   3665  HD2 PHE C 831     -30.602  -9.160  31.133  1.00  0.00           H  
ATOM   3666  HE1 PHE C 831     -29.002 -13.389  29.072  1.00  0.00           H  
ATOM   3667  HE2 PHE C 831     -28.319  -9.980  31.623  1.00  0.00           H  
ATOM   3668  HZ  PHE C 831     -27.505 -12.096  30.564  1.00  0.00           H  
ATOM   3669  N   THR C 832     -34.791  -8.194  28.708  1.00134.02           N  
ATOM   3670  CA  THR C 832     -36.230  -8.023  28.447  1.00134.02           C  
ATOM   3671  C   THR C 832     -36.580  -7.511  27.027  1.00134.02           C  
ATOM   3672  O   THR C 832     -37.599  -7.973  26.528  1.00134.02           O  
ATOM   3673  CB  THR C 832     -37.026  -7.279  29.549  1.00134.02           C  
ATOM   3674  CG2 THR C 832     -36.717  -7.758  30.972  1.00134.02           C  
ATOM   3675  OG1 THR C 832     -37.003  -5.872  29.458  1.00134.02           O  
ATOM   3676  H   THR C 832     -34.351  -7.619  29.413  1.00  0.00           H  
ATOM   3677  HA  THR C 832     -36.619  -9.034  28.522  1.00  0.00           H  
ATOM   3678  HB  THR C 832     -38.076  -7.522  29.376  1.00  0.00           H  
ATOM   3679  HG1 THR C 832     -36.138  -5.558  29.692  1.00  0.00           H  
ATOM   3680 HG21 THR C 832     -37.345  -7.253  31.707  1.00  0.00           H  
ATOM   3681 HG22 THR C 832     -36.892  -8.830  31.069  1.00  0.00           H  
ATOM   3682 HG23 THR C 832     -35.680  -7.575  31.235  1.00  0.00           H  
ATOM   3683  N   PRO C 833     -35.808  -6.636  26.330  1.00 64.84           N  
ATOM   3684  CA  PRO C 833     -36.033  -6.332  24.902  1.00 64.84           C  
ATOM   3685  C   PRO C 833     -35.886  -7.553  23.972  1.00 64.84           C  
ATOM   3686  O   PRO C 833     -36.677  -7.686  23.041  1.00 64.84           O  
ATOM   3687  CB  PRO C 833     -34.966  -5.303  24.511  1.00 64.84           C  
ATOM   3688  CG  PRO C 833     -34.541  -4.676  25.816  1.00 64.84           C  
ATOM   3689  CD  PRO C 833     -34.806  -5.731  26.891  1.00 64.84           C  
ATOM   3690  HA  PRO C 833     -37.027  -5.894  24.793  1.00  0.00           H  
ATOM   3691  HB2 PRO C 833     -34.091  -5.769  24.054  1.00  0.00           H  
ATOM   3692  HB3 PRO C 833     -35.343  -4.564  23.803  1.00  0.00           H  
ATOM   3693  HG2 PRO C 833     -33.507  -4.348  25.765  1.00  0.00           H  
ATOM   3694  HG3 PRO C 833     -35.158  -3.798  26.012  1.00  0.00           H  
ATOM   3695  HD2 PRO C 833     -33.889  -6.286  27.085  1.00  0.00           H  
ATOM   3696  HD3 PRO C 833     -35.127  -5.264  27.817  1.00  0.00           H  
ATOM   3697  N   LYS C 834     -34.916  -8.452  24.237  1.00 75.51           N  
ATOM   3698  CA  LYS C 834     -34.725  -9.705  23.495  1.00 75.51           C  
ATOM   3699  C   LYS C 834     -35.864 -10.700  23.780  1.00 75.51           C  
ATOM   3700  O   LYS C 834     -36.326 -11.367  22.854  1.00 75.51           O  
ATOM   3701  CB  LYS C 834     -33.380 -10.363  23.875  1.00 75.51           C  
ATOM   3702  CG  LYS C 834     -32.146  -9.656  23.286  1.00 75.51           C  
ATOM   3703  CD  LYS C 834     -30.852 -10.485  23.403  1.00 75.51           C  
ATOM   3704  CE  LYS C 834     -30.285 -10.573  24.829  1.00 75.51           C  
ATOM   3705  NZ  LYS C 834     -29.079 -11.417  24.878  1.00 75.51           N1+
ATOM   3706  H   LYS C 834     -34.300  -8.278  25.019  1.00  0.00           H  
ATOM   3707  HA  LYS C 834     -34.730  -9.489  22.425  1.00  0.00           H  
ATOM   3708  HB2 LYS C 834     -33.286 -10.432  24.958  1.00  0.00           H  
ATOM   3709  HB3 LYS C 834     -33.377 -11.392  23.509  1.00  0.00           H  
ATOM   3710  HG2 LYS C 834     -32.327  -9.465  22.227  1.00  0.00           H  
ATOM   3711  HG3 LYS C 834     -32.013  -8.678  23.751  1.00  0.00           H  
ATOM   3712  HD2 LYS C 834     -31.027 -11.487  23.007  1.00  0.00           H  
ATOM   3713  HD3 LYS C 834     -30.096 -10.038  22.755  1.00  0.00           H  
ATOM   3714  HE2 LYS C 834     -30.022  -9.578  25.189  1.00  0.00           H  
ATOM   3715  HE3 LYS C 834     -31.021 -10.976  25.522  1.00  0.00           H  
ATOM   3716  HZ1 LYS C 834     -28.354 -11.000  24.307  1.00  0.00           H  
ATOM   3717  HZ2 LYS C 834     -28.748 -11.483  25.830  1.00  0.00           H  
ATOM   3718  HZ3 LYS C 834     -29.290 -12.341  24.528  1.00  0.00           H  
ATOM   3719  N   MET C 835     -36.354 -10.747  25.035  1.00110.81           N  
ATOM   3720  CA  MET C 835     -37.553 -11.478  25.446  1.00110.81           C  
ATOM   3721  C   MET C 835     -38.811 -10.898  24.784  1.00110.81           C  
ATOM   3722  O   MET C 835     -39.688 -11.661  24.395  1.00110.81           O  
ATOM   3723  CB  MET C 835     -37.725 -11.422  26.984  1.00110.81           C  
ATOM   3724  CG  MET C 835     -39.127 -11.853  27.468  1.00110.81           C  
ATOM   3725  SD  MET C 835     -39.379 -12.105  29.232  1.00110.81           S  
ATOM   3726  CE  MET C 835     -41.193 -12.038  29.184  1.00110.81           C  
ATOM   3727  H   MET C 835     -35.895 -10.186  25.741  1.00  0.00           H  
ATOM   3728  HA  MET C 835     -37.441 -12.519  25.145  1.00  0.00           H  
ATOM   3729  HB2 MET C 835     -36.946 -12.007  27.469  1.00  0.00           H  
ATOM   3730  HB3 MET C 835     -37.578 -10.405  27.319  1.00  0.00           H  
ATOM   3731  HG2 MET C 835     -39.840 -11.075  27.196  1.00  0.00           H  
ATOM   3732  HG3 MET C 835     -39.459 -12.752  26.952  1.00  0.00           H  
ATOM   3733  HE1 MET C 835     -41.607 -12.283  30.162  1.00  0.00           H  
ATOM   3734  HE2 MET C 835     -41.526 -11.034  28.920  1.00  0.00           H  
ATOM   3735  HE3 MET C 835     -41.594 -12.731  28.444  1.00  0.00           H  
ATOM   3736  N   TYR C 836     -38.940  -9.566  24.701  1.00 40.62           N  
ATOM   3737  CA  TYR C 836     -40.114  -8.902  24.150  1.00 40.62           C  
ATOM   3738  C   TYR C 836     -40.264  -9.239  22.662  1.00 40.62           C  
ATOM   3739  O   TYR C 836     -41.356  -9.610  22.243  1.00 40.62           O  
ATOM   3740  CB  TYR C 836     -40.038  -7.377  24.363  1.00 40.62           C  
ATOM   3741  CG  TYR C 836     -41.212  -6.650  23.733  1.00 40.62           C  
ATOM   3742  CD1 TYR C 836     -42.472  -6.663  24.365  1.00 40.62           C  
ATOM   3743  CD2 TYR C 836     -41.073  -6.066  22.456  1.00 40.62           C  
ATOM   3744  CE1 TYR C 836     -43.594  -6.119  23.710  1.00 40.62           C  
ATOM   3745  CE2 TYR C 836     -42.196  -5.534  21.797  1.00 40.62           C  
ATOM   3746  CZ  TYR C 836     -43.458  -5.567  22.421  1.00 40.62           C  
ATOM   3747  OH  TYR C 836     -44.549  -5.068  21.772  1.00 40.62           O  
ATOM   3748  H   TYR C 836     -38.210  -8.981  25.089  1.00  0.00           H  
ATOM   3749  HA  TYR C 836     -40.994  -9.276  24.677  1.00  0.00           H  
ATOM   3750  HB2 TYR C 836     -40.022  -7.151  25.430  1.00  0.00           H  
ATOM   3751  HB3 TYR C 836     -39.110  -6.976  23.955  1.00  0.00           H  
ATOM   3752  HD1 TYR C 836     -42.589  -7.121  25.337  1.00  0.00           H  
ATOM   3753  HD2 TYR C 836     -40.114  -6.067  21.958  1.00  0.00           H  
ATOM   3754  HE1 TYR C 836     -44.560  -6.148  24.192  1.00  0.00           H  
ATOM   3755  HE2 TYR C 836     -42.090  -5.112  20.808  1.00  0.00           H  
ATOM   3756  HH  TYR C 836     -45.336  -5.108  22.295  1.00  0.00           H  
ATOM   3757  N   ILE C 837     -39.165  -9.168  21.892  1.00 28.90           N  
ATOM   3758  CA  ILE C 837     -39.123  -9.545  20.482  1.00 28.90           C  
ATOM   3759  C   ILE C 837     -39.483 -11.029  20.295  1.00 28.90           C  
ATOM   3760  O   ILE C 837     -40.263 -11.328  19.401  1.00 28.90           O  
ATOM   3761  CB  ILE C 837     -37.743  -9.185  19.859  1.00 28.90           C  
ATOM   3762  CG1 ILE C 837     -37.509  -7.655  19.860  1.00 28.90           C  
ATOM   3763  CG2 ILE C 837     -37.570  -9.735  18.422  1.00 28.90           C  
ATOM   3764  CD1 ILE C 837     -36.034  -7.256  19.706  1.00 28.90           C  
ATOM   3765  H   ILE C 837     -38.300  -8.857  22.314  1.00  0.00           H  
ATOM   3766  HA  ILE C 837     -39.887  -8.959  19.966  1.00  0.00           H  
ATOM   3767  HB  ILE C 837     -36.973  -9.644  20.483  1.00  0.00           H  
ATOM   3768 HG12 ILE C 837     -38.100  -7.191  19.070  1.00  0.00           H  
ATOM   3769 HG13 ILE C 837     -37.873  -7.211  20.786  1.00  0.00           H  
ATOM   3770 HG21 ILE C 837     -36.623  -9.428  17.981  1.00  0.00           H  
ATOM   3771 HG22 ILE C 837     -37.572 -10.824  18.391  1.00  0.00           H  
ATOM   3772 HG23 ILE C 837     -38.367  -9.382  17.768  1.00  0.00           H  
ATOM   3773 HD11 ILE C 837     -35.917  -6.176  19.792  1.00  0.00           H  
ATOM   3774 HD12 ILE C 837     -35.419  -7.714  20.482  1.00  0.00           H  
ATOM   3775 HD13 ILE C 837     -35.627  -7.552  18.740  1.00  0.00           H  
ATOM   3776  N   ILE C 838     -38.963 -11.952  21.123  1.00 52.22           N  
ATOM   3777  CA  ILE C 838     -39.178 -13.388  20.926  1.00 52.22           C  
ATOM   3778  C   ILE C 838     -40.615 -13.836  21.268  1.00 52.22           C  
ATOM   3779  O   ILE C 838     -41.147 -14.688  20.556  1.00 52.22           O  
ATOM   3780  CB  ILE C 838     -38.101 -14.188  21.710  1.00 52.22           C  
ATOM   3781  CG1 ILE C 838     -37.754 -15.487  20.974  1.00 52.22           C  
ATOM   3782  CG2 ILE C 838     -38.411 -14.515  23.185  1.00 52.22           C  
ATOM   3783  CD1 ILE C 838     -36.525 -16.147  21.586  1.00 52.22           C  
ATOM   3784  H   ILE C 838     -38.332 -11.660  21.858  1.00  0.00           H  
ATOM   3785  HA  ILE C 838     -39.028 -13.573  19.860  1.00  0.00           H  
ATOM   3786  HB  ILE C 838     -37.193 -13.583  21.699  1.00  0.00           H  
ATOM   3787 HG12 ILE C 838     -38.597 -16.180  20.980  1.00  0.00           H  
ATOM   3788 HG13 ILE C 838     -37.539 -15.273  19.926  1.00  0.00           H  
ATOM   3789 HG21 ILE C 838     -37.521 -14.843  23.722  1.00  0.00           H  
ATOM   3790 HG22 ILE C 838     -38.773 -13.654  23.714  1.00  0.00           H  
ATOM   3791 HG23 ILE C 838     -39.164 -15.297  23.282  1.00  0.00           H  
ATOM   3792 HD11 ILE C 838     -36.157 -16.902  20.914  1.00  0.00           H  
ATOM   3793 HD12 ILE C 838     -35.720 -15.433  21.747  1.00  0.00           H  
ATOM   3794 HD13 ILE C 838     -36.749 -16.620  22.541  1.00  0.00           H  
ATOM   3795  N   ILE C 839     -41.246 -13.266  22.315  1.00 97.86           N  
ATOM   3796  CA  ILE C 839     -42.583 -13.666  22.764  1.00 97.86           C  
ATOM   3797  C   ILE C 839     -43.682 -12.876  22.028  1.00 97.86           C  
ATOM   3798  O   ILE C 839     -44.662 -13.484  21.599  1.00 97.86           O  
ATOM   3799  CB  ILE C 839     -42.708 -13.496  24.312  1.00 97.86           C  
ATOM   3800  CG1 ILE C 839     -43.903 -14.317  24.857  1.00 97.86           C  
ATOM   3801  CG2 ILE C 839     -42.787 -12.036  24.816  1.00 97.86           C  
ATOM   3802  CD1 ILE C 839     -43.961 -14.411  26.388  1.00 97.86           C  
ATOM   3803  H   ILE C 839     -40.754 -12.570  22.859  1.00  0.00           H  
ATOM   3804  HA  ILE C 839     -42.718 -14.726  22.535  1.00  0.00           H  
ATOM   3805  HB  ILE C 839     -41.803 -13.931  24.741  1.00  0.00           H  
ATOM   3806 HG12 ILE C 839     -44.843 -13.903  24.490  1.00  0.00           H  
ATOM   3807 HG13 ILE C 839     -43.849 -15.333  24.463  1.00  0.00           H  
ATOM   3808 HG21 ILE C 839     -42.510 -11.965  25.868  1.00  0.00           H  
ATOM   3809 HG22 ILE C 839     -42.126 -11.376  24.263  1.00  0.00           H  
ATOM   3810 HG23 ILE C 839     -43.795 -11.632  24.715  1.00  0.00           H  
ATOM   3811 HD11 ILE C 839     -44.776 -15.062  26.703  1.00  0.00           H  
ATOM   3812 HD12 ILE C 839     -43.035 -14.821  26.793  1.00  0.00           H  
ATOM   3813 HD13 ILE C 839     -44.126 -13.436  26.846  1.00  0.00           H  
ATOM   3814  N   ALA C 840     -43.538 -11.546  21.883  1.00 49.45           N  
ATOM   3815  CA  ALA C 840     -44.582 -10.665  21.359  1.00 49.45           C  
ATOM   3816  C   ALA C 840     -44.488 -10.506  19.837  1.00 49.45           C  
ATOM   3817  O   ALA C 840     -45.520 -10.286  19.204  1.00 49.45           O  
ATOM   3818  CB  ALA C 840     -44.429  -9.262  21.978  1.00 49.45           C  
ATOM   3819  H   ALA C 840     -42.691 -11.108  22.224  1.00  0.00           H  
ATOM   3820  HA  ALA C 840     -45.566 -11.058  21.622  1.00  0.00           H  
ATOM   3821  HB1 ALA C 840     -45.307  -8.650  21.768  1.00  0.00           H  
ATOM   3822  HB2 ALA C 840     -44.327  -9.318  23.063  1.00  0.00           H  
ATOM   3823  HB3 ALA C 840     -43.568  -8.720  21.588  1.00  0.00           H  
ATOM   3824  N   LYS C 841     -43.283 -10.637  19.249  1.00116.63           N  
ATOM   3825  CA  LYS C 841     -43.023 -10.456  17.820  1.00116.63           C  
ATOM   3826  C   LYS C 841     -42.255 -11.646  17.194  1.00116.63           C  
ATOM   3827  O   LYS C 841     -41.164 -11.415  16.669  1.00116.63           O  
ATOM   3828  CB  LYS C 841     -42.293  -9.105  17.588  1.00116.63           C  
ATOM   3829  CG  LYS C 841     -42.918  -7.849  18.221  1.00116.63           C  
ATOM   3830  CD  LYS C 841     -44.263  -7.442  17.607  1.00116.63           C  
ATOM   3831  CE  LYS C 841     -44.883  -6.250  18.346  1.00116.63           C  
ATOM   3832  NZ  LYS C 841     -46.194  -5.891  17.781  1.00116.63           N1+
ATOM   3833  H   LYS C 841     -42.486 -10.847  19.834  1.00  0.00           H  
ATOM   3834  HA  LYS C 841     -43.966 -10.414  17.273  1.00  0.00           H  
ATOM   3835  HB2 LYS C 841     -41.273  -9.180  17.967  1.00  0.00           H  
ATOM   3836  HB3 LYS C 841     -42.203  -8.940  16.517  1.00  0.00           H  
ATOM   3837  HG2 LYS C 841     -43.019  -7.982  19.298  1.00  0.00           H  
ATOM   3838  HG3 LYS C 841     -42.219  -7.021  18.099  1.00  0.00           H  
ATOM   3839  HD2 LYS C 841     -44.123  -7.198  16.553  1.00  0.00           H  
ATOM   3840  HD3 LYS C 841     -44.957  -8.281  17.636  1.00  0.00           H  
ATOM   3841  HE2 LYS C 841     -45.017  -6.492  19.401  1.00  0.00           H  
ATOM   3842  HE3 LYS C 841     -44.223  -5.383  18.295  1.00  0.00           H  
ATOM   3843  HZ1 LYS C 841     -46.089  -5.641  16.808  1.00  0.00           H  
ATOM   3844  HZ2 LYS C 841     -46.820  -6.680  17.859  1.00  0.00           H  
ATOM   3845  HZ3 LYS C 841     -46.577  -5.108  18.291  1.00  0.00           H  
ATOM   3846  N   PRO C 842     -42.765 -12.905  17.203  1.00 62.80           N  
ATOM   3847  CA  PRO C 842     -42.151 -14.053  16.499  1.00 62.80           C  
ATOM   3848  C   PRO C 842     -41.793 -13.837  15.011  1.00 62.80           C  
ATOM   3849  O   PRO C 842     -40.911 -14.525  14.501  1.00 62.80           O  
ATOM   3850  CB  PRO C 842     -43.172 -15.195  16.608  1.00 62.80           C  
ATOM   3851  CG  PRO C 842     -44.012 -14.863  17.824  1.00 62.80           C  
ATOM   3852  CD  PRO C 842     -43.947 -13.343  17.950  1.00 62.80           C  
ATOM   3853  HA  PRO C 842     -41.245 -14.321  17.045  1.00  0.00           H  
ATOM   3854  HB2 PRO C 842     -43.826 -15.225  15.734  1.00  0.00           H  
ATOM   3855  HB3 PRO C 842     -42.695 -16.172  16.690  1.00  0.00           H  
ATOM   3856  HG2 PRO C 842     -45.033 -15.238  17.752  1.00  0.00           H  
ATOM   3857  HG3 PRO C 842     -43.556 -15.315  18.706  1.00  0.00           H  
ATOM   3858  HD2 PRO C 842     -44.840 -12.877  17.532  1.00  0.00           H  
ATOM   3859  HD3 PRO C 842     -43.882 -13.094  19.005  1.00  0.00           H  
ATOM   3860  N   GLU C 843     -42.456 -12.884  14.331  1.00 57.09           N  
ATOM   3861  CA  GLU C 843     -42.226 -12.516  12.933  1.00 57.09           C  
ATOM   3862  C   GLU C 843     -40.986 -11.620  12.749  1.00 57.09           C  
ATOM   3863  O   GLU C 843     -40.358 -11.686  11.693  1.00 57.09           O  
ATOM   3864  CB  GLU C 843     -43.452 -11.717  12.428  1.00 57.09           C  
ATOM   3865  CG  GLU C 843     -44.768 -12.523  12.357  1.00 57.09           C  
ATOM   3866  CD  GLU C 843     -44.754 -13.689  11.361  1.00 57.09           C  
ATOM   3867  OE1 GLU C 843     -43.876 -13.699  10.469  1.00 57.09           O  
ATOM   3868  OE2 GLU C 843     -45.645 -14.553  11.504  1.00 57.09           O1-
ATOM   3869  H   GLU C 843     -43.182 -12.379  14.817  1.00  0.00           H  
ATOM   3870  HA  GLU C 843     -42.080 -13.419  12.339  1.00  0.00           H  
ATOM   3871  HB2 GLU C 843     -43.612 -10.847  13.068  1.00  0.00           H  
ATOM   3872  HB3 GLU C 843     -43.245 -11.309  11.436  1.00  0.00           H  
ATOM   3873  HG2 GLU C 843     -45.027 -12.908  13.344  1.00  0.00           H  
ATOM   3874  HG3 GLU C 843     -45.580 -11.856  12.068  1.00  0.00           H  
ATOM   3875  N   ARG C 844     -40.621 -10.802  13.754  1.00 66.54           N  
ATOM   3876  CA  ARG C 844     -39.427  -9.944  13.737  1.00 66.54           C  
ATOM   3877  C   ARG C 844     -38.145 -10.746  14.012  1.00 66.54           C  
ATOM   3878  O   ARG C 844     -37.075 -10.366  13.539  1.00 66.54           O  
ATOM   3879  CB  ARG C 844     -39.547  -8.874  14.845  1.00 66.54           C  
ATOM   3880  CG  ARG C 844     -40.620  -7.806  14.587  1.00 66.54           C  
ATOM   3881  CD  ARG C 844     -40.249  -6.852  13.445  1.00 66.54           C  
ATOM   3882  NE  ARG C 844     -41.203  -5.740  13.354  1.00 66.54           N  
ATOM   3883  CZ  ARG C 844     -41.345  -4.920  12.299  1.00 66.54           C  
ATOM   3884  NH1 ARG C 844     -40.600  -5.069  11.194  1.00 66.54           N1+
ATOM   3885  NH2 ARG C 844     -42.248  -3.933  12.353  1.00 66.54           N1+
ATOM   3886  H   ARG C 844     -41.159 -10.831  14.608  1.00  0.00           H  
ATOM   3887  HA  ARG C 844     -39.324  -9.471  12.759  1.00  0.00           H  
ATOM   3888  HB2 ARG C 844     -39.756  -9.361  15.798  1.00  0.00           H  
ATOM   3889  HB3 ARG C 844     -38.590  -8.367  14.986  1.00  0.00           H  
ATOM   3890  HG2 ARG C 844     -41.580  -8.278  14.375  1.00  0.00           H  
ATOM   3891  HG3 ARG C 844     -40.759  -7.226  15.501  1.00  0.00           H  
ATOM   3892  HD2 ARG C 844     -39.251  -6.440  13.597  1.00  0.00           H  
ATOM   3893  HD3 ARG C 844     -40.238  -7.392  12.498  1.00  0.00           H  
ATOM   3894  HE  ARG C 844     -41.760  -5.567  14.178  1.00  0.00           H  
ATOM   3895 HH11 ARG C 844     -39.915  -5.810  11.144  1.00  0.00           H  
ATOM   3896 HH12 ARG C 844     -40.714  -4.449  10.405  1.00  0.00           H  
ATOM   3897 HH21 ARG C 844     -42.817  -3.803  13.177  1.00  0.00           H  
ATOM   3898 HH22 ARG C 844     -42.368  -3.307  11.569  1.00  0.00           H  
ATOM   3899  N   ASN C 845     -38.270 -11.852  14.756  1.00 34.37           N  
ATOM   3900  CA  ASN C 845     -37.229 -12.827  15.062  1.00 34.37           C  
ATOM   3901  C   ASN C 845     -36.866 -13.656  13.808  1.00 34.37           C  
ATOM   3902  O   ASN C 845     -37.764 -13.886  12.968  1.00 34.37           O  
ATOM   3903  CB  ASN C 845     -37.813 -13.709  16.187  1.00 34.37           C  
ATOM   3904  CG  ASN C 845     -36.896 -14.825  16.683  1.00 34.37           C  
ATOM   3905  ND2 ASN C 845     -37.476 -16.014  16.852  1.00 34.37           N  
ATOM   3906  OD1 ASN C 845     -35.698 -14.631  16.878  1.00 34.37           O  
ATOM   3907  OXT ASN C 845     -35.681 -14.046  13.717  1.00 34.37           O1-
ATOM   3908  H   ASN C 845     -39.200 -12.084  15.074  1.00  0.00           H  
ATOM   3909  HA  ASN C 845     -36.340 -12.305  15.418  1.00  0.00           H  
ATOM   3910  HB2 ASN C 845     -38.055 -13.085  17.050  1.00  0.00           H  
ATOM   3911  HB3 ASN C 845     -38.756 -14.144  15.861  1.00  0.00           H  
ATOM   3912 HD21 ASN C 845     -38.458 -16.127  16.647  1.00  0.00           H  
ATOM   3913 HD22 ASN C 845     -36.929 -16.799  17.171  1.00  0.00           H  
TER    3914      ASN C 845 
HETATM 3915  C1  UNK Z 999     -22.882  -5.973  53.977  1.00  0.00           C  
HETATM 3916  N1  UNK Z 999     -22.422  -5.248  52.794  1.00  0.00           N  
HETATM 3917  O1  UNK Z 999     -20.096  -4.982  43.654  1.00  0.00           O  
HETATM 3918  S1  UNK Z 999     -18.833  -5.685  46.207  1.00  0.00           S  
HETATM 3919  C2  UNK Z 999     -22.098  -5.591  55.245  1.00  0.00           C  
HETATM 3920  N2  UNK Z 999     -21.311  -4.400  45.519  1.00  0.00           N  
HETATM 3921  C3  UNK Z 999     -24.377  -5.706  54.189  1.00  0.00           C  
HETATM 3922  N3  UNK Z 999     -20.713  -4.914  47.812  1.00  0.00           N  
HETATM 3923  C4  UNK Z 999     -21.302  -5.678  52.069  1.00  0.00           C  
HETATM 3924  N4  UNK Z 999     -20.389  -6.458  52.681  1.00  0.00           N  
HETATM 3925  C5  UNK Z 999     -19.995  -5.748  50.061  1.00  0.00           C  
HETATM 3926  N5  UNK Z 999     -19.082  -6.511  50.701  1.00  0.00           N  
HETATM 3927  C6  UNK Z 999     -21.147  -5.280  50.729  1.00  0.00           C  
HETATM 3928  C7  UNK Z 999     -19.755  -5.536  48.627  1.00  0.00           C  
HETATM 3929  C8  UNK Z 999     -20.411  -4.945  46.505  1.00  0.00           C  
HETATM 3930  C9  UNK Z 999     -20.991  -4.326  44.192  1.00  0.00           C  
HETATM 3931  C10 UNK Z 999     -21.804  -3.433  43.290  1.00  0.00           C  
HETATM 3932  C11 UNK Z 999     -18.657  -5.945  47.912  1.00  0.00           C  
HETATM 3933  C12 UNK Z 999     -22.630  -3.944  45.999  1.00  0.00           C  
HETATM 3934  C13 UNK Z 999     -19.326  -6.821  51.969  1.00  0.00           C  
HETATM 3935  C14 UNK Z 999     -22.020  -2.070  43.602  1.00  0.00           C  
HETATM 3936  C15 UNK Z 999     -22.291  -3.941  42.065  1.00  0.00           C  
HETATM 3937  C16 UNK Z 999     -22.731  -1.242  42.711  1.00  0.00           C  
HETATM 3938  C17 UNK Z 999     -22.984  -3.108  41.167  1.00  0.00           C  
HETATM 3939  C18 UNK Z 999     -23.204  -1.757  41.489  1.00  0.00           C  
HETATM 3940  F1  UNK Z 999     -23.869  -0.957  40.623  1.00  0.00           F  
HETATM 3941  H1  UNK Z 999     -22.754  -7.041  53.794  1.00  0.00           H  
HETATM 3942  H2  UNK Z 999     -23.130  -4.735  52.273  1.00  0.00           H  
HETATM 3943  H3  UNK Z 999     -22.254  -4.544  55.508  1.00  0.00           H  
HETATM 3944  H4  UNK Z 999     -24.570  -4.648  54.363  1.00  0.00           H  
HETATM 3945  H5  UNK Z 999     -24.955  -6.012  53.317  1.00  0.00           H  
HETATM 3946  H6  UNK Z 999     -24.760  -6.261  55.047  1.00  0.00           H  
HETATM 3947  H7  UNK Z 999     -21.026  -5.754  55.137  1.00  0.00           H  
HETATM 3948  H8  UNK Z 999     -22.428  -6.190  56.095  1.00  0.00           H  
HETATM 3949  H9  UNK Z 999     -21.887  -4.674  50.227  1.00  0.00           H  
HETATM 3950  H10 UNK Z 999     -17.776  -6.440  48.294  1.00  0.00           H  
HETATM 3951  H11 UNK Z 999     -23.028  -4.609  46.766  1.00  0.00           H  
HETATM 3952  H12 UNK Z 999     -23.397  -3.920  45.226  1.00  0.00           H  
HETATM 3953  H13 UNK Z 999     -22.549  -2.946  46.430  1.00  0.00           H  
HETATM 3954  H14 UNK Z 999     -18.592  -7.436  52.468  1.00  0.00           H  
HETATM 3955  H15 UNK Z 999     -21.636  -1.651  44.522  1.00  0.00           H  
HETATM 3956  H16 UNK Z 999     -22.135  -4.977  41.805  1.00  0.00           H  
HETATM 3957  H17 UNK Z 999     -22.903  -0.206  42.960  1.00  0.00           H  
HETATM 3958  H18 UNK Z 999     -23.354  -3.504  40.233  1.00  0.00           H  
CONECT 3915 3916 3919 3921 3941
CONECT 3916 3915 3923 3942
CONECT 3917 3930
CONECT 3917 3930
CONECT 3918 3929
CONECT 3918 3929
CONECT 3918 3929
CONECT 3918 3929
CONECT 3918 3932
CONECT 3918 3932
CONECT 3918 3932
CONECT 3918 3932
CONECT 3919 3915 3943 3947 3948
CONECT 3920 3929 3930 3933
CONECT 3921 3915 3944 3945 3946
CONECT 3922 3928
CONECT 3922 3928
CONECT 3922 3928
CONECT 3922 3928
CONECT 3922 3929
CONECT 3922 3929
CONECT 3922 3929
CONECT 3922 3929
CONECT 3923 3916
CONECT 3923 3924
CONECT 3923 3924
CONECT 3923 3924
CONECT 3923 3924
CONECT 3923 3927
CONECT 3923 3927
CONECT 3923 3927
CONECT 3923 3927
CONECT 3924 3923
CONECT 3924 3923
CONECT 3924 3923
CONECT 3924 3923
CONECT 3924 3934
CONECT 3924 3934
CONECT 3924 3934
CONECT 3924 3934
CONECT 3925 3926
CONECT 3925 3926
CONECT 3925 3926
CONECT 3925 3926
CONECT 3925 3927
CONECT 3925 3927
CONECT 3925 3927
CONECT 3925 3927
CONECT 3925 3928
CONECT 3926 3925
CONECT 3926 3925
CONECT 3926 3925
CONECT 3926 3925
CONECT 3926 3934
CONECT 3926 3934
CONECT 3926 3934
CONECT 3926 3934
CONECT 3927 3923
CONECT 3927 3923
CONECT 3927 3923
CONECT 3927 3923
CONECT 3927 3925
CONECT 3927 3925
CONECT 3927 3925
CONECT 3927 3925
CONECT 3927 3949
CONECT 3928 3922
CONECT 3928 3922
CONECT 3928 3922
CONECT 3928 3922
CONECT 3928 3925
CONECT 3928 3932
CONECT 3928 3932
CONECT 3928 3932
CONECT 3928 3932
CONECT 3929 3918
CONECT 3929 3918
CONECT 3929 3918
CONECT 3929 3918
CONECT 3929 3920
CONECT 3929 3922
CONECT 3929 3922
CONECT 3929 3922
CONECT 3929 3922
CONECT 3930 3917
CONECT 3930 3917
CONECT 3930 3920 3931
CONECT 3931 3930
CONECT 3931 3935
CONECT 3931 3935
CONECT 3931 3935
CONECT 3931 3935
CONECT 3931 3936
CONECT 3931 3936
CONECT 3931 3936
CONECT 3931 3936
CONECT 3932 3918
CONECT 3932 3918
CONECT 3932 3918
CONECT 3932 3918
CONECT 3932 3928
CONECT 3932 3928
CONECT 3932 3928
CONECT 3932 3928
CONECT 3932 3950
CONECT 3933 3920 3951 3952 3953
CONECT 3934 3924
CONECT 3934 3924
CONECT 3934 3924
CONECT 3934 3924
CONECT 3934 3926
CONECT 3934 3926
CONECT 3934 3926
CONECT 3934 3926
CONECT 3934 3954
CONECT 3935 3931
CONECT 3935 3931
CONECT 3935 3931
CONECT 3935 3931
CONECT 3935 3937
CONECT 3935 3937
CONECT 3935 3937
CONECT 3935 3937
CONECT 3935 3955
CONECT 3936 3931
CONECT 3936 3931
CONECT 3936 3931
CONECT 3936 3931
CONECT 3936 3938
CONECT 3936 3938
CONECT 3936 3938
CONECT 3936 3938
CONECT 3936 3956
CONECT 3937 3935
CONECT 3937 3935
CONECT 3937 3935
CONECT 3937 3935
CONECT 3937 3939
CONECT 3937 3939
CONECT 3937 3939
CONECT 3937 3939
CONECT 3937 3957
CONECT 3938 3936
CONECT 3938 3936
CONECT 3938 3936
CONECT 3938 3936
CONECT 3938 3939
CONECT 3938 3939
CONECT 3938 3939
CONECT 3938 3939
CONECT 3938 3958
CONECT 3939 3937
CONECT 3939 3937
CONECT 3939 3937
CONECT 3939 3937
CONECT 3939 3938
CONECT 3939 3938
CONECT 3939 3938
CONECT 3939 3938
CONECT 3939 3940
CONECT 3940 3939
CONECT 3941 3915
CONECT 3942 3916
CONECT 3943 3919
CONECT 3944 3921
CONECT 3945 3921
CONECT 3946 3921
CONECT 3947 3919
CONECT 3948 3919
CONECT 3949 3927
CONECT 3950 3932
CONECT 3951 3933
CONECT 3952 3933
CONECT 3953 3933
CONECT 3954 3934
CONECT 3955 3935
CONECT 3956 3936
CONECT 3957 3937
CONECT 3958 3938
END
