# Supplementary material for: Selective Negative Allosteric Modulation Of Metabotropic Glutamate Receptors – A Structural Perspective of Ligands and Mutants
Source: Sci Rep. 2015 Sep 11;5:13869. doi: 10.1038/srep13869 (PMC4566082; doi:10.1038/srep13869)
Supplement: Supplementary Dataset 1 [file srep13869-s2.zip › mglu1-model_ifd-fitmanalog.pdb]

ATOM      1  N   ILE A 581     -38.520 -14.365  61.504  1.00 68.83           N1+
ATOM      2  CA  ILE A 581     -39.496 -14.253  60.405  1.00 68.83           C  
ATOM      3  C   ILE A 581     -39.655 -12.770  59.990  1.00 68.83           C  
ATOM      4  O   ILE A 581     -39.935 -11.947  60.864  1.00 68.83           O  
ATOM      5  CB  ILE A 581     -40.839 -14.929  60.807  1.00 68.83           C  
ATOM      6  CG1 ILE A 581     -41.848 -14.970  59.637  1.00 68.83           C  
ATOM      7  CG2 ILE A 581     -41.473 -14.315  62.067  1.00 68.83           C  
ATOM      8  CD1 ILE A 581     -43.158 -15.709  59.948  1.00 68.83           C  
ATOM      9  HA  ILE A 581     -39.075 -14.845  59.596  1.00  0.00           H  
ATOM     10  HB  ILE A 581     -40.603 -15.965  61.053  1.00  0.00           H  
ATOM     11 HG12 ILE A 581     -42.091 -13.962  59.314  1.00  0.00           H  
ATOM     12 HG13 ILE A 581     -41.377 -15.452  58.779  1.00  0.00           H  
ATOM     13 HG21 ILE A 581     -42.268 -14.947  62.459  1.00  0.00           H  
ATOM     14 HG22 ILE A 581     -40.752 -14.187  62.873  1.00  0.00           H  
ATOM     15 HG23 ILE A 581     -41.908 -13.344  61.840  1.00  0.00           H  
ATOM     16 HD11 ILE A 581     -43.777 -15.782  59.053  1.00  0.00           H  
ATOM     17 HD12 ILE A 581     -42.968 -16.723  60.300  1.00  0.00           H  
ATOM     18 HD13 ILE A 581     -43.749 -15.191  60.704  1.00  0.00           H  
ATOM     19  H1  ILE A 581     -37.630 -13.998  61.201  1.00  0.00           H  
ATOM     20  H2  ILE A 581     -38.854 -13.828  62.291  1.00  0.00           H  
ATOM     21  H3  ILE A 581     -38.418 -15.334  61.770  1.00  0.00           H  
ATOM     22  N   PRO A 582     -39.496 -12.405  58.694  1.00 54.58           N  
ATOM     23  CA  PRO A 582     -39.770 -11.056  58.155  1.00 54.58           C  
ATOM     24  C   PRO A 582     -41.177 -10.478  58.437  1.00 54.58           C  
ATOM     25  O   PRO A 582     -41.326  -9.257  58.467  1.00 54.58           O  
ATOM     26  CB  PRO A 582     -39.584 -11.191  56.635  1.00 54.58           C  
ATOM     27  CG  PRO A 582     -38.645 -12.366  56.452  1.00 54.58           C  
ATOM     28  CD  PRO A 582     -38.900 -13.260  57.663  1.00 54.58           C  
ATOM     29  HA  PRO A 582     -39.017 -10.377  58.558  1.00  0.00           H  
ATOM     30  HB2 PRO A 582     -40.525 -11.433  56.143  1.00  0.00           H  
ATOM     31  HB3 PRO A 582     -39.200 -10.279  56.179  1.00  0.00           H  
ATOM     32  HG2 PRO A 582     -38.789 -12.883  55.502  1.00  0.00           H  
ATOM     33  HG3 PRO A 582     -37.616 -12.005  56.478  1.00  0.00           H  
ATOM     34  HD2 PRO A 582     -39.604 -14.051  57.402  1.00  0.00           H  
ATOM     35  HD3 PRO A 582     -37.967 -13.719  57.995  1.00  0.00           H  
ATOM     36  N   VAL A 583     -42.192 -11.340  58.645  1.00 26.01           N  
ATOM     37  CA  VAL A 583     -43.589 -10.977  58.916  1.00 26.01           C  
ATOM     38  C   VAL A 583     -43.753 -10.336  60.303  1.00 26.01           C  
ATOM     39  O   VAL A 583     -44.512  -9.377  60.420  1.00 26.01           O  
ATOM     40  CB  VAL A 583     -44.506 -12.230  58.810  1.00 26.01           C  
ATOM     41  CG1 VAL A 583     -45.995 -11.920  59.087  1.00 26.01           C  
ATOM     42  CG2 VAL A 583     -44.379 -12.922  57.440  1.00 26.01           C  
ATOM     43  H   VAL A 583     -41.990 -12.326  58.581  1.00  0.00           H  
ATOM     44  HA  VAL A 583     -43.901 -10.251  58.163  1.00  0.00           H  
ATOM     45  HB  VAL A 583     -44.191 -12.950  59.566  1.00  0.00           H  
ATOM     46 HG11 VAL A 583     -46.616 -12.802  58.927  1.00  0.00           H  
ATOM     47 HG12 VAL A 583     -46.169 -11.604  60.116  1.00  0.00           H  
ATOM     48 HG13 VAL A 583     -46.364 -11.133  58.429  1.00  0.00           H  
ATOM     49 HG21 VAL A 583     -45.024 -13.799  57.382  1.00  0.00           H  
ATOM     50 HG22 VAL A 583     -44.663 -12.246  56.632  1.00  0.00           H  
ATOM     51 HG23 VAL A 583     -43.362 -13.262  57.245  1.00  0.00           H  
ATOM     52  N   ARG A 584     -43.036 -10.825  61.337  1.00 59.66           N  
ATOM     53  CA  ARG A 584     -43.046 -10.237  62.681  1.00 59.66           C  
ATOM     54  C   ARG A 584     -42.527  -8.800  62.653  1.00 59.66           C  
ATOM     55  O   ARG A 584     -43.185  -7.927  63.208  1.00 59.66           O  
ATOM     56  CB  ARG A 584     -42.207 -11.067  63.674  1.00 59.66           C  
ATOM     57  CG  ARG A 584     -42.969 -12.252  64.284  1.00 59.66           C  
ATOM     58  CD  ARG A 584     -42.100 -13.048  65.271  1.00 59.66           C  
ATOM     59  NE  ARG A 584     -42.534 -14.449  65.362  1.00 59.66           N  
ATOM     60  CZ  ARG A 584     -41.777 -15.490  65.752  1.00 59.66           C  
ATOM     61  NH1 ARG A 584     -40.501 -15.329  66.132  1.00 59.66           N1+
ATOM     62  NH2 ARG A 584     -42.311 -16.718  65.764  1.00 59.66           N1+
ATOM     63  H   ARG A 584     -42.415 -11.602  61.168  1.00  0.00           H  
ATOM     64  HA  ARG A 584     -44.080 -10.203  63.032  1.00  0.00           H  
ATOM     65  HB2 ARG A 584     -41.291 -11.408  63.191  1.00  0.00           H  
ATOM     66  HB3 ARG A 584     -41.881 -10.438  64.503  1.00  0.00           H  
ATOM     67  HG2 ARG A 584     -43.844 -11.874  64.815  1.00  0.00           H  
ATOM     68  HG3 ARG A 584     -43.365 -12.895  63.498  1.00  0.00           H  
ATOM     69  HD2 ARG A 584     -41.064 -13.036  64.933  1.00  0.00           H  
ATOM     70  HD3 ARG A 584     -42.114 -12.587  66.259  1.00  0.00           H  
ATOM     71  HE  ARG A 584     -43.507 -14.618  65.147  1.00  0.00           H  
ATOM     72 HH11 ARG A 584     -40.096 -14.406  66.160  1.00  0.00           H  
ATOM     73 HH12 ARG A 584     -39.953 -16.120  66.439  1.00  0.00           H  
ATOM     74 HH21 ARG A 584     -43.273 -16.860  65.489  1.00  0.00           H  
ATOM     75 HH22 ARG A 584     -41.766 -17.512  66.065  1.00  0.00           H  
ATOM     76  N   TYR A 585     -41.406  -8.549  61.954  1.00 41.65           N  
ATOM     77  CA  TYR A 585     -40.839  -7.217  61.751  1.00 41.65           C  
ATOM     78  C   TYR A 585     -41.795  -6.270  61.021  1.00 41.65           C  
ATOM     79  O   TYR A 585     -41.957  -5.147  61.494  1.00 41.65           O  
ATOM     80  CB  TYR A 585     -39.473  -7.311  61.047  1.00 41.65           C  
ATOM     81  CG  TYR A 585     -38.347  -7.601  62.022  1.00 41.65           C  
ATOM     82  CD1 TYR A 585     -38.214  -8.888  62.580  1.00 41.65           C  
ATOM     83  CD2 TYR A 585     -37.461  -6.577  62.416  1.00 41.65           C  
ATOM     84  CE1 TYR A 585     -37.191  -9.157  63.508  1.00 41.65           C  
ATOM     85  CE2 TYR A 585     -36.431  -6.847  63.339  1.00 41.65           C  
ATOM     86  CZ  TYR A 585     -36.290  -8.141  63.877  1.00 41.65           C  
ATOM     87  OH  TYR A 585     -35.282  -8.416  64.754  1.00 41.65           O  
ATOM     88  H   TYR A 585     -40.948  -9.322  61.495  1.00  0.00           H  
ATOM     89  HA  TYR A 585     -40.676  -6.776  62.736  1.00  0.00           H  
ATOM     90  HB2 TYR A 585     -39.486  -8.076  60.269  1.00  0.00           H  
ATOM     91  HB3 TYR A 585     -39.241  -6.376  60.535  1.00  0.00           H  
ATOM     92  HD1 TYR A 585     -38.903  -9.672  62.305  1.00  0.00           H  
ATOM     93  HD2 TYR A 585     -37.565  -5.582  62.011  1.00  0.00           H  
ATOM     94  HE1 TYR A 585     -37.093 -10.146  63.929  1.00  0.00           H  
ATOM     95  HE2 TYR A 585     -35.750  -6.059  63.625  1.00  0.00           H  
ATOM     96  HH  TYR A 585     -34.770  -7.655  64.984  1.00  0.00           H  
ATOM     97  N   LEU A 586     -42.477  -6.725  59.950  1.00 30.12           N  
ATOM     98  CA  LEU A 586     -43.531  -5.979  59.246  1.00 30.12           C  
ATOM     99  C   LEU A 586     -44.671  -5.558  60.188  1.00 30.12           C  
ATOM    100  O   LEU A 586     -45.064  -4.392  60.180  1.00 30.12           O  
ATOM    101  CB  LEU A 586     -44.066  -6.797  58.043  1.00 30.12           C  
ATOM    102  CG  LEU A 586     -45.291  -6.187  57.304  1.00 30.12           C  
ATOM    103  CD1 LEU A 586     -44.986  -4.830  56.644  1.00 30.12           C  
ATOM    104  CD2 LEU A 586     -45.922  -7.178  56.314  1.00 30.12           C  
ATOM    105  H   LEU A 586     -42.291  -7.666  59.630  1.00  0.00           H  
ATOM    106  HA  LEU A 586     -43.077  -5.066  58.859  1.00  0.00           H  
ATOM    107  HB2 LEU A 586     -43.253  -6.962  57.339  1.00  0.00           H  
ATOM    108  HB3 LEU A 586     -44.345  -7.790  58.394  1.00  0.00           H  
ATOM    109  HG  LEU A 586     -46.083  -6.006  58.029  1.00  0.00           H  
ATOM    110 HD11 LEU A 586     -45.878  -4.420  56.169  1.00  0.00           H  
ATOM    111 HD12 LEU A 586     -44.648  -4.094  57.373  1.00  0.00           H  
ATOM    112 HD13 LEU A 586     -44.221  -4.907  55.878  1.00  0.00           H  
ATOM    113 HD21 LEU A 586     -46.821  -6.757  55.863  1.00  0.00           H  
ATOM    114 HD22 LEU A 586     -45.253  -7.455  55.506  1.00  0.00           H  
ATOM    115 HD23 LEU A 586     -46.215  -8.098  56.822  1.00  0.00           H  
ATOM    116  N   GLU A 587     -45.174  -6.504  60.999  1.00 30.90           N  
ATOM    117  CA  GLU A 587     -46.267  -6.297  61.946  1.00 30.90           C  
ATOM    118  C   GLU A 587     -45.856  -5.397  63.123  1.00 30.90           C  
ATOM    119  O   GLU A 587     -46.703  -4.647  63.608  1.00 30.90           O  
ATOM    120  CB  GLU A 587     -46.727  -7.658  62.504  1.00 30.90           C  
ATOM    121  CG  GLU A 587     -47.586  -8.467  61.512  1.00 30.90           C  
ATOM    122  CD  GLU A 587     -48.104  -9.792  62.083  1.00 30.90           C  
ATOM    123  OE1 GLU A 587     -47.944 -10.018  63.304  1.00 30.90           O  
ATOM    124  OE2 GLU A 587     -48.666 -10.564  61.277  1.00 30.90           O1-
ATOM    125  H   GLU A 587     -44.795  -7.440  60.935  1.00  0.00           H  
ATOM    126  HA  GLU A 587     -47.100  -5.815  61.430  1.00  0.00           H  
ATOM    127  HB2 GLU A 587     -45.865  -8.248  62.820  1.00  0.00           H  
ATOM    128  HB3 GLU A 587     -47.322  -7.493  63.406  1.00  0.00           H  
ATOM    129  HG2 GLU A 587     -48.450  -7.876  61.209  1.00  0.00           H  
ATOM    130  HG3 GLU A 587     -47.023  -8.677  60.602  1.00  0.00           H  
ATOM    131  N   TRP A 588     -44.583  -5.440  63.564  1.00 71.21           N  
ATOM    132  CA  TRP A 588     -44.049  -4.580  64.621  1.00 71.21           C  
ATOM    133  C   TRP A 588     -44.030  -3.111  64.183  1.00 71.21           C  
ATOM    134  O   TRP A 588     -44.743  -2.307  64.782  1.00 71.21           O  
ATOM    135  CB  TRP A 588     -42.649  -5.038  65.098  1.00 71.21           C  
ATOM    136  CG  TRP A 588     -42.556  -6.380  65.774  1.00 71.21           C  
ATOM    137  CD1 TRP A 588     -41.538  -7.258  65.614  1.00 71.21           C  
ATOM    138  CD2 TRP A 588     -43.489  -7.025  66.704  1.00 71.21           C  
ATOM    139  CE2 TRP A 588     -43.003  -8.340  66.985  1.00 71.21           C  
ATOM    140  CE3 TRP A 588     -44.694  -6.647  67.347  1.00 71.21           C  
ATOM    141  NE1 TRP A 588     -41.802  -8.415  66.315  1.00 71.21           N  
ATOM    142  CZ2 TRP A 588     -43.701  -9.243  67.807  1.00 71.21           C  
ATOM    143  CZ3 TRP A 588     -45.397  -7.539  68.180  1.00 71.21           C  
ATOM    144  CH2 TRP A 588     -44.910  -8.840  68.401  1.00 71.21           C  
ATOM    145  H   TRP A 588     -43.952  -6.109  63.140  1.00  0.00           H  
ATOM    146  HA  TRP A 588     -44.738  -4.626  65.459  1.00  0.00           H  
ATOM    147  HB2 TRP A 588     -41.946  -5.026  64.264  1.00  0.00           H  
ATOM    148  HB3 TRP A 588     -42.269  -4.313  65.819  1.00  0.00           H  
ATOM    149  HD1 TRP A 588     -40.672  -7.083  64.993  1.00  0.00           H  
ATOM    150  HE1 TRP A 588     -41.172  -9.203  66.321  1.00  0.00           H  
ATOM    151  HE3 TRP A 588     -45.098  -5.657  67.218  1.00  0.00           H  
ATOM    152  HZ2 TRP A 588     -43.307 -10.232  67.990  1.00  0.00           H  
ATOM    153  HZ3 TRP A 588     -46.317  -7.222  68.648  1.00  0.00           H  
ATOM    154  HH2 TRP A 588     -45.455  -9.521  69.038  1.00  0.00           H  
ATOM    155  N   SER A 589     -43.268  -2.778  63.127  1.00143.64           N  
ATOM    156  CA  SER A 589     -43.215  -1.446  62.515  1.00143.64           C  
ATOM    157  C   SER A 589     -42.356  -1.420  61.235  1.00143.64           C  
ATOM    158  O   SER A 589     -42.449  -0.464  60.466  1.00143.64           O  
ATOM    159  CB  SER A 589     -42.691  -0.390  63.529  1.00143.64           C  
ATOM    160  OG  SER A 589     -42.775   0.926  63.019  1.00143.64           O  
ATOM    161  H   SER A 589     -42.765  -3.523  62.667  1.00  0.00           H  
ATOM    162  HA  SER A 589     -44.234  -1.183  62.225  1.00  0.00           H  
ATOM    163  HB2 SER A 589     -43.252  -0.387  64.461  1.00  0.00           H  
ATOM    164  HB3 SER A 589     -41.654  -0.599  63.793  1.00  0.00           H  
ATOM    165  HG  SER A 589     -42.305   0.961  62.198  1.00  0.00           H  
ATOM    166  N   ASN A 590     -41.488  -2.422  61.028  1.00 62.64           N  
ATOM    167  CA  ASN A 590     -40.394  -2.389  60.068  1.00 62.64           C  
ATOM    168  C   ASN A 590     -40.716  -3.270  58.848  1.00 62.64           C  
ATOM    169  O   ASN A 590     -40.442  -4.469  58.827  1.00 62.64           O  
ATOM    170  CB  ASN A 590     -39.127  -2.873  60.818  1.00 62.64           C  
ATOM    171  CG  ASN A 590     -37.823  -2.472  60.128  1.00 62.64           C  
ATOM    172  ND2 ASN A 590     -36.718  -3.113  60.502  1.00 62.64           N  
ATOM    173  OD1 ASN A 590     -37.809  -1.597  59.269  1.00 62.64           O  
ATOM    174  H   ASN A 590     -41.508  -3.218  61.648  1.00  0.00           H  
ATOM    175  HA  ASN A 590     -40.243  -1.360  59.733  1.00  0.00           H  
ATOM    176  HB2 ASN A 590     -39.096  -2.417  61.808  1.00  0.00           H  
ATOM    177  HB3 ASN A 590     -39.149  -3.950  60.990  1.00  0.00           H  
ATOM    178 HD21 ASN A 590     -36.753  -3.822  61.218  1.00  0.00           H  
ATOM    179 HD22 ASN A 590     -35.844  -2.895  60.042  1.00  0.00           H  
ATOM    180  N   ILE A 591     -41.245  -2.624  57.796  1.00102.66           N  
ATOM    181  CA  ILE A 591     -41.496  -3.162  56.449  1.00102.66           C  
ATOM    182  C   ILE A 591     -40.218  -3.626  55.716  1.00102.66           C  
ATOM    183  O   ILE A 591     -40.290  -4.331  54.713  1.00102.66           O  
ATOM    184  CB  ILE A 591     -42.224  -2.055  55.626  1.00102.66           C  
ATOM    185  CG1 ILE A 591     -42.733  -2.562  54.254  1.00102.66           C  
ATOM    186  CG2 ILE A 591     -41.371  -0.774  55.448  1.00102.66           C  
ATOM    187  CD1 ILE A 591     -43.811  -1.673  53.622  1.00102.66           C  
ATOM    188  H   ILE A 591     -41.452  -1.644  57.923  1.00  0.00           H  
ATOM    189  HA  ILE A 591     -42.153  -4.024  56.563  1.00  0.00           H  
ATOM    190  HB  ILE A 591     -43.107  -1.778  56.205  1.00  0.00           H  
ATOM    191 HG12 ILE A 591     -41.905  -2.655  53.551  1.00  0.00           H  
ATOM    192 HG13 ILE A 591     -43.145  -3.564  54.366  1.00  0.00           H  
ATOM    193 HG21 ILE A 591     -41.955   0.030  55.002  1.00  0.00           H  
ATOM    194 HG22 ILE A 591     -40.998  -0.394  56.399  1.00  0.00           H  
ATOM    195 HG23 ILE A 591     -40.511  -0.945  54.800  1.00  0.00           H  
ATOM    196 HD11 ILE A 591     -44.176  -2.117  52.695  1.00  0.00           H  
ATOM    197 HD12 ILE A 591     -44.665  -1.553  54.289  1.00  0.00           H  
ATOM    198 HD13 ILE A 591     -43.428  -0.682  53.380  1.00  0.00           H  
ATOM    199  N   GLU A 592     -39.055  -3.188  56.204  1.00 96.23           N  
ATOM    200  CA  GLU A 592     -37.766  -3.175  55.539  1.00 96.23           C  
ATOM    201  C   GLU A 592     -37.170  -4.570  55.252  1.00 96.23           C  
ATOM    202  O   GLU A 592     -36.480  -4.735  54.246  1.00 96.23           O  
ATOM    203  CB  GLU A 592     -36.877  -2.345  56.467  1.00 96.23           C  
ATOM    204  CG  GLU A 592     -35.606  -1.827  55.820  1.00 96.23           C  
ATOM    205  CD  GLU A 592     -34.743  -0.987  56.770  1.00 96.23           C  
ATOM    206  OE1 GLU A 592     -34.707  -1.325  57.974  1.00 96.23           O  
ATOM    207  OE2 GLU A 592     -34.083  -0.054  56.264  1.00 96.23           O1-
ATOM    208  H   GLU A 592     -39.104  -2.650  57.057  1.00  0.00           H  
ATOM    209  HA  GLU A 592     -37.886  -2.640  54.597  1.00  0.00           H  
ATOM    210  HB2 GLU A 592     -37.433  -1.467  56.800  1.00  0.00           H  
ATOM    211  HB3 GLU A 592     -36.642  -2.930  57.357  1.00  0.00           H  
ATOM    212  HG2 GLU A 592     -35.034  -2.680  55.469  1.00  0.00           H  
ATOM    213  HG3 GLU A 592     -35.869  -1.226  54.949  1.00  0.00           H  
ATOM    214  N   SER A 593     -37.480  -5.579  56.083  1.00 72.15           N  
ATOM    215  CA  SER A 593     -37.069  -6.964  55.862  1.00 72.15           C  
ATOM    216  C   SER A 593     -37.990  -7.670  54.848  1.00 72.15           C  
ATOM    217  O   SER A 593     -37.480  -8.391  53.990  1.00 72.15           O  
ATOM    218  CB  SER A 593     -37.118  -7.716  57.206  1.00 72.15           C  
ATOM    219  OG  SER A 593     -36.743  -9.067  57.037  1.00 72.15           O  
ATOM    220  H   SER A 593     -38.063  -5.379  56.883  1.00  0.00           H  
ATOM    221  HA  SER A 593     -36.044  -6.987  55.485  1.00  0.00           H  
ATOM    222  HB2 SER A 593     -36.440  -7.254  57.925  1.00  0.00           H  
ATOM    223  HB3 SER A 593     -38.118  -7.681  57.643  1.00  0.00           H  
ATOM    224  HG  SER A 593     -35.862  -9.094  56.693  1.00  0.00           H  
ATOM    225  N   ILE A 594     -39.322  -7.473  54.937  1.00 80.40           N  
ATOM    226  CA  ILE A 594     -40.300  -8.150  54.076  1.00 80.40           C  
ATOM    227  C   ILE A 594     -40.265  -7.621  52.624  1.00 80.40           C  
ATOM    228  O   ILE A 594     -40.527  -8.391  51.703  1.00 80.40           O  
ATOM    229  CB  ILE A 594     -41.731  -8.080  54.678  1.00 80.40           C  
ATOM    230  CG1 ILE A 594     -42.745  -9.024  53.981  1.00 80.40           C  
ATOM    231  CG2 ILE A 594     -42.297  -6.655  54.741  1.00 80.40           C  
ATOM    232  CD1 ILE A 594     -42.497 -10.517  54.232  1.00 80.40           C  
ATOM    233  H   ILE A 594     -39.677  -6.846  55.644  1.00  0.00           H  
ATOM    234  HA  ILE A 594     -40.021  -9.199  54.076  1.00  0.00           H  
ATOM    235  HB  ILE A 594     -41.665  -8.425  55.711  1.00  0.00           H  
ATOM    236 HG12 ILE A 594     -43.747  -8.812  54.353  1.00  0.00           H  
ATOM    237 HG13 ILE A 594     -42.794  -8.829  52.910  1.00  0.00           H  
ATOM    238 HG21 ILE A 594     -43.348  -6.674  54.992  1.00  0.00           H  
ATOM    239 HG22 ILE A 594     -41.802  -6.094  55.529  1.00  0.00           H  
ATOM    240 HG23 ILE A 594     -42.219  -6.106  53.805  1.00  0.00           H  
ATOM    241 HD11 ILE A 594     -43.259 -11.120  53.738  1.00  0.00           H  
ATOM    242 HD12 ILE A 594     -41.530 -10.843  53.853  1.00  0.00           H  
ATOM    243 HD13 ILE A 594     -42.544 -10.744  55.297  1.00  0.00           H  
ATOM    244  N   ILE A 595     -39.908  -6.342  52.403  1.00 72.84           N  
ATOM    245  CA  ILE A 595     -39.746  -5.768  51.064  1.00 72.84           C  
ATOM    246  C   ILE A 595     -38.467  -6.300  50.386  1.00 72.84           C  
ATOM    247  O   ILE A 595     -38.476  -6.463  49.171  1.00 72.84           O  
ATOM    248  CB  ILE A 595     -39.750  -4.214  51.125  1.00 72.84           C  
ATOM    249  CG1 ILE A 595     -39.792  -3.577  49.715  1.00 72.84           C  
ATOM    250  CG2 ILE A 595     -38.590  -3.648  51.954  1.00 72.84           C  
ATOM    251  CD1 ILE A 595     -40.063  -2.067  49.714  1.00 72.84           C  
ATOM    252  H   ILE A 595     -39.726  -5.743  53.198  1.00  0.00           H  
ATOM    253  HA  ILE A 595     -40.603  -6.077  50.464  1.00  0.00           H  
ATOM    254  HB  ILE A 595     -40.674  -3.928  51.631  1.00  0.00           H  
ATOM    255 HG12 ILE A 595     -38.860  -3.763  49.182  1.00  0.00           H  
ATOM    256 HG13 ILE A 595     -40.574  -4.062  49.129  1.00  0.00           H  
ATOM    257 HG21 ILE A 595     -38.693  -2.578  52.126  1.00  0.00           H  
ATOM    258 HG22 ILE A 595     -38.563  -4.122  52.925  1.00  0.00           H  
ATOM    259 HG23 ILE A 595     -37.627  -3.835  51.483  1.00  0.00           H  
ATOM    260 HD11 ILE A 595     -40.184  -1.698  48.694  1.00  0.00           H  
ATOM    261 HD12 ILE A 595     -40.976  -1.830  50.261  1.00  0.00           H  
ATOM    262 HD13 ILE A 595     -39.243  -1.509  50.165  1.00  0.00           H  
ATOM    263  N   ALA A 596     -37.399  -6.606  51.148  1.00 23.90           N  
ATOM    264  CA  ALA A 596     -36.134  -7.127  50.628  1.00 23.90           C  
ATOM    265  C   ALA A 596     -36.276  -8.570  50.115  1.00 23.90           C  
ATOM    266  O   ALA A 596     -35.763  -8.869  49.038  1.00 23.90           O  
ATOM    267  CB  ALA A 596     -35.066  -7.075  51.733  1.00 23.90           C  
ATOM    268  H   ALA A 596     -37.466  -6.464  52.146  1.00  0.00           H  
ATOM    269  HA  ALA A 596     -35.810  -6.492  49.800  1.00  0.00           H  
ATOM    270  HB1 ALA A 596     -34.102  -7.429  51.366  1.00  0.00           H  
ATOM    271  HB2 ALA A 596     -34.922  -6.053  52.087  1.00  0.00           H  
ATOM    272  HB3 ALA A 596     -35.335  -7.688  52.593  1.00  0.00           H  
ATOM    273  N   ILE A 597     -37.018  -9.436  50.837  1.00 72.87           N  
ATOM    274  CA  ILE A 597     -37.371 -10.786  50.381  1.00 72.87           C  
ATOM    275  C   ILE A 597     -38.407 -10.737  49.243  1.00 72.87           C  
ATOM    276  O   ILE A 597     -38.305 -11.555  48.338  1.00 72.87           O  
ATOM    277  CB  ILE A 597     -37.860 -11.692  51.551  1.00 72.87           C  
ATOM    278  CG1 ILE A 597     -38.144 -13.145  51.098  1.00 72.87           C  
ATOM    279  CG2 ILE A 597     -39.066 -11.120  52.301  1.00 72.87           C  
ATOM    280  CD1 ILE A 597     -38.312 -14.143  52.251  1.00 72.87           C  
ATOM    281  H   ILE A 597     -37.405  -9.122  51.716  1.00  0.00           H  
ATOM    282  HA  ILE A 597     -36.462 -11.243  49.988  1.00  0.00           H  
ATOM    283  HB  ILE A 597     -37.034 -11.735  52.264  1.00  0.00           H  
ATOM    284 HG12 ILE A 597     -39.040 -13.180  50.477  1.00  0.00           H  
ATOM    285 HG13 ILE A 597     -37.325 -13.485  50.463  1.00  0.00           H  
ATOM    286 HG21 ILE A 597     -39.275 -11.669  53.218  1.00  0.00           H  
ATOM    287 HG22 ILE A 597     -38.839 -10.103  52.592  1.00  0.00           H  
ATOM    288 HG23 ILE A 597     -39.972 -11.115  51.696  1.00  0.00           H  
ATOM    289 HD11 ILE A 597     -38.455 -15.154  51.867  1.00  0.00           H  
ATOM    290 HD12 ILE A 597     -37.430 -14.154  52.893  1.00  0.00           H  
ATOM    291 HD13 ILE A 597     -39.179 -13.911  52.869  1.00  0.00           H  
ATOM    292  N   ALA A 598     -39.361  -9.786  49.241  1.00 15.21           N  
ATOM    293  CA  ALA A 598     -40.356  -9.635  48.175  1.00 15.21           C  
ATOM    294  C   ALA A 598     -39.716  -9.165  46.859  1.00 15.21           C  
ATOM    295  O   ALA A 598     -40.056  -9.698  45.808  1.00 15.21           O  
ATOM    296  CB  ALA A 598     -41.436  -8.631  48.601  1.00 15.21           C  
ATOM    297  H   ALA A 598     -39.409  -9.144  50.020  1.00  0.00           H  
ATOM    298  HA  ALA A 598     -40.835 -10.601  48.007  1.00  0.00           H  
ATOM    299  HB1 ALA A 598     -42.193  -8.512  47.825  1.00  0.00           H  
ATOM    300  HB2 ALA A 598     -41.950  -8.970  49.501  1.00  0.00           H  
ATOM    301  HB3 ALA A 598     -41.017  -7.647  48.805  1.00  0.00           H  
ATOM    302  N   PHE A 599     -38.747  -8.233  46.922  1.00 84.27           N  
ATOM    303  CA  PHE A 599     -37.952  -7.756  45.788  1.00 84.27           C  
ATOM    304  C   PHE A 599     -37.113  -8.900  45.197  1.00 84.27           C  
ATOM    305  O   PHE A 599     -37.096  -9.089  43.982  1.00 84.27           O  
ATOM    306  CB  PHE A 599     -37.043  -6.593  46.257  1.00 84.27           C  
ATOM    307  CG  PHE A 599     -36.494  -5.704  45.152  1.00 84.27           C  
ATOM    308  CD1 PHE A 599     -35.619  -6.217  44.173  1.00 84.27           C  
ATOM    309  CD2 PHE A 599     -36.872  -4.346  45.092  1.00 84.27           C  
ATOM    310  CE1 PHE A 599     -35.161  -5.397  43.128  1.00 84.27           C  
ATOM    311  CE2 PHE A 599     -36.396  -3.519  44.055  1.00 84.27           C  
ATOM    312  CZ  PHE A 599     -35.544  -4.047  43.066  1.00 84.27           C  
ATOM    313  H   PHE A 599     -38.536  -7.833  47.828  1.00  0.00           H  
ATOM    314  HA  PHE A 599     -38.643  -7.388  45.027  1.00  0.00           H  
ATOM    315  HB2 PHE A 599     -37.617  -5.944  46.914  1.00  0.00           H  
ATOM    316  HB3 PHE A 599     -36.213  -6.961  46.862  1.00  0.00           H  
ATOM    317  HD1 PHE A 599     -35.282  -7.240  44.208  1.00  0.00           H  
ATOM    318  HD2 PHE A 599     -37.535  -3.929  45.836  1.00  0.00           H  
ATOM    319  HE1 PHE A 599     -34.498  -5.807  42.386  1.00  0.00           H  
ATOM    320  HE2 PHE A 599     -36.691  -2.481  44.014  1.00  0.00           H  
ATOM    321  HZ  PHE A 599     -35.182  -3.417  42.266  1.00  0.00           H  
ATOM    322  N   SER A 600     -36.459  -9.678  46.073  1.00 61.24           N  
ATOM    323  CA  SER A 600     -35.687 -10.874  45.763  1.00 61.24           C  
ATOM    324  C   SER A 600     -36.544 -11.982  45.121  1.00 61.24           C  
ATOM    325  O   SER A 600     -36.105 -12.599  44.153  1.00 61.24           O  
ATOM    326  CB  SER A 600     -35.054 -11.346  47.082  1.00 61.24           C  
ATOM    327  OG  SER A 600     -34.419 -12.590  46.964  1.00 61.24           O  
ATOM    328  H   SER A 600     -36.532  -9.434  47.052  1.00  0.00           H  
ATOM    329  HA  SER A 600     -34.895 -10.606  45.063  1.00  0.00           H  
ATOM    330  HB2 SER A 600     -34.336 -10.614  47.446  1.00  0.00           H  
ATOM    331  HB3 SER A 600     -35.812 -11.450  47.852  1.00  0.00           H  
ATOM    332  HG  SER A 600     -33.582 -12.479  46.534  1.00  0.00           H  
ATOM    333  N   CYS A 601     -37.764 -12.203  45.644  1.00 21.65           N  
ATOM    334  CA  CYS A 601     -38.722 -13.214  45.201  1.00 21.65           C  
ATOM    335  C   CYS A 601     -39.384 -12.863  43.862  1.00 21.65           C  
ATOM    336  O   CYS A 601     -39.735 -13.773  43.118  1.00 21.65           O  
ATOM    337  CB  CYS A 601     -39.838 -13.384  46.252  1.00 21.65           C  
ATOM    338  SG  CYS A 601     -39.292 -14.510  47.565  1.00 21.65           S  
ATOM    339  H   CYS A 601     -38.026 -11.668  46.462  1.00  0.00           H  
ATOM    340  HA  CYS A 601     -38.203 -14.164  45.081  1.00  0.00           H  
ATOM    341  HB2 CYS A 601     -40.150 -12.429  46.673  1.00  0.00           H  
ATOM    342  HB3 CYS A 601     -40.730 -13.836  45.815  1.00  0.00           H  
ATOM    343  HG  CYS A 601     -40.428 -14.467  48.268  1.00  0.00           H  
ATOM    344  N   LEU A 602     -39.526 -11.572  43.522  1.00 28.86           N  
ATOM    345  CA  LEU A 602     -39.961 -11.144  42.194  1.00 28.86           C  
ATOM    346  C   LEU A 602     -38.784 -11.219  41.211  1.00 28.86           C  
ATOM    347  O   LEU A 602     -38.971 -11.660  40.082  1.00 28.86           O  
ATOM    348  CB  LEU A 602     -40.485  -9.694  42.254  1.00 28.86           C  
ATOM    349  CG  LEU A 602     -41.820  -9.524  43.015  1.00 28.86           C  
ATOM    350  CD1 LEU A 602     -42.181  -8.036  43.131  1.00 28.86           C  
ATOM    351  CD2 LEU A 602     -42.979 -10.315  42.389  1.00 28.86           C  
ATOM    352  H   LEU A 602     -39.255 -10.859  44.185  1.00  0.00           H  
ATOM    353  HA  LEU A 602     -40.741 -11.806  41.817  1.00  0.00           H  
ATOM    354  HB2 LEU A 602     -39.727  -9.056  42.711  1.00  0.00           H  
ATOM    355  HB3 LEU A 602     -40.620  -9.313  41.240  1.00  0.00           H  
ATOM    356  HG  LEU A 602     -41.703  -9.909  44.025  1.00  0.00           H  
ATOM    357 HD11 LEU A 602     -43.096  -7.896  43.706  1.00  0.00           H  
ATOM    358 HD12 LEU A 602     -41.390  -7.478  43.634  1.00  0.00           H  
ATOM    359 HD13 LEU A 602     -42.333  -7.588  42.148  1.00  0.00           H  
ATOM    360 HD21 LEU A 602     -43.919 -10.101  42.899  1.00  0.00           H  
ATOM    361 HD22 LEU A 602     -43.108 -10.062  41.336  1.00  0.00           H  
ATOM    362 HD23 LEU A 602     -42.823 -11.391  42.460  1.00  0.00           H  
ATOM    363  N   GLY A 603     -37.571 -10.857  41.654  1.00 14.68           N  
ATOM    364  CA  GLY A 603     -36.347 -10.877  40.867  1.00 14.68           C  
ATOM    365  C   GLY A 603     -35.913 -12.274  40.410  1.00 14.68           C  
ATOM    366  O   GLY A 603     -35.560 -12.441  39.244  1.00 14.68           O  
ATOM    367  H   GLY A 603     -37.496 -10.507  42.601  1.00  0.00           H  
ATOM    368  HA2 GLY A 603     -36.446 -10.213  40.007  1.00  0.00           H  
ATOM    369  HA3 GLY A 603     -35.567 -10.470  41.502  1.00  0.00           H  
ATOM    370  N   ILE A 604     -35.971 -13.273  41.309  1.00 70.16           N  
ATOM    371  CA  ILE A 604     -35.634 -14.675  41.040  1.00 70.16           C  
ATOM    372  C   ILE A 604     -36.613 -15.320  40.036  1.00 70.16           C  
ATOM    373  O   ILE A 604     -36.176 -16.115  39.207  1.00 70.16           O  
ATOM    374  CB  ILE A 604     -35.574 -15.467  42.380  1.00 70.16           C  
ATOM    375  CG1 ILE A 604     -34.867 -16.825  42.219  1.00 70.16           C  
ATOM    376  CG2 ILE A 604     -36.946 -15.653  43.048  1.00 70.16           C  
ATOM    377  CD1 ILE A 604     -34.647 -17.579  43.540  1.00 70.16           C  
ATOM    378  H   ILE A 604     -36.253 -13.044  42.254  1.00  0.00           H  
ATOM    379  HA  ILE A 604     -34.639 -14.680  40.590  1.00  0.00           H  
ATOM    380  HB  ILE A 604     -34.962 -14.877  43.064  1.00  0.00           H  
ATOM    381 HG12 ILE A 604     -35.419 -17.466  41.532  1.00  0.00           H  
ATOM    382 HG13 ILE A 604     -33.896 -16.642  41.761  1.00  0.00           H  
ATOM    383 HG21 ILE A 604     -36.850 -15.933  44.096  1.00  0.00           H  
ATOM    384 HG22 ILE A 604     -37.490 -14.720  43.012  1.00  0.00           H  
ATOM    385 HG23 ILE A 604     -37.551 -16.413  42.551  1.00  0.00           H  
ATOM    386 HD11 ILE A 604     -34.082 -18.494  43.378  1.00  0.00           H  
ATOM    387 HD12 ILE A 604     -34.092 -16.969  44.253  1.00  0.00           H  
ATOM    388 HD13 ILE A 604     -35.590 -17.867  44.004  1.00  0.00           H  
ATOM    389  N   LEU A 605     -37.909 -14.951  40.078  1.00 23.96           N  
ATOM    390  CA  LEU A 605     -38.939 -15.446  39.164  1.00 23.96           C  
ATOM    391  C   LEU A 605     -38.794 -14.838  37.763  1.00 23.96           C  
ATOM    392  O   LEU A 605     -39.001 -15.556  36.788  1.00 23.96           O  
ATOM    393  CB  LEU A 605     -40.347 -15.105  39.702  1.00 23.96           C  
ATOM    394  CG  LEU A 605     -40.786 -15.902  40.948  1.00 23.96           C  
ATOM    395  CD1 LEU A 605     -42.111 -15.343  41.493  1.00 23.96           C  
ATOM    396  CD2 LEU A 605     -40.914 -17.411  40.685  1.00 23.96           C  
ATOM    397  H   LEU A 605     -38.194 -14.282  40.780  1.00  0.00           H  
ATOM    398  HA  LEU A 605     -38.832 -16.526  39.060  1.00  0.00           H  
ATOM    399  HB2 LEU A 605     -40.392 -14.037  39.925  1.00  0.00           H  
ATOM    400  HB3 LEU A 605     -41.090 -15.271  38.920  1.00  0.00           H  
ATOM    401  HG  LEU A 605     -40.026 -15.785  41.718  1.00  0.00           H  
ATOM    402 HD11 LEU A 605     -42.402 -15.850  42.414  1.00  0.00           H  
ATOM    403 HD12 LEU A 605     -42.032 -14.279  41.719  1.00  0.00           H  
ATOM    404 HD13 LEU A 605     -42.921 -15.469  40.774  1.00  0.00           H  
ATOM    405 HD21 LEU A 605     -41.279 -17.932  41.570  1.00  0.00           H  
ATOM    406 HD22 LEU A 605     -41.611 -17.613  39.871  1.00  0.00           H  
ATOM    407 HD23 LEU A 605     -39.957 -17.863  40.427  1.00  0.00           H  
ATOM    408  N   VAL A 606     -38.399 -13.555  37.649  1.00 17.87           N  
ATOM    409  CA  VAL A 606     -38.118 -12.895  36.369  1.00 17.87           C  
ATOM    410  C   VAL A 606     -36.824 -13.459  35.747  1.00 17.87           C  
ATOM    411  O   VAL A 606     -36.786 -13.645  34.534  1.00 17.87           O  
ATOM    412  CB  VAL A 606     -38.036 -11.351  36.556  1.00 17.87           C  
ATOM    413  CG1 VAL A 606     -37.650 -10.587  35.268  1.00 17.87           C  
ATOM    414  CG2 VAL A 606     -39.377 -10.767  37.040  1.00 17.87           C  
ATOM    415  H   VAL A 606     -38.263 -13.014  38.493  1.00  0.00           H  
ATOM    416  HA  VAL A 606     -38.939 -13.111  35.683  1.00  0.00           H  
ATOM    417  HB  VAL A 606     -37.281 -11.139  37.314  1.00  0.00           H  
ATOM    418 HG11 VAL A 606     -37.579  -9.516  35.458  1.00  0.00           H  
ATOM    419 HG12 VAL A 606     -36.696 -10.896  34.849  1.00  0.00           H  
ATOM    420 HG13 VAL A 606     -38.398 -10.733  34.488  1.00  0.00           H  
ATOM    421 HG21 VAL A 606     -39.260  -9.738  37.380  1.00  0.00           H  
ATOM    422 HG22 VAL A 606     -40.112 -10.765  36.235  1.00  0.00           H  
ATOM    423 HG23 VAL A 606     -39.824 -11.336  37.849  1.00  0.00           H  
ATOM    424  N   THR A 607     -35.799 -13.788  36.556  1.00 21.66           N  
ATOM    425  CA  THR A 607     -34.535 -14.373  36.089  1.00 21.66           C  
ATOM    426  C   THR A 607     -34.753 -15.815  35.606  1.00 21.66           C  
ATOM    427  O   THR A 607     -34.220 -16.183  34.561  1.00 21.66           O  
ATOM    428  CB  THR A 607     -33.488 -14.372  37.228  1.00 21.66           C  
ATOM    429  CG2 THR A 607     -32.108 -14.904  36.800  1.00 21.66           C  
ATOM    430  OG1 THR A 607     -33.276 -13.044  37.644  1.00 21.66           O  
ATOM    431  H   THR A 607     -35.899 -13.617  37.548  1.00  0.00           H  
ATOM    432  HA  THR A 607     -34.159 -13.776  35.255  1.00  0.00           H  
ATOM    433  HB  THR A 607     -33.847 -14.940  38.088  1.00  0.00           H  
ATOM    434  HG1 THR A 607     -34.072 -12.721  38.044  1.00  0.00           H  
ATOM    435 HG21 THR A 607     -31.376 -14.757  37.592  1.00  0.00           H  
ATOM    436 HG22 THR A 607     -32.129 -15.971  36.577  1.00  0.00           H  
ATOM    437 HG23 THR A 607     -31.737 -14.385  35.915  1.00  0.00           H  
ATOM    438  N   LEU A 608     -35.568 -16.601  36.334  1.00 27.99           N  
ATOM    439  CA  LEU A 608     -35.972 -17.962  35.980  1.00 27.99           C  
ATOM    440  C   LEU A 608     -36.792 -17.977  34.684  1.00 27.99           C  
ATOM    441  O   LEU A 608     -36.545 -18.829  33.832  1.00 27.99           O  
ATOM    442  CB  LEU A 608     -36.786 -18.575  37.144  1.00 27.99           C  
ATOM    443  CG  LEU A 608     -37.313 -20.014  36.917  1.00 27.99           C  
ATOM    444  CD1 LEU A 608     -36.170 -21.032  36.769  1.00 27.99           C  
ATOM    445  CD2 LEU A 608     -38.269 -20.425  38.045  1.00 27.99           C  
ATOM    446  H   LEU A 608     -35.954 -16.222  37.189  1.00  0.00           H  
ATOM    447  HA  LEU A 608     -35.063 -18.547  35.826  1.00  0.00           H  
ATOM    448  HB2 LEU A 608     -36.174 -18.566  38.046  1.00  0.00           H  
ATOM    449  HB3 LEU A 608     -37.634 -17.923  37.359  1.00  0.00           H  
ATOM    450  HG  LEU A 608     -37.905 -20.045  36.002  1.00  0.00           H  
ATOM    451 HD11 LEU A 608     -36.559 -22.044  36.654  1.00  0.00           H  
ATOM    452 HD12 LEU A 608     -35.559 -20.823  35.891  1.00  0.00           H  
ATOM    453 HD13 LEU A 608     -35.516 -21.025  37.642  1.00  0.00           H  
ATOM    454 HD21 LEU A 608     -38.674 -21.423  37.876  1.00  0.00           H  
ATOM    455 HD22 LEU A 608     -37.762 -20.430  39.011  1.00  0.00           H  
ATOM    456 HD23 LEU A 608     -39.112 -19.737  38.117  1.00  0.00           H  
ATOM    457  N   PHE A 609     -37.730 -17.025  34.528  1.00 45.62           N  
ATOM    458  CA  PHE A 609     -38.570 -16.871  33.344  1.00 45.62           C  
ATOM    459  C   PHE A 609     -37.727 -16.553  32.099  1.00 45.62           C  
ATOM    460  O   PHE A 609     -37.883 -17.222  31.078  1.00 45.62           O  
ATOM    461  CB  PHE A 609     -39.635 -15.775  33.578  1.00 45.62           C  
ATOM    462  CG  PHE A 609     -40.684 -15.747  32.481  1.00 45.62           C  
ATOM    463  CD1 PHE A 609     -41.874 -16.488  32.633  1.00 45.62           C  
ATOM    464  CD2 PHE A 609     -40.430 -15.073  31.268  1.00 45.62           C  
ATOM    465  CE1 PHE A 609     -42.790 -16.579  31.567  1.00 45.62           C  
ATOM    466  CE2 PHE A 609     -41.322 -15.207  30.190  1.00 45.62           C  
ATOM    467  CZ  PHE A 609     -42.508 -15.949  30.340  1.00 45.62           C  
ATOM    468  H   PHE A 609     -37.880 -16.372  35.286  1.00  0.00           H  
ATOM    469  HA  PHE A 609     -39.081 -17.822  33.180  1.00  0.00           H  
ATOM    470  HB2 PHE A 609     -40.149 -15.958  34.521  1.00  0.00           H  
ATOM    471  HB3 PHE A 609     -39.177 -14.790  33.670  1.00  0.00           H  
ATOM    472  HD1 PHE A 609     -42.076 -17.013  33.555  1.00  0.00           H  
ATOM    473  HD2 PHE A 609     -39.517 -14.511  31.136  1.00  0.00           H  
ATOM    474  HE1 PHE A 609     -43.696 -17.155  31.682  1.00  0.00           H  
ATOM    475  HE2 PHE A 609     -41.090 -14.761  29.237  1.00  0.00           H  
ATOM    476  HZ  PHE A 609     -43.194 -16.045  29.511  1.00  0.00           H  
ATOM    477  N   VAL A 610     -36.824 -15.561  32.200  1.00 28.16           N  
ATOM    478  CA  VAL A 610     -35.893 -15.160  31.146  1.00 28.16           C  
ATOM    479  C   VAL A 610     -34.936 -16.306  30.766  1.00 28.16           C  
ATOM    480  O   VAL A 610     -34.665 -16.478  29.585  1.00 28.16           O  
ATOM    481  CB  VAL A 610     -35.143 -13.865  31.572  1.00 28.16           C  
ATOM    482  CG1 VAL A 610     -33.916 -13.524  30.703  1.00 28.16           C  
ATOM    483  CG2 VAL A 610     -36.092 -12.651  31.571  1.00 28.16           C  
ATOM    484  H   VAL A 610     -36.766 -15.058  33.076  1.00  0.00           H  
ATOM    485  HA  VAL A 610     -36.482 -14.932  30.256  1.00  0.00           H  
ATOM    486  HB  VAL A 610     -34.780 -14.006  32.591  1.00  0.00           H  
ATOM    487 HG11 VAL A 610     -33.451 -12.605  31.056  1.00  0.00           H  
ATOM    488 HG12 VAL A 610     -33.145 -14.293  30.748  1.00  0.00           H  
ATOM    489 HG13 VAL A 610     -34.193 -13.386  29.657  1.00  0.00           H  
ATOM    490 HG21 VAL A 610     -35.610 -11.771  31.998  1.00  0.00           H  
ATOM    491 HG22 VAL A 610     -36.399 -12.395  30.556  1.00  0.00           H  
ATOM    492 HG23 VAL A 610     -37.002 -12.833  32.140  1.00  0.00           H  
ATOM    493  N   THR A 611     -34.457 -17.122  31.719  1.00 23.32           N  
ATOM    494  CA  THR A 611     -33.573 -18.253  31.415  1.00 23.32           C  
ATOM    495  C   THR A 611     -34.341 -19.371  30.675  1.00 23.32           C  
ATOM    496  O   THR A 611     -33.776 -19.963  29.756  1.00 23.32           O  
ATOM    497  CB  THR A 611     -32.931 -18.799  32.714  1.00 23.32           C  
ATOM    498  CG2 THR A 611     -31.946 -19.959  32.473  1.00 23.32           C  
ATOM    499  OG1 THR A 611     -32.167 -17.776  33.323  1.00 23.32           O  
ATOM    500  H   THR A 611     -34.709 -16.955  32.684  1.00  0.00           H  
ATOM    501  HA  THR A 611     -32.775 -17.902  30.757  1.00  0.00           H  
ATOM    502  HB  THR A 611     -33.702 -19.114  33.419  1.00  0.00           H  
ATOM    503  HG1 THR A 611     -32.757 -17.096  33.619  1.00  0.00           H  
ATOM    504 HG21 THR A 611     -31.446 -20.248  33.398  1.00  0.00           H  
ATOM    505 HG22 THR A 611     -32.449 -20.849  32.095  1.00  0.00           H  
ATOM    506 HG23 THR A 611     -31.175 -19.682  31.753  1.00  0.00           H  
ATOM    507  N   LEU A 612     -35.618 -19.625  31.034  1.00 83.50           N  
ATOM    508  CA  LEU A 612     -36.475 -20.665  30.451  1.00 83.50           C  
ATOM    509  C   LEU A 612     -36.754 -20.403  28.962  1.00 83.50           C  
ATOM    510  O   LEU A 612     -36.592 -21.316  28.153  1.00 83.50           O  
ATOM    511  CB  LEU A 612     -37.803 -20.777  31.236  1.00 83.50           C  
ATOM    512  CG  LEU A 612     -38.541 -22.140  31.133  1.00 83.50           C  
ATOM    513  CD1 LEU A 612     -39.693 -22.187  32.145  1.00 83.50           C  
ATOM    514  CD2 LEU A 612     -39.080 -22.494  29.733  1.00 83.50           C  
ATOM    515  H   LEU A 612     -36.012 -19.081  31.790  1.00  0.00           H  
ATOM    516  HA  LEU A 612     -35.946 -21.611  30.563  1.00  0.00           H  
ATOM    517  HB2 LEU A 612     -37.577 -20.624  32.291  1.00  0.00           H  
ATOM    518  HB3 LEU A 612     -38.479 -19.963  30.970  1.00  0.00           H  
ATOM    519  HG  LEU A 612     -37.839 -22.924  31.421  1.00  0.00           H  
ATOM    520 HD11 LEU A 612     -40.182 -23.162  32.146  1.00  0.00           H  
ATOM    521 HD12 LEU A 612     -39.338 -22.003  33.160  1.00  0.00           H  
ATOM    522 HD13 LEU A 612     -40.449 -21.435  31.917  1.00  0.00           H  
ATOM    523 HD21 LEU A 612     -39.801 -23.310  29.783  1.00  0.00           H  
ATOM    524 HD22 LEU A 612     -39.579 -21.643  29.267  1.00  0.00           H  
ATOM    525 HD23 LEU A 612     -38.290 -22.840  29.072  1.00  0.00           H  
ATOM    526  N   ILE A 613     -37.141 -19.173  28.577  1.00 88.48           N  
ATOM    527  CA  ILE A 613     -37.375 -18.845  27.167  1.00 88.48           C  
ATOM    528  C   ILE A 613     -36.060 -18.933  26.359  1.00 88.48           C  
ATOM    529  O   ILE A 613     -36.070 -19.469  25.258  1.00 88.48           O  
ATOM    530  CB  ILE A 613     -38.109 -17.483  26.995  1.00 88.48           C  
ATOM    531  CG1 ILE A 613     -37.202 -16.256  27.184  1.00 88.48           C  
ATOM    532  CG2 ILE A 613     -39.398 -17.411  27.839  1.00 88.48           C  
ATOM    533  CD1 ILE A 613     -37.887 -14.910  27.025  1.00 88.48           C  
ATOM    534  H   ILE A 613     -37.267 -18.448  29.271  1.00  0.00           H  
ATOM    535  HA  ILE A 613     -38.044 -19.612  26.772  1.00  0.00           H  
ATOM    536  HB  ILE A 613     -38.437 -17.448  25.955  1.00  0.00           H  
ATOM    537 HG12 ILE A 613     -36.725 -16.298  28.160  1.00  0.00           H  
ATOM    538 HG13 ILE A 613     -36.427 -16.280  26.423  1.00  0.00           H  
ATOM    539 HG21 ILE A 613     -40.028 -16.575  27.537  1.00  0.00           H  
ATOM    540 HG22 ILE A 613     -39.994 -18.316  27.718  1.00  0.00           H  
ATOM    541 HG23 ILE A 613     -39.185 -17.294  28.900  1.00  0.00           H  
ATOM    542 HD11 ILE A 613     -37.135 -14.127  27.048  1.00  0.00           H  
ATOM    543 HD12 ILE A 613     -38.423 -14.841  26.078  1.00  0.00           H  
ATOM    544 HD13 ILE A 613     -38.589 -14.730  27.839  1.00  0.00           H  
ATOM    545  N   PHE A 614     -34.916 -18.496  26.916  1.00105.00           N  
ATOM    546  CA  PHE A 614     -33.617 -18.538  26.238  1.00105.00           C  
ATOM    547  C   PHE A 614     -33.099 -19.968  25.974  1.00105.00           C  
ATOM    548  O   PHE A 614     -32.395 -20.140  24.982  1.00105.00           O  
ATOM    549  CB  PHE A 614     -32.572 -17.709  27.022  1.00105.00           C  
ATOM    550  CG  PHE A 614     -32.563 -16.218  26.696  1.00105.00           C  
ATOM    551  CD1 PHE A 614     -33.701 -15.423  26.937  1.00105.00           C  
ATOM    552  CD2 PHE A 614     -31.415 -15.607  26.147  1.00105.00           C  
ATOM    553  CE1 PHE A 614     -33.705 -14.045  26.664  1.00105.00           C  
ATOM    554  CE2 PHE A 614     -31.416 -14.227  25.856  1.00105.00           C  
ATOM    555  CZ  PHE A 614     -32.558 -13.446  26.119  1.00105.00           C  
ATOM    556  H   PHE A 614     -34.948 -18.094  27.843  1.00  0.00           H  
ATOM    557  HA  PHE A 614     -33.740 -18.077  25.256  1.00  0.00           H  
ATOM    558  HB2 PHE A 614     -32.714 -17.834  28.096  1.00  0.00           H  
ATOM    559  HB3 PHE A 614     -31.568 -18.090  26.821  1.00  0.00           H  
ATOM    560  HD1 PHE A 614     -34.587 -15.869  27.335  1.00  0.00           H  
ATOM    561  HD2 PHE A 614     -30.528 -16.191  25.951  1.00  0.00           H  
ATOM    562  HE1 PHE A 614     -34.587 -13.454  26.861  1.00  0.00           H  
ATOM    563  HE2 PHE A 614     -30.533 -13.770  25.436  1.00  0.00           H  
ATOM    564  HZ  PHE A 614     -32.564 -12.390  25.904  1.00  0.00           H  
ATOM    565  N   VAL A 615     -33.454 -20.987  26.788  1.00 93.45           N  
ATOM    566  CA  VAL A 615     -33.072 -22.388  26.535  1.00 93.45           C  
ATOM    567  C   VAL A 615     -34.010 -23.071  25.519  1.00 93.45           C  
ATOM    568  O   VAL A 615     -33.522 -23.854  24.706  1.00 93.45           O  
ATOM    569  CB  VAL A 615     -33.017 -23.242  27.839  1.00 93.45           C  
ATOM    570  CG1 VAL A 615     -31.887 -22.794  28.777  1.00 93.45           C  
ATOM    571  CG2 VAL A 615     -34.324 -23.357  28.635  1.00 93.45           C  
ATOM    572  H   VAL A 615     -34.030 -20.791  27.596  1.00  0.00           H  
ATOM    573  HA  VAL A 615     -32.070 -22.403  26.102  1.00  0.00           H  
ATOM    574  HB  VAL A 615     -32.763 -24.260  27.537  1.00  0.00           H  
ATOM    575 HG11 VAL A 615     -31.879 -23.383  29.695  1.00  0.00           H  
ATOM    576 HG12 VAL A 615     -30.916 -22.934  28.308  1.00  0.00           H  
ATOM    577 HG13 VAL A 615     -31.984 -21.747  29.059  1.00  0.00           H  
ATOM    578 HG21 VAL A 615     -34.218 -24.073  29.450  1.00  0.00           H  
ATOM    579 HG22 VAL A 615     -34.559 -22.400  29.085  1.00  0.00           H  
ATOM    580 HG23 VAL A 615     -35.170 -23.686  28.033  1.00  0.00           H  
ATOM    581  N   LEU A 616     -35.325 -22.774  25.536  1.00 95.29           N  
ATOM    582  CA  LEU A 616     -36.323 -23.343  24.619  1.00 95.29           C  
ATOM    583  C   LEU A 616     -36.091 -22.773  23.214  1.00 95.29           C  
ATOM    584  O   LEU A 616     -35.908 -23.523  22.256  1.00 95.29           O  
ATOM    585  CB  LEU A 616     -37.744 -22.976  25.127  1.00 95.29           C  
ATOM    586  CG  LEU A 616     -38.943 -23.734  24.491  1.00 95.29           C  
ATOM    587  CD1 LEU A 616     -40.221 -23.452  25.296  1.00 95.29           C  
ATOM    588  CD2 LEU A 616     -39.210 -23.411  23.007  1.00 95.29           C  
ATOM    589  H   LEU A 616     -35.657 -22.119  26.232  1.00  0.00           H  
ATOM    590  HA  LEU A 616     -36.211 -24.429  24.599  1.00  0.00           H  
ATOM    591  HB2 LEU A 616     -37.763 -23.187  26.197  1.00  0.00           H  
ATOM    592  HB3 LEU A 616     -37.913 -21.900  25.055  1.00  0.00           H  
ATOM    593  HG  LEU A 616     -38.744 -24.803  24.568  1.00  0.00           H  
ATOM    594 HD11 LEU A 616     -41.065 -24.030  24.917  1.00  0.00           H  
ATOM    595 HD12 LEU A 616     -40.094 -23.715  26.347  1.00  0.00           H  
ATOM    596 HD13 LEU A 616     -40.492 -22.397  25.249  1.00  0.00           H  
ATOM    597 HD21 LEU A 616     -40.171 -23.812  22.685  1.00  0.00           H  
ATOM    598 HD22 LEU A 616     -39.227 -22.336  22.828  1.00  0.00           H  
ATOM    599 HD23 LEU A 616     -38.465 -23.857  22.351  1.00  0.00           H  
ATOM    600  N   TYR A 617     -36.063 -21.439  23.119  1.00104.97           N  
ATOM    601  CA  TYR A 617     -35.911 -20.683  21.889  1.00104.97           C  
ATOM    602  C   TYR A 617     -34.426 -20.397  21.570  1.00104.97           C  
ATOM    603  O   TYR A 617     -34.142 -19.436  20.861  1.00104.97           O  
ATOM    604  CB  TYR A 617     -36.647 -19.338  22.065  1.00104.97           C  
ATOM    605  CG  TYR A 617     -38.157 -19.380  22.217  1.00104.97           C  
ATOM    606  CD1 TYR A 617     -38.961 -19.440  21.061  1.00104.97           C  
ATOM    607  CD2 TYR A 617     -38.777 -19.314  23.483  1.00104.97           C  
ATOM    608  CE1 TYR A 617     -40.363 -19.440  21.169  1.00104.97           C  
ATOM    609  CE2 TYR A 617     -40.178 -19.325  23.596  1.00104.97           C  
ATOM    610  CZ  TYR A 617     -40.972 -19.388  22.438  1.00104.97           C  
ATOM    611  OH  TYR A 617     -42.331 -19.398  22.546  1.00104.97           O  
ATOM    612  H   TYR A 617     -36.185 -20.900  23.967  1.00  0.00           H  
ATOM    613  HA  TYR A 617     -36.346 -21.226  21.048  1.00  0.00           H  
ATOM    614  HB2 TYR A 617     -36.205 -18.744  22.864  1.00  0.00           H  
ATOM    615  HB3 TYR A 617     -36.496 -18.778  21.150  1.00  0.00           H  
ATOM    616  HD1 TYR A 617     -38.506 -19.484  20.083  1.00  0.00           H  
ATOM    617  HD2 TYR A 617     -38.202 -19.250  24.383  1.00  0.00           H  
ATOM    618  HE1 TYR A 617     -40.968 -19.485  20.276  1.00  0.00           H  
ATOM    619  HE2 TYR A 617     -40.640 -19.280  24.572  1.00  0.00           H  
ATOM    620  HH  TYR A 617     -42.770 -19.429  21.710  1.00  0.00           H  
ATOM    621  N   ARG A 618     -33.463 -21.207  22.053  1.00146.08           N  
ATOM    622  CA  ARG A 618     -32.022 -21.015  21.821  1.00146.08           C  
ATOM    623  C   ARG A 618     -31.611 -20.998  20.333  1.00146.08           C  
ATOM    624  O   ARG A 618     -30.642 -20.331  19.972  1.00146.08           O  
ATOM    625  CB  ARG A 618     -31.209 -22.076  22.597  1.00146.08           C  
ATOM    626  CG  ARG A 618     -31.235 -23.511  22.028  1.00146.08           C  
ATOM    627  CD  ARG A 618     -30.221 -24.441  22.710  1.00146.08           C  
ATOM    628  NE  ARG A 618     -30.826 -25.204  23.805  1.00146.08           N  
ATOM    629  CZ  ARG A 618     -31.487 -26.365  23.676  1.00146.08           C  
ATOM    630  NH1 ARG A 618     -31.709 -26.920  22.475  1.00146.08           N1+
ATOM    631  NH2 ARG A 618     -31.940 -26.977  24.777  1.00146.08           N1+
ATOM    632  H   ARG A 618     -33.742 -21.989  22.629  1.00  0.00           H  
ATOM    633  HA  ARG A 618     -31.771 -20.039  22.232  1.00  0.00           H  
ATOM    634  HB2 ARG A 618     -30.176 -21.731  22.639  1.00  0.00           H  
ATOM    635  HB3 ARG A 618     -31.537 -22.110  23.635  1.00  0.00           H  
ATOM    636  HG2 ARG A 618     -32.245 -23.917  22.100  1.00  0.00           H  
ATOM    637  HG3 ARG A 618     -30.990 -23.517  20.967  1.00  0.00           H  
ATOM    638  HD2 ARG A 618     -29.807 -25.141  21.984  1.00  0.00           H  
ATOM    639  HD3 ARG A 618     -29.372 -23.881  23.103  1.00  0.00           H  
ATOM    640  HE  ARG A 618     -30.750 -24.792  24.724  1.00  0.00           H  
ATOM    641 HH11 ARG A 618     -31.403 -26.449  21.635  1.00  0.00           H  
ATOM    642 HH12 ARG A 618     -32.217 -27.788  22.392  1.00  0.00           H  
ATOM    643 HH21 ARG A 618     -31.794 -26.565  25.686  1.00  0.00           H  
ATOM    644 HH22 ARG A 618     -32.448 -27.846  24.707  1.00  0.00           H  
ATOM    645  N   ASP A 619     -32.358 -21.729  19.488  1.00 49.07           N  
ATOM    646  CA  ASP A 619     -32.123 -21.903  18.053  1.00 49.07           C  
ATOM    647  C   ASP A 619     -32.547 -20.682  17.226  1.00 49.07           C  
ATOM    648  O   ASP A 619     -32.083 -20.540  16.093  1.00 49.07           O  
ATOM    649  CB  ASP A 619     -32.935 -23.120  17.545  1.00 49.07           C  
ATOM    650  CG  ASP A 619     -32.593 -24.424  18.269  1.00 49.07           C  
ATOM    651  OD1 ASP A 619     -31.394 -24.781  18.259  1.00 49.07           O  
ATOM    652  OD2 ASP A 619     -33.528 -25.031  18.834  1.00 49.07           O1-
ATOM    653  H   ASP A 619     -33.132 -22.246  19.881  1.00  0.00           H  
ATOM    654  HA  ASP A 619     -31.058 -22.077  17.885  1.00  0.00           H  
ATOM    655  HB2 ASP A 619     -34.006 -22.930  17.650  1.00  0.00           H  
ATOM    656  HB3 ASP A 619     -32.755 -23.277  16.481  1.00  0.00           H  
ATOM    657  N   THR A 620     -33.394 -19.797  17.782  1.00 45.58           N  
ATOM    658  CA  THR A 620     -33.863 -18.580  17.124  1.00 45.58           C  
ATOM    659  C   THR A 620     -32.704 -17.581  16.908  1.00 45.58           C  
ATOM    660  O   THR A 620     -31.860 -17.461  17.798  1.00 45.58           O  
ATOM    661  CB  THR A 620     -34.960 -17.896  17.961  1.00 45.58           C  
ATOM    662  CG2 THR A 620     -36.204 -18.756  18.227  1.00 45.58           C  
ATOM    663  OG1 THR A 620     -34.454 -17.354  19.159  1.00 45.58           O  
ATOM    664  H   THR A 620     -33.705 -19.965  18.729  1.00  0.00           H  
ATOM    665  HA  THR A 620     -34.310 -18.901  16.185  1.00  0.00           H  
ATOM    666  HB  THR A 620     -35.274 -17.034  17.384  1.00  0.00           H  
ATOM    667  HG1 THR A 620     -34.219 -18.066  19.741  1.00  0.00           H  
ATOM    668 HG21 THR A 620     -36.971 -18.179  18.745  1.00  0.00           H  
ATOM    669 HG22 THR A 620     -36.636 -19.112  17.291  1.00  0.00           H  
ATOM    670 HG23 THR A 620     -35.974 -19.629  18.836  1.00  0.00           H  
ATOM    671  N   PRO A 621     -32.664 -16.853  15.769  1.00 66.59           N  
ATOM    672  CA  PRO A 621     -31.674 -15.808  15.464  1.00 66.59           C  
ATOM    673  C   PRO A 621     -31.370 -14.769  16.563  1.00 66.59           C  
ATOM    674  O   PRO A 621     -30.207 -14.394  16.698  1.00 66.59           O  
ATOM    675  CB  PRO A 621     -32.206 -15.115  14.204  1.00 66.59           C  
ATOM    676  CG  PRO A 621     -33.010 -16.187  13.496  1.00 66.59           C  
ATOM    677  CD  PRO A 621     -33.553 -17.062  14.622  1.00 66.59           C  
ATOM    678  HA  PRO A 621     -30.745 -16.321  15.212  1.00  0.00           H  
ATOM    679  HB2 PRO A 621     -32.872 -14.289  14.464  1.00  0.00           H  
ATOM    680  HB3 PRO A 621     -31.409 -14.711  13.579  1.00  0.00           H  
ATOM    681  HG2 PRO A 621     -33.796 -15.780  12.859  1.00  0.00           H  
ATOM    682  HG3 PRO A 621     -32.344 -16.777  12.865  1.00  0.00           H  
ATOM    683  HD2 PRO A 621     -34.565 -16.750  14.888  1.00  0.00           H  
ATOM    684  HD3 PRO A 621     -33.582 -18.103  14.298  1.00  0.00           H  
ATOM    685  N   VAL A 622     -32.369 -14.315  17.349  1.00 95.69           N  
ATOM    686  CA  VAL A 622     -32.185 -13.316  18.416  1.00 95.69           C  
ATOM    687  C   VAL A 622     -31.302 -13.821  19.576  1.00 95.69           C  
ATOM    688  O   VAL A 622     -30.482 -13.053  20.082  1.00 95.69           O  
ATOM    689  CB  VAL A 622     -33.560 -12.774  18.903  1.00 95.69           C  
ATOM    690  CG1 VAL A 622     -34.422 -13.798  19.657  1.00 95.69           C  
ATOM    691  CG2 VAL A 622     -33.425 -11.494  19.750  1.00 95.69           C  
ATOM    692  H   VAL A 622     -33.310 -14.647  17.182  1.00  0.00           H  
ATOM    693  HA  VAL A 622     -31.645 -12.481  17.978  1.00  0.00           H  
ATOM    694  HB  VAL A 622     -34.115 -12.488  18.007  1.00  0.00           H  
ATOM    695 HG11 VAL A 622     -35.441 -13.428  19.779  1.00  0.00           H  
ATOM    696 HG12 VAL A 622     -34.480 -14.746  19.126  1.00  0.00           H  
ATOM    697 HG13 VAL A 622     -34.024 -13.988  20.652  1.00  0.00           H  
ATOM    698 HG21 VAL A 622     -34.404 -11.071  19.979  1.00  0.00           H  
ATOM    699 HG22 VAL A 622     -32.924 -11.685  20.700  1.00  0.00           H  
ATOM    700 HG23 VAL A 622     -32.857 -10.728  19.223  1.00  0.00           H  
ATOM    701  N   VAL A 623     -31.429 -15.102  19.964  1.00 47.45           N  
ATOM    702  CA  VAL A 623     -30.624 -15.721  21.019  1.00 47.45           C  
ATOM    703  C   VAL A 623     -29.314 -16.284  20.425  1.00 47.45           C  
ATOM    704  O   VAL A 623     -28.270 -16.192  21.072  1.00 47.45           O  
ATOM    705  CB  VAL A 623     -31.434 -16.867  21.697  1.00 47.45           C  
ATOM    706  CG1 VAL A 623     -30.680 -17.473  22.895  1.00 47.45           C  
ATOM    707  CG2 VAL A 623     -32.820 -16.408  22.183  1.00 47.45           C  
ATOM    708  H   VAL A 623     -32.110 -15.682  19.494  1.00  0.00           H  
ATOM    709  HA  VAL A 623     -30.374 -14.976  21.777  1.00  0.00           H  
ATOM    710  HB  VAL A 623     -31.602 -17.663  20.969  1.00  0.00           H  
ATOM    711 HG11 VAL A 623     -31.309 -18.154  23.465  1.00  0.00           H  
ATOM    712 HG12 VAL A 623     -29.811 -18.037  22.571  1.00  0.00           H  
ATOM    713 HG13 VAL A 623     -30.339 -16.696  23.579  1.00  0.00           H  
ATOM    714 HG21 VAL A 623     -33.352 -17.216  22.686  1.00  0.00           H  
ATOM    715 HG22 VAL A 623     -32.743 -15.575  22.882  1.00  0.00           H  
ATOM    716 HG23 VAL A 623     -33.448 -16.095  21.352  1.00  0.00           H  
ATOM    717  N   LYS A 624     -29.363 -16.850  19.206  1.00 74.42           N  
ATOM    718  CA  LYS A 624     -28.266 -17.559  18.542  1.00 74.42           C  
ATOM    719  C   LYS A 624     -27.138 -16.631  18.058  1.00 74.42           C  
ATOM    720  O   LYS A 624     -25.979 -17.045  18.088  1.00 74.42           O  
ATOM    721  CB  LYS A 624     -28.853 -18.321  17.335  1.00 74.42           C  
ATOM    722  CG  LYS A 624     -27.842 -19.174  16.542  1.00 74.42           C  
ATOM    723  CD  LYS A 624     -28.505 -20.107  15.519  1.00 74.42           C  
ATOM    724  CE  LYS A 624     -29.226 -19.364  14.383  1.00 74.42           C  
ATOM    725  NZ  LYS A 624     -29.825 -20.311  13.429  1.00 74.42           N1+
ATOM    726  H   LYS A 624     -30.261 -16.875  18.739  1.00  0.00           H  
ATOM    727  HA  LYS A 624     -27.846 -18.278  19.248  1.00  0.00           H  
ATOM    728  HB2 LYS A 624     -29.643 -18.980  17.698  1.00  0.00           H  
ATOM    729  HB3 LYS A 624     -29.336 -17.611  16.664  1.00  0.00           H  
ATOM    730  HG2 LYS A 624     -27.120 -18.538  16.028  1.00  0.00           H  
ATOM    731  HG3 LYS A 624     -27.269 -19.782  17.243  1.00  0.00           H  
ATOM    732  HD2 LYS A 624     -27.738 -20.755  15.092  1.00  0.00           H  
ATOM    733  HD3 LYS A 624     -29.206 -20.766  16.034  1.00  0.00           H  
ATOM    734  HE2 LYS A 624     -30.026 -18.736  14.776  1.00  0.00           H  
ATOM    735  HE3 LYS A 624     -28.533 -18.713  13.851  1.00  0.00           H  
ATOM    736  HZ1 LYS A 624     -30.500 -20.887  13.913  1.00  0.00           H  
ATOM    737  HZ2 LYS A 624     -30.290 -19.800  12.692  1.00  0.00           H  
ATOM    738  HZ3 LYS A 624     -29.105 -20.897  13.031  1.00  0.00           H  
ATOM    739  N   SER A 625     -27.453 -15.395  17.630  1.00 39.34           N  
ATOM    740  CA  SER A 625     -26.477 -14.406  17.154  1.00 39.34           C  
ATOM    741  C   SER A 625     -25.526 -13.931  18.274  1.00 39.34           C  
ATOM    742  O   SER A 625     -24.423 -13.468  17.989  1.00 39.34           O  
ATOM    743  CB  SER A 625     -27.247 -13.212  16.541  1.00 39.34           C  
ATOM    744  OG  SER A 625     -26.393 -12.238  15.971  1.00 39.34           O  
ATOM    745  H   SER A 625     -28.429 -15.126  17.616  1.00  0.00           H  
ATOM    746  HA  SER A 625     -25.874 -14.872  16.372  1.00  0.00           H  
ATOM    747  HB2 SER A 625     -27.903 -13.567  15.746  1.00  0.00           H  
ATOM    748  HB3 SER A 625     -27.885 -12.733  17.286  1.00  0.00           H  
ATOM    749  HG  SER A 625     -25.847 -11.866  16.648  1.00  0.00           H  
ATOM    750  N   SER A 626     -25.964 -14.038  19.539  1.00 38.05           N  
ATOM    751  CA  SER A 626     -25.229 -13.666  20.742  1.00 38.05           C  
ATOM    752  C   SER A 626     -24.518 -14.911  21.300  1.00 38.05           C  
ATOM    753  O   SER A 626     -24.961 -16.038  21.071  1.00 38.05           O  
ATOM    754  CB  SER A 626     -26.273 -13.193  21.780  1.00 38.05           C  
ATOM    755  OG  SER A 626     -25.673 -12.472  22.833  1.00 38.05           O  
ATOM    756  H   SER A 626     -26.868 -14.468  19.680  1.00  0.00           H  
ATOM    757  HA  SER A 626     -24.510 -12.873  20.526  1.00  0.00           H  
ATOM    758  HB2 SER A 626     -27.019 -12.542  21.323  1.00  0.00           H  
ATOM    759  HB3 SER A 626     -26.825 -14.037  22.199  1.00  0.00           H  
ATOM    760  HG  SER A 626     -25.521 -11.588  22.529  1.00  0.00           H  
ATOM    761  N   SER A 627     -23.441 -14.702  22.077  1.00 36.60           N  
ATOM    762  CA  SER A 627     -22.756 -15.743  22.845  1.00 36.60           C  
ATOM    763  C   SER A 627     -23.675 -16.204  23.987  1.00 36.60           C  
ATOM    764  O   SER A 627     -23.854 -15.483  24.971  1.00 36.60           O  
ATOM    765  CB  SER A 627     -21.455 -15.162  23.437  1.00 36.60           C  
ATOM    766  OG  SER A 627     -20.437 -15.113  22.462  1.00 36.60           O  
ATOM    767  H   SER A 627     -23.125 -13.753  22.207  1.00  0.00           H  
ATOM    768  HA  SER A 627     -22.522 -16.595  22.203  1.00  0.00           H  
ATOM    769  HB2 SER A 627     -21.619 -14.165  23.848  1.00  0.00           H  
ATOM    770  HB3 SER A 627     -21.087 -15.787  24.253  1.00  0.00           H  
ATOM    771  HG  SER A 627     -20.202 -15.999  22.231  1.00  0.00           H  
ATOM    772  N   ARG A 628     -24.277 -17.394  23.825  1.00 70.37           N  
ATOM    773  CA  ARG A 628     -25.256 -17.965  24.749  1.00 70.37           C  
ATOM    774  C   ARG A 628     -24.605 -18.413  26.065  1.00 70.37           C  
ATOM    775  O   ARG A 628     -25.231 -18.262  27.111  1.00 70.37           O  
ATOM    776  CB  ARG A 628     -25.957 -19.167  24.085  1.00 70.37           C  
ATOM    777  CG  ARG A 628     -26.905 -18.752  22.946  1.00 70.37           C  
ATOM    778  CD  ARG A 628     -27.603 -19.947  22.280  1.00 70.37           C  
ATOM    779  NE  ARG A 628     -26.726 -20.583  21.290  1.00 70.37           N  
ATOM    780  CZ  ARG A 628     -26.910 -21.790  20.730  1.00 70.37           C  
ATOM    781  NH1 ARG A 628     -27.957 -22.559  21.054  1.00 70.37           N1+
ATOM    782  NH2 ARG A 628     -26.031 -22.233  19.824  1.00 70.37           N1+
ATOM    783  H   ARG A 628     -24.076 -17.918  22.985  1.00  0.00           H  
ATOM    784  HA  ARG A 628     -26.003 -17.204  24.982  1.00  0.00           H  
ATOM    785  HB2 ARG A 628     -25.213 -19.874  23.713  1.00  0.00           H  
ATOM    786  HB3 ARG A 628     -26.541 -19.708  24.833  1.00  0.00           H  
ATOM    787  HG2 ARG A 628     -27.657 -18.071  23.344  1.00  0.00           H  
ATOM    788  HG3 ARG A 628     -26.361 -18.182  22.192  1.00  0.00           H  
ATOM    789  HD2 ARG A 628     -27.929 -20.669  23.030  1.00  0.00           H  
ATOM    790  HD3 ARG A 628     -28.491 -19.616  21.744  1.00  0.00           H  
ATOM    791  HE  ARG A 628     -25.936 -20.032  20.987  1.00  0.00           H  
ATOM    792 HH11 ARG A 628     -28.635 -22.221  21.721  1.00  0.00           H  
ATOM    793 HH12 ARG A 628     -28.093 -23.458  20.614  1.00  0.00           H  
ATOM    794 HH21 ARG A 628     -25.231 -21.671  19.571  1.00  0.00           H  
ATOM    795 HH22 ARG A 628     -26.151 -23.138  19.392  1.00  0.00           H  
ATOM    796  N   GLU A 629     -23.345 -18.890  26.030  1.00 57.89           N  
ATOM    797  CA  GLU A 629     -22.547 -19.276  27.197  1.00 57.89           C  
ATOM    798  C   GLU A 629     -22.325 -18.090  28.147  1.00 57.89           C  
ATOM    799  O   GLU A 629     -22.505 -18.247  29.353  1.00 57.89           O  
ATOM    800  CB  GLU A 629     -21.172 -19.842  26.774  1.00 57.89           C  
ATOM    801  CG  GLU A 629     -21.205 -21.223  26.083  1.00 57.89           C  
ATOM    802  CD  GLU A 629     -21.530 -21.214  24.584  1.00 57.89           C  
ATOM    803  OE1 GLU A 629     -21.685 -20.113  24.008  1.00 57.89           O  
ATOM    804  OE2 GLU A 629     -21.611 -22.332  24.032  1.00 57.89           O1-
ATOM    805  H   GLU A 629     -22.902 -19.013  25.127  1.00  0.00           H  
ATOM    806  HA  GLU A 629     -23.088 -20.048  27.744  1.00  0.00           H  
ATOM    807  HB2 GLU A 629     -20.633 -19.119  26.158  1.00  0.00           H  
ATOM    808  HB3 GLU A 629     -20.558 -19.957  27.669  1.00  0.00           H  
ATOM    809  HG2 GLU A 629     -20.222 -21.683  26.184  1.00  0.00           H  
ATOM    810  HG3 GLU A 629     -21.902 -21.885  26.597  1.00  0.00           H  
ATOM    811  N   LEU A 630     -21.999 -16.902  27.604  1.00 30.75           N  
ATOM    812  CA  LEU A 630     -21.827 -15.669  28.374  1.00 30.75           C  
ATOM    813  C   LEU A 630     -23.154 -15.159  28.950  1.00 30.75           C  
ATOM    814  O   LEU A 630     -23.153 -14.660  30.072  1.00 30.75           O  
ATOM    815  CB  LEU A 630     -21.208 -14.559  27.498  1.00 30.75           C  
ATOM    816  CG  LEU A 630     -19.777 -14.830  26.990  1.00 30.75           C  
ATOM    817  CD1 LEU A 630     -19.278 -13.623  26.184  1.00 30.75           C  
ATOM    818  CD2 LEU A 630     -18.784 -15.153  28.121  1.00 30.75           C  
ATOM    819  H   LEU A 630     -21.891 -16.848  26.602  1.00  0.00           H  
ATOM    820  HA  LEU A 630     -21.173 -15.871  29.222  1.00  0.00           H  
ATOM    821  HB2 LEU A 630     -21.858 -14.365  26.643  1.00  0.00           H  
ATOM    822  HB3 LEU A 630     -21.191 -13.629  28.071  1.00  0.00           H  
ATOM    823  HG  LEU A 630     -19.800 -15.689  26.320  1.00  0.00           H  
ATOM    824 HD11 LEU A 630     -18.268 -13.797  25.822  1.00  0.00           H  
ATOM    825 HD12 LEU A 630     -19.912 -13.423  25.321  1.00  0.00           H  
ATOM    826 HD13 LEU A 630     -19.252 -12.721  26.794  1.00  0.00           H  
ATOM    827 HD21 LEU A 630     -17.766 -15.237  27.744  1.00  0.00           H  
ATOM    828 HD22 LEU A 630     -18.787 -14.375  28.886  1.00  0.00           H  
ATOM    829 HD23 LEU A 630     -19.016 -16.102  28.603  1.00  0.00           H  
ATOM    830  N   CYS A 631     -24.278 -15.330  28.229  1.00 22.85           N  
ATOM    831  CA  CYS A 631     -25.620 -14.972  28.695  1.00 22.85           C  
ATOM    832  C   CYS A 631     -26.052 -15.797  29.919  1.00 22.85           C  
ATOM    833  O   CYS A 631     -26.661 -15.233  30.824  1.00 22.85           O  
ATOM    834  CB  CYS A 631     -26.656 -15.135  27.563  1.00 22.85           C  
ATOM    835  SG  CYS A 631     -26.453 -13.833  26.315  1.00 22.85           S  
ATOM    836  H   CYS A 631     -24.202 -15.767  27.321  1.00  0.00           H  
ATOM    837  HA  CYS A 631     -25.606 -13.924  29.004  1.00  0.00           H  
ATOM    838  HB2 CYS A 631     -26.586 -16.109  27.084  1.00  0.00           H  
ATOM    839  HB3 CYS A 631     -27.670 -15.052  27.957  1.00  0.00           H  
ATOM    840  HG  CYS A 631     -25.237 -14.218  25.915  1.00  0.00           H  
ATOM    841  N   TYR A 632     -25.691 -17.094  29.987  1.00 39.61           N  
ATOM    842  CA  TYR A 632     -25.976 -17.964  31.133  1.00 39.61           C  
ATOM    843  C   TYR A 632     -25.137 -17.607  32.369  1.00 39.61           C  
ATOM    844  O   TYR A 632     -25.654 -17.729  33.476  1.00 39.61           O  
ATOM    845  CB  TYR A 632     -25.714 -19.444  30.775  1.00 39.61           C  
ATOM    846  CG  TYR A 632     -26.692 -20.043  29.780  1.00 39.61           C  
ATOM    847  CD1 TYR A 632     -28.081 -19.997  30.023  1.00 39.61           C  
ATOM    848  CD2 TYR A 632     -26.215 -20.644  28.598  1.00 39.61           C  
ATOM    849  CE1 TYR A 632     -28.985 -20.487  29.061  1.00 39.61           C  
ATOM    850  CE2 TYR A 632     -27.116 -21.127  27.632  1.00 39.61           C  
ATOM    851  CZ  TYR A 632     -28.502 -21.034  27.855  1.00 39.61           C  
ATOM    852  OH  TYR A 632     -29.371 -21.464  26.895  1.00 39.61           O  
ATOM    853  H   TYR A 632     -25.190 -17.499  29.208  1.00  0.00           H  
ATOM    854  HA  TYR A 632     -27.024 -17.838  31.409  1.00  0.00           H  
ATOM    855  HB2 TYR A 632     -24.695 -19.561  30.402  1.00  0.00           H  
ATOM    856  HB3 TYR A 632     -25.773 -20.060  31.673  1.00  0.00           H  
ATOM    857  HD1 TYR A 632     -28.465 -19.561  30.934  1.00  0.00           H  
ATOM    858  HD2 TYR A 632     -25.154 -20.709  28.409  1.00  0.00           H  
ATOM    859  HE1 TYR A 632     -30.047 -20.416  29.243  1.00  0.00           H  
ATOM    860  HE2 TYR A 632     -26.741 -21.555  26.714  1.00  0.00           H  
ATOM    861  HH  TYR A 632     -30.276 -21.315  27.123  1.00  0.00           H  
ATOM    862  N   ILE A 633     -23.886 -17.135  32.202  1.00 22.63           N  
ATOM    863  CA  ILE A 633     -23.028 -16.677  33.305  1.00 22.63           C  
ATOM    864  C   ILE A 633     -23.551 -15.333  33.858  1.00 22.63           C  
ATOM    865  O   ILE A 633     -23.525 -15.137  35.073  1.00 22.63           O  
ATOM    866  CB  ILE A 633     -21.542 -16.550  32.845  1.00 22.63           C  
ATOM    867  CG1 ILE A 633     -20.970 -17.894  32.335  1.00 22.63           C  
ATOM    868  CG2 ILE A 633     -20.626 -16.020  33.973  1.00 22.63           C  
ATOM    869  CD1 ILE A 633     -19.681 -17.751  31.509  1.00 22.63           C  
ATOM    870  H   ILE A 633     -23.519 -17.061  31.263  1.00  0.00           H  
ATOM    871  HA  ILE A 633     -23.075 -17.415  34.108  1.00  0.00           H  
ATOM    872  HB  ILE A 633     -21.509 -15.836  32.020  1.00  0.00           H  
ATOM    873 HG12 ILE A 633     -20.791 -18.562  33.178  1.00  0.00           H  
ATOM    874 HG13 ILE A 633     -21.701 -18.411  31.718  1.00  0.00           H  
ATOM    875 HG21 ILE A 633     -19.590 -15.933  33.651  1.00  0.00           H  
ATOM    876 HG22 ILE A 633     -20.919 -15.030  34.308  1.00  0.00           H  
ATOM    877 HG23 ILE A 633     -20.646 -16.678  34.842  1.00  0.00           H  
ATOM    878 HD11 ILE A 633     -19.377 -18.715  31.101  1.00  0.00           H  
ATOM    879 HD12 ILE A 633     -19.824 -17.072  30.671  1.00  0.00           H  
ATOM    880 HD13 ILE A 633     -18.849 -17.377  32.105  1.00  0.00           H  
ATOM    881  N   ILE A 634     -24.058 -14.437  32.988  1.00 25.92           N  
ATOM    882  CA  ILE A 634     -24.684 -13.166  33.366  1.00 25.92           C  
ATOM    883  C   ILE A 634     -25.995 -13.409  34.136  1.00 25.92           C  
ATOM    884  O   ILE A 634     -26.188 -12.799  35.185  1.00 25.92           O  
ATOM    885  CB  ILE A 634     -24.895 -12.254  32.117  1.00 25.92           C  
ATOM    886  CG1 ILE A 634     -23.546 -11.813  31.506  1.00 25.92           C  
ATOM    887  CG2 ILE A 634     -25.736 -10.997  32.428  1.00 25.92           C  
ATOM    888  CD1 ILE A 634     -23.635 -11.279  30.069  1.00 25.92           C  
ATOM    889  H   ILE A 634     -24.027 -14.660  32.002  1.00  0.00           H  
ATOM    890  HA  ILE A 634     -24.006 -12.662  34.049  1.00  0.00           H  
ATOM    891  HB  ILE A 634     -25.429 -12.838  31.366  1.00  0.00           H  
ATOM    892 HG12 ILE A 634     -23.086 -11.060  32.143  1.00  0.00           H  
ATOM    893 HG13 ILE A 634     -22.852 -12.649  31.505  1.00  0.00           H  
ATOM    894 HG21 ILE A 634     -25.842 -10.350  31.558  1.00  0.00           H  
ATOM    895 HG22 ILE A 634     -26.747 -11.247  32.744  1.00  0.00           H  
ATOM    896 HG23 ILE A 634     -25.280 -10.408  33.220  1.00  0.00           H  
ATOM    897 HD11 ILE A 634     -22.638 -11.073  29.677  1.00  0.00           H  
ATOM    898 HD12 ILE A 634     -24.104 -12.005  29.405  1.00  0.00           H  
ATOM    899 HD13 ILE A 634     -24.202 -10.351  30.011  1.00  0.00           H  
ATOM    900  N   LEU A 635     -26.861 -14.318  33.650  1.00 36.24           N  
ATOM    901  CA  LEU A 635     -28.125 -14.697  34.288  1.00 36.24           C  
ATOM    902  C   LEU A 635     -27.922 -15.456  35.610  1.00 36.24           C  
ATOM    903  O   LEU A 635     -28.737 -15.301  36.518  1.00 36.24           O  
ATOM    904  CB  LEU A 635     -28.961 -15.569  33.323  1.00 36.24           C  
ATOM    905  CG  LEU A 635     -29.574 -14.796  32.136  1.00 36.24           C  
ATOM    906  CD1 LEU A 635     -30.082 -15.761  31.053  1.00 36.24           C  
ATOM    907  CD2 LEU A 635     -30.694 -13.839  32.576  1.00 36.24           C  
ATOM    908  H   LEU A 635     -26.634 -14.772  32.775  1.00  0.00           H  
ATOM    909  HA  LEU A 635     -28.676 -13.788  34.523  1.00  0.00           H  
ATOM    910  HB2 LEU A 635     -28.332 -16.378  32.949  1.00  0.00           H  
ATOM    911  HB3 LEU A 635     -29.772 -16.059  33.864  1.00  0.00           H  
ATOM    912  HG  LEU A 635     -28.794 -14.186  31.685  1.00  0.00           H  
ATOM    913 HD11 LEU A 635     -30.472 -15.216  30.192  1.00  0.00           H  
ATOM    914 HD12 LEU A 635     -29.283 -16.409  30.693  1.00  0.00           H  
ATOM    915 HD13 LEU A 635     -30.883 -16.397  31.428  1.00  0.00           H  
ATOM    916 HD21 LEU A 635     -31.125 -13.321  31.720  1.00  0.00           H  
ATOM    917 HD22 LEU A 635     -31.502 -14.374  33.076  1.00  0.00           H  
ATOM    918 HD23 LEU A 635     -30.334 -13.067  33.255  1.00  0.00           H  
ATOM    919  N   ALA A 636     -26.825 -16.222  35.743  1.00 20.55           N  
ATOM    920  CA  ALA A 636     -26.434 -16.910  36.972  1.00 20.55           C  
ATOM    921  C   ALA A 636     -25.888 -15.923  38.015  1.00 20.55           C  
ATOM    922  O   ALA A 636     -26.215 -16.060  39.190  1.00 20.55           O  
ATOM    923  CB  ALA A 636     -25.347 -17.947  36.651  1.00 20.55           C  
ATOM    924  H   ALA A 636     -26.211 -16.319  34.945  1.00  0.00           H  
ATOM    925  HA  ALA A 636     -27.302 -17.424  37.389  1.00  0.00           H  
ATOM    926  HB1 ALA A 636     -25.013 -18.462  37.552  1.00  0.00           H  
ATOM    927  HB2 ALA A 636     -25.728 -18.709  35.971  1.00  0.00           H  
ATOM    928  HB3 ALA A 636     -24.474 -17.492  36.183  1.00  0.00           H  
ATOM    929  N   GLY A 637     -25.125 -14.901  37.589  1.00 15.27           N  
ATOM    930  CA  GLY A 637     -24.643 -13.809  38.434  1.00 15.27           C  
ATOM    931  C   GLY A 637     -25.775 -12.900  38.931  1.00 15.27           C  
ATOM    932  O   GLY A 637     -25.743 -12.457  40.076  1.00 15.27           O  
ATOM    933  H   GLY A 637     -24.887 -14.860  36.606  1.00  0.00           H  
ATOM    934  HA2 GLY A 637     -24.086 -14.214  39.280  1.00  0.00           H  
ATOM    935  HA3 GLY A 637     -23.944 -13.205  37.854  1.00  0.00           H  
ATOM    936  N   ILE A 638     -26.800 -12.678  38.088  1.00 39.86           N  
ATOM    937  CA  ILE A 638     -28.046 -11.975  38.397  1.00 39.86           C  
ATOM    938  C   ILE A 638     -28.892 -12.761  39.415  1.00 39.86           C  
ATOM    939  O   ILE A 638     -29.369 -12.164  40.379  1.00 39.86           O  
ATOM    940  CB  ILE A 638     -28.812 -11.700  37.061  1.00 39.86           C  
ATOM    941  CG1 ILE A 638     -28.192 -10.493  36.320  1.00 39.86           C  
ATOM    942  CG2 ILE A 638     -30.347 -11.531  37.168  1.00 39.86           C  
ATOM    943  CD1 ILE A 638     -28.661 -10.340  34.865  1.00 39.86           C  
ATOM    944  H   ILE A 638     -26.721 -13.062  37.156  1.00  0.00           H  
ATOM    945  HA  ILE A 638     -27.768 -11.030  38.862  1.00  0.00           H  
ATOM    946  HB  ILE A 638     -28.668 -12.579  36.435  1.00  0.00           H  
ATOM    947 HG12 ILE A 638     -28.403  -9.571  36.862  1.00  0.00           H  
ATOM    948 HG13 ILE A 638     -27.106 -10.586  36.314  1.00  0.00           H  
ATOM    949 HG21 ILE A 638     -30.805 -11.517  36.182  1.00  0.00           H  
ATOM    950 HG22 ILE A 638     -30.819 -12.357  37.691  1.00  0.00           H  
ATOM    951 HG23 ILE A 638     -30.640 -10.609  37.662  1.00  0.00           H  
ATOM    952 HD11 ILE A 638     -28.088  -9.564  34.357  1.00  0.00           H  
ATOM    953 HD12 ILE A 638     -28.531 -11.267  34.308  1.00  0.00           H  
ATOM    954 HD13 ILE A 638     -29.710 -10.056  34.803  1.00  0.00           H  
ATOM    955  N   PHE A 639     -29.054 -14.085  39.218  1.00 32.30           N  
ATOM    956  CA  PHE A 639     -29.777 -14.999  40.111  1.00 32.30           C  
ATOM    957  C   PHE A 639     -29.187 -14.948  41.522  1.00 32.30           C  
ATOM    958  O   PHE A 639     -29.909 -14.679  42.477  1.00 32.30           O  
ATOM    959  CB  PHE A 639     -29.737 -16.441  39.553  1.00 32.30           C  
ATOM    960  CG  PHE A 639     -30.460 -17.478  40.400  1.00 32.30           C  
ATOM    961  CD1 PHE A 639     -31.809 -17.789  40.134  1.00 32.30           C  
ATOM    962  CD2 PHE A 639     -29.788 -18.133  41.455  1.00 32.30           C  
ATOM    963  CE1 PHE A 639     -32.476 -18.752  40.914  1.00 32.30           C  
ATOM    964  CE2 PHE A 639     -30.466 -19.073  42.255  1.00 32.30           C  
ATOM    965  CZ  PHE A 639     -31.811 -19.383  41.982  1.00 32.30           C  
ATOM    966  H   PHE A 639     -28.647 -14.491  38.385  1.00  0.00           H  
ATOM    967  HA  PHE A 639     -30.816 -14.670  40.157  1.00  0.00           H  
ATOM    968  HB2 PHE A 639     -30.167 -16.463  38.553  1.00  0.00           H  
ATOM    969  HB3 PHE A 639     -28.706 -16.770  39.427  1.00  0.00           H  
ATOM    970  HD1 PHE A 639     -32.333 -17.296  39.327  1.00  0.00           H  
ATOM    971  HD2 PHE A 639     -28.752 -17.909  41.663  1.00  0.00           H  
ATOM    972  HE1 PHE A 639     -33.506 -18.997  40.699  1.00  0.00           H  
ATOM    973  HE2 PHE A 639     -29.952 -19.564  43.067  1.00  0.00           H  
ATOM    974  HZ  PHE A 639     -32.329 -20.115  42.585  1.00  0.00           H  
ATOM    975  N   LEU A 640     -27.861 -15.134  41.605  1.00 34.90           N  
ATOM    976  CA  LEU A 640     -27.024 -15.005  42.787  1.00 34.90           C  
ATOM    977  C   LEU A 640     -27.157 -13.643  43.492  1.00 34.90           C  
ATOM    978  O   LEU A 640     -27.190 -13.596  44.719  1.00 34.90           O  
ATOM    979  CB  LEU A 640     -25.567 -15.305  42.365  1.00 34.90           C  
ATOM    980  CG  LEU A 640     -25.162 -16.800  42.255  1.00 34.90           C  
ATOM    981  CD1 LEU A 640     -23.634 -16.910  42.257  1.00 34.90           C  
ATOM    982  CD2 LEU A 640     -25.757 -17.747  43.314  1.00 34.90           C  
ATOM    983  H   LEU A 640     -27.373 -15.340  40.743  1.00  0.00           H  
ATOM    984  HA  LEU A 640     -27.371 -15.735  43.514  1.00  0.00           H  
ATOM    985  HB2 LEU A 640     -25.368 -14.827  41.406  1.00  0.00           H  
ATOM    986  HB3 LEU A 640     -24.870 -14.792  43.016  1.00  0.00           H  
ATOM    987  HG  LEU A 640     -25.515 -17.171  41.295  1.00  0.00           H  
ATOM    988 HD11 LEU A 640     -23.302 -17.904  41.958  1.00  0.00           H  
ATOM    989 HD12 LEU A 640     -23.203 -16.189  41.566  1.00  0.00           H  
ATOM    990 HD13 LEU A 640     -23.220 -16.702  43.244  1.00  0.00           H  
ATOM    991 HD21 LEU A 640     -25.357 -18.755  43.194  1.00  0.00           H  
ATOM    992 HD22 LEU A 640     -25.524 -17.428  44.329  1.00  0.00           H  
ATOM    993 HD23 LEU A 640     -26.839 -17.834  43.222  1.00  0.00           H  
ATOM    994  N   GLY A 641     -27.318 -12.551  42.730  1.00 19.90           N  
ATOM    995  CA  GLY A 641     -27.569 -11.206  43.237  1.00 19.90           C  
ATOM    996  C   GLY A 641     -28.901 -11.054  43.989  1.00 19.90           C  
ATOM    997  O   GLY A 641     -28.985 -10.250  44.913  1.00 19.90           O  
ATOM    998  H   GLY A 641     -27.292 -12.664  41.725  1.00  0.00           H  
ATOM    999  HA2 GLY A 641     -26.744 -10.899  43.881  1.00  0.00           H  
ATOM   1000  HA3 GLY A 641     -27.572 -10.533  42.384  1.00  0.00           H  
ATOM   1001  N   TYR A 642     -29.921 -11.859  43.647  1.00 48.22           N  
ATOM   1002  CA  TYR A 642     -31.170 -11.953  44.402  1.00 48.22           C  
ATOM   1003  C   TYR A 642     -31.066 -12.994  45.527  1.00 48.22           C  
ATOM   1004  O   TYR A 642     -31.776 -12.850  46.517  1.00 48.22           O  
ATOM   1005  CB  TYR A 642     -32.316 -12.368  43.464  1.00 48.22           C  
ATOM   1006  CG  TYR A 642     -32.629 -11.334  42.401  1.00 48.22           C  
ATOM   1007  CD1 TYR A 642     -33.035 -10.030  42.766  1.00 48.22           C  
ATOM   1008  CD2 TYR A 642     -32.500 -11.670  41.039  1.00 48.22           C  
ATOM   1009  CE1 TYR A 642     -33.336  -9.077  41.774  1.00 48.22           C  
ATOM   1010  CE2 TYR A 642     -32.808 -10.721  40.051  1.00 48.22           C  
ATOM   1011  CZ  TYR A 642     -33.244  -9.435  40.414  1.00 48.22           C  
ATOM   1012  OH  TYR A 642     -33.575  -8.552  39.432  1.00 48.22           O  
ATOM   1013  H   TYR A 642     -29.792 -12.500  42.876  1.00  0.00           H  
ATOM   1014  HA  TYR A 642     -31.411 -10.992  44.860  1.00  0.00           H  
ATOM   1015  HB2 TYR A 642     -32.101 -13.327  42.991  1.00  0.00           H  
ATOM   1016  HB3 TYR A 642     -33.232 -12.521  44.038  1.00  0.00           H  
ATOM   1017  HD1 TYR A 642     -33.122  -9.755  43.807  1.00  0.00           H  
ATOM   1018  HD2 TYR A 642     -32.174 -12.657  40.745  1.00  0.00           H  
ATOM   1019  HE1 TYR A 642     -33.658  -8.086  42.059  1.00  0.00           H  
ATOM   1020  HE2 TYR A 642     -32.714 -10.976  39.008  1.00  0.00           H  
ATOM   1021  HH  TYR A 642     -33.876  -7.711  39.749  1.00  0.00           H  
ATOM   1022  N   VAL A 643     -30.155 -13.984  45.450  1.00 39.30           N  
ATOM   1023  CA  VAL A 643     -29.855 -14.883  46.572  1.00 39.30           C  
ATOM   1024  C   VAL A 643     -29.145 -14.129  47.729  1.00 39.30           C  
ATOM   1025  O   VAL A 643     -29.261 -14.560  48.875  1.00 39.30           O  
ATOM   1026  CB  VAL A 643     -29.079 -16.151  46.113  1.00 39.30           C  
ATOM   1027  CG1 VAL A 643     -28.784 -17.137  47.265  1.00 39.30           C  
ATOM   1028  CG2 VAL A 643     -29.850 -16.943  45.041  1.00 39.30           C  
ATOM   1029  H   VAL A 643     -29.593 -14.069  44.614  1.00  0.00           H  
ATOM   1030  HA  VAL A 643     -30.806 -15.249  46.937  1.00  0.00           H  
ATOM   1031  HB  VAL A 643     -28.127 -15.841  45.688  1.00  0.00           H  
ATOM   1032 HG11 VAL A 643     -28.273 -18.027  46.895  1.00  0.00           H  
ATOM   1033 HG12 VAL A 643     -28.147 -16.713  48.038  1.00  0.00           H  
ATOM   1034 HG13 VAL A 643     -29.705 -17.464  47.748  1.00  0.00           H  
ATOM   1035 HG21 VAL A 643     -29.254 -17.779  44.672  1.00  0.00           H  
ATOM   1036 HG22 VAL A 643     -30.779 -17.350  45.442  1.00  0.00           H  
ATOM   1037 HG23 VAL A 643     -30.115 -16.340  44.182  1.00  0.00           H  
ATOM   1038  N   CYS A 644     -28.464 -12.993  47.452  1.00 51.74           N  
ATOM   1039  CA  CYS A 644     -27.809 -12.098  48.422  1.00 51.74           C  
ATOM   1040  C   CYS A 644     -28.710 -11.690  49.610  1.00 51.74           C  
ATOM   1041  O   CYS A 644     -28.346 -12.022  50.736  1.00 51.74           O  
ATOM   1042  CB  CYS A 644     -27.148 -10.877  47.741  1.00 51.74           C  
ATOM   1043  SG  CYS A 644     -25.691 -11.333  46.777  1.00 51.74           S  
ATOM   1044  H   CYS A 644     -28.400 -12.723  46.480  1.00  0.00           H  
ATOM   1045  HA  CYS A 644     -27.000 -12.681  48.864  1.00  0.00           H  
ATOM   1046  HB2 CYS A 644     -27.822 -10.372  47.062  1.00  0.00           H  
ATOM   1047  HB3 CYS A 644     -26.836 -10.142  48.484  1.00  0.00           H  
ATOM   1048  HG  CYS A 644     -25.419 -10.103  46.333  1.00  0.00           H  
ATOM   1049  N   PRO A 645     -29.891 -11.054  49.405  1.00 76.36           N  
ATOM   1050  CA  PRO A 645     -30.955 -10.866  50.407  1.00 76.36           C  
ATOM   1051  C   PRO A 645     -31.297 -12.022  51.362  1.00 76.36           C  
ATOM   1052  O   PRO A 645     -31.642 -11.737  52.503  1.00 76.36           O  
ATOM   1053  CB  PRO A 645     -32.191 -10.444  49.607  1.00 76.36           C  
ATOM   1054  CG  PRO A 645     -31.614  -9.678  48.436  1.00 76.36           C  
ATOM   1055  CD  PRO A 645     -30.260 -10.336  48.181  1.00 76.36           C  
ATOM   1056  HA  PRO A 645     -30.647 -10.018  51.017  1.00  0.00           H  
ATOM   1057  HB2 PRO A 645     -32.721 -11.322  49.233  1.00  0.00           H  
ATOM   1058  HB3 PRO A 645     -32.898  -9.852  50.190  1.00  0.00           H  
ATOM   1059  HG2 PRO A 645     -32.254  -9.680  47.555  1.00  0.00           H  
ATOM   1060  HG3 PRO A 645     -31.465  -8.638  48.730  1.00  0.00           H  
ATOM   1061  HD2 PRO A 645     -30.294 -10.999  47.324  1.00  0.00           H  
ATOM   1062  HD3 PRO A 645     -29.545  -9.542  47.968  1.00  0.00           H  
ATOM   1063  N   PHE A 646     -31.190 -13.297  50.946  1.00 44.40           N  
ATOM   1064  CA  PHE A 646     -31.476 -14.447  51.811  1.00 44.40           C  
ATOM   1065  C   PHE A 646     -30.299 -14.815  52.726  1.00 44.40           C  
ATOM   1066  O   PHE A 646     -30.533 -15.458  53.743  1.00 44.40           O  
ATOM   1067  CB  PHE A 646     -31.796 -15.688  50.960  1.00 44.40           C  
ATOM   1068  CG  PHE A 646     -33.122 -15.607  50.234  1.00 44.40           C  
ATOM   1069  CD1 PHE A 646     -34.332 -15.784  50.934  1.00 44.40           C  
ATOM   1070  CD2 PHE A 646     -33.149 -15.369  48.850  1.00 44.40           C  
ATOM   1071  CE1 PHE A 646     -35.557 -15.730  50.242  1.00 44.40           C  
ATOM   1072  CE2 PHE A 646     -34.368 -15.346  48.152  1.00 44.40           C  
ATOM   1073  CZ  PHE A 646     -35.577 -15.511  48.851  1.00 44.40           C  
ATOM   1074  H   PHE A 646     -30.893 -13.485  49.998  1.00  0.00           H  
ATOM   1075  HA  PHE A 646     -32.336 -14.227  52.448  1.00  0.00           H  
ATOM   1076  HB2 PHE A 646     -30.997 -15.887  50.246  1.00  0.00           H  
ATOM   1077  HB3 PHE A 646     -31.846 -16.576  51.593  1.00  0.00           H  
ATOM   1078  HD1 PHE A 646     -34.324 -15.966  51.999  1.00  0.00           H  
ATOM   1079  HD2 PHE A 646     -32.230 -15.210  48.327  1.00  0.00           H  
ATOM   1080  HE1 PHE A 646     -36.484 -15.870  50.778  1.00  0.00           H  
ATOM   1081  HE2 PHE A 646     -34.379 -15.190  47.084  1.00  0.00           H  
ATOM   1082  HZ  PHE A 646     -36.517 -15.481  48.320  1.00  0.00           H  
ATOM   1083  N   THR A 647     -29.059 -14.408  52.411  1.00107.30           N  
ATOM   1084  CA  THR A 647     -27.908 -14.552  53.310  1.00107.30           C  
ATOM   1085  C   THR A 647     -27.866 -13.363  54.294  1.00107.30           C  
ATOM   1086  O   THR A 647     -27.490 -13.534  55.452  1.00107.30           O  
ATOM   1087  CB  THR A 647     -26.595 -14.630  52.483  1.00107.30           C  
ATOM   1088  CG2 THR A 647     -26.616 -15.700  51.386  1.00107.30           C  
ATOM   1089  OG1 THR A 647     -26.218 -13.402  51.892  1.00107.30           O  
ATOM   1090  H   THR A 647     -28.927 -13.888  51.554  1.00  0.00           H  
ATOM   1091  HA  THR A 647     -28.001 -15.477  53.881  1.00  0.00           H  
ATOM   1092  HB  THR A 647     -25.789 -14.893  53.169  1.00  0.00           H  
ATOM   1093  HG1 THR A 647     -26.911 -13.111  51.315  1.00  0.00           H  
ATOM   1094 HG21 THR A 647     -25.653 -15.738  50.882  1.00  0.00           H  
ATOM   1095 HG22 THR A 647     -26.816 -16.687  51.803  1.00  0.00           H  
ATOM   1096 HG23 THR A 647     -27.369 -15.496  50.625  1.00  0.00           H  
ATOM   1097  N   LEU A 648     -28.288 -12.173  53.840  1.00 43.57           N  
ATOM   1098  CA  LEU A 648     -28.371 -10.924  54.594  1.00 43.57           C  
ATOM   1099  C   LEU A 648     -29.521 -10.956  55.614  1.00 43.57           C  
ATOM   1100  O   LEU A 648     -29.348 -10.555  56.768  1.00 43.57           O  
ATOM   1101  CB  LEU A 648     -28.593  -9.783  53.571  1.00 43.57           C  
ATOM   1102  CG  LEU A 648     -27.289  -9.316  52.888  1.00 43.57           C  
ATOM   1103  CD1 LEU A 648     -27.525  -8.581  51.559  1.00 43.57           C  
ATOM   1104  CD2 LEU A 648     -26.486  -8.411  53.829  1.00 43.57           C  
ATOM   1105  H   LEU A 648     -28.551 -12.133  52.865  1.00  0.00           H  
ATOM   1106  HA  LEU A 648     -27.448 -10.759  55.147  1.00  0.00           H  
ATOM   1107  HB2 LEU A 648     -29.307 -10.118  52.821  1.00  0.00           H  
ATOM   1108  HB3 LEU A 648     -29.079  -8.932  54.042  1.00  0.00           H  
ATOM   1109  HG  LEU A 648     -26.691 -10.198  52.652  1.00  0.00           H  
ATOM   1110 HD11 LEU A 648     -26.593  -8.486  51.001  1.00  0.00           H  
ATOM   1111 HD12 LEU A 648     -28.235  -9.107  50.923  1.00  0.00           H  
ATOM   1112 HD13 LEU A 648     -27.901  -7.573  51.721  1.00  0.00           H  
ATOM   1113 HD21 LEU A 648     -25.639  -7.982  53.306  1.00  0.00           H  
ATOM   1114 HD22 LEU A 648     -27.088  -7.576  54.185  1.00  0.00           H  
ATOM   1115 HD23 LEU A 648     -26.104  -8.947  54.698  1.00  0.00           H  
ATOM   1116  N   ILE A 649     -30.679 -11.465  55.187  1.00 94.65           N  
ATOM   1117  CA  ILE A 649     -31.864 -11.688  56.007  1.00 94.65           C  
ATOM   1118  C   ILE A 649     -32.022 -13.209  56.152  1.00 94.65           C  
ATOM   1119  O   ILE A 649     -32.583 -13.873  55.280  1.00 94.65           O  
ATOM   1120  CB  ILE A 649     -33.110 -11.024  55.350  1.00 94.65           C  
ATOM   1121  CG1 ILE A 649     -32.926  -9.511  55.077  1.00 94.65           C  
ATOM   1122  CG2 ILE A 649     -34.404 -11.279  56.143  1.00 94.65           C  
ATOM   1123  CD1 ILE A 649     -32.658  -8.649  56.323  1.00 94.65           C  
ATOM   1124  H   ILE A 649     -30.741 -11.780  54.227  1.00  0.00           H  
ATOM   1125  HA  ILE A 649     -31.722 -11.256  56.995  1.00  0.00           H  
ATOM   1126  HB  ILE A 649     -33.271 -11.487  54.378  1.00  0.00           H  
ATOM   1127 HG12 ILE A 649     -32.112  -9.362  54.367  1.00  0.00           H  
ATOM   1128 HG13 ILE A 649     -33.815  -9.128  54.573  1.00  0.00           H  
ATOM   1129 HG21 ILE A 649     -35.254 -10.795  55.662  1.00  0.00           H  
ATOM   1130 HG22 ILE A 649     -34.649 -12.338  56.213  1.00  0.00           H  
ATOM   1131 HG23 ILE A 649     -34.314 -10.893  57.155  1.00  0.00           H  
ATOM   1132 HD11 ILE A 649     -32.530  -7.605  56.042  1.00  0.00           H  
ATOM   1133 HD12 ILE A 649     -33.481  -8.695  57.035  1.00  0.00           H  
ATOM   1134 HD13 ILE A 649     -31.748  -8.953  56.840  1.00  0.00           H  
ATOM   1135  N   ALA A 650     -31.516 -13.744  57.269  1.00 31.16           N  
ATOM   1136  CA  ALA A 650     -31.573 -15.151  57.647  1.00 31.16           C  
ATOM   1137  C   ALA A 650     -31.497 -15.324  59.161  1.00 31.16           C  
ATOM   1138  O   ALA A 650     -31.203 -14.382  59.902  1.00 31.16           O  
ATOM   1139  CB  ALA A 650     -30.504 -15.972  56.896  1.00 31.16           C  
ATOM   1140  H   ALA A 650     -31.084 -13.121  57.937  1.00  0.00           H  
ATOM   1141  HA  ALA A 650     -32.554 -15.538  57.363  1.00  0.00           H  
ATOM   1142  HB1 ALA A 650     -30.198 -16.866  57.438  1.00  0.00           H  
ATOM   1143  HB2 ALA A 650     -30.903 -16.324  55.950  1.00  0.00           H  
ATOM   1144  HB3 ALA A 650     -29.602 -15.390  56.700  1.00  0.00           H  
ATOM   1145  N   LYS A 651     -31.699 -16.576  59.602  1.00 22.30           N  
ATOM   1146  CA  LYS A 651     -31.363 -17.054  60.939  1.00 22.30           C  
ATOM   1147  C   LYS A 651     -29.835 -16.983  61.133  1.00 22.30           C  
ATOM   1148  O   LYS A 651     -29.099 -17.236  60.175  1.00 22.30           O  
ATOM   1149  CB  LYS A 651     -31.823 -18.517  61.087  1.00 22.30           C  
ATOM   1150  CG  LYS A 651     -33.349 -18.688  61.089  1.00 22.30           C  
ATOM   1151  CD  LYS A 651     -33.758 -20.163  61.206  1.00 22.30           C  
ATOM   1152  CE  LYS A 651     -35.279 -20.359  61.171  1.00 22.30           C  
ATOM   1153  NZ  LYS A 651     -35.633 -21.786  61.250  1.00 22.30           N1+
ATOM   1154  H   LYS A 651     -31.931 -17.279  58.916  1.00  0.00           H  
ATOM   1155  HA  LYS A 651     -31.884 -16.426  61.661  1.00  0.00           H  
ATOM   1156  HB2 LYS A 651     -31.388 -19.122  60.290  1.00  0.00           H  
ATOM   1157  HB3 LYS A 651     -31.431 -18.928  62.020  1.00  0.00           H  
ATOM   1158  HG2 LYS A 651     -33.779 -18.120  61.915  1.00  0.00           H  
ATOM   1159  HG3 LYS A 651     -33.769 -18.272  60.173  1.00  0.00           H  
ATOM   1160  HD2 LYS A 651     -33.302 -20.727  60.390  1.00  0.00           H  
ATOM   1161  HD3 LYS A 651     -33.356 -20.579  62.131  1.00  0.00           H  
ATOM   1162  HE2 LYS A 651     -35.749 -19.833  62.002  1.00  0.00           H  
ATOM   1163  HE3 LYS A 651     -35.694 -19.947  60.251  1.00  0.00           H  
ATOM   1164  HZ1 LYS A 651     -35.278 -22.178  62.110  1.00  0.00           H  
ATOM   1165  HZ2 LYS A 651     -36.638 -21.889  61.225  1.00  0.00           H  
ATOM   1166  HZ3 LYS A 651     -35.228 -22.279  60.466  1.00  0.00           H  
ATOM   1167  N   PRO A 652     -29.341 -16.641  62.342  1.00 65.75           N  
ATOM   1168  CA  PRO A 652     -27.913 -16.441  62.579  1.00 65.75           C  
ATOM   1169  C   PRO A 652     -27.154 -17.771  62.547  1.00 65.75           C  
ATOM   1170  O   PRO A 652     -27.454 -18.699  63.298  1.00 65.75           O  
ATOM   1171  CB  PRO A 652     -27.833 -15.740  63.942  1.00 65.75           C  
ATOM   1172  CG  PRO A 652     -29.094 -16.174  64.671  1.00 65.75           C  
ATOM   1173  CD  PRO A 652     -30.119 -16.406  63.559  1.00 65.75           C  
ATOM   1174  HA  PRO A 652     -27.514 -15.788  61.805  1.00  0.00           H  
ATOM   1175  HB2 PRO A 652     -26.925 -15.970  64.501  1.00  0.00           H  
ATOM   1176  HB3 PRO A 652     -27.856 -14.659  63.794  1.00  0.00           H  
ATOM   1177  HG2 PRO A 652     -28.905 -17.112  65.194  1.00  0.00           H  
ATOM   1178  HG3 PRO A 652     -29.429 -15.446  65.411  1.00  0.00           H  
ATOM   1179  HD2 PRO A 652     -30.776 -17.244  63.795  1.00  0.00           H  
ATOM   1180  HD3 PRO A 652     -30.731 -15.513  63.429  1.00  0.00           H  
ATOM   1181  N   THR A 653     -26.183 -17.840  61.632  1.00100.00           N  
ATOM   1182  CA  THR A 653     -25.304 -18.972  61.394  1.00100.00           C  
ATOM   1183  C   THR A 653     -23.958 -18.444  60.891  1.00100.00           C  
ATOM   1184  O   THR A 653     -23.907 -17.427  60.194  1.00100.00           O  
ATOM   1185  CB  THR A 653     -25.997 -20.041  60.508  1.00100.00           C  
ATOM   1186  CG2 THR A 653     -26.289 -19.580  59.074  1.00100.00           C  
ATOM   1187  OG1 THR A 653     -25.190 -21.200  60.421  1.00100.00           O  
ATOM   1188  H   THR A 653     -26.018 -17.026  61.056  1.00  0.00           H  
ATOM   1189  HA  THR A 653     -25.105 -19.430  62.366  1.00  0.00           H  
ATOM   1190  HB  THR A 653     -26.937 -20.340  60.973  1.00  0.00           H  
ATOM   1191  HG1 THR A 653     -25.160 -21.611  61.271  1.00  0.00           H  
ATOM   1192 HG21 THR A 653     -26.824 -20.349  58.516  1.00  0.00           H  
ATOM   1193 HG22 THR A 653     -26.904 -18.680  59.066  1.00  0.00           H  
ATOM   1194 HG23 THR A 653     -25.366 -19.370  58.539  1.00  0.00           H  
ATOM   1195  N   THR A 654     -22.872 -19.147  61.249  1.00 95.18           N  
ATOM   1196  CA  THR A 654     -21.500 -18.834  60.860  1.00 95.18           C  
ATOM   1197  C   THR A 654     -21.302 -18.859  59.334  1.00 95.18           C  
ATOM   1198  O   THR A 654     -20.680 -17.943  58.799  1.00 95.18           O  
ATOM   1199  CB  THR A 654     -20.522 -19.778  61.608  1.00 95.18           C  
ATOM   1200  CG2 THR A 654     -20.643 -21.274  61.254  1.00 95.18           C  
ATOM   1201  OG1 THR A 654     -19.184 -19.383  61.375  1.00 95.18           O  
ATOM   1202  H   THR A 654     -23.007 -19.964  61.826  1.00  0.00           H  
ATOM   1203  HA  THR A 654     -21.302 -17.814  61.197  1.00  0.00           H  
ATOM   1204  HB  THR A 654     -20.695 -19.667  62.680  1.00  0.00           H  
ATOM   1205  HG1 THR A 654     -18.991 -19.481  60.455  1.00  0.00           H  
ATOM   1206 HG21 THR A 654     -19.997 -21.873  61.896  1.00  0.00           H  
ATOM   1207 HG22 THR A 654     -21.661 -21.637  61.392  1.00  0.00           H  
ATOM   1208 HG23 THR A 654     -20.351 -21.480  60.225  1.00  0.00           H  
ATOM   1209  N   THR A 655     -21.867 -19.871  58.646  1.00 94.28           N  
ATOM   1210  CA  THR A 655     -21.742 -20.078  57.203  1.00 94.28           C  
ATOM   1211  C   THR A 655     -22.415 -18.967  56.385  1.00 94.28           C  
ATOM   1212  O   THR A 655     -21.927 -18.652  55.308  1.00 94.28           O  
ATOM   1213  CB  THR A 655     -22.280 -21.478  56.805  1.00 94.28           C  
ATOM   1214  CG2 THR A 655     -23.801 -21.669  56.951  1.00 94.28           C  
ATOM   1215  OG1 THR A 655     -21.940 -21.761  55.460  1.00 94.28           O  
ATOM   1216  H   THR A 655     -22.391 -20.562  59.164  1.00  0.00           H  
ATOM   1217  HA  THR A 655     -20.677 -20.062  56.970  1.00  0.00           H  
ATOM   1218  HB  THR A 655     -21.778 -22.227  57.419  1.00  0.00           H  
ATOM   1219  HG1 THR A 655     -22.365 -21.132  54.898  1.00  0.00           H  
ATOM   1220 HG21 THR A 655     -24.085 -22.695  56.714  1.00  0.00           H  
ATOM   1221 HG22 THR A 655     -24.123 -21.474  57.972  1.00  0.00           H  
ATOM   1222 HG23 THR A 655     -24.370 -21.015  56.290  1.00  0.00           H  
ATOM   1223  N   SER A 656     -23.500 -18.353  56.883  1.00 62.79           N  
ATOM   1224  CA  SER A 656     -24.217 -17.296  56.176  1.00 62.79           C  
ATOM   1225  C   SER A 656     -23.418 -15.978  56.131  1.00 62.79           C  
ATOM   1226  O   SER A 656     -23.628 -15.202  55.204  1.00 62.79           O  
ATOM   1227  CB  SER A 656     -25.605 -17.113  56.810  1.00 62.79           C  
ATOM   1228  OG  SER A 656     -26.392 -16.177  56.108  1.00 62.79           O  
ATOM   1229  H   SER A 656     -23.841 -18.629  57.793  1.00  0.00           H  
ATOM   1230  HA  SER A 656     -24.370 -17.630  55.151  1.00  0.00           H  
ATOM   1231  HB2 SER A 656     -26.146 -18.058  56.769  1.00  0.00           H  
ATOM   1232  HB3 SER A 656     -25.527 -16.834  57.859  1.00  0.00           H  
ATOM   1233  HG  SER A 656     -25.983 -15.325  56.162  1.00  0.00           H  
ATOM   1234  N   CYS A 657     -22.438 -15.787  57.032  1.00 31.09           N  
ATOM   1235  CA  CYS A 657     -21.470 -14.687  56.983  1.00 31.09           C  
ATOM   1236  C   CYS A 657     -20.410 -14.926  55.890  1.00 31.09           C  
ATOM   1237  O   CYS A 657     -19.948 -13.971  55.264  1.00 31.09           O  
ATOM   1238  CB  CYS A 657     -20.719 -14.580  58.325  1.00 31.09           C  
ATOM   1239  SG  CYS A 657     -21.721 -14.287  59.805  1.00 31.09           S  
ATOM   1240  H   CYS A 657     -22.333 -16.456  57.785  1.00  0.00           H  
ATOM   1241  HA  CYS A 657     -21.991 -13.750  56.777  1.00  0.00           H  
ATOM   1242  HB2 CYS A 657     -20.116 -15.470  58.504  1.00  0.00           H  
ATOM   1243  HB3 CYS A 657     -20.016 -13.749  58.264  1.00  0.00           H  
ATOM   1244  N   TYR A 658     -20.051 -16.193  55.627  1.00 38.84           N  
ATOM   1245  CA  TYR A 658     -19.201 -16.580  54.493  1.00 38.84           C  
ATOM   1246  C   TYR A 658     -19.976 -16.446  53.178  1.00 38.84           C  
ATOM   1247  O   TYR A 658     -19.417 -15.923  52.215  1.00 38.84           O  
ATOM   1248  CB  TYR A 658     -18.735 -18.050  54.590  1.00 38.84           C  
ATOM   1249  CG  TYR A 658     -17.639 -18.320  55.594  1.00 38.84           C  
ATOM   1250  CD1 TYR A 658     -16.292 -18.313  55.185  1.00 38.84           C  
ATOM   1251  CD2 TYR A 658     -17.962 -18.615  56.931  1.00 38.84           C  
ATOM   1252  CE1 TYR A 658     -15.273 -18.590  56.116  1.00 38.84           C  
ATOM   1253  CE2 TYR A 658     -16.947 -18.888  57.865  1.00 38.84           C  
ATOM   1254  CZ  TYR A 658     -15.599 -18.864  57.458  1.00 38.84           C  
ATOM   1255  OH  TYR A 658     -14.610 -19.094  58.367  1.00 38.84           O  
ATOM   1256  H   TYR A 658     -20.487 -16.937  56.154  1.00  0.00           H  
ATOM   1257  HA  TYR A 658     -18.325 -15.928  54.451  1.00  0.00           H  
ATOM   1258  HB2 TYR A 658     -19.562 -18.723  54.802  1.00  0.00           H  
ATOM   1259  HB3 TYR A 658     -18.354 -18.380  53.621  1.00  0.00           H  
ATOM   1260  HD1 TYR A 658     -16.039 -18.102  54.157  1.00  0.00           H  
ATOM   1261  HD2 TYR A 658     -18.992 -18.633  57.236  1.00  0.00           H  
ATOM   1262  HE1 TYR A 658     -14.240 -18.585  55.800  1.00  0.00           H  
ATOM   1263  HE2 TYR A 658     -17.201 -19.101  58.893  1.00  0.00           H  
ATOM   1264  HH  TYR A 658     -13.743 -19.051  57.996  1.00  0.00           H  
ATOM   1265  N   LEU A 659     -21.250 -16.891  53.149  1.00 35.56           N  
ATOM   1266  CA  LEU A 659     -22.138 -16.782  51.995  1.00 35.56           C  
ATOM   1267  C   LEU A 659     -22.339 -15.316  51.607  1.00 35.56           C  
ATOM   1268  O   LEU A 659     -22.020 -15.008  50.472  1.00 35.56           O  
ATOM   1269  CB  LEU A 659     -23.496 -17.488  52.202  1.00 35.56           C  
ATOM   1270  CG  LEU A 659     -23.458 -19.027  52.341  1.00 35.56           C  
ATOM   1271  CD1 LEU A 659     -24.866 -19.573  52.624  1.00 35.56           C  
ATOM   1272  CD2 LEU A 659     -22.850 -19.727  51.115  1.00 35.56           C  
ATOM   1273  H   LEU A 659     -21.622 -17.332  53.980  1.00  0.00           H  
ATOM   1274  HA  LEU A 659     -21.630 -17.258  51.156  1.00  0.00           H  
ATOM   1275  HB2 LEU A 659     -24.004 -17.046  53.058  1.00  0.00           H  
ATOM   1276  HB3 LEU A 659     -24.126 -17.267  51.342  1.00  0.00           H  
ATOM   1277  HG  LEU A 659     -22.836 -19.294  53.187  1.00  0.00           H  
ATOM   1278 HD11 LEU A 659     -24.847 -20.653  52.775  1.00  0.00           H  
ATOM   1279 HD12 LEU A 659     -25.293 -19.127  53.523  1.00  0.00           H  
ATOM   1280 HD13 LEU A 659     -25.545 -19.365  51.797  1.00  0.00           H  
ATOM   1281 HD21 LEU A 659     -22.912 -20.811  51.214  1.00  0.00           H  
ATOM   1282 HD22 LEU A 659     -23.372 -19.449  50.199  1.00  0.00           H  
ATOM   1283 HD23 LEU A 659     -21.796 -19.482  50.990  1.00  0.00           H  
ATOM   1284  N   GLN A 660     -22.720 -14.435  52.556  1.00 36.40           N  
ATOM   1285  CA  GLN A 660     -22.832 -12.972  52.424  1.00 36.40           C  
ATOM   1286  C   GLN A 660     -21.672 -12.342  51.638  1.00 36.40           C  
ATOM   1287  O   GLN A 660     -21.871 -11.793  50.555  1.00 36.40           O  
ATOM   1288  CB  GLN A 660     -22.972 -12.288  53.812  1.00 36.40           C  
ATOM   1289  CG  GLN A 660     -24.393 -12.214  54.404  1.00 36.40           C  
ATOM   1290  CD  GLN A 660     -24.419 -11.562  55.792  1.00 36.40           C  
ATOM   1291  NE2 GLN A 660     -25.472 -11.795  56.566  1.00 36.40           N  
ATOM   1292  OE1 GLN A 660     -23.498 -10.844  56.171  1.00 36.40           O  
ATOM   1293  H   GLN A 660     -22.958 -14.808  53.470  1.00  0.00           H  
ATOM   1294  HA  GLN A 660     -23.729 -12.764  51.841  1.00  0.00           H  
ATOM   1295  HB2 GLN A 660     -22.301 -12.766  54.526  1.00  0.00           H  
ATOM   1296  HB3 GLN A 660     -22.616 -11.258  53.735  1.00  0.00           H  
ATOM   1297  HG2 GLN A 660     -25.034 -11.629  53.744  1.00  0.00           H  
ATOM   1298  HG3 GLN A 660     -24.838 -13.202  54.462  1.00  0.00           H  
ATOM   1299 HE21 GLN A 660     -26.231 -12.397  56.251  1.00  0.00           H  
ATOM   1300 HE22 GLN A 660     -25.553 -11.302  57.453  1.00  0.00           H  
ATOM   1301  N   ARG A 661     -20.459 -12.461  52.195  1.00100.13           N  
ATOM   1302  CA  ARG A 661     -19.237 -11.836  51.697  1.00100.13           C  
ATOM   1303  C   ARG A 661     -18.794 -12.391  50.332  1.00100.13           C  
ATOM   1304  O   ARG A 661     -18.264 -11.644  49.511  1.00100.13           O  
ATOM   1305  CB  ARG A 661     -18.114 -12.059  52.730  1.00100.13           C  
ATOM   1306  CG  ARG A 661     -18.309 -11.267  54.042  1.00100.13           C  
ATOM   1307  CD  ARG A 661     -17.302 -11.656  55.133  1.00100.13           C  
ATOM   1308  NE  ARG A 661     -15.914 -11.387  54.720  1.00100.13           N  
ATOM   1309  CZ  ARG A 661     -14.823 -11.407  55.502  1.00100.13           C  
ATOM   1310  NH1 ARG A 661     -14.904 -11.588  56.823  1.00100.13           N1+
ATOM   1311  NH2 ARG A 661     -13.619 -11.252  54.947  1.00100.13           N1+
ATOM   1312  H   ARG A 661     -20.400 -12.996  53.052  1.00  0.00           H  
ATOM   1313  HA  ARG A 661     -19.412 -10.765  51.577  1.00  0.00           H  
ATOM   1314  HB2 ARG A 661     -18.030 -13.126  52.951  1.00  0.00           H  
ATOM   1315  HB3 ARG A 661     -17.158 -11.771  52.288  1.00  0.00           H  
ATOM   1316  HG2 ARG A 661     -18.246 -10.196  53.844  1.00  0.00           H  
ATOM   1317  HG3 ARG A 661     -19.313 -11.436  54.433  1.00  0.00           H  
ATOM   1318  HD2 ARG A 661     -17.521 -11.109  56.051  1.00  0.00           H  
ATOM   1319  HD3 ARG A 661     -17.403 -12.718  55.352  1.00  0.00           H  
ATOM   1320  HE  ARG A 661     -15.790 -11.242  53.728  1.00  0.00           H  
ATOM   1321 HH11 ARG A 661     -15.798 -11.656  57.283  1.00  0.00           H  
ATOM   1322 HH12 ARG A 661     -14.056 -11.673  57.374  1.00  0.00           H  
ATOM   1323 HH21 ARG A 661     -13.519 -11.105  53.955  1.00  0.00           H  
ATOM   1324 HH22 ARG A 661     -12.775 -11.337  55.506  1.00  0.00           H  
ATOM   1325  N   LEU A 662     -19.018 -13.686  50.080  1.00 88.22           N  
ATOM   1326  CA  LEU A 662     -18.652 -14.328  48.824  1.00 88.22           C  
ATOM   1327  C   LEU A 662     -19.687 -14.004  47.733  1.00 88.22           C  
ATOM   1328  O   LEU A 662     -19.299 -13.612  46.631  1.00 88.22           O  
ATOM   1329  CB  LEU A 662     -18.576 -15.850  49.062  1.00 88.22           C  
ATOM   1330  CG  LEU A 662     -18.097 -16.666  47.837  1.00 88.22           C  
ATOM   1331  CD1 LEU A 662     -16.865 -17.523  48.166  1.00 88.22           C  
ATOM   1332  CD2 LEU A 662     -19.234 -17.532  47.269  1.00 88.22           C  
ATOM   1333  H   LEU A 662     -19.471 -14.252  50.788  1.00  0.00           H  
ATOM   1334  HA  LEU A 662     -17.672 -13.969  48.502  1.00  0.00           H  
ATOM   1335  HB2 LEU A 662     -17.893 -16.024  49.895  1.00  0.00           H  
ATOM   1336  HB3 LEU A 662     -19.540 -16.223  49.414  1.00  0.00           H  
ATOM   1337  HG  LEU A 662     -17.783 -15.975  47.055  1.00  0.00           H  
ATOM   1338 HD11 LEU A 662     -16.524 -18.073  47.289  1.00  0.00           H  
ATOM   1339 HD12 LEU A 662     -16.033 -16.906  48.507  1.00  0.00           H  
ATOM   1340 HD13 LEU A 662     -17.083 -18.251  48.948  1.00  0.00           H  
ATOM   1341 HD21 LEU A 662     -18.898 -18.115  46.411  1.00  0.00           H  
ATOM   1342 HD22 LEU A 662     -19.609 -18.235  48.013  1.00  0.00           H  
ATOM   1343 HD23 LEU A 662     -20.073 -16.918  46.939  1.00  0.00           H  
ATOM   1344  N   LEU A 663     -20.991 -14.119  48.035  1.00 88.44           N  
ATOM   1345  CA  LEU A 663     -22.076 -13.862  47.100  1.00 88.44           C  
ATOM   1346  C   LEU A 663     -22.079 -12.411  46.613  1.00 88.44           C  
ATOM   1347  O   LEU A 663     -22.168 -12.206  45.408  1.00 88.44           O  
ATOM   1348  CB  LEU A 663     -23.452 -14.183  47.734  1.00 88.44           C  
ATOM   1349  CG  LEU A 663     -24.276 -15.189  46.935  1.00 88.44           C  
ATOM   1350  CD1 LEU A 663     -25.631 -15.432  47.597  1.00 88.44           C  
ATOM   1351  CD2 LEU A 663     -24.469 -14.741  45.498  1.00 88.44           C  
ATOM   1352  H   LEU A 663     -21.247 -14.355  48.987  1.00  0.00           H  
ATOM   1353  HA  LEU A 663     -21.891 -14.516  46.247  1.00  0.00           H  
ATOM   1354  HB2 LEU A 663     -23.363 -14.609  48.716  1.00  0.00           H  
ATOM   1355  HB3 LEU A 663     -24.038 -13.281  47.907  1.00  0.00           H  
ATOM   1356  HG  LEU A 663     -23.742 -16.140  46.921  1.00  0.00           H  
ATOM   1357 HD11 LEU A 663     -26.182 -16.192  47.046  1.00  0.00           H  
ATOM   1358 HD12 LEU A 663     -25.514 -15.790  48.617  1.00  0.00           H  
ATOM   1359 HD13 LEU A 663     -26.228 -14.524  47.619  1.00  0.00           H  
ATOM   1360 HD21 LEU A 663     -25.254 -15.343  45.053  1.00  0.00           H  
ATOM   1361 HD22 LEU A 663     -24.759 -13.695  45.440  1.00  0.00           H  
ATOM   1362 HD23 LEU A 663     -23.569 -14.874  44.899  1.00  0.00           H  
ATOM   1363  N   VAL A 664     -21.948 -11.424  47.511  1.00 91.91           N  
ATOM   1364  CA  VAL A 664     -22.009 -10.000  47.172  1.00 91.91           C  
ATOM   1365  C   VAL A 664     -20.787  -9.551  46.333  1.00 91.91           C  
ATOM   1366  O   VAL A 664     -20.883  -8.604  45.551  1.00 91.91           O  
ATOM   1367  CB  VAL A 664     -22.168  -9.193  48.492  1.00 91.91           C  
ATOM   1368  CG1 VAL A 664     -20.880  -9.081  49.328  1.00 91.91           C  
ATOM   1369  CG2 VAL A 664     -22.790  -7.812  48.251  1.00 91.91           C  
ATOM   1370  H   VAL A 664     -21.873 -11.671  48.495  1.00  0.00           H  
ATOM   1371  HA  VAL A 664     -22.900  -9.848  46.560  1.00  0.00           H  
ATOM   1372  HB  VAL A 664     -22.892  -9.729  49.109  1.00  0.00           H  
ATOM   1373 HG11 VAL A 664     -21.089  -8.678  50.319  1.00  0.00           H  
ATOM   1374 HG12 VAL A 664     -20.408 -10.051  49.463  1.00  0.00           H  
ATOM   1375 HG13 VAL A 664     -20.141  -8.439  48.853  1.00  0.00           H  
ATOM   1376 HG21 VAL A 664     -22.916  -7.262  49.183  1.00  0.00           H  
ATOM   1377 HG22 VAL A 664     -22.178  -7.209  47.582  1.00  0.00           H  
ATOM   1378 HG23 VAL A 664     -23.770  -7.916  47.791  1.00  0.00           H  
ATOM   1379  N   GLY A 665     -19.656 -10.260  46.457  1.00 35.29           N  
ATOM   1380  CA  GLY A 665     -18.454 -10.047  45.665  1.00 35.29           C  
ATOM   1381  C   GLY A 665     -18.567 -10.704  44.287  1.00 35.29           C  
ATOM   1382  O   GLY A 665     -18.369 -10.036  43.269  1.00 35.29           O  
ATOM   1383  H   GLY A 665     -19.657 -11.028  47.116  1.00  0.00           H  
ATOM   1384  HA2 GLY A 665     -18.251  -8.980  45.555  1.00  0.00           H  
ATOM   1385  HA3 GLY A 665     -17.602 -10.475  46.193  1.00  0.00           H  
ATOM   1386  N   LEU A 666     -18.895 -12.005  44.252  1.00 57.41           N  
ATOM   1387  CA  LEU A 666     -18.882 -12.816  43.033  1.00 57.41           C  
ATOM   1388  C   LEU A 666     -20.122 -12.646  42.144  1.00 57.41           C  
ATOM   1389  O   LEU A 666     -19.979 -12.834  40.941  1.00 57.41           O  
ATOM   1390  CB  LEU A 666     -18.794 -14.320  43.371  1.00 57.41           C  
ATOM   1391  CG  LEU A 666     -17.471 -14.788  44.011  1.00 57.41           C  
ATOM   1392  CD1 LEU A 666     -17.523 -16.300  44.251  1.00 57.41           C  
ATOM   1393  CD2 LEU A 666     -16.234 -14.443  43.172  1.00 57.41           C  
ATOM   1394  H   LEU A 666     -19.109 -12.478  45.121  1.00  0.00           H  
ATOM   1395  HA  LEU A 666     -18.019 -12.535  42.435  1.00  0.00           H  
ATOM   1396  HB2 LEU A 666     -19.629 -14.594  44.018  1.00  0.00           H  
ATOM   1397  HB3 LEU A 666     -18.932 -14.904  42.458  1.00  0.00           H  
ATOM   1398  HG  LEU A 666     -17.359 -14.298  44.978  1.00  0.00           H  
ATOM   1399 HD11 LEU A 666     -16.768 -16.594  44.975  1.00  0.00           H  
ATOM   1400 HD12 LEU A 666     -18.489 -16.604  44.644  1.00  0.00           H  
ATOM   1401 HD13 LEU A 666     -17.356 -16.860  43.330  1.00  0.00           H  
ATOM   1402 HD21 LEU A 666     -15.338 -14.865  43.620  1.00  0.00           H  
ATOM   1403 HD22 LEU A 666     -16.312 -14.837  42.159  1.00  0.00           H  
ATOM   1404 HD23 LEU A 666     -16.081 -13.371  43.103  1.00  0.00           H  
ATOM   1405  N   SER A 667     -21.308 -12.296  42.663  1.00 35.22           N  
ATOM   1406  CA  SER A 667     -22.531 -12.074  41.862  1.00 35.22           C  
ATOM   1407  C   SER A 667     -22.334 -10.998  40.771  1.00 35.22           C  
ATOM   1408  O   SER A 667     -22.541 -11.248  39.579  1.00 35.22           O  
ATOM   1409  CB  SER A 667     -23.744 -11.755  42.777  1.00 35.22           C  
ATOM   1410  OG  SER A 667     -23.551 -10.643  43.643  1.00 35.22           O  
ATOM   1411  H   SER A 667     -21.385 -12.180  43.669  1.00  0.00           H  
ATOM   1412  HA  SER A 667     -22.752 -13.007  41.340  1.00  0.00           H  
ATOM   1413  HB2 SER A 667     -24.618 -11.544  42.162  1.00  0.00           H  
ATOM   1414  HB3 SER A 667     -24.003 -12.625  43.380  1.00  0.00           H  
ATOM   1415  HG  SER A 667     -23.070 -10.977  44.399  1.00  0.00           H  
ATOM   1416  N   SER A 668     -21.837  -9.830  41.192  1.00 64.56           N  
ATOM   1417  CA  SER A 668     -21.458  -8.715  40.347  1.00 64.56           C  
ATOM   1418  C   SER A 668     -20.263  -9.090  39.440  1.00 64.56           C  
ATOM   1419  O   SER A 668     -20.316  -8.826  38.234  1.00 64.56           O  
ATOM   1420  CB  SER A 668     -21.194  -7.527  41.291  1.00 64.56           C  
ATOM   1421  OG  SER A 668     -20.919  -6.335  40.599  1.00 64.56           O  
ATOM   1422  H   SER A 668     -21.759  -9.719  42.194  1.00  0.00           H  
ATOM   1423  HA  SER A 668     -22.306  -8.469  39.704  1.00  0.00           H  
ATOM   1424  HB2 SER A 668     -22.077  -7.347  41.907  1.00  0.00           H  
ATOM   1425  HB3 SER A 668     -20.382  -7.754  41.978  1.00  0.00           H  
ATOM   1426  HG  SER A 668     -21.147  -5.594  41.159  1.00  0.00           H  
ATOM   1427  N   ALA A 669     -19.237  -9.800  39.958  1.00 21.97           N  
ATOM   1428  CA  ALA A 669     -18.095 -10.232  39.152  1.00 21.97           C  
ATOM   1429  C   ALA A 669     -18.477 -11.209  38.031  1.00 21.97           C  
ATOM   1430  O   ALA A 669     -17.978 -11.051  36.926  1.00 21.97           O  
ATOM   1431  CB  ALA A 669     -17.008 -10.844  40.040  1.00 21.97           C  
ATOM   1432  H   ALA A 669     -19.211 -10.002  40.948  1.00  0.00           H  
ATOM   1433  HA  ALA A 669     -17.685  -9.336  38.687  1.00  0.00           H  
ATOM   1434  HB1 ALA A 669     -16.112 -11.077  39.463  1.00  0.00           H  
ATOM   1435  HB2 ALA A 669     -16.718 -10.137  40.815  1.00  0.00           H  
ATOM   1436  HB3 ALA A 669     -17.341 -11.765  40.513  1.00  0.00           H  
ATOM   1437  N   MET A 670     -19.406 -12.148  38.274  1.00 33.72           N  
ATOM   1438  CA  MET A 670     -19.963 -13.074  37.284  1.00 33.72           C  
ATOM   1439  C   MET A 670     -20.689 -12.348  36.144  1.00 33.72           C  
ATOM   1440  O   MET A 670     -20.466 -12.675  34.980  1.00 33.72           O  
ATOM   1441  CB  MET A 670     -20.923 -14.056  37.981  1.00 33.72           C  
ATOM   1442  CG  MET A 670     -20.185 -15.210  38.671  1.00 33.72           C  
ATOM   1443  SD  MET A 670     -21.254 -16.322  39.615  1.00 33.72           S  
ATOM   1444  CE  MET A 670     -22.111 -17.181  38.270  1.00 33.72           C  
ATOM   1445  H   MET A 670     -19.768 -12.219  39.217  1.00  0.00           H  
ATOM   1446  HA  MET A 670     -19.146 -13.635  36.829  1.00  0.00           H  
ATOM   1447  HB2 MET A 670     -21.546 -13.526  38.704  1.00  0.00           H  
ATOM   1448  HB3 MET A 670     -21.610 -14.483  37.250  1.00  0.00           H  
ATOM   1449  HG2 MET A 670     -19.645 -15.800  37.933  1.00  0.00           H  
ATOM   1450  HG3 MET A 670     -19.434 -14.817  39.354  1.00  0.00           H  
ATOM   1451  HE1 MET A 670     -22.786 -17.932  38.680  1.00  0.00           H  
ATOM   1452  HE2 MET A 670     -22.699 -16.482  37.677  1.00  0.00           H  
ATOM   1453  HE3 MET A 670     -21.397 -17.678  37.614  1.00  0.00           H  
ATOM   1454  N   CYS A 671     -21.511 -11.338  36.477  1.00 78.11           N  
ATOM   1455  CA  CYS A 671     -22.228 -10.494  35.527  1.00 78.11           C  
ATOM   1456  C   CYS A 671     -21.263  -9.654  34.672  1.00 78.11           C  
ATOM   1457  O   CYS A 671     -21.271  -9.783  33.449  1.00 78.11           O  
ATOM   1458  CB  CYS A 671     -23.235  -9.613  36.301  1.00 78.11           C  
ATOM   1459  SG  CYS A 671     -24.273  -8.619  35.186  1.00 78.11           S  
ATOM   1460  H   CYS A 671     -21.622 -11.123  37.459  1.00  0.00           H  
ATOM   1461  HA  CYS A 671     -22.786 -11.139  34.855  1.00  0.00           H  
ATOM   1462  HB2 CYS A 671     -23.895 -10.243  36.899  1.00  0.00           H  
ATOM   1463  HB3 CYS A 671     -22.728  -8.943  36.995  1.00  0.00           H  
ATOM   1464  HG  CYS A 671     -23.268  -7.942  34.622  1.00  0.00           H  
ATOM   1465  N   TYR A 672     -20.426  -8.814  35.299  1.00 47.02           N  
ATOM   1466  CA  TYR A 672     -19.650  -7.808  34.574  1.00 47.02           C  
ATOM   1467  C   TYR A 672     -18.370  -8.384  33.946  1.00 47.02           C  
ATOM   1468  O   TYR A 672     -17.933  -7.871  32.922  1.00 47.02           O  
ATOM   1469  CB  TYR A 672     -19.330  -6.610  35.495  1.00 47.02           C  
ATOM   1470  CG  TYR A 672     -20.575  -5.814  35.864  1.00 47.02           C  
ATOM   1471  CD1 TYR A 672     -21.276  -5.090  34.874  1.00 47.02           C  
ATOM   1472  CD2 TYR A 672     -21.078  -5.838  37.181  1.00 47.02           C  
ATOM   1473  CE1 TYR A 672     -22.491  -4.445  35.187  1.00 47.02           C  
ATOM   1474  CE2 TYR A 672     -22.295  -5.202  37.492  1.00 47.02           C  
ATOM   1475  CZ  TYR A 672     -23.010  -4.511  36.495  1.00 47.02           C  
ATOM   1476  OH  TYR A 672     -24.186  -3.894  36.813  1.00 47.02           O  
ATOM   1477  H   TYR A 672     -20.436  -8.773  36.317  1.00  0.00           H  
ATOM   1478  HA  TYR A 672     -20.257  -7.427  33.754  1.00  0.00           H  
ATOM   1479  HB2 TYR A 672     -18.814  -6.944  36.397  1.00  0.00           H  
ATOM   1480  HB3 TYR A 672     -18.648  -5.926  34.987  1.00  0.00           H  
ATOM   1481  HD1 TYR A 672     -20.900  -5.047  33.862  1.00  0.00           H  
ATOM   1482  HD2 TYR A 672     -20.549  -6.363  37.962  1.00  0.00           H  
ATOM   1483  HE1 TYR A 672     -23.029  -3.914  34.415  1.00  0.00           H  
ATOM   1484  HE2 TYR A 672     -22.678  -5.253  38.500  1.00  0.00           H  
ATOM   1485  HH  TYR A 672     -24.392  -3.127  36.280  1.00  0.00           H  
ATOM   1486  N   SER A 673     -17.787  -9.480  34.450  1.00 33.88           N  
ATOM   1487  CA  SER A 673     -16.626 -10.097  33.800  1.00 33.88           C  
ATOM   1488  C   SER A 673     -17.007 -11.021  32.626  1.00 33.88           C  
ATOM   1489  O   SER A 673     -16.157 -11.306  31.786  1.00 33.88           O  
ATOM   1490  CB  SER A 673     -15.800 -10.895  34.814  1.00 33.88           C  
ATOM   1491  OG  SER A 673     -16.319 -12.175  35.093  1.00 33.88           O  
ATOM   1492  H   SER A 673     -18.161  -9.919  35.281  1.00  0.00           H  
ATOM   1493  HA  SER A 673     -15.977  -9.307  33.423  1.00  0.00           H  
ATOM   1494  HB2 SER A 673     -14.833 -11.034  34.354  1.00  0.00           H  
ATOM   1495  HB3 SER A 673     -15.632 -10.341  35.737  1.00  0.00           H  
ATOM   1496  HG  SER A 673     -17.096 -12.065  35.624  1.00  0.00           H  
ATOM   1497  N   ALA A 674     -18.268 -11.470  32.544  1.00 31.58           N  
ATOM   1498  CA  ALA A 674     -18.804 -12.143  31.365  1.00 31.58           C  
ATOM   1499  C   ALA A 674     -19.240 -11.100  30.325  1.00 31.58           C  
ATOM   1500  O   ALA A 674     -19.109 -11.344  29.127  1.00 31.58           O  
ATOM   1501  CB  ALA A 674     -20.029 -12.963  31.783  1.00 31.58           C  
ATOM   1502  H   ALA A 674     -18.916 -11.238  33.285  1.00  0.00           H  
ATOM   1503  HA  ALA A 674     -18.060 -12.809  30.923  1.00  0.00           H  
ATOM   1504  HB1 ALA A 674     -20.513 -13.433  30.925  1.00  0.00           H  
ATOM   1505  HB2 ALA A 674     -19.738 -13.759  32.467  1.00  0.00           H  
ATOM   1506  HB3 ALA A 674     -20.766 -12.344  32.294  1.00  0.00           H  
ATOM   1507  N   LEU A 675     -19.705  -9.921  30.779  1.00 41.51           N  
ATOM   1508  CA  LEU A 675     -20.093  -8.800  29.933  1.00 41.51           C  
ATOM   1509  C   LEU A 675     -18.868  -8.063  29.361  1.00 41.51           C  
ATOM   1510  O   LEU A 675     -18.973  -7.546  28.253  1.00 41.51           O  
ATOM   1511  CB  LEU A 675     -20.958  -7.824  30.764  1.00 41.51           C  
ATOM   1512  CG  LEU A 675     -21.585  -6.638  29.993  1.00 41.51           C  
ATOM   1513  CD1 LEU A 675     -22.466  -7.110  28.827  1.00 41.51           C  
ATOM   1514  CD2 LEU A 675     -22.388  -5.743  30.945  1.00 41.51           C  
ATOM   1515  H   LEU A 675     -19.798  -9.798  31.779  1.00  0.00           H  
ATOM   1516  HA  LEU A 675     -20.686  -9.197  29.108  1.00  0.00           H  
ATOM   1517  HB2 LEU A 675     -21.767  -8.389  31.231  1.00  0.00           H  
ATOM   1518  HB3 LEU A 675     -20.359  -7.429  31.582  1.00  0.00           H  
ATOM   1519  HG  LEU A 675     -20.789  -6.017  29.583  1.00  0.00           H  
ATOM   1520 HD11 LEU A 675     -23.017  -6.284  28.381  1.00  0.00           H  
ATOM   1521 HD12 LEU A 675     -21.855  -7.543  28.038  1.00  0.00           H  
ATOM   1522 HD13 LEU A 675     -23.194  -7.855  29.149  1.00  0.00           H  
ATOM   1523 HD21 LEU A 675     -22.784  -4.870  30.426  1.00  0.00           H  
ATOM   1524 HD22 LEU A 675     -23.231  -6.281  31.381  1.00  0.00           H  
ATOM   1525 HD23 LEU A 675     -21.763  -5.385  31.763  1.00  0.00           H  
ATOM   1526  N   VAL A 676     -17.711  -8.024  30.054  1.00 79.41           N  
ATOM   1527  CA  VAL A 676     -16.515  -7.329  29.559  1.00 79.41           C  
ATOM   1528  C   VAL A 676     -15.877  -8.078  28.377  1.00 79.41           C  
ATOM   1529  O   VAL A 676     -15.337  -7.429  27.490  1.00 79.41           O  
ATOM   1530  CB  VAL A 676     -15.480  -7.061  30.688  1.00 79.41           C  
ATOM   1531  CG1 VAL A 676     -14.618  -8.264  31.091  1.00 79.41           C  
ATOM   1532  CG2 VAL A 676     -14.568  -5.874  30.340  1.00 79.41           C  
ATOM   1533  H   VAL A 676     -17.679  -8.424  30.982  1.00  0.00           H  
ATOM   1534  HA  VAL A 676     -16.851  -6.356  29.206  1.00  0.00           H  
ATOM   1535  HB  VAL A 676     -16.031  -6.764  31.578  1.00  0.00           H  
ATOM   1536 HG11 VAL A 676     -14.087  -8.057  32.019  1.00  0.00           H  
ATOM   1537 HG12 VAL A 676     -15.231  -9.141  31.244  1.00  0.00           H  
ATOM   1538 HG13 VAL A 676     -13.872  -8.510  30.334  1.00  0.00           H  
ATOM   1539 HG21 VAL A 676     -13.906  -5.650  31.176  1.00  0.00           H  
ATOM   1540 HG22 VAL A 676     -13.944  -6.078  29.470  1.00  0.00           H  
ATOM   1541 HG23 VAL A 676     -15.149  -4.976  30.130  1.00  0.00           H  
ATOM   1542  N   THR A 677     -15.978  -9.420  28.334  1.00 24.84           N  
ATOM   1543  CA  THR A 677     -15.515 -10.242  27.212  1.00 24.84           C  
ATOM   1544  C   THR A 677     -16.461 -10.130  26.001  1.00 24.84           C  
ATOM   1545  O   THR A 677     -15.995 -10.237  24.868  1.00 24.84           O  
ATOM   1546  CB  THR A 677     -15.363 -11.724  27.646  1.00 24.84           C  
ATOM   1547  CG2 THR A 677     -14.386 -11.917  28.810  1.00 24.84           C  
ATOM   1548  OG1 THR A 677     -16.595 -12.354  27.942  1.00 24.84           O  
ATOM   1549  H   THR A 677     -16.433  -9.889  29.104  1.00  0.00           H  
ATOM   1550  HA  THR A 677     -14.532  -9.880  26.902  1.00  0.00           H  
ATOM   1551  HB  THR A 677     -14.953 -12.274  26.798  1.00  0.00           H  
ATOM   1552  HG1 THR A 677     -16.985 -11.940  28.698  1.00  0.00           H  
ATOM   1553 HG21 THR A 677     -14.242 -12.974  29.033  1.00  0.00           H  
ATOM   1554 HG22 THR A 677     -13.414 -11.494  28.561  1.00  0.00           H  
ATOM   1555 HG23 THR A 677     -14.729 -11.428  29.719  1.00  0.00           H  
ATOM   1556  N   LYS A 678     -17.762  -9.865  26.232  1.00 89.64           N  
ATOM   1557  CA  LYS A 678     -18.750  -9.549  25.201  1.00 89.64           C  
ATOM   1558  C   LYS A 678     -18.467  -8.166  24.590  1.00 89.64           C  
ATOM   1559  O   LYS A 678     -18.410  -8.060  23.366  1.00 89.64           O  
ATOM   1560  CB  LYS A 678     -20.171  -9.610  25.816  1.00 89.64           C  
ATOM   1561  CG  LYS A 678     -21.302  -9.085  24.907  1.00 89.64           C  
ATOM   1562  CD  LYS A 678     -22.712  -9.267  25.495  1.00 89.64           C  
ATOM   1563  CE  LYS A 678     -23.211 -10.715  25.513  1.00 89.64           C  
ATOM   1564  NZ  LYS A 678     -23.379 -11.218  24.143  1.00 89.64           N1+
ATOM   1565  H   LYS A 678     -18.064  -9.794  27.193  1.00  0.00           H  
ATOM   1566  HA  LYS A 678     -18.683 -10.295  24.408  1.00  0.00           H  
ATOM   1567  HB2 LYS A 678     -20.372 -10.646  26.088  1.00  0.00           H  
ATOM   1568  HB3 LYS A 678     -20.206  -9.056  26.749  1.00  0.00           H  
ATOM   1569  HG2 LYS A 678     -21.165  -8.016  24.741  1.00  0.00           H  
ATOM   1570  HG3 LYS A 678     -21.238  -9.549  23.923  1.00  0.00           H  
ATOM   1571  HD2 LYS A 678     -22.745  -8.868  26.506  1.00  0.00           H  
ATOM   1572  HD3 LYS A 678     -23.413  -8.668  24.915  1.00  0.00           H  
ATOM   1573  HE2 LYS A 678     -22.538 -11.370  26.066  1.00  0.00           H  
ATOM   1574  HE3 LYS A 678     -24.179 -10.763  26.013  1.00  0.00           H  
ATOM   1575  HZ1 LYS A 678     -22.487 -11.239  23.672  1.00  0.00           H  
ATOM   1576  HZ2 LYS A 678     -23.783 -12.144  24.167  1.00  0.00           H  
ATOM   1577  HZ3 LYS A 678     -24.008 -10.597  23.651  1.00  0.00           H  
ATOM   1578  N   THR A 679     -18.278  -7.129  25.428  1.00 35.80           N  
ATOM   1579  CA  THR A 679     -18.006  -5.756  24.997  1.00 35.80           C  
ATOM   1580  C   THR A 679     -16.601  -5.602  24.378  1.00 35.80           C  
ATOM   1581  O   THR A 679     -16.449  -4.814  23.447  1.00 35.80           O  
ATOM   1582  CB  THR A 679     -18.225  -4.748  26.149  1.00 35.80           C  
ATOM   1583  CG2 THR A 679     -19.668  -4.697  26.669  1.00 35.80           C  
ATOM   1584  OG1 THR A 679     -17.321  -4.942  27.214  1.00 35.80           O  
ATOM   1585  H   THR A 679     -18.344  -7.291  26.425  1.00  0.00           H  
ATOM   1586  HA  THR A 679     -18.747  -5.502  24.243  1.00  0.00           H  
ATOM   1587  HB  THR A 679     -18.026  -3.752  25.756  1.00  0.00           H  
ATOM   1588  HG1 THR A 679     -17.486  -4.280  27.869  1.00  0.00           H  
ATOM   1589 HG21 THR A 679     -19.766  -3.990  27.494  1.00  0.00           H  
ATOM   1590 HG22 THR A 679     -20.343  -4.371  25.878  1.00  0.00           H  
ATOM   1591 HG23 THR A 679     -20.027  -5.662  27.018  1.00  0.00           H  
ATOM   1592  N   ASN A 680     -15.595  -6.375  24.827  1.00 42.40           N  
ATOM   1593  CA  ASN A 680     -14.259  -6.395  24.227  1.00 42.40           C  
ATOM   1594  C   ASN A 680     -14.304  -7.102  22.860  1.00 42.40           C  
ATOM   1595  O   ASN A 680     -13.664  -6.612  21.935  1.00 42.40           O  
ATOM   1596  CB  ASN A 680     -13.257  -7.106  25.171  1.00 42.40           C  
ATOM   1597  CG  ASN A 680     -11.767  -6.980  24.803  1.00 42.40           C  
ATOM   1598  ND2 ASN A 680     -11.377  -5.992  23.993  1.00 42.40           N  
ATOM   1599  OD1 ASN A 680     -10.953  -7.766  25.282  1.00 42.40           O  
ATOM   1600  H   ASN A 680     -15.762  -6.976  25.624  1.00  0.00           H  
ATOM   1601  HA  ASN A 680     -13.948  -5.357  24.089  1.00  0.00           H  
ATOM   1602  HB2 ASN A 680     -13.340  -6.665  26.164  1.00  0.00           H  
ATOM   1603  HB3 ASN A 680     -13.512  -8.162  25.280  1.00  0.00           H  
ATOM   1604 HD21 ASN A 680     -12.055  -5.346  23.616  1.00  0.00           H  
ATOM   1605 HD22 ASN A 680     -10.396  -5.883  23.783  1.00  0.00           H  
ATOM   1606  N   ARG A 681     -15.085  -8.189  22.699  1.00 46.32           N  
ATOM   1607  CA  ARG A 681     -15.285  -8.866  21.415  1.00 46.32           C  
ATOM   1608  C   ARG A 681     -15.885  -7.938  20.344  1.00 46.32           C  
ATOM   1609  O   ARG A 681     -15.286  -7.798  19.281  1.00 46.32           O  
ATOM   1610  CB  ARG A 681     -16.104 -10.167  21.585  1.00 46.32           C  
ATOM   1611  CG  ARG A 681     -16.476 -10.834  20.244  1.00 46.32           C  
ATOM   1612  CD  ARG A 681     -17.057 -12.241  20.376  1.00 46.32           C  
ATOM   1613  NE  ARG A 681     -17.492 -12.749  19.068  1.00 46.32           N  
ATOM   1614  CZ  ARG A 681     -18.517 -13.586  18.834  1.00 46.32           C  
ATOM   1615  NH1 ARG A 681     -19.275 -14.070  19.827  1.00 46.32           N1+
ATOM   1616  NH2 ARG A 681     -18.787 -13.948  17.575  1.00 46.32           N1+
ATOM   1617  H   ARG A 681     -15.595  -8.542  23.498  1.00  0.00           H  
ATOM   1618  HA  ARG A 681     -14.295  -9.158  21.057  1.00  0.00           H  
ATOM   1619  HB2 ARG A 681     -15.519 -10.867  22.181  1.00  0.00           H  
ATOM   1620  HB3 ARG A 681     -17.015  -9.972  22.152  1.00  0.00           H  
ATOM   1621  HG2 ARG A 681     -17.210 -10.218  19.726  1.00  0.00           H  
ATOM   1622  HG3 ARG A 681     -15.593 -10.876  19.604  1.00  0.00           H  
ATOM   1623  HD2 ARG A 681     -16.308 -12.920  20.780  1.00  0.00           H  
ATOM   1624  HD3 ARG A 681     -17.904 -12.218  21.060  1.00  0.00           H  
ATOM   1625  HE  ARG A 681     -16.934 -12.452  18.280  1.00  0.00           H  
ATOM   1626 HH11 ARG A 681     -19.068 -13.843  20.789  1.00  0.00           H  
ATOM   1627 HH12 ARG A 681     -20.050 -14.686  19.630  1.00  0.00           H  
ATOM   1628 HH21 ARG A 681     -18.236 -13.590  16.808  1.00  0.00           H  
ATOM   1629 HH22 ARG A 681     -19.557 -14.571  17.376  1.00  0.00           H  
ATOM   1630  N   ILE A 682     -17.033  -7.293  20.619  1.00 86.42           N  
ATOM   1631  CA  ILE A 682     -17.688  -6.346  19.704  1.00 86.42           C  
ATOM   1632  C   ILE A 682     -16.843  -5.077  19.437  1.00 86.42           C  
ATOM   1633  O   ILE A 682     -16.951  -4.513  18.350  1.00 86.42           O  
ATOM   1634  CB  ILE A 682     -19.145  -6.051  20.176  1.00 86.42           C  
ATOM   1635  CG1 ILE A 682     -19.954  -5.167  19.200  1.00 86.42           C  
ATOM   1636  CG2 ILE A 682     -19.256  -5.523  21.612  1.00 86.42           C  
ATOM   1637  CD1 ILE A 682     -21.440  -5.059  19.573  1.00 86.42           C  
ATOM   1638  H   ILE A 682     -17.474  -7.454  21.515  1.00  0.00           H  
ATOM   1639  HA  ILE A 682     -17.773  -6.855  18.744  1.00  0.00           H  
ATOM   1640  HB  ILE A 682     -19.637  -7.025  20.179  1.00  0.00           H  
ATOM   1641 HG12 ILE A 682     -19.529  -4.165  19.147  1.00  0.00           H  
ATOM   1642 HG13 ILE A 682     -19.875  -5.580  18.194  1.00  0.00           H  
ATOM   1643 HG21 ILE A 682     -19.464  -4.458  21.653  1.00  0.00           H  
ATOM   1644 HG22 ILE A 682     -20.066  -6.021  22.146  1.00  0.00           H  
ATOM   1645 HG23 ILE A 682     -18.340  -5.706  22.153  1.00  0.00           H  
ATOM   1646 HD11 ILE A 682     -21.992  -4.479  18.836  1.00  0.00           H  
ATOM   1647 HD12 ILE A 682     -21.904  -6.045  19.623  1.00  0.00           H  
ATOM   1648 HD13 ILE A 682     -21.582  -4.574  20.539  1.00  0.00           H  
ATOM   1649  N   ALA A 683     -15.954  -4.673  20.366  1.00 27.44           N  
ATOM   1650  CA  ALA A 683     -15.014  -3.562  20.185  1.00 27.44           C  
ATOM   1651  C   ALA A 683     -13.849  -3.926  19.251  1.00 27.44           C  
ATOM   1652  O   ALA A 683     -13.404  -3.066  18.494  1.00 27.44           O  
ATOM   1653  CB  ALA A 683     -14.439  -3.154  21.551  1.00 27.44           C  
ATOM   1654  H   ALA A 683     -15.913  -5.176  21.242  1.00  0.00           H  
ATOM   1655  HA  ALA A 683     -15.534  -2.706  19.754  1.00  0.00           H  
ATOM   1656  HB1 ALA A 683     -13.691  -2.368  21.448  1.00  0.00           H  
ATOM   1657  HB2 ALA A 683     -15.223  -2.769  22.203  1.00  0.00           H  
ATOM   1658  HB3 ALA A 683     -13.963  -3.991  22.060  1.00  0.00           H  
ATOM   1659  N   ARG A 684     -13.382  -5.187  19.275  1.00 54.12           N  
ATOM   1660  CA  ARG A 684     -12.332  -5.702  18.395  1.00 54.12           C  
ATOM   1661  C   ARG A 684     -12.870  -6.037  16.993  1.00 54.12           C  
ATOM   1662  O   ARG A 684     -12.133  -5.861  16.024  1.00 54.12           O  
ATOM   1663  CB  ARG A 684     -11.722  -6.983  19.006  1.00 54.12           C  
ATOM   1664  CG  ARG A 684     -10.868  -6.748  20.270  1.00 54.12           C  
ATOM   1665  CD  ARG A 684      -9.591  -5.921  20.058  1.00 54.12           C  
ATOM   1666  NE  ARG A 684      -8.678  -6.556  19.099  1.00 54.12           N  
ATOM   1667  CZ  ARG A 684      -7.693  -7.421  19.393  1.00 54.12           C  
ATOM   1668  NH1 ARG A 684      -7.461  -7.825  20.651  1.00 54.12           N1+
ATOM   1669  NH2 ARG A 684      -6.928  -7.895  18.402  1.00 54.12           N1+
ATOM   1670  H   ARG A 684     -13.794  -5.836  19.933  1.00  0.00           H  
ATOM   1671  HA  ARG A 684     -11.557  -4.945  18.272  1.00  0.00           H  
ATOM   1672  HB2 ARG A 684     -12.522  -7.683  19.250  1.00  0.00           H  
ATOM   1673  HB3 ARG A 684     -11.107  -7.497  18.265  1.00  0.00           H  
ATOM   1674  HG2 ARG A 684     -11.457  -6.235  21.025  1.00  0.00           H  
ATOM   1675  HG3 ARG A 684     -10.603  -7.712  20.704  1.00  0.00           H  
ATOM   1676  HD2 ARG A 684      -9.836  -4.923  19.695  1.00  0.00           H  
ATOM   1677  HD3 ARG A 684      -9.081  -5.767  21.009  1.00  0.00           H  
ATOM   1678  HE  ARG A 684      -8.828  -6.314  18.129  1.00  0.00           H  
ATOM   1679 HH11 ARG A 684      -8.035  -7.477  21.405  1.00  0.00           H  
ATOM   1680 HH12 ARG A 684      -6.715  -8.473  20.855  1.00  0.00           H  
ATOM   1681 HH21 ARG A 684      -7.087  -7.603  17.448  1.00  0.00           H  
ATOM   1682 HH22 ARG A 684      -6.181  -8.546  18.597  1.00  0.00           H  
ATOM   1683  N   ILE A 685     -14.142  -6.465  16.871  1.00 20.61           N  
ATOM   1684  CA  ILE A 685     -14.833  -6.686  15.592  1.00 20.61           C  
ATOM   1685  C   ILE A 685     -15.067  -5.343  14.874  1.00 20.61           C  
ATOM   1686  O   ILE A 685     -14.853  -5.267  13.665  1.00 20.61           O  
ATOM   1687  CB  ILE A 685     -16.173  -7.452  15.821  1.00 20.61           C  
ATOM   1688  CG1 ILE A 685     -15.914  -8.903  16.288  1.00 20.61           C  
ATOM   1689  CG2 ILE A 685     -17.087  -7.472  14.571  1.00 20.61           C  
ATOM   1690  CD1 ILE A 685     -17.142  -9.589  16.905  1.00 20.61           C  
ATOM   1691  H   ILE A 685     -14.678  -6.614  17.715  1.00  0.00           H  
ATOM   1692  HA  ILE A 685     -14.190  -7.294  14.952  1.00  0.00           H  
ATOM   1693  HB  ILE A 685     -16.716  -6.933  16.612  1.00  0.00           H  
ATOM   1694 HG12 ILE A 685     -15.550  -9.498  15.450  1.00  0.00           H  
ATOM   1695 HG13 ILE A 685     -15.111  -8.928  17.022  1.00  0.00           H  
ATOM   1696 HG21 ILE A 685     -17.994  -8.052  14.736  1.00  0.00           H  
ATOM   1697 HG22 ILE A 685     -17.426  -6.475  14.289  1.00  0.00           H  
ATOM   1698 HG23 ILE A 685     -16.572  -7.905  13.712  1.00  0.00           H  
ATOM   1699 HD11 ILE A 685     -16.872 -10.571  17.288  1.00  0.00           H  
ATOM   1700 HD12 ILE A 685     -17.547  -9.006  17.731  1.00  0.00           H  
ATOM   1701 HD13 ILE A 685     -17.939  -9.739  16.179  1.00  0.00           H  
ATOM   1702  N   LEU A 686     -15.466  -4.291  15.614  1.00 27.08           N  
ATOM   1703  CA  LEU A 686     -15.669  -2.937  15.093  1.00 27.08           C  
ATOM   1704  C   LEU A 686     -14.343  -2.282  14.668  1.00 27.08           C  
ATOM   1705  O   LEU A 686     -14.316  -1.576  13.662  1.00 27.08           O  
ATOM   1706  CB  LEU A 686     -16.363  -2.079  16.180  1.00 27.08           C  
ATOM   1707  CG  LEU A 686     -16.655  -0.608  15.792  1.00 27.08           C  
ATOM   1708  CD1 LEU A 686     -17.597  -0.503  14.580  1.00 27.08           C  
ATOM   1709  CD2 LEU A 686     -17.203   0.176  16.992  1.00 27.08           C  
ATOM   1710  H   LEU A 686     -15.637  -4.436  16.600  1.00  0.00           H  
ATOM   1711  HA  LEU A 686     -16.318  -3.009  14.219  1.00  0.00           H  
ATOM   1712  HB2 LEU A 686     -17.304  -2.557  16.455  1.00  0.00           H  
ATOM   1713  HB3 LEU A 686     -15.753  -2.091  17.085  1.00  0.00           H  
ATOM   1714  HG  LEU A 686     -15.721  -0.114  15.525  1.00  0.00           H  
ATOM   1715 HD11 LEU A 686     -17.877   0.533  14.388  1.00  0.00           H  
ATOM   1716 HD12 LEU A 686     -17.123  -0.878  13.674  1.00  0.00           H  
ATOM   1717 HD13 LEU A 686     -18.510  -1.074  14.732  1.00  0.00           H  
ATOM   1718 HD21 LEU A 686     -17.379   1.221  16.738  1.00  0.00           H  
ATOM   1719 HD22 LEU A 686     -18.143  -0.242  17.346  1.00  0.00           H  
ATOM   1720 HD23 LEU A 686     -16.502   0.157  17.827  1.00  0.00           H  
ATOM   1721  N   ALA A 687     -13.252  -2.533  15.414  1.00 15.37           N  
ATOM   1722  CA  ALA A 687     -11.913  -2.014  15.136  1.00 15.37           C  
ATOM   1723  C   ALA A 687     -11.241  -2.691  13.928  1.00 15.37           C  
ATOM   1724  O   ALA A 687     -10.325  -2.106  13.351  1.00 15.37           O  
ATOM   1725  CB  ALA A 687     -11.031  -2.247  16.373  1.00 15.37           C  
ATOM   1726  H   ALA A 687     -13.358  -3.126  16.225  1.00  0.00           H  
ATOM   1727  HA  ALA A 687     -11.978  -0.942  14.940  1.00  0.00           H  
ATOM   1728  HB1 ALA A 687     -10.021  -1.864  16.220  1.00  0.00           H  
ATOM   1729  HB2 ALA A 687     -11.439  -1.734  17.244  1.00  0.00           H  
ATOM   1730  HB3 ALA A 687     -10.950  -3.307  16.615  1.00  0.00           H  
ATOM   1731  N   GLY A 688     -11.714  -3.881  13.523  1.00  7.04           N  
ATOM   1732  CA  GLY A 688     -11.224  -4.630  12.372  1.00  7.04           C  
ATOM   1733  C   GLY A 688     -12.259  -4.646  11.245  1.00  7.04           C  
ATOM   1734  O   GLY A 688     -12.979  -3.633  11.097  1.00  7.04           O  
ATOM   1735  OXT GLY A 688     -12.292  -5.667  10.525  1.00  7.04           O1-
ATOM   1736  H   GLY A 688     -12.502  -4.274  14.018  1.00  0.00           H  
ATOM   1737  HA2 GLY A 688     -10.286  -4.231  11.984  1.00  0.00           H  
ATOM   1738  HA3 GLY A 688     -11.025  -5.653  12.692  1.00  0.00           H  
TER    1739      GLY A 688 
ATOM   1740  N   SER B1303     -12.642 -16.036  19.799  1.00 16.47           N1+
ATOM   1741  CA  SER B1303     -13.186 -17.399  19.947  1.00 16.47           C  
ATOM   1742  C   SER B1303     -14.162 -17.457  21.129  1.00 16.47           C  
ATOM   1743  O   SER B1303     -13.944 -16.790  22.140  1.00 16.47           O  
ATOM   1744  CB  SER B1303     -12.034 -18.420  20.079  1.00 16.47           C  
ATOM   1745  OG  SER B1303     -12.496 -19.738  20.300  1.00 16.47           O  
ATOM   1746  HA  SER B1303     -13.745 -17.620  19.036  1.00  0.00           H  
ATOM   1747  HB2 SER B1303     -11.431 -18.420  19.170  1.00  0.00           H  
ATOM   1748  HB3 SER B1303     -11.366 -18.149  20.894  1.00  0.00           H  
ATOM   1749  HG  SER B1303     -11.755 -20.326  20.291  1.00  0.00           H  
ATOM   1750  H1  SER B1303     -13.405 -15.387  19.665  1.00  0.00           H  
ATOM   1751  H2  SER B1303     -12.143 -15.788  20.641  1.00  0.00           H  
ATOM   1752  H3  SER B1303     -12.018 -15.997  19.006  1.00  0.00           H  
ATOM   1753  N   ALA B1304     -15.221 -18.275  21.003  1.00 21.56           N  
ATOM   1754  CA  ALA B1304     -16.243 -18.492  22.028  1.00 21.56           C  
ATOM   1755  C   ALA B1304     -15.695 -19.239  23.254  1.00 21.56           C  
ATOM   1756  O   ALA B1304     -16.076 -18.907  24.374  1.00 21.56           O  
ATOM   1757  CB  ALA B1304     -17.395 -19.302  21.416  1.00 21.56           C  
ATOM   1758  H   ALA B1304     -15.317 -18.803  20.147  1.00  0.00           H  
ATOM   1759  HA  ALA B1304     -16.626 -17.524  22.354  1.00  0.00           H  
ATOM   1760  HB1 ALA B1304     -18.190 -19.470  22.144  1.00  0.00           H  
ATOM   1761  HB2 ALA B1304     -17.837 -18.774  20.571  1.00  0.00           H  
ATOM   1762  HB3 ALA B1304     -17.061 -20.278  21.060  1.00  0.00           H  
ATOM   1763  N   TRP B1305     -14.766 -20.193  23.055  1.00 32.96           N  
ATOM   1764  CA  TRP B1305     -14.088 -20.913  24.135  1.00 32.96           C  
ATOM   1765  C   TRP B1305     -13.109 -19.996  24.885  1.00 32.96           C  
ATOM   1766  O   TRP B1305     -13.017 -20.085  26.110  1.00 32.96           O  
ATOM   1767  CB  TRP B1305     -13.303 -22.106  23.555  1.00 32.96           C  
ATOM   1768  CG  TRP B1305     -12.736 -23.024  24.600  1.00 32.96           C  
ATOM   1769  CD1 TRP B1305     -11.469 -23.000  25.074  1.00 32.96           C  
ATOM   1770  CD2 TRP B1305     -13.420 -24.079  25.337  1.00 32.96           C  
ATOM   1771  CE2 TRP B1305     -12.503 -24.645  26.273  1.00 32.96           C  
ATOM   1772  CE3 TRP B1305     -14.730 -24.614  25.315  1.00 32.96           C  
ATOM   1773  NE1 TRP B1305     -11.330 -23.948  26.068  1.00 32.96           N  
ATOM   1774  CZ2 TRP B1305     -12.867 -25.686  27.146  1.00 32.96           C  
ATOM   1775  CZ3 TRP B1305     -15.106 -25.661  26.181  1.00 32.96           C  
ATOM   1776  CH2 TRP B1305     -14.178 -26.196  27.096  1.00 32.96           C  
ATOM   1777  H   TRP B1305     -14.488 -20.403  22.107  1.00  0.00           H  
ATOM   1778  HA  TRP B1305     -14.841 -21.282  24.835  1.00  0.00           H  
ATOM   1779  HB2 TRP B1305     -13.953 -22.703  22.914  1.00  0.00           H  
ATOM   1780  HB3 TRP B1305     -12.493 -21.754  22.916  1.00  0.00           H  
ATOM   1781  HD1 TRP B1305     -10.703 -22.315  24.740  1.00  0.00           H  
ATOM   1782  HE1 TRP B1305     -10.465 -24.091  26.567  1.00  0.00           H  
ATOM   1783  HE3 TRP B1305     -15.455 -24.211  24.624  1.00  0.00           H  
ATOM   1784  HZ2 TRP B1305     -12.150 -26.091  27.844  1.00  0.00           H  
ATOM   1785  HZ3 TRP B1305     -16.112 -26.053  26.145  1.00  0.00           H  
ATOM   1786  HH2 TRP B1305     -14.472 -26.996  27.759  1.00  0.00           H  
ATOM   1787  N   ALA B1306     -12.412 -19.105  24.153  1.00 21.23           N  
ATOM   1788  CA  ALA B1306     -11.480 -18.119  24.696  1.00 21.23           C  
ATOM   1789  C   ALA B1306     -12.186 -17.086  25.590  1.00 21.23           C  
ATOM   1790  O   ALA B1306     -11.629 -16.693  26.608  1.00 21.23           O  
ATOM   1791  CB  ALA B1306     -10.747 -17.403  23.554  1.00 21.23           C  
ATOM   1792  H   ALA B1306     -12.562 -19.097  23.155  1.00  0.00           H  
ATOM   1793  HA  ALA B1306     -10.727 -18.651  25.275  1.00  0.00           H  
ATOM   1794  HB1 ALA B1306     -10.017 -16.693  23.944  1.00  0.00           H  
ATOM   1795  HB2 ALA B1306     -10.203 -18.117  22.935  1.00  0.00           H  
ATOM   1796  HB3 ALA B1306     -11.432 -16.849  22.914  1.00  0.00           H  
ATOM   1797  N   GLN B1307     -13.428 -16.697  25.257  1.00 34.43           N  
ATOM   1798  CA  GLN B1307     -14.250 -15.788  26.056  1.00 34.43           C  
ATOM   1799  C   GLN B1307     -14.688 -16.402  27.396  1.00 34.43           C  
ATOM   1800  O   GLN B1307     -14.724 -15.683  28.393  1.00 34.43           O  
ATOM   1801  CB  GLN B1307     -15.504 -15.405  25.253  1.00 34.43           C  
ATOM   1802  CG  GLN B1307     -15.235 -14.337  24.185  1.00 34.43           C  
ATOM   1803  CD  GLN B1307     -16.498 -14.062  23.375  1.00 34.43           C  
ATOM   1804  NE2 GLN B1307     -17.119 -12.904  23.606  1.00 34.43           N  
ATOM   1805  OE1 GLN B1307     -16.904 -14.872  22.545  1.00 34.43           O  
ATOM   1806  H   GLN B1307     -13.835 -17.065  24.409  1.00  0.00           H  
ATOM   1807  HA  GLN B1307     -13.674 -14.887  26.277  1.00  0.00           H  
ATOM   1808  HB2 GLN B1307     -15.948 -16.294  24.803  1.00  0.00           H  
ATOM   1809  HB3 GLN B1307     -16.260 -15.005  25.929  1.00  0.00           H  
ATOM   1810  HG2 GLN B1307     -14.880 -13.417  24.651  1.00  0.00           H  
ATOM   1811  HG3 GLN B1307     -14.447 -14.657  23.505  1.00  0.00           H  
ATOM   1812 HE21 GLN B1307     -16.741 -12.252  24.280  1.00  0.00           H  
ATOM   1813 HE22 GLN B1307     -17.975 -12.691  23.117  1.00  0.00           H  
ATOM   1814  N   VAL B1308     -14.994 -17.713  27.428  1.00 22.28           N  
ATOM   1815  CA  VAL B1308     -15.403 -18.440  28.632  1.00 22.28           C  
ATOM   1816  C   VAL B1308     -14.230 -18.590  29.620  1.00 22.28           C  
ATOM   1817  O   VAL B1308     -14.442 -18.367  30.810  1.00 22.28           O  
ATOM   1818  CB  VAL B1308     -16.014 -19.818  28.245  1.00 22.28           C  
ATOM   1819  CG1 VAL B1308     -16.283 -20.745  29.451  1.00 22.28           C  
ATOM   1820  CG2 VAL B1308     -17.331 -19.640  27.467  1.00 22.28           C  
ATOM   1821  H   VAL B1308     -14.937 -18.239  26.567  1.00  0.00           H  
ATOM   1822  HA  VAL B1308     -16.178 -17.856  29.134  1.00  0.00           H  
ATOM   1823  HB  VAL B1308     -15.311 -20.334  27.589  1.00  0.00           H  
ATOM   1824 HG11 VAL B1308     -16.793 -21.656  29.136  1.00  0.00           H  
ATOM   1825 HG12 VAL B1308     -15.362 -21.059  29.942  1.00  0.00           H  
ATOM   1826 HG13 VAL B1308     -16.912 -20.255  30.195  1.00  0.00           H  
ATOM   1827 HG21 VAL B1308     -17.701 -20.593  27.090  1.00  0.00           H  
ATOM   1828 HG22 VAL B1308     -18.106 -19.212  28.103  1.00  0.00           H  
ATOM   1829 HG23 VAL B1308     -17.219 -18.975  26.613  1.00  0.00           H  
ATOM   1830  N   ILE B1309     -13.010 -18.926  29.153  1.00 70.25           N  
ATOM   1831  CA  ILE B1309     -11.824 -19.030  30.015  1.00 70.25           C  
ATOM   1832  C   ILE B1309     -11.364 -17.649  30.526  1.00 70.25           C  
ATOM   1833  O   ILE B1309     -10.991 -17.563  31.692  1.00 70.25           O  
ATOM   1834  CB  ILE B1309     -10.667 -19.817  29.332  1.00 70.25           C  
ATOM   1835  CG1 ILE B1309      -9.492 -20.083  30.306  1.00 70.25           C  
ATOM   1836  CG2 ILE B1309     -10.167 -19.172  28.033  1.00 70.25           C  
ATOM   1837  CD1 ILE B1309      -8.460 -21.097  29.795  1.00 70.25           C  
ATOM   1838  H   ILE B1309     -12.895 -19.103  28.164  1.00  0.00           H  
ATOM   1839  HA  ILE B1309     -12.124 -19.613  30.888  1.00  0.00           H  
ATOM   1840  HB  ILE B1309     -11.079 -20.791  29.062  1.00  0.00           H  
ATOM   1841 HG12 ILE B1309      -8.977 -19.151  30.538  1.00  0.00           H  
ATOM   1842 HG13 ILE B1309      -9.889 -20.451  31.252  1.00  0.00           H  
ATOM   1843 HG21 ILE B1309      -9.467 -19.813  27.501  1.00  0.00           H  
ATOM   1844 HG22 ILE B1309     -11.010 -19.019  27.373  1.00  0.00           H  
ATOM   1845 HG23 ILE B1309      -9.681 -18.212  28.203  1.00  0.00           H  
ATOM   1846 HD11 ILE B1309      -7.717 -21.309  30.565  1.00  0.00           H  
ATOM   1847 HD12 ILE B1309      -8.935 -22.041  29.527  1.00  0.00           H  
ATOM   1848 HD13 ILE B1309      -7.924 -20.727  28.922  1.00  0.00           H  
ATOM   1849  N   ILE B1310     -11.434 -16.573  29.714  1.00 21.34           N  
ATOM   1850  CA  ILE B1310     -11.115 -15.201  30.143  1.00 21.34           C  
ATOM   1851  C   ILE B1310     -12.118 -14.724  31.210  1.00 21.34           C  
ATOM   1852  O   ILE B1310     -11.690 -14.182  32.227  1.00 21.34           O  
ATOM   1853  CB  ILE B1310     -11.050 -14.219  28.935  1.00 21.34           C  
ATOM   1854  CG1 ILE B1310      -9.874 -14.563  27.991  1.00 21.34           C  
ATOM   1855  CG2 ILE B1310     -10.917 -12.738  29.370  1.00 21.34           C  
ATOM   1856  CD1 ILE B1310     -10.001 -13.942  26.590  1.00 21.34           C  
ATOM   1857  H   ILE B1310     -11.745 -16.704  28.760  1.00  0.00           H  
ATOM   1858  HA  ILE B1310     -10.130 -15.216  30.612  1.00  0.00           H  
ATOM   1859  HB  ILE B1310     -11.982 -14.322  28.375  1.00  0.00           H  
ATOM   1860 HG12 ILE B1310      -8.933 -14.247  28.443  1.00  0.00           H  
ATOM   1861 HG13 ILE B1310      -9.776 -15.641  27.880  1.00  0.00           H  
ATOM   1862 HG21 ILE B1310     -10.863 -12.068  28.514  1.00  0.00           H  
ATOM   1863 HG22 ILE B1310     -11.761 -12.395  29.966  1.00  0.00           H  
ATOM   1864 HG23 ILE B1310     -10.017 -12.584  29.966  1.00  0.00           H  
ATOM   1865 HD11 ILE B1310      -9.221 -14.323  25.930  1.00  0.00           H  
ATOM   1866 HD12 ILE B1310     -10.963 -14.176  26.133  1.00  0.00           H  
ATOM   1867 HD13 ILE B1310      -9.901 -12.858  26.616  1.00  0.00           H  
ATOM   1868  N   ALA B1311     -13.426 -14.971  31.014  1.00 18.47           N  
ATOM   1869  CA  ALA B1311     -14.478 -14.668  31.985  1.00 18.47           C  
ATOM   1870  C   ALA B1311     -14.296 -15.454  33.294  1.00 18.47           C  
ATOM   1871  O   ALA B1311     -14.456 -14.875  34.364  1.00 18.47           O  
ATOM   1872  CB  ALA B1311     -15.854 -14.966  31.367  1.00 18.47           C  
ATOM   1873  H   ALA B1311     -13.708 -15.417  30.152  1.00  0.00           H  
ATOM   1874  HA  ALA B1311     -14.430 -13.602  32.217  1.00  0.00           H  
ATOM   1875  HB1 ALA B1311     -16.658 -14.739  32.068  1.00  0.00           H  
ATOM   1876  HB2 ALA B1311     -16.022 -14.358  30.477  1.00  0.00           H  
ATOM   1877  HB3 ALA B1311     -15.951 -16.013  31.077  1.00  0.00           H  
ATOM   1878  N   SER B1312     -13.893 -16.736  33.215  1.00 56.56           N  
ATOM   1879  CA  SER B1312     -13.603 -17.605  34.358  1.00 56.56           C  
ATOM   1880  C   SER B1312     -12.369 -17.146  35.158  1.00 56.56           C  
ATOM   1881  O   SER B1312     -12.405 -17.210  36.385  1.00 56.56           O  
ATOM   1882  CB  SER B1312     -13.417 -19.053  33.856  1.00 56.56           C  
ATOM   1883  OG  SER B1312     -13.214 -19.962  34.921  1.00 56.56           O  
ATOM   1884  H   SER B1312     -13.790 -17.140  32.294  1.00  0.00           H  
ATOM   1885  HA  SER B1312     -14.467 -17.581  35.024  1.00  0.00           H  
ATOM   1886  HB2 SER B1312     -14.302 -19.376  33.307  1.00  0.00           H  
ATOM   1887  HB3 SER B1312     -12.572 -19.126  33.173  1.00  0.00           H  
ATOM   1888  HG  SER B1312     -12.425 -19.720  35.383  1.00  0.00           H  
ATOM   1889  N   ILE B1313     -11.307 -16.654  34.489  1.00 21.51           N  
ATOM   1890  CA  ILE B1313     -10.111 -16.070  35.115  1.00 21.51           C  
ATOM   1891  C   ILE B1313     -10.482 -14.798  35.898  1.00 21.51           C  
ATOM   1892  O   ILE B1313     -10.034 -14.635  37.031  1.00 21.51           O  
ATOM   1893  CB  ILE B1313      -9.007 -15.792  34.047  1.00 21.51           C  
ATOM   1894  CG1 ILE B1313      -8.404 -17.110  33.506  1.00 21.51           C  
ATOM   1895  CG2 ILE B1313      -7.862 -14.885  34.564  1.00 21.51           C  
ATOM   1896  CD1 ILE B1313      -7.701 -16.963  32.147  1.00 21.51           C  
ATOM   1897  H   ILE B1313     -11.341 -16.652  33.477  1.00  0.00           H  
ATOM   1898  HA  ILE B1313      -9.719 -16.792  35.834  1.00  0.00           H  
ATOM   1899  HB  ILE B1313      -9.478 -15.273  33.212  1.00  0.00           H  
ATOM   1900 HG12 ILE B1313      -7.703 -17.518  34.235  1.00  0.00           H  
ATOM   1901 HG13 ILE B1313      -9.177 -17.870  33.407  1.00  0.00           H  
ATOM   1902 HG21 ILE B1313      -7.071 -14.767  33.825  1.00  0.00           H  
ATOM   1903 HG22 ILE B1313      -8.207 -13.876  34.792  1.00  0.00           H  
ATOM   1904 HG23 ILE B1313      -7.409 -15.295  35.467  1.00  0.00           H  
ATOM   1905 HD11 ILE B1313      -7.321 -17.927  31.808  1.00  0.00           H  
ATOM   1906 HD12 ILE B1313      -8.384 -16.593  31.384  1.00  0.00           H  
ATOM   1907 HD13 ILE B1313      -6.852 -16.282  32.194  1.00  0.00           H  
ATOM   1908  N   LEU B1314     -11.320 -13.925  35.317  1.00 31.55           N  
ATOM   1909  CA  LEU B1314     -11.750 -12.669  35.925  1.00 31.55           C  
ATOM   1910  C   LEU B1314     -12.736 -12.861  37.100  1.00 31.55           C  
ATOM   1911  O   LEU B1314     -12.788 -11.999  37.977  1.00 31.55           O  
ATOM   1912  CB  LEU B1314     -12.413 -11.794  34.853  1.00 31.55           C  
ATOM   1913  CG  LEU B1314     -11.494 -11.246  33.741  1.00 31.55           C  
ATOM   1914  CD1 LEU B1314     -12.345 -10.574  32.654  1.00 31.55           C  
ATOM   1915  CD2 LEU B1314     -10.430 -10.270  34.265  1.00 31.55           C  
ATOM   1916  H   LEU B1314     -11.655 -14.128  34.384  1.00  0.00           H  
ATOM   1917  HA  LEU B1314     -10.871 -12.151  36.303  1.00  0.00           H  
ATOM   1918  HB2 LEU B1314     -13.198 -12.391  34.388  1.00  0.00           H  
ATOM   1919  HB3 LEU B1314     -12.893 -10.942  35.336  1.00  0.00           H  
ATOM   1920  HG  LEU B1314     -10.959 -12.074  33.282  1.00  0.00           H  
ATOM   1921 HD11 LEU B1314     -11.725 -10.200  31.839  1.00  0.00           H  
ATOM   1922 HD12 LEU B1314     -13.065 -11.272  32.224  1.00  0.00           H  
ATOM   1923 HD13 LEU B1314     -12.902  -9.733  33.065  1.00  0.00           H  
ATOM   1924 HD21 LEU B1314      -9.818  -9.887  33.448  1.00  0.00           H  
ATOM   1925 HD22 LEU B1314     -10.888  -9.414  34.761  1.00  0.00           H  
ATOM   1926 HD23 LEU B1314      -9.753 -10.746  34.973  1.00  0.00           H  
ATOM   1927  N   ILE B1315     -13.471 -13.988  37.167  1.00 27.50           N  
ATOM   1928  CA  ILE B1315     -14.264 -14.383  38.341  1.00 27.50           C  
ATOM   1929  C   ILE B1315     -13.324 -14.956  39.419  1.00 27.50           C  
ATOM   1930  O   ILE B1315     -13.537 -14.697  40.601  1.00 27.50           O  
ATOM   1931  CB  ILE B1315     -15.339 -15.449  37.954  1.00 27.50           C  
ATOM   1932  CG1 ILE B1315     -16.379 -14.860  36.985  1.00 27.50           C  
ATOM   1933  CG2 ILE B1315     -16.085 -16.034  39.178  1.00 27.50           C  
ATOM   1934  CD1 ILE B1315     -17.174 -15.897  36.179  1.00 27.50           C  
ATOM   1935  H   ILE B1315     -13.422 -14.639  36.395  1.00  0.00           H  
ATOM   1936  HA  ILE B1315     -14.770 -13.508  38.753  1.00  0.00           H  
ATOM   1937  HB  ILE B1315     -14.831 -16.270  37.446  1.00  0.00           H  
ATOM   1938 HG12 ILE B1315     -17.054 -14.199  37.528  1.00  0.00           H  
ATOM   1939 HG13 ILE B1315     -15.870 -14.230  36.271  1.00  0.00           H  
ATOM   1940 HG21 ILE B1315     -16.870 -16.728  38.880  1.00  0.00           H  
ATOM   1941 HG22 ILE B1315     -15.425 -16.597  39.839  1.00  0.00           H  
ATOM   1942 HG23 ILE B1315     -16.553 -15.245  39.766  1.00  0.00           H  
ATOM   1943 HD11 ILE B1315     -17.868 -15.402  35.499  1.00  0.00           H  
ATOM   1944 HD12 ILE B1315     -16.512 -16.515  35.574  1.00  0.00           H  
ATOM   1945 HD13 ILE B1315     -17.755 -16.560  36.816  1.00  0.00           H  
ATOM   1946  N   SER B1316     -12.290 -15.718  39.017  1.00 61.63           N  
ATOM   1947  CA  SER B1316     -11.349 -16.388  39.912  1.00 61.63           C  
ATOM   1948  C   SER B1316     -10.415 -15.407  40.648  1.00 61.63           C  
ATOM   1949  O   SER B1316     -10.019 -15.707  41.773  1.00 61.63           O  
ATOM   1950  CB  SER B1316     -10.521 -17.413  39.107  1.00 61.63           C  
ATOM   1951  OG  SER B1316      -9.678 -18.181  39.945  1.00 61.63           O  
ATOM   1952  H   SER B1316     -12.182 -15.890  38.026  1.00  0.00           H  
ATOM   1953  HA  SER B1316     -11.934 -16.934  40.653  1.00  0.00           H  
ATOM   1954  HB2 SER B1316     -11.184 -18.102  38.585  1.00  0.00           H  
ATOM   1955  HB3 SER B1316      -9.910 -16.922  38.350  1.00  0.00           H  
ATOM   1956  HG  SER B1316      -9.080 -17.600  40.391  1.00  0.00           H  
ATOM   1957  N   VAL B1317     -10.088 -14.236  40.065  1.00 87.97           N  
ATOM   1958  CA  VAL B1317      -9.303 -13.203  40.752  1.00 87.97           C  
ATOM   1959  C   VAL B1317     -10.157 -12.419  41.771  1.00 87.97           C  
ATOM   1960  O   VAL B1317      -9.591 -11.866  42.711  1.00 87.97           O  
ATOM   1961  CB  VAL B1317      -8.619 -12.222  39.767  1.00 87.97           C  
ATOM   1962  CG1 VAL B1317      -7.594 -12.922  38.862  1.00 87.97           C  
ATOM   1963  CG2 VAL B1317      -9.599 -11.391  38.944  1.00 87.97           C  
ATOM   1964  H   VAL B1317     -10.411 -14.046  39.126  1.00  0.00           H  
ATOM   1965  HA  VAL B1317      -8.499 -13.704  41.287  1.00  0.00           H  
ATOM   1966  HB  VAL B1317      -8.046 -11.512  40.366  1.00  0.00           H  
ATOM   1967 HG11 VAL B1317      -7.079 -12.205  38.222  1.00  0.00           H  
ATOM   1968 HG12 VAL B1317      -6.835 -13.433  39.456  1.00  0.00           H  
ATOM   1969 HG13 VAL B1317      -8.056 -13.665  38.216  1.00  0.00           H  
ATOM   1970 HG21 VAL B1317      -9.081 -10.717  38.261  1.00  0.00           H  
ATOM   1971 HG22 VAL B1317     -10.237 -12.042  38.358  1.00  0.00           H  
ATOM   1972 HG23 VAL B1317     -10.235 -10.785  39.585  1.00  0.00           H  
ATOM   1973  N   GLN B1318     -11.497 -12.412  41.656  1.00 26.13           N  
ATOM   1974  CA  GLN B1318     -12.379 -11.905  42.711  1.00 26.13           C  
ATOM   1975  C   GLN B1318     -12.538 -12.988  43.790  1.00 26.13           C  
ATOM   1976  O   GLN B1318     -12.586 -12.674  44.979  1.00 26.13           O  
ATOM   1977  CB  GLN B1318     -13.772 -11.566  42.125  1.00 26.13           C  
ATOM   1978  CG  GLN B1318     -14.807 -10.971  43.115  1.00 26.13           C  
ATOM   1979  CD  GLN B1318     -14.429  -9.600  43.668  1.00 26.13           C  
ATOM   1980  NE2 GLN B1318     -15.227  -8.578  43.388  1.00 26.13           N  
ATOM   1981  OE1 GLN B1318     -13.431  -9.458  44.361  1.00 26.13           O  
ATOM   1982  H   GLN B1318     -11.919 -12.870  40.861  1.00  0.00           H  
ATOM   1983  HA  GLN B1318     -11.929 -11.015  43.153  1.00  0.00           H  
ATOM   1984  HB2 GLN B1318     -13.647 -10.870  41.298  1.00  0.00           H  
ATOM   1985  HB3 GLN B1318     -14.210 -12.459  41.682  1.00  0.00           H  
ATOM   1986  HG2 GLN B1318     -15.783 -10.916  42.640  1.00  0.00           H  
ATOM   1987  HG3 GLN B1318     -14.944 -11.627  43.973  1.00  0.00           H  
ATOM   1988 HE21 GLN B1318     -15.991  -8.663  42.722  1.00  0.00           H  
ATOM   1989 HE22 GLN B1318     -15.015  -7.652  43.744  1.00  0.00           H  
ATOM   1990  N   LEU B1319     -12.567 -14.273  43.399  1.00 28.87           N  
ATOM   1991  CA  LEU B1319     -12.631 -15.394  44.334  1.00 28.87           C  
ATOM   1992  C   LEU B1319     -11.387 -15.440  45.233  1.00 28.87           C  
ATOM   1993  O   LEU B1319     -11.547 -15.566  46.442  1.00 28.87           O  
ATOM   1994  CB  LEU B1319     -12.842 -16.735  43.600  1.00 28.87           C  
ATOM   1995  CG  LEU B1319     -12.962 -17.980  44.519  1.00 28.87           C  
ATOM   1996  CD1 LEU B1319     -14.171 -17.926  45.468  1.00 28.87           C  
ATOM   1997  CD2 LEU B1319     -13.010 -19.265  43.684  1.00 28.87           C  
ATOM   1998  H   LEU B1319     -12.505 -14.489  42.413  1.00  0.00           H  
ATOM   1999  HA  LEU B1319     -13.508 -15.229  44.951  1.00  0.00           H  
ATOM   2000  HB2 LEU B1319     -13.731 -16.667  42.971  1.00  0.00           H  
ATOM   2001  HB3 LEU B1319     -12.010 -16.898  42.918  1.00  0.00           H  
ATOM   2002  HG  LEU B1319     -12.065 -18.053  45.135  1.00  0.00           H  
ATOM   2003 HD11 LEU B1319     -14.171 -18.782  46.143  1.00  0.00           H  
ATOM   2004 HD12 LEU B1319     -14.176 -17.032  46.090  1.00  0.00           H  
ATOM   2005 HD13 LEU B1319     -15.099 -17.963  44.902  1.00  0.00           H  
ATOM   2006 HD21 LEU B1319     -13.042 -20.149  44.321  1.00  0.00           H  
ATOM   2007 HD22 LEU B1319     -13.889 -19.286  43.040  1.00  0.00           H  
ATOM   2008 HD23 LEU B1319     -12.129 -19.353  43.046  1.00  0.00           H  
ATOM   2009  N   THR B1320     -10.167 -15.289  44.682  1.00 86.30           N  
ATOM   2010  CA  THR B1320      -8.932 -15.262  45.477  1.00 86.30           C  
ATOM   2011  C   THR B1320      -8.852 -14.013  46.381  1.00 86.30           C  
ATOM   2012  O   THR B1320      -8.208 -14.075  47.425  1.00 86.30           O  
ATOM   2013  CB  THR B1320      -7.677 -15.402  44.573  1.00 86.30           C  
ATOM   2014  CG2 THR B1320      -7.230 -14.123  43.851  1.00 86.30           C  
ATOM   2015  OG1 THR B1320      -6.576 -15.826  45.352  1.00 86.30           O  
ATOM   2016  H   THR B1320     -10.089 -15.203  43.676  1.00  0.00           H  
ATOM   2017  HA  THR B1320      -8.963 -16.140  46.124  1.00  0.00           H  
ATOM   2018  HB  THR B1320      -7.863 -16.180  43.831  1.00  0.00           H  
ATOM   2019  HG1 THR B1320      -6.397 -15.168  46.007  1.00  0.00           H  
ATOM   2020 HG21 THR B1320      -6.477 -14.337  43.092  1.00  0.00           H  
ATOM   2021 HG22 THR B1320      -8.079 -13.666  43.367  1.00  0.00           H  
ATOM   2022 HG23 THR B1320      -6.810 -13.383  44.534  1.00  0.00           H  
ATOM   2023  N   LEU B1321      -9.533 -12.913  46.001  1.00 77.81           N  
ATOM   2024  CA  LEU B1321      -9.648 -11.685  46.782  1.00 77.81           C  
ATOM   2025  C   LEU B1321     -10.552 -11.922  48.009  1.00 77.81           C  
ATOM   2026  O   LEU B1321     -10.123 -11.635  49.124  1.00 77.81           O  
ATOM   2027  CB  LEU B1321     -10.188 -10.546  45.884  1.00 77.81           C  
ATOM   2028  CG  LEU B1321      -9.900  -9.115  46.388  1.00 77.81           C  
ATOM   2029  CD1 LEU B1321     -10.197  -8.075  45.298  1.00 77.81           C  
ATOM   2030  CD2 LEU B1321     -10.678  -8.772  47.659  1.00 77.81           C  
ATOM   2031  H   LEU B1321     -10.039 -12.948  45.127  1.00  0.00           H  
ATOM   2032  HA  LEU B1321      -8.647 -11.403  47.104  1.00  0.00           H  
ATOM   2033  HB2 LEU B1321      -9.712 -10.637  44.910  1.00  0.00           H  
ATOM   2034  HB3 LEU B1321     -11.255 -10.658  45.698  1.00  0.00           H  
ATOM   2035  HG  LEU B1321      -8.835  -9.036  46.612  1.00  0.00           H  
ATOM   2036 HD11 LEU B1321      -9.896  -7.076  45.616  1.00  0.00           H  
ATOM   2037 HD12 LEU B1321      -9.656  -8.297  44.378  1.00  0.00           H  
ATOM   2038 HD13 LEU B1321     -11.258  -8.040  45.059  1.00  0.00           H  
ATOM   2039 HD21 LEU B1321     -10.744  -7.702  47.792  1.00  0.00           H  
ATOM   2040 HD22 LEU B1321     -11.700  -9.152  47.626  1.00  0.00           H  
ATOM   2041 HD23 LEU B1321     -10.178  -9.167  48.539  1.00  0.00           H  
ATOM   2042  N   VAL B1322     -11.770 -12.475  47.845  1.00 85.45           N  
ATOM   2043  CA  VAL B1322     -12.658 -12.770  48.981  1.00 85.45           C  
ATOM   2044  C   VAL B1322     -12.107 -13.900  49.878  1.00 85.45           C  
ATOM   2045  O   VAL B1322     -12.351 -13.866  51.082  1.00 85.45           O  
ATOM   2046  CB  VAL B1322     -14.119 -13.063  48.532  1.00 85.45           C  
ATOM   2047  CG1 VAL B1322     -14.741 -11.873  47.778  1.00 85.45           C  
ATOM   2048  CG2 VAL B1322     -14.307 -14.358  47.730  1.00 85.45           C  
ATOM   2049  H   VAL B1322     -12.094 -12.698  46.913  1.00  0.00           H  
ATOM   2050  HA  VAL B1322     -12.696 -11.872  49.601  1.00  0.00           H  
ATOM   2051  HB  VAL B1322     -14.709 -13.183  49.442  1.00  0.00           H  
ATOM   2052 HG11 VAL B1322     -15.795 -12.054  47.561  1.00  0.00           H  
ATOM   2053 HG12 VAL B1322     -14.684 -10.960  48.371  1.00  0.00           H  
ATOM   2054 HG13 VAL B1322     -14.240 -11.681  46.830  1.00  0.00           H  
ATOM   2055 HG21 VAL B1322     -15.356 -14.523  47.485  1.00  0.00           H  
ATOM   2056 HG22 VAL B1322     -13.763 -14.282  46.798  1.00  0.00           H  
ATOM   2057 HG23 VAL B1322     -13.957 -15.241  48.264  1.00  0.00           H  
ATOM   2058  N   VAL B1323     -11.334 -14.853  49.318  1.00 25.82           N  
ATOM   2059  CA  VAL B1323     -10.677 -15.945  50.045  1.00 25.82           C  
ATOM   2060  C   VAL B1323      -9.457 -15.440  50.840  1.00 25.82           C  
ATOM   2061  O   VAL B1323      -9.290 -15.891  51.971  1.00 25.82           O  
ATOM   2062  CB  VAL B1323     -10.286 -17.089  49.064  1.00 25.82           C  
ATOM   2063  CG1 VAL B1323      -9.314 -18.138  49.651  1.00 25.82           C  
ATOM   2064  CG2 VAL B1323     -11.540 -17.830  48.558  1.00 25.82           C  
ATOM   2065  H   VAL B1323     -11.197 -14.823  48.316  1.00  0.00           H  
ATOM   2066  HA  VAL B1323     -11.387 -16.352  50.766  1.00  0.00           H  
ATOM   2067  HB  VAL B1323      -9.789 -16.640  48.205  1.00  0.00           H  
ATOM   2068 HG11 VAL B1323      -9.162 -18.961  48.953  1.00  0.00           H  
ATOM   2069 HG12 VAL B1323      -8.328 -17.718  49.854  1.00  0.00           H  
ATOM   2070 HG13 VAL B1323      -9.699 -18.560  50.580  1.00  0.00           H  
ATOM   2071 HG21 VAL B1323     -11.295 -18.502  47.735  1.00  0.00           H  
ATOM   2072 HG22 VAL B1323     -11.985 -18.429  49.353  1.00  0.00           H  
ATOM   2073 HG23 VAL B1323     -12.315 -17.151  48.208  1.00  0.00           H  
ATOM   2074  N   THR B1324      -8.627 -14.510  50.320  1.00 87.29           N  
ATOM   2075  CA  THR B1324      -7.523 -13.935  51.107  1.00 87.29           C  
ATOM   2076  C   THR B1324      -8.060 -13.076  52.265  1.00 87.29           C  
ATOM   2077  O   THR B1324      -7.489 -13.116  53.350  1.00 87.29           O  
ATOM   2078  CB  THR B1324      -6.482 -13.167  50.243  1.00 87.29           C  
ATOM   2079  CG2 THR B1324      -6.917 -11.814  49.665  1.00 87.29           C  
ATOM   2080  OG1 THR B1324      -5.331 -12.903  51.024  1.00 87.29           O  
ATOM   2081  H   THR B1324      -8.774 -14.172  49.378  1.00  0.00           H  
ATOM   2082  HA  THR B1324      -6.989 -14.776  51.555  1.00  0.00           H  
ATOM   2083  HB  THR B1324      -6.165 -13.813  49.424  1.00  0.00           H  
ATOM   2084  HG1 THR B1324      -5.570 -12.321  51.731  1.00  0.00           H  
ATOM   2085 HG21 THR B1324      -6.106 -11.349  49.103  1.00  0.00           H  
ATOM   2086 HG22 THR B1324      -7.731 -11.961  48.972  1.00  0.00           H  
ATOM   2087 HG23 THR B1324      -7.236 -11.104  50.429  1.00  0.00           H  
ATOM   2088  N   LEU B1325      -9.192 -12.377  52.066  1.00 43.92           N  
ATOM   2089  CA  LEU B1325      -9.878 -11.622  53.109  1.00 43.92           C  
ATOM   2090  C   LEU B1325     -10.565 -12.526  54.145  1.00 43.92           C  
ATOM   2091  O   LEU B1325     -10.740 -12.077  55.272  1.00 43.92           O  
ATOM   2092  CB  LEU B1325     -10.939 -10.699  52.484  1.00 43.92           C  
ATOM   2093  CG  LEU B1325     -10.389  -9.518  51.669  1.00 43.92           C  
ATOM   2094  CD1 LEU B1325     -11.548  -8.850  50.923  1.00 43.92           C  
ATOM   2095  CD2 LEU B1325      -9.644  -8.489  52.537  1.00 43.92           C  
ATOM   2096  H   LEU B1325      -9.612 -12.391  51.146  1.00  0.00           H  
ATOM   2097  HA  LEU B1325      -9.147 -11.016  53.640  1.00  0.00           H  
ATOM   2098  HB2 LEU B1325     -11.609 -11.295  51.862  1.00  0.00           H  
ATOM   2099  HB3 LEU B1325     -11.558 -10.269  53.270  1.00  0.00           H  
ATOM   2100  HG  LEU B1325      -9.683  -9.889  50.928  1.00  0.00           H  
ATOM   2101 HD11 LEU B1325     -11.195  -7.982  50.377  1.00  0.00           H  
ATOM   2102 HD12 LEU B1325     -12.007  -9.532  50.207  1.00  0.00           H  
ATOM   2103 HD13 LEU B1325     -12.329  -8.516  51.601  1.00  0.00           H  
ATOM   2104 HD21 LEU B1325      -9.313  -7.641  51.936  1.00  0.00           H  
ATOM   2105 HD22 LEU B1325     -10.283  -8.100  53.331  1.00  0.00           H  
ATOM   2106 HD23 LEU B1325      -8.754  -8.913  53.001  1.00  0.00           H  
ATOM   2107  N   ILE B1326     -10.927 -13.779  53.804  1.00112.08           N  
ATOM   2108  CA  ILE B1326     -11.460 -14.777  54.743  1.00112.08           C  
ATOM   2109  C   ILE B1326     -10.353 -15.284  55.689  1.00112.08           C  
ATOM   2110  O   ILE B1326     -10.641 -15.569  56.849  1.00112.08           O  
ATOM   2111  CB  ILE B1326     -12.163 -15.932  53.945  1.00112.08           C  
ATOM   2112  CG1 ILE B1326     -13.632 -16.101  54.378  1.00112.08           C  
ATOM   2113  CG2 ILE B1326     -11.496 -17.327  53.990  1.00112.08           C  
ATOM   2114  CD1 ILE B1326     -14.546 -14.923  54.021  1.00112.08           C  
ATOM   2115  H   ILE B1326     -10.775 -14.078  52.851  1.00  0.00           H  
ATOM   2116  HA  ILE B1326     -12.193 -14.270  55.373  1.00  0.00           H  
ATOM   2117  HB  ILE B1326     -12.184 -15.661  52.891  1.00  0.00           H  
ATOM   2118 HG12 ILE B1326     -14.038 -16.983  53.884  1.00  0.00           H  
ATOM   2119 HG13 ILE B1326     -13.679 -16.299  55.447  1.00  0.00           H  
ATOM   2120 HG21 ILE B1326     -12.011 -18.026  53.330  1.00  0.00           H  
ATOM   2121 HG22 ILE B1326     -10.462 -17.302  53.661  1.00  0.00           H  
ATOM   2122 HG23 ILE B1326     -11.520 -17.757  54.992  1.00  0.00           H  
ATOM   2123 HD11 ILE B1326     -15.589 -15.165  54.219  1.00  0.00           H  
ATOM   2124 HD12 ILE B1326     -14.302 -14.030  54.593  1.00  0.00           H  
ATOM   2125 HD13 ILE B1326     -14.468 -14.673  52.963  1.00  0.00           H  
ATOM   2126  N   ILE B1327      -9.098 -15.371  55.211  1.00 32.66           N  
ATOM   2127  CA  ILE B1327      -7.932 -15.782  55.997  1.00 32.66           C  
ATOM   2128  C   ILE B1327      -7.448 -14.599  56.859  1.00 32.66           C  
ATOM   2129  O   ILE B1327      -7.173 -14.793  58.042  1.00 32.66           O  
ATOM   2130  CB  ILE B1327      -6.796 -16.268  55.043  1.00 32.66           C  
ATOM   2131  CG1 ILE B1327      -7.228 -17.515  54.231  1.00 32.66           C  
ATOM   2132  CG2 ILE B1327      -5.478 -16.572  55.794  1.00 32.66           C  
ATOM   2133  CD1 ILE B1327      -6.349 -17.809  53.007  1.00 32.66           C  
ATOM   2134  H   ILE B1327      -8.940 -15.130  54.242  1.00  0.00           H  
ATOM   2135  HA  ILE B1327      -8.211 -16.604  56.660  1.00  0.00           H  
ATOM   2136  HB  ILE B1327      -6.591 -15.467  54.331  1.00  0.00           H  
ATOM   2137 HG12 ILE B1327      -7.259 -18.389  54.882  1.00  0.00           H  
ATOM   2138 HG13 ILE B1327      -8.243 -17.392  53.865  1.00  0.00           H  
ATOM   2139 HG21 ILE B1327      -4.708 -16.950  55.124  1.00  0.00           H  
ATOM   2140 HG22 ILE B1327      -5.054 -15.684  56.263  1.00  0.00           H  
ATOM   2141 HG23 ILE B1327      -5.633 -17.318  56.573  1.00  0.00           H  
ATOM   2142 HD11 ILE B1327      -6.758 -18.642  52.435  1.00  0.00           H  
ATOM   2143 HD12 ILE B1327      -6.302 -16.948  52.340  1.00  0.00           H  
ATOM   2144 HD13 ILE B1327      -5.331 -18.077  53.286  1.00  0.00           H  
ATOM   2145  N   MET B1328      -7.359 -13.387  56.277  1.00 35.15           N  
ATOM   2146  CA  MET B1328      -6.885 -12.161  56.927  1.00 35.15           C  
ATOM   2147  C   MET B1328      -7.851 -11.691  58.024  1.00 35.15           C  
ATOM   2148  O   MET B1328      -7.418 -11.378  59.132  1.00 35.15           O  
ATOM   2149  CB  MET B1328      -6.770 -11.037  55.875  1.00 35.15           C  
ATOM   2150  CG  MET B1328      -5.554 -11.152  54.947  1.00 35.15           C  
ATOM   2151  SD  MET B1328      -5.616 -10.029  53.521  1.00 35.15           S  
ATOM   2152  CE  MET B1328      -5.376  -8.436  54.353  1.00 35.15           C  
ATOM   2153  H   MET B1328      -7.598 -13.320  55.296  1.00  0.00           H  
ATOM   2154  HA  MET B1328      -5.908 -12.345  57.378  1.00  0.00           H  
ATOM   2155  HB2 MET B1328      -7.682 -11.004  55.282  1.00  0.00           H  
ATOM   2156  HB3 MET B1328      -6.714 -10.069  56.376  1.00  0.00           H  
ATOM   2157  HG2 MET B1328      -4.636 -10.965  55.505  1.00  0.00           H  
ATOM   2158  HG3 MET B1328      -5.467 -12.167  54.563  1.00  0.00           H  
ATOM   2159  HE1 MET B1328      -5.311  -7.637  53.614  1.00  0.00           H  
ATOM   2160  HE2 MET B1328      -6.212  -8.216  55.017  1.00  0.00           H  
ATOM   2161  HE3 MET B1328      -4.456  -8.442  54.937  1.00  0.00           H  
ATOM   2162  N   GLU B1329      -9.152 -11.662  57.702  1.00 50.30           N  
ATOM   2163  CA  GLU B1329     -10.249 -11.251  58.567  1.00 50.30           C  
ATOM   2164  C   GLU B1329     -11.303 -12.371  58.561  1.00 50.30           C  
ATOM   2165  O   GLU B1329     -12.225 -12.308  57.745  1.00 50.30           O  
ATOM   2166  CB  GLU B1329     -10.844  -9.924  58.043  1.00 50.30           C  
ATOM   2167  CG  GLU B1329      -9.890  -8.714  58.090  1.00 50.30           C  
ATOM   2168  CD  GLU B1329     -10.498  -7.446  57.479  1.00 50.30           C  
ATOM   2169  OE1 GLU B1329     -11.517  -7.561  56.760  1.00 50.30           O  
ATOM   2170  OE2 GLU B1329      -9.922  -6.367  57.735  1.00 50.30           O1-
ATOM   2171  H   GLU B1329      -9.412 -11.951  56.768  1.00  0.00           H  
ATOM   2172  HA  GLU B1329      -9.910 -11.087  59.591  1.00  0.00           H  
ATOM   2173  HB2 GLU B1329     -11.180 -10.067  57.015  1.00  0.00           H  
ATOM   2174  HB3 GLU B1329     -11.738  -9.680  58.620  1.00  0.00           H  
ATOM   2175  HG2 GLU B1329      -9.600  -8.511  59.121  1.00  0.00           H  
ATOM   2176  HG3 GLU B1329      -8.973  -8.931  57.542  1.00  0.00           H  
ATOM   2177  N   PRO B1330     -11.202 -13.398  59.438  1.00 60.51           N  
ATOM   2178  CA  PRO B1330     -12.237 -14.428  59.618  1.00 60.51           C  
ATOM   2179  C   PRO B1330     -13.640 -13.829  59.858  1.00 60.51           C  
ATOM   2180  O   PRO B1330     -13.780 -12.983  60.745  1.00 60.51           O  
ATOM   2181  CB  PRO B1330     -11.790 -15.241  60.843  1.00 60.51           C  
ATOM   2182  CG  PRO B1330     -10.286 -15.051  60.902  1.00 60.51           C  
ATOM   2183  CD  PRO B1330     -10.035 -13.680  60.275  1.00 60.51           C  
ATOM   2184  HA  PRO B1330     -12.204 -15.069  58.742  1.00  0.00           H  
ATOM   2185  HB2 PRO B1330     -12.226 -14.854  61.765  1.00  0.00           H  
ATOM   2186  HB3 PRO B1330     -12.072 -16.291  60.766  1.00  0.00           H  
ATOM   2187  HG2 PRO B1330      -9.885 -15.136  61.912  1.00  0.00           H  
ATOM   2188  HG3 PRO B1330      -9.806 -15.817  60.290  1.00  0.00           H  
ATOM   2189  HD2 PRO B1330      -9.958 -12.919  61.053  1.00  0.00           H  
ATOM   2190  HD3 PRO B1330      -9.107 -13.683  59.705  1.00  0.00           H  
ATOM   2191  N   PRO B1331     -14.677 -14.246  59.097  1.00 66.90           N  
ATOM   2192  CA  PRO B1331     -16.053 -13.814  59.337  1.00 66.90           C  
ATOM   2193  C   PRO B1331     -16.618 -14.521  60.578  1.00 66.90           C  
ATOM   2194  O   PRO B1331     -16.340 -15.693  60.833  1.00 66.90           O  
ATOM   2195  CB  PRO B1331     -16.826 -14.197  58.071  1.00 66.90           C  
ATOM   2196  CG  PRO B1331     -16.057 -15.375  57.511  1.00 66.90           C  
ATOM   2197  CD  PRO B1331     -14.610 -15.153  57.952  1.00 66.90           C  
ATOM   2198  HA  PRO B1331     -16.092 -12.732  59.467  1.00  0.00           H  
ATOM   2199  HB2 PRO B1331     -17.870 -14.447  58.257  1.00  0.00           H  
ATOM   2200  HB3 PRO B1331     -16.814 -13.373  57.362  1.00  0.00           H  
ATOM   2201  HG2 PRO B1331     -16.439 -16.275  57.986  1.00  0.00           H  
ATOM   2202  HG3 PRO B1331     -16.173 -15.492  56.435  1.00  0.00           H  
ATOM   2203  HD2 PRO B1331     -14.135 -16.101  58.204  1.00  0.00           H  
ATOM   2204  HD3 PRO B1331     -14.035 -14.675  57.158  1.00  0.00           H  
ATOM   2205  N   MET B1332     -17.404 -13.766  61.344  1.00 35.03           N  
ATOM   2206  CA  MET B1332     -18.018 -14.141  62.604  1.00 35.03           C  
ATOM   2207  C   MET B1332     -19.345 -13.375  62.706  1.00 35.03           C  
ATOM   2208  O   MET B1332     -19.408 -12.225  62.262  1.00 35.03           O  
ATOM   2209  CB  MET B1332     -17.032 -13.830  63.758  1.00 35.03           C  
ATOM   2210  CG  MET B1332     -17.433 -14.415  65.118  1.00 35.03           C  
ATOM   2211  SD  MET B1332     -16.354 -13.964  66.497  1.00 35.03           S  
ATOM   2212  CE  MET B1332     -17.300 -14.720  67.845  1.00 35.03           C  
ATOM   2213  H   MET B1332     -17.541 -12.803  61.062  1.00  0.00           H  
ATOM   2214  HA  MET B1332     -18.210 -15.213  62.570  1.00  0.00           H  
ATOM   2215  HB2 MET B1332     -16.039 -14.205  63.506  1.00  0.00           H  
ATOM   2216  HB3 MET B1332     -16.928 -12.751  63.865  1.00  0.00           H  
ATOM   2217  HG2 MET B1332     -18.432 -14.076  65.386  1.00  0.00           H  
ATOM   2218  HG3 MET B1332     -17.468 -15.503  65.057  1.00  0.00           H  
ATOM   2219  HE1 MET B1332     -16.794 -14.557  68.796  1.00  0.00           H  
ATOM   2220  HE2 MET B1332     -18.297 -14.282  67.903  1.00  0.00           H  
ATOM   2221  HE3 MET B1332     -17.401 -15.794  67.685  1.00  0.00           H  
ATOM   2222  N   PRO B1333     -20.394 -13.942  63.339  1.00 74.77           N  
ATOM   2223  CA  PRO B1333     -21.581 -13.173  63.728  1.00 74.77           C  
ATOM   2224  C   PRO B1333     -21.235 -12.190  64.862  1.00 74.77           C  
ATOM   2225  O   PRO B1333     -20.527 -12.552  65.804  1.00 74.77           O  
ATOM   2226  CB  PRO B1333     -22.609 -14.231  64.150  1.00 74.77           C  
ATOM   2227  CG  PRO B1333     -21.786 -15.439  64.575  1.00 74.77           C  
ATOM   2228  CD  PRO B1333     -20.505 -15.345  63.749  1.00 74.77           C  
ATOM   2229  HA  PRO B1333     -21.971 -12.619  62.872  1.00  0.00           H  
ATOM   2230  HB2 PRO B1333     -23.287 -13.890  64.934  1.00  0.00           H  
ATOM   2231  HB3 PRO B1333     -23.221 -14.498  63.288  1.00  0.00           H  
ATOM   2232  HG2 PRO B1333     -21.541 -15.350  65.634  1.00  0.00           H  
ATOM   2233  HG3 PRO B1333     -22.314 -16.383  64.435  1.00  0.00           H  
ATOM   2234  HD2 PRO B1333     -19.656 -15.708  64.323  1.00  0.00           H  
ATOM   2235  HD3 PRO B1333     -20.589 -15.963  62.854  1.00  0.00           H  
ATOM   2236  N   ILE B1334     -21.717 -10.942  64.748  1.00 61.53           N  
ATOM   2237  CA  ILE B1334     -21.503  -9.879  65.735  1.00 61.53           C  
ATOM   2238  C   ILE B1334     -22.422 -10.093  66.961  1.00 61.53           C  
ATOM   2239  O   ILE B1334     -23.440 -10.812  66.828  1.00 61.53           O  
ATOM   2240  CB  ILE B1334     -21.745  -8.493  65.053  1.00 61.53           C  
ATOM   2241  CG1 ILE B1334     -20.730  -7.442  65.558  1.00 61.53           C  
ATOM   2242  CG2 ILE B1334     -23.186  -7.961  65.200  1.00 61.53           C  
ATOM   2243  CD1 ILE B1334     -20.726  -6.130  64.758  1.00 61.53           C  
ATOM   2244  OXT ILE B1334     -22.106  -9.487  68.007  1.00 61.53           O1-
ATOM   2245  H   ILE B1334     -22.317 -10.723  63.964  1.00  0.00           H  
ATOM   2246  HA  ILE B1334     -20.467  -9.945  66.073  1.00  0.00           H  
ATOM   2247  HB  ILE B1334     -21.553  -8.613  63.985  1.00  0.00           H  
ATOM   2248 HG12 ILE B1334     -20.910  -7.228  66.612  1.00  0.00           H  
ATOM   2249 HG13 ILE B1334     -19.726  -7.863  65.504  1.00  0.00           H  
ATOM   2250 HG21 ILE B1334     -23.351  -7.078  64.594  1.00  0.00           H  
ATOM   2251 HG22 ILE B1334     -23.913  -8.717  64.908  1.00  0.00           H  
ATOM   2252 HG23 ILE B1334     -23.409  -7.665  66.225  1.00  0.00           H  
ATOM   2253 HD11 ILE B1334     -19.922  -5.477  65.099  1.00  0.00           H  
ATOM   2254 HD12 ILE B1334     -20.571  -6.317  63.695  1.00  0.00           H  
ATOM   2255 HD13 ILE B1334     -21.659  -5.580  64.873  1.00  0.00           H  
TER    2256      ILE B1334 
ATOM   2257  N   VAL C 742     -33.714 -12.064  62.405  1.00 17.29           N1+
ATOM   2258  CA  VAL C 742     -34.031 -11.672  61.018  1.00 17.29           C  
ATOM   2259  C   VAL C 742     -32.811 -11.022  60.369  1.00 17.29           C  
ATOM   2260  O   VAL C 742     -32.308 -11.537  59.375  1.00 17.29           O  
ATOM   2261  CB  VAL C 742     -35.312 -10.802  60.968  1.00 17.29           C  
ATOM   2262  CG1 VAL C 742     -35.572 -10.099  59.629  1.00 17.29           C  
ATOM   2263  CG2 VAL C 742     -36.536 -11.661  61.308  1.00 17.29           C  
ATOM   2264  HA  VAL C 742     -34.218 -12.595  60.465  1.00  0.00           H  
ATOM   2265  HB  VAL C 742     -35.220 -10.016  61.719  1.00  0.00           H  
ATOM   2266 HG11 VAL C 742     -36.467  -9.480  59.698  1.00  0.00           H  
ATOM   2267 HG12 VAL C 742     -34.759  -9.438  59.326  1.00  0.00           H  
ATOM   2268 HG13 VAL C 742     -35.741 -10.831  58.841  1.00  0.00           H  
ATOM   2269 HG21 VAL C 742     -37.454 -11.087  61.220  1.00  0.00           H  
ATOM   2270 HG22 VAL C 742     -36.618 -12.501  60.618  1.00  0.00           H  
ATOM   2271 HG23 VAL C 742     -36.490 -12.057  62.323  1.00  0.00           H  
ATOM   2272  H1  VAL C 742     -32.897 -12.659  62.399  1.00  0.00           H  
ATOM   2273  H2  VAL C 742     -33.519 -11.241  62.956  1.00  0.00           H  
ATOM   2274  H3  VAL C 742     -34.493 -12.563  62.808  1.00  0.00           H  
ATOM   2275  N   TYR C 743     -32.316  -9.922  60.954  1.00 38.84           N  
ATOM   2276  CA  TYR C 743     -31.096  -9.242  60.533  1.00 38.84           C  
ATOM   2277  C   TYR C 743     -29.899 -10.041  61.055  1.00 38.84           C  
ATOM   2278  O   TYR C 743     -29.712 -10.145  62.269  1.00 38.84           O  
ATOM   2279  CB  TYR C 743     -31.066  -7.840  61.177  1.00 38.84           C  
ATOM   2280  CG  TYR C 743     -32.037  -6.862  60.549  1.00 38.84           C  
ATOM   2281  CD1 TYR C 743     -33.396  -6.851  60.932  1.00 38.84           C  
ATOM   2282  CD2 TYR C 743     -31.582  -5.966  59.563  1.00 38.84           C  
ATOM   2283  CE1 TYR C 743     -34.297  -5.970  60.304  1.00 38.84           C  
ATOM   2284  CE2 TYR C 743     -32.477  -5.066  58.964  1.00 38.84           C  
ATOM   2285  CZ  TYR C 743     -33.837  -5.081  59.314  1.00 38.84           C  
ATOM   2286  OH  TYR C 743     -34.710  -4.240  58.692  1.00 38.84           O  
ATOM   2287  H   TYR C 743     -32.786  -9.542  61.762  1.00  0.00           H  
ATOM   2288  HA  TYR C 743     -31.050  -9.156  59.445  1.00  0.00           H  
ATOM   2289  HB2 TYR C 743     -31.272  -7.899  62.248  1.00  0.00           H  
ATOM   2290  HB3 TYR C 743     -30.064  -7.414  61.095  1.00  0.00           H  
ATOM   2291  HD1 TYR C 743     -33.757  -7.531  61.690  1.00  0.00           H  
ATOM   2292  HD2 TYR C 743     -30.546  -5.959  59.263  1.00  0.00           H  
ATOM   2293  HE1 TYR C 743     -35.342  -5.981  60.576  1.00  0.00           H  
ATOM   2294  HE2 TYR C 743     -32.112  -4.367  58.234  1.00  0.00           H  
ATOM   2295  HH  TYR C 743     -34.300  -3.548  58.190  1.00  0.00           H  
ATOM   2296  N   LEU C 744     -29.065 -10.595  60.161  1.00 42.48           N  
ATOM   2297  CA  LEU C 744     -27.795 -11.232  60.516  1.00 42.48           C  
ATOM   2298  C   LEU C 744     -26.669 -10.262  60.140  1.00 42.48           C  
ATOM   2299  O   LEU C 744     -26.243 -10.205  58.985  1.00 42.48           O  
ATOM   2300  CB  LEU C 744     -27.639 -12.578  59.764  1.00 42.48           C  
ATOM   2301  CG  LEU C 744     -26.255 -13.271  59.901  1.00 42.48           C  
ATOM   2302  CD1 LEU C 744     -25.749 -13.401  61.349  1.00 42.48           C  
ATOM   2303  CD2 LEU C 744     -26.258 -14.627  59.197  1.00 42.48           C  
ATOM   2304  H   LEU C 744     -29.257 -10.492  59.171  1.00  0.00           H  
ATOM   2305  HA  LEU C 744     -27.741 -11.440  61.586  1.00  0.00           H  
ATOM   2306  HB2 LEU C 744     -28.416 -13.258  60.118  1.00  0.00           H  
ATOM   2307  HB3 LEU C 744     -27.849 -12.426  58.703  1.00  0.00           H  
ATOM   2308  HG  LEU C 744     -25.516 -12.672  59.367  1.00  0.00           H  
ATOM   2309 HD11 LEU C 744     -24.852 -14.019  61.399  1.00  0.00           H  
ATOM   2310 HD12 LEU C 744     -25.476 -12.431  61.765  1.00  0.00           H  
ATOM   2311 HD13 LEU C 744     -26.498 -13.835  62.006  1.00  0.00           H  
ATOM   2312 HD21 LEU C 744     -25.269 -15.084  59.246  1.00  0.00           H  
ATOM   2313 HD22 LEU C 744     -26.981 -15.318  59.631  1.00  0.00           H  
ATOM   2314 HD23 LEU C 744     -26.519 -14.502  58.147  1.00  0.00           H  
ATOM   2315  N   ILE C 745     -26.185  -9.508  61.133  1.00 88.71           N  
ATOM   2316  CA  ILE C 745     -24.998  -8.670  61.027  1.00 88.71           C  
ATOM   2317  C   ILE C 745     -23.803  -9.562  61.408  1.00 88.71           C  
ATOM   2318  O   ILE C 745     -23.791 -10.200  62.465  1.00 88.71           O  
ATOM   2319  CB  ILE C 745     -25.089  -7.478  62.027  1.00 88.71           C  
ATOM   2320  CG1 ILE C 745     -26.372  -6.617  61.870  1.00 88.71           C  
ATOM   2321  CG2 ILE C 745     -23.823  -6.586  61.998  1.00 88.71           C  
ATOM   2322  CD1 ILE C 745     -26.279  -5.483  60.836  1.00 88.71           C  
ATOM   2323  H   ILE C 745     -26.561  -9.648  62.058  1.00  0.00           H  
ATOM   2324  HA  ILE C 745     -24.881  -8.289  60.010  1.00  0.00           H  
ATOM   2325  HB  ILE C 745     -25.149  -7.911  63.027  1.00  0.00           H  
ATOM   2326 HG12 ILE C 745     -27.236  -7.241  61.641  1.00  0.00           H  
ATOM   2327 HG13 ILE C 745     -26.605  -6.163  62.834  1.00  0.00           H  
ATOM   2328 HG21 ILE C 745     -23.925  -5.735  62.672  1.00  0.00           H  
ATOM   2329 HG22 ILE C 745     -22.926  -7.124  62.303  1.00  0.00           H  
ATOM   2330 HG23 ILE C 745     -23.629  -6.194  60.999  1.00  0.00           H  
ATOM   2331 HD11 ILE C 745     -25.647  -4.669  61.194  1.00  0.00           H  
ATOM   2332 HD12 ILE C 745     -25.856  -5.832  59.897  1.00  0.00           H  
ATOM   2333 HD13 ILE C 745     -27.262  -5.059  60.631  1.00  0.00           H  
ATOM   2334  N   CYS C 746     -22.785  -9.570  60.553  1.00 46.59           N  
ATOM   2335  CA  CYS C 746     -21.506 -10.225  60.774  1.00 46.59           C  
ATOM   2336  C   CYS C 746     -20.428  -9.134  60.832  1.00 46.59           C  
ATOM   2337  O   CYS C 746     -20.617  -8.035  60.309  1.00 46.59           O  
ATOM   2338  CB  CYS C 746     -21.253 -11.231  59.636  1.00 46.59           C  
ATOM   2339  SG  CYS C 746     -22.570 -12.475  59.426  1.00 46.59           S  
ATOM   2340  H   CYS C 746     -22.846  -8.985  59.732  1.00  0.00           H  
ATOM   2341  HA  CYS C 746     -21.501 -10.754  61.725  1.00  0.00           H  
ATOM   2342  HB2 CYS C 746     -21.151 -10.701  58.687  1.00  0.00           H  
ATOM   2343  HB3 CYS C 746     -20.305 -11.744  59.795  1.00  0.00           H  
ATOM   2344  N   ASN C 747     -19.303  -9.440  61.481  1.00104.53           N  
ATOM   2345  CA  ASN C 747     -18.123  -8.608  61.788  1.00104.53           C  
ATOM   2346  C   ASN C 747     -17.366  -7.960  60.595  1.00104.53           C  
ATOM   2347  O   ASN C 747     -16.211  -7.566  60.759  1.00104.53           O  
ATOM   2348  CB  ASN C 747     -17.129  -9.433  62.662  1.00104.53           C  
ATOM   2349  CG  ASN C 747     -16.367 -10.538  61.909  1.00104.53           C  
ATOM   2350  ND2 ASN C 747     -15.145 -10.866  62.311  1.00104.53           N  
ATOM   2351  OD1 ASN C 747     -16.865 -11.086  60.933  1.00104.53           O  
ATOM   2352  H   ASN C 747     -19.238 -10.404  61.804  1.00  0.00           H  
ATOM   2353  HA  ASN C 747     -18.488  -7.778  62.396  1.00  0.00           H  
ATOM   2354  HB2 ASN C 747     -16.401  -8.755  63.109  1.00  0.00           H  
ATOM   2355  HB3 ASN C 747     -17.660  -9.892  63.497  1.00  0.00           H  
ATOM   2356 HD21 ASN C 747     -14.712 -10.404  63.095  1.00  0.00           H  
ATOM   2357 HD22 ASN C 747     -14.632 -11.580  61.796  1.00  0.00           H  
ATOM   2358  N   THR C 748     -17.966  -7.889  59.403  1.00 41.72           N  
ATOM   2359  CA  THR C 748     -17.383  -7.468  58.126  1.00 41.72           C  
ATOM   2360  C   THR C 748     -16.780  -6.045  58.236  1.00 41.72           C  
ATOM   2361  O   THR C 748     -17.486  -5.082  58.535  1.00 41.72           O  
ATOM   2362  CB  THR C 748     -18.475  -7.573  57.015  1.00 41.72           C  
ATOM   2363  CG2 THR C 748     -17.994  -7.160  55.612  1.00 41.72           C  
ATOM   2364  OG1 THR C 748     -18.936  -8.916  56.874  1.00 41.72           O  
ATOM   2365  H   THR C 748     -18.947  -8.140  59.379  1.00  0.00           H  
ATOM   2366  HA  THR C 748     -16.581  -8.169  57.890  1.00  0.00           H  
ATOM   2367  HB  THR C 748     -19.324  -6.945  57.292  1.00  0.00           H  
ATOM   2368  HG1 THR C 748     -19.746  -8.893  56.381  1.00  0.00           H  
ATOM   2369 HG21 THR C 748     -18.791  -7.273  54.878  1.00  0.00           H  
ATOM   2370 HG22 THR C 748     -17.689  -6.114  55.583  1.00  0.00           H  
ATOM   2371 HG23 THR C 748     -17.146  -7.762  55.283  1.00  0.00           H  
ATOM   2372  N   SER C 749     -15.467  -5.933  58.003  1.00 68.41           N  
ATOM   2373  CA  SER C 749     -14.691  -4.705  58.025  1.00 68.41           C  
ATOM   2374  C   SER C 749     -14.935  -3.902  56.736  1.00 68.41           C  
ATOM   2375  O   SER C 749     -15.351  -4.470  55.723  1.00 68.41           O  
ATOM   2376  CB  SER C 749     -13.224  -5.163  58.054  1.00 68.41           C  
ATOM   2377  OG  SER C 749     -12.296  -4.105  58.105  1.00 68.41           O  
ATOM   2378  H   SER C 749     -14.967  -6.776  57.770  1.00  0.00           H  
ATOM   2379  HA  SER C 749     -14.941  -4.112  58.907  1.00  0.00           H  
ATOM   2380  HB2 SER C 749     -13.041  -5.826  58.902  1.00  0.00           H  
ATOM   2381  HB3 SER C 749     -13.020  -5.730  57.148  1.00  0.00           H  
ATOM   2382  HG  SER C 749     -11.431  -4.502  58.160  1.00  0.00           H  
ATOM   2383  N   ASN C 750     -14.572  -2.608  56.732  1.00 22.61           N  
ATOM   2384  CA  ASN C 750     -14.547  -1.763  55.538  1.00 22.61           C  
ATOM   2385  C   ASN C 750     -13.639  -2.354  54.452  1.00 22.61           C  
ATOM   2386  O   ASN C 750     -14.068  -2.401  53.308  1.00 22.61           O  
ATOM   2387  CB  ASN C 750     -14.104  -0.321  55.869  1.00 22.61           C  
ATOM   2388  CG  ASN C 750     -15.013   0.405  56.865  1.00 22.61           C  
ATOM   2389  ND2 ASN C 750     -16.327   0.401  56.632  1.00 22.61           N  
ATOM   2390  OD1 ASN C 750     -14.527   0.998  57.824  1.00 22.61           O  
ATOM   2391  H   ASN C 750     -14.152  -2.241  57.575  1.00  0.00           H  
ATOM   2392  HA  ASN C 750     -15.560  -1.736  55.130  1.00  0.00           H  
ATOM   2393  HB2 ASN C 750     -13.088  -0.325  56.267  1.00  0.00           H  
ATOM   2394  HB3 ASN C 750     -14.072   0.276  54.956  1.00  0.00           H  
ATOM   2395 HD21 ASN C 750     -16.699  -0.083  55.828  1.00  0.00           H  
ATOM   2396 HD22 ASN C 750     -16.935   0.898  57.264  1.00  0.00           H  
ATOM   2397  N   LEU C 751     -12.455  -2.892  54.806  1.00 31.99           N  
ATOM   2398  CA  LEU C 751     -11.546  -3.599  53.891  1.00 31.99           C  
ATOM   2399  C   LEU C 751     -12.189  -4.850  53.260  1.00 31.99           C  
ATOM   2400  O   LEU C 751     -11.942  -5.136  52.087  1.00 31.99           O  
ATOM   2401  CB  LEU C 751     -10.252  -3.978  54.650  1.00 31.99           C  
ATOM   2402  CG  LEU C 751      -9.154  -4.660  53.796  1.00 31.99           C  
ATOM   2403  CD1 LEU C 751      -8.626  -3.743  52.679  1.00 31.99           C  
ATOM   2404  CD2 LEU C 751      -8.002  -5.158  54.678  1.00 31.99           C  
ATOM   2405  H   LEU C 751     -12.187  -2.851  55.779  1.00  0.00           H  
ATOM   2406  HA  LEU C 751     -11.300  -2.903  53.090  1.00  0.00           H  
ATOM   2407  HB2 LEU C 751      -9.833  -3.081  55.108  1.00  0.00           H  
ATOM   2408  HB3 LEU C 751     -10.513  -4.636  55.481  1.00  0.00           H  
ATOM   2409  HG  LEU C 751      -9.568  -5.550  53.323  1.00  0.00           H  
ATOM   2410 HD11 LEU C 751      -7.824  -4.230  52.122  1.00  0.00           H  
ATOM   2411 HD12 LEU C 751      -9.405  -3.493  51.959  1.00  0.00           H  
ATOM   2412 HD13 LEU C 751      -8.230  -2.812  53.084  1.00  0.00           H  
ATOM   2413 HD21 LEU C 751      -7.245  -5.672  54.084  1.00  0.00           H  
ATOM   2414 HD22 LEU C 751      -7.515  -4.333  55.198  1.00  0.00           H  
ATOM   2415 HD23 LEU C 751      -8.359  -5.863  55.430  1.00  0.00           H  
ATOM   2416  N   GLY C 752     -13.109  -5.494  53.990  1.00 22.90           N  
ATOM   2417  CA  GLY C 752     -13.922  -6.621  53.545  1.00 22.90           C  
ATOM   2418  C   GLY C 752     -14.979  -6.257  52.493  1.00 22.90           C  
ATOM   2419  O   GLY C 752     -15.379  -7.120  51.716  1.00 22.90           O  
ATOM   2420  H   GLY C 752     -13.341  -5.101  54.890  1.00  0.00           H  
ATOM   2421  HA2 GLY C 752     -13.275  -7.410  53.170  1.00  0.00           H  
ATOM   2422  HA3 GLY C 752     -14.439  -7.033  54.412  1.00  0.00           H  
ATOM   2423  N   VAL C 753     -15.417  -4.991  52.453  1.00 43.13           N  
ATOM   2424  CA  VAL C 753     -16.334  -4.451  51.449  1.00 43.13           C  
ATOM   2425  C   VAL C 753     -15.506  -3.881  50.290  1.00 43.13           C  
ATOM   2426  O   VAL C 753     -15.749  -4.178  49.121  1.00 43.13           O  
ATOM   2427  CB  VAL C 753     -17.163  -3.277  52.066  1.00 43.13           C  
ATOM   2428  CG1 VAL C 753     -18.171  -2.658  51.070  1.00 43.13           C  
ATOM   2429  CG2 VAL C 753     -17.882  -3.663  53.373  1.00 43.13           C  
ATOM   2430  H   VAL C 753     -15.044  -4.348  53.139  1.00  0.00           H  
ATOM   2431  HA  VAL C 753     -16.983  -5.229  51.062  1.00  0.00           H  
ATOM   2432  HB  VAL C 753     -16.475  -2.478  52.340  1.00  0.00           H  
ATOM   2433 HG11 VAL C 753     -18.603  -1.744  51.467  1.00  0.00           H  
ATOM   2434 HG12 VAL C 753     -17.717  -2.382  50.120  1.00  0.00           H  
ATOM   2435 HG13 VAL C 753     -18.991  -3.342  50.855  1.00  0.00           H  
ATOM   2436 HG21 VAL C 753     -18.238  -2.783  53.904  1.00  0.00           H  
ATOM   2437 HG22 VAL C 753     -18.747  -4.292  53.186  1.00  0.00           H  
ATOM   2438 HG23 VAL C 753     -17.239  -4.194  54.070  1.00  0.00           H  
ATOM   2439  N   VAL C 754     -14.558  -3.011  50.640  1.00 37.86           N  
ATOM   2440  CA  VAL C 754     -13.855  -2.075  49.749  1.00 37.86           C  
ATOM   2441  C   VAL C 754     -13.046  -2.771  48.649  1.00 37.86           C  
ATOM   2442  O   VAL C 754     -13.129  -2.354  47.498  1.00 37.86           O  
ATOM   2443  CB  VAL C 754     -12.963  -1.102  50.579  1.00 37.86           C  
ATOM   2444  CG1 VAL C 754     -11.889  -0.339  49.768  1.00 37.86           C  
ATOM   2445  CG2 VAL C 754     -13.818  -0.062  51.322  1.00 37.86           C  
ATOM   2446  H   VAL C 754     -14.378  -2.895  51.630  1.00  0.00           H  
ATOM   2447  HA  VAL C 754     -14.620  -1.481  49.245  1.00  0.00           H  
ATOM   2448  HB  VAL C 754     -12.427  -1.691  51.324  1.00  0.00           H  
ATOM   2449 HG11 VAL C 754     -11.376   0.392  50.393  1.00  0.00           H  
ATOM   2450 HG12 VAL C 754     -11.118  -1.003  49.375  1.00  0.00           H  
ATOM   2451 HG13 VAL C 754     -12.333   0.199  48.930  1.00  0.00           H  
ATOM   2452 HG21 VAL C 754     -13.221   0.500  52.041  1.00  0.00           H  
ATOM   2453 HG22 VAL C 754     -14.255   0.653  50.624  1.00  0.00           H  
ATOM   2454 HG23 VAL C 754     -14.642  -0.516  51.866  1.00  0.00           H  
ATOM   2455  N   ALA C 755     -12.243  -3.787  48.995  1.00 37.12           N  
ATOM   2456  CA  ALA C 755     -11.374  -4.485  48.054  1.00 37.12           C  
ATOM   2457  C   ALA C 755     -12.144  -5.263  46.955  1.00 37.12           C  
ATOM   2458  O   ALA C 755     -11.814  -5.051  45.787  1.00 37.12           O  
ATOM   2459  CB  ALA C 755     -10.380  -5.343  48.843  1.00 37.12           C  
ATOM   2460  H   ALA C 755     -12.221  -4.082  49.962  1.00  0.00           H  
ATOM   2461  HA  ALA C 755     -10.784  -3.721  47.543  1.00  0.00           H  
ATOM   2462  HB1 ALA C 755      -9.667  -5.839  48.184  1.00  0.00           H  
ATOM   2463  HB2 ALA C 755      -9.797  -4.722  49.523  1.00  0.00           H  
ATOM   2464  HB3 ALA C 755     -10.886  -6.084  49.452  1.00  0.00           H  
ATOM   2465  N   PRO C 756     -13.179  -6.088  47.253  1.00 70.25           N  
ATOM   2466  CA  PRO C 756     -14.025  -6.671  46.202  1.00 70.25           C  
ATOM   2467  C   PRO C 756     -14.899  -5.642  45.459  1.00 70.25           C  
ATOM   2468  O   PRO C 756     -15.089  -5.791  44.250  1.00 70.25           O  
ATOM   2469  CB  PRO C 756     -14.846  -7.768  46.894  1.00 70.25           C  
ATOM   2470  CG  PRO C 756     -14.852  -7.395  48.368  1.00 70.25           C  
ATOM   2471  CD  PRO C 756     -13.575  -6.584  48.575  1.00 70.25           C  
ATOM   2472  HA  PRO C 756     -13.379  -7.137  45.458  1.00  0.00           H  
ATOM   2473  HB2 PRO C 756     -15.852  -7.884  46.487  1.00  0.00           H  
ATOM   2474  HB3 PRO C 756     -14.339  -8.726  46.772  1.00  0.00           H  
ATOM   2475  HG2 PRO C 756     -15.709  -6.761  48.586  1.00  0.00           H  
ATOM   2476  HG3 PRO C 756     -14.915  -8.260  49.030  1.00  0.00           H  
ATOM   2477  HD2 PRO C 756     -13.720  -5.814  49.327  1.00  0.00           H  
ATOM   2478  HD3 PRO C 756     -12.797  -7.248  48.942  1.00  0.00           H  
ATOM   2479  N   LEU C 757     -15.378  -4.580  46.130  1.00 34.38           N  
ATOM   2480  CA  LEU C 757     -16.125  -3.471  45.523  1.00 34.38           C  
ATOM   2481  C   LEU C 757     -15.266  -2.693  44.505  1.00 34.38           C  
ATOM   2482  O   LEU C 757     -15.755  -2.371  43.420  1.00 34.38           O  
ATOM   2483  CB  LEU C 757     -16.653  -2.549  46.651  1.00 34.38           C  
ATOM   2484  CG  LEU C 757     -17.478  -1.309  46.232  1.00 34.38           C  
ATOM   2485  CD1 LEU C 757     -18.830  -1.685  45.607  1.00 34.38           C  
ATOM   2486  CD2 LEU C 757     -17.681  -0.376  47.436  1.00 34.38           C  
ATOM   2487  H   LEU C 757     -15.240  -4.539  47.136  1.00  0.00           H  
ATOM   2488  HA  LEU C 757     -16.971  -3.894  44.980  1.00  0.00           H  
ATOM   2489  HB2 LEU C 757     -17.262  -3.143  47.333  1.00  0.00           H  
ATOM   2490  HB3 LEU C 757     -15.800  -2.206  47.236  1.00  0.00           H  
ATOM   2491  HG  LEU C 757     -16.919  -0.737  45.492  1.00  0.00           H  
ATOM   2492 HD11 LEU C 757     -19.374  -0.794  45.290  1.00  0.00           H  
ATOM   2493 HD12 LEU C 757     -18.701  -2.309  44.723  1.00  0.00           H  
ATOM   2494 HD13 LEU C 757     -19.459  -2.223  46.316  1.00  0.00           H  
ATOM   2495 HD21 LEU C 757     -18.268   0.499  47.161  1.00  0.00           H  
ATOM   2496 HD22 LEU C 757     -18.196  -0.881  48.253  1.00  0.00           H  
ATOM   2497 HD23 LEU C 757     -16.726  -0.017  47.823  1.00  0.00           H  
ATOM   2498  N   GLY C 758     -13.984  -2.451  44.823  1.00 15.57           N  
ATOM   2499  CA  GLY C 758     -12.989  -1.825  43.967  1.00 15.57           C  
ATOM   2500  C   GLY C 758     -12.693  -2.656  42.720  1.00 15.57           C  
ATOM   2501  O   GLY C 758     -12.607  -2.082  41.638  1.00 15.57           O  
ATOM   2502  H   GLY C 758     -13.663  -2.763  45.731  1.00  0.00           H  
ATOM   2503  HA2 GLY C 758     -13.325  -0.826  43.682  1.00  0.00           H  
ATOM   2504  HA3 GLY C 758     -12.067  -1.702  44.536  1.00  0.00           H  
ATOM   2505  N   TYR C 759     -12.612  -3.995  42.852  1.00 33.99           N  
ATOM   2506  CA  TYR C 759     -12.440  -4.911  41.725  1.00 33.99           C  
ATOM   2507  C   TYR C 759     -13.681  -4.945  40.814  1.00 33.99           C  
ATOM   2508  O   TYR C 759     -13.525  -4.923  39.593  1.00 33.99           O  
ATOM   2509  CB  TYR C 759     -12.116  -6.338  42.217  1.00 33.99           C  
ATOM   2510  CG  TYR C 759     -11.881  -7.284  41.050  1.00 33.99           C  
ATOM   2511  CD1 TYR C 759     -10.712  -7.154  40.273  1.00 33.99           C  
ATOM   2512  CD2 TYR C 759     -12.891  -8.183  40.649  1.00 33.99           C  
ATOM   2513  CE1 TYR C 759     -10.581  -7.873  39.070  1.00 33.99           C  
ATOM   2514  CE2 TYR C 759     -12.746  -8.923  39.463  1.00 33.99           C  
ATOM   2515  CZ  TYR C 759     -11.609  -8.742  38.655  1.00 33.99           C  
ATOM   2516  OH  TYR C 759     -11.494  -9.420  37.480  1.00 33.99           O  
ATOM   2517  H   TYR C 759     -12.693  -4.395  43.776  1.00  0.00           H  
ATOM   2518  HA  TYR C 759     -11.597  -4.548  41.132  1.00  0.00           H  
ATOM   2519  HB2 TYR C 759     -11.220  -6.326  42.839  1.00  0.00           H  
ATOM   2520  HB3 TYR C 759     -12.920  -6.722  42.847  1.00  0.00           H  
ATOM   2521  HD1 TYR C 759      -9.939  -6.458  40.564  1.00  0.00           H  
ATOM   2522  HD2 TYR C 759     -13.802  -8.270  41.218  1.00  0.00           H  
ATOM   2523  HE1 TYR C 759      -9.701  -7.745  38.458  1.00  0.00           H  
ATOM   2524  HE2 TYR C 759     -13.523  -9.610  39.166  1.00  0.00           H  
ATOM   2525  HH  TYR C 759     -12.151 -10.095  37.389  1.00  0.00           H  
ATOM   2526  N   ASN C 760     -14.902  -4.964  41.370  1.00 22.61           N  
ATOM   2527  CA  ASN C 760     -16.127  -4.905  40.560  1.00 22.61           C  
ATOM   2528  C   ASN C 760     -16.263  -3.536  39.874  1.00 22.61           C  
ATOM   2529  O   ASN C 760     -16.708  -3.463  38.731  1.00 22.61           O  
ATOM   2530  CB  ASN C 760     -17.388  -5.223  41.395  1.00 22.61           C  
ATOM   2531  CG  ASN C 760     -17.464  -6.688  41.838  1.00 22.61           C  
ATOM   2532  ND2 ASN C 760     -18.145  -6.972  42.940  1.00 22.61           N  
ATOM   2533  OD1 ASN C 760     -16.878  -7.576  41.227  1.00 22.61           O  
ATOM   2534  H   ASN C 760     -14.980  -5.031  42.380  1.00  0.00           H  
ATOM   2535  HA  ASN C 760     -16.047  -5.642  39.759  1.00  0.00           H  
ATOM   2536  HB2 ASN C 760     -17.439  -4.568  42.266  1.00  0.00           H  
ATOM   2537  HB3 ASN C 760     -18.284  -5.023  40.803  1.00  0.00           H  
ATOM   2538 HD21 ASN C 760     -18.700  -6.241  43.381  1.00  0.00           H  
ATOM   2539 HD22 ASN C 760     -18.249  -7.941  43.220  1.00  0.00           H  
ATOM   2540  N   GLY C 761     -15.767  -2.464  40.507  1.00 12.91           N  
ATOM   2541  CA  GLY C 761     -15.651  -1.125  39.936  1.00 12.91           C  
ATOM   2542  C   GLY C 761     -14.747  -1.065  38.694  1.00 12.91           C  
ATOM   2543  O   GLY C 761     -15.092  -0.392  37.723  1.00 12.91           O  
ATOM   2544  H   GLY C 761     -15.429  -2.591  41.455  1.00  0.00           H  
ATOM   2545  HA2 GLY C 761     -16.645  -0.749  39.688  1.00  0.00           H  
ATOM   2546  HA3 GLY C 761     -15.244  -0.456  40.694  1.00  0.00           H  
ATOM   2547  N   LEU C 762     -13.645  -1.830  38.666  1.00 25.42           N  
ATOM   2548  CA  LEU C 762     -12.762  -1.950  37.501  1.00 25.42           C  
ATOM   2549  C   LEU C 762     -13.420  -2.757  36.371  1.00 25.42           C  
ATOM   2550  O   LEU C 762     -13.220  -2.412  35.207  1.00 25.42           O  
ATOM   2551  CB  LEU C 762     -11.445  -2.669  37.876  1.00 25.42           C  
ATOM   2552  CG  LEU C 762     -10.525  -1.919  38.860  1.00 25.42           C  
ATOM   2553  CD1 LEU C 762      -9.310  -2.789  39.217  1.00 25.42           C  
ATOM   2554  CD2 LEU C 762     -10.075  -0.547  38.335  1.00 25.42           C  
ATOM   2555  H   LEU C 762     -13.446  -2.421  39.462  1.00  0.00           H  
ATOM   2556  HA  LEU C 762     -12.543  -0.955  37.111  1.00  0.00           H  
ATOM   2557  HB2 LEU C 762     -11.674  -3.652  38.287  1.00  0.00           H  
ATOM   2558  HB3 LEU C 762     -10.872  -2.862  36.967  1.00  0.00           H  
ATOM   2559  HG  LEU C 762     -11.073  -1.743  39.780  1.00  0.00           H  
ATOM   2560 HD11 LEU C 762      -8.677  -2.297  39.956  1.00  0.00           H  
ATOM   2561 HD12 LEU C 762      -9.620  -3.746  39.638  1.00  0.00           H  
ATOM   2562 HD13 LEU C 762      -8.697  -2.995  38.338  1.00  0.00           H  
ATOM   2563 HD21 LEU C 762      -9.377  -0.074  39.026  1.00  0.00           H  
ATOM   2564 HD22 LEU C 762      -9.578  -0.634  37.369  1.00  0.00           H  
ATOM   2565 HD23 LEU C 762     -10.916   0.137  38.220  1.00  0.00           H  
ATOM   2566  N   LEU C 763     -14.225  -3.788  36.696  1.00 30.20           N  
ATOM   2567  CA  LEU C 763     -15.001  -4.554  35.716  1.00 30.20           C  
ATOM   2568  C   LEU C 763     -16.107  -3.693  35.089  1.00 30.20           C  
ATOM   2569  O   LEU C 763     -16.305  -3.768  33.879  1.00 30.20           O  
ATOM   2570  CB  LEU C 763     -15.662  -5.786  36.370  1.00 30.20           C  
ATOM   2571  CG  LEU C 763     -14.721  -6.927  36.798  1.00 30.20           C  
ATOM   2572  CD1 LEU C 763     -15.552  -8.019  37.487  1.00 30.20           C  
ATOM   2573  CD2 LEU C 763     -13.939  -7.516  35.612  1.00 30.20           C  
ATOM   2574  H   LEU C 763     -14.333  -4.027  37.672  1.00  0.00           H  
ATOM   2575  HA  LEU C 763     -14.338  -4.871  34.910  1.00  0.00           H  
ATOM   2576  HB2 LEU C 763     -16.254  -5.469  37.230  1.00  0.00           H  
ATOM   2577  HB3 LEU C 763     -16.375  -6.211  35.664  1.00  0.00           H  
ATOM   2578  HG  LEU C 763     -13.998  -6.548  37.521  1.00  0.00           H  
ATOM   2579 HD11 LEU C 763     -14.962  -8.911  37.686  1.00  0.00           H  
ATOM   2580 HD12 LEU C 763     -15.951  -7.665  38.438  1.00  0.00           H  
ATOM   2581 HD13 LEU C 763     -16.393  -8.326  36.866  1.00  0.00           H  
ATOM   2582 HD21 LEU C 763     -13.379  -8.402  35.907  1.00  0.00           H  
ATOM   2583 HD22 LEU C 763     -14.608  -7.809  34.803  1.00  0.00           H  
ATOM   2584 HD23 LEU C 763     -13.218  -6.806  35.210  1.00  0.00           H  
ATOM   2585  N   ILE C 764     -16.770  -2.851  35.890  1.00 23.29           N  
ATOM   2586  CA  ILE C 764     -17.773  -1.882  35.463  1.00 23.29           C  
ATOM   2587  C   ILE C 764     -17.133  -0.779  34.587  1.00 23.29           C  
ATOM   2588  O   ILE C 764     -17.670  -0.454  33.523  1.00 23.29           O  
ATOM   2589  CB  ILE C 764     -18.505  -1.332  36.726  1.00 23.29           C  
ATOM   2590  CG1 ILE C 764     -19.388  -2.439  37.358  1.00 23.29           C  
ATOM   2591  CG2 ILE C 764     -19.339  -0.055  36.476  1.00 23.29           C  
ATOM   2592  CD1 ILE C 764     -19.811  -2.168  38.810  1.00 23.29           C  
ATOM   2593  H   ILE C 764     -16.585  -2.916  36.890  1.00  0.00           H  
ATOM   2594  HA  ILE C 764     -18.493  -2.413  34.843  1.00  0.00           H  
ATOM   2595  HB  ILE C 764     -17.738  -1.061  37.453  1.00  0.00           H  
ATOM   2596 HG12 ILE C 764     -20.267  -2.613  36.740  1.00  0.00           H  
ATOM   2597 HG13 ILE C 764     -18.863  -3.394  37.351  1.00  0.00           H  
ATOM   2598 HG21 ILE C 764     -19.807   0.300  37.394  1.00  0.00           H  
ATOM   2599 HG22 ILE C 764     -18.726   0.774  36.124  1.00  0.00           H  
ATOM   2600 HG23 ILE C 764     -20.125  -0.222  35.742  1.00  0.00           H  
ATOM   2601 HD11 ILE C 764     -20.366  -3.018  39.207  1.00  0.00           H  
ATOM   2602 HD12 ILE C 764     -18.942  -2.019  39.450  1.00  0.00           H  
ATOM   2603 HD13 ILE C 764     -20.447  -1.289  38.905  1.00  0.00           H  
ATOM   2604  N   MET C 765     -15.967  -0.243  34.981  1.00 53.73           N  
ATOM   2605  CA  MET C 765     -15.244   0.801  34.249  1.00 53.73           C  
ATOM   2606  C   MET C 765     -14.758   0.305  32.876  1.00 53.73           C  
ATOM   2607  O   MET C 765     -14.900   1.026  31.888  1.00 53.73           O  
ATOM   2608  CB  MET C 765     -14.045   1.276  35.096  1.00 53.73           C  
ATOM   2609  CG  MET C 765     -13.325   2.504  34.518  1.00 53.73           C  
ATOM   2610  SD  MET C 765     -11.925   3.074  35.512  1.00 53.73           S  
ATOM   2611  CE  MET C 765     -11.403   4.474  34.487  1.00 53.73           C  
ATOM   2612  H   MET C 765     -15.570  -0.547  35.861  1.00  0.00           H  
ATOM   2613  HA  MET C 765     -15.926   1.640  34.097  1.00  0.00           H  
ATOM   2614  HB2 MET C 765     -14.398   1.544  36.092  1.00  0.00           H  
ATOM   2615  HB3 MET C 765     -13.332   0.462  35.234  1.00  0.00           H  
ATOM   2616  HG2 MET C 765     -12.942   2.290  33.520  1.00  0.00           H  
ATOM   2617  HG3 MET C 765     -14.030   3.329  34.414  1.00  0.00           H  
ATOM   2618  HE1 MET C 765     -10.541   4.967  34.937  1.00  0.00           H  
ATOM   2619  HE2 MET C 765     -11.125   4.134  33.489  1.00  0.00           H  
ATOM   2620  HE3 MET C 765     -12.209   5.201  34.396  1.00  0.00           H  
ATOM   2621  N   SER C 766     -14.226  -0.928  32.813  1.00 60.31           N  
ATOM   2622  CA  SER C 766     -13.767  -1.575  31.586  1.00 60.31           C  
ATOM   2623  C   SER C 766     -14.949  -1.925  30.665  1.00 60.31           C  
ATOM   2624  O   SER C 766     -14.850  -1.716  29.458  1.00 60.31           O  
ATOM   2625  CB  SER C 766     -12.971  -2.841  31.959  1.00 60.31           C  
ATOM   2626  OG  SER C 766     -12.405  -3.451  30.816  1.00 60.31           O  
ATOM   2627  H   SER C 766     -14.129  -1.451  33.674  1.00  0.00           H  
ATOM   2628  HA  SER C 766     -13.105  -0.884  31.060  1.00  0.00           H  
ATOM   2629  HB2 SER C 766     -12.157  -2.586  32.638  1.00  0.00           H  
ATOM   2630  HB3 SER C 766     -13.602  -3.564  32.479  1.00  0.00           H  
ATOM   2631  HG  SER C 766     -13.103  -3.718  30.237  1.00  0.00           H  
ATOM   2632  N   CYS C 767     -16.079  -2.387  31.235  1.00 23.35           N  
ATOM   2633  CA  CYS C 767     -17.328  -2.660  30.523  1.00 23.35           C  
ATOM   2634  C   CYS C 767     -17.903  -1.405  29.859  1.00 23.35           C  
ATOM   2635  O   CYS C 767     -18.301  -1.480  28.703  1.00 23.35           O  
ATOM   2636  CB  CYS C 767     -18.392  -3.222  31.482  1.00 23.35           C  
ATOM   2637  SG  CYS C 767     -18.320  -5.012  31.600  1.00 23.35           S  
ATOM   2638  H   CYS C 767     -16.081  -2.537  32.235  1.00  0.00           H  
ATOM   2639  HA  CYS C 767     -17.127  -3.385  29.732  1.00  0.00           H  
ATOM   2640  HB2 CYS C 767     -18.311  -2.795  32.479  1.00  0.00           H  
ATOM   2641  HB3 CYS C 767     -19.395  -3.006  31.115  1.00  0.00           H  
ATOM   2642  HG  CYS C 767     -17.114  -5.063  32.173  1.00  0.00           H  
ATOM   2643  N   THR C 768     -17.913  -0.267  30.579  1.00 24.51           N  
ATOM   2644  CA  THR C 768     -18.452   1.018  30.125  1.00 24.51           C  
ATOM   2645  C   THR C 768     -17.595   1.604  28.994  1.00 24.51           C  
ATOM   2646  O   THR C 768     -18.154   2.177  28.063  1.00 24.51           O  
ATOM   2647  CB  THR C 768     -18.494   2.028  31.303  1.00 24.51           C  
ATOM   2648  CG2 THR C 768     -19.132   3.383  30.940  1.00 24.51           C  
ATOM   2649  OG1 THR C 768     -19.281   1.506  32.349  1.00 24.51           O  
ATOM   2650  H   THR C 768     -17.546  -0.302  31.520  1.00  0.00           H  
ATOM   2651  HA  THR C 768     -19.464   0.857  29.751  1.00  0.00           H  
ATOM   2652  HB  THR C 768     -17.490   2.196  31.697  1.00  0.00           H  
ATOM   2653  HG1 THR C 768     -18.819   0.778  32.742  1.00  0.00           H  
ATOM   2654 HG21 THR C 768     -19.211   4.025  31.818  1.00  0.00           H  
ATOM   2655 HG22 THR C 768     -18.546   3.929  30.202  1.00  0.00           H  
ATOM   2656 HG23 THR C 768     -20.138   3.252  30.538  1.00  0.00           H  
ATOM   2657  N   TYR C 769     -16.260   1.441  29.059  1.00 37.99           N  
ATOM   2658  CA  TYR C 769     -15.307   1.906  28.052  1.00 37.99           C  
ATOM   2659  C   TYR C 769     -15.563   1.258  26.682  1.00 37.99           C  
ATOM   2660  O   TYR C 769     -15.646   1.960  25.673  1.00 37.99           O  
ATOM   2661  CB  TYR C 769     -13.868   1.618  28.535  1.00 37.99           C  
ATOM   2662  CG  TYR C 769     -12.798   2.086  27.564  1.00 37.99           C  
ATOM   2663  CD1 TYR C 769     -12.438   3.448  27.525  1.00 37.99           C  
ATOM   2664  CD2 TYR C 769     -12.213   1.178  26.655  1.00 37.99           C  
ATOM   2665  CE1 TYR C 769     -11.514   3.906  26.568  1.00 37.99           C  
ATOM   2666  CE2 TYR C 769     -11.292   1.638  25.694  1.00 37.99           C  
ATOM   2667  CZ  TYR C 769     -10.947   3.003  25.647  1.00 37.99           C  
ATOM   2668  OH  TYR C 769     -10.065   3.457  24.710  1.00 37.99           O  
ATOM   2669  H   TYR C 769     -15.879   0.961  29.863  1.00  0.00           H  
ATOM   2670  HA  TYR C 769     -15.431   2.986  27.946  1.00  0.00           H  
ATOM   2671  HB2 TYR C 769     -13.698   2.112  29.493  1.00  0.00           H  
ATOM   2672  HB3 TYR C 769     -13.731   0.553  28.723  1.00  0.00           H  
ATOM   2673  HD1 TYR C 769     -12.887   4.149  28.213  1.00  0.00           H  
ATOM   2674  HD2 TYR C 769     -12.489   0.134  26.675  1.00  0.00           H  
ATOM   2675  HE1 TYR C 769     -11.249   4.952  26.533  1.00  0.00           H  
ATOM   2676  HE2 TYR C 769     -10.860   0.939  24.992  1.00  0.00           H  
ATOM   2677  HH  TYR C 769      -9.709   2.769  24.169  1.00  0.00           H  
ATOM   2678  N   TYR C 770     -15.716  -0.074  26.664  1.00 42.68           N  
ATOM   2679  CA  TYR C 770     -15.969  -0.844  25.455  1.00 42.68           C  
ATOM   2680  C   TYR C 770     -17.437  -0.752  25.014  1.00 42.68           C  
ATOM   2681  O   TYR C 770     -17.680  -0.703  23.813  1.00 42.68           O  
ATOM   2682  CB  TYR C 770     -15.637  -2.317  25.732  1.00 42.68           C  
ATOM   2683  CG  TYR C 770     -14.166  -2.641  25.890  1.00 42.68           C  
ATOM   2684  CD1 TYR C 770     -13.250  -2.304  24.873  1.00 42.68           C  
ATOM   2685  CD2 TYR C 770     -13.708  -3.294  27.053  1.00 42.68           C  
ATOM   2686  CE1 TYR C 770     -11.880  -2.576  25.037  1.00 42.68           C  
ATOM   2687  CE2 TYR C 770     -12.336  -3.554  27.224  1.00 42.68           C  
ATOM   2688  CZ  TYR C 770     -11.421  -3.187  26.219  1.00 42.68           C  
ATOM   2689  OH  TYR C 770     -10.090  -3.432  26.383  1.00 42.68           O  
ATOM   2690  H   TYR C 770     -15.634  -0.581  27.535  1.00  0.00           H  
ATOM   2691  HA  TYR C 770     -15.348  -0.468  24.640  1.00  0.00           H  
ATOM   2692  HB2 TYR C 770     -16.174  -2.651  26.619  1.00  0.00           H  
ATOM   2693  HB3 TYR C 770     -15.993  -2.913  24.899  1.00  0.00           H  
ATOM   2694  HD1 TYR C 770     -13.591  -1.821  23.969  1.00  0.00           H  
ATOM   2695  HD2 TYR C 770     -14.405  -3.596  27.820  1.00  0.00           H  
ATOM   2696  HE1 TYR C 770     -11.180  -2.303  24.261  1.00  0.00           H  
ATOM   2697  HE2 TYR C 770     -11.990  -4.042  28.123  1.00  0.00           H  
ATOM   2698  HH  TYR C 770      -9.887  -3.843  27.210  1.00  0.00           H  
ATOM   2699  N   ALA C 771     -18.403  -0.683  25.949  1.00 24.70           N  
ATOM   2700  CA  ALA C 771     -19.833  -0.547  25.655  1.00 24.70           C  
ATOM   2701  C   ALA C 771     -20.180   0.825  25.060  1.00 24.70           C  
ATOM   2702  O   ALA C 771     -21.069   0.900  24.216  1.00 24.70           O  
ATOM   2703  CB  ALA C 771     -20.658  -0.745  26.934  1.00 24.70           C  
ATOM   2704  H   ALA C 771     -18.138  -0.738  26.924  1.00  0.00           H  
ATOM   2705  HA  ALA C 771     -20.117  -1.323  24.943  1.00  0.00           H  
ATOM   2706  HB1 ALA C 771     -21.723  -0.674  26.719  1.00  0.00           H  
ATOM   2707  HB2 ALA C 771     -20.492  -1.733  27.361  1.00  0.00           H  
ATOM   2708  HB3 ALA C 771     -20.420  -0.001  27.695  1.00  0.00           H  
ATOM   2709  N   PHE C 772     -19.447   1.886  25.450  1.00 43.26           N  
ATOM   2710  CA  PHE C 772     -19.537   3.224  24.871  1.00 43.26           C  
ATOM   2711  C   PHE C 772     -19.005   3.227  23.431  1.00 43.26           C  
ATOM   2712  O   PHE C 772     -19.657   3.791  22.557  1.00 43.26           O  
ATOM   2713  CB  PHE C 772     -18.733   4.233  25.723  1.00 43.26           C  
ATOM   2714  CG  PHE C 772     -18.781   5.659  25.193  1.00 43.26           C  
ATOM   2715  CD1 PHE C 772     -19.903   6.466  25.461  1.00 43.26           C  
ATOM   2716  CD2 PHE C 772     -17.737   6.164  24.388  1.00 43.26           C  
ATOM   2717  CE1 PHE C 772     -20.008   7.751  24.900  1.00 43.26           C  
ATOM   2718  CE2 PHE C 772     -17.835   7.455  23.834  1.00 43.26           C  
ATOM   2719  CZ  PHE C 772     -18.975   8.245  24.081  1.00 43.26           C  
ATOM   2720  H   PHE C 772     -18.753   1.745  26.173  1.00  0.00           H  
ATOM   2721  HA  PHE C 772     -20.586   3.528  24.862  1.00  0.00           H  
ATOM   2722  HB2 PHE C 772     -19.129   4.245  26.739  1.00  0.00           H  
ATOM   2723  HB3 PHE C 772     -17.692   3.919  25.810  1.00  0.00           H  
ATOM   2724  HD1 PHE C 772     -20.690   6.094  26.094  1.00  0.00           H  
ATOM   2725  HD2 PHE C 772     -16.871   5.554  24.176  1.00  0.00           H  
ATOM   2726  HE1 PHE C 772     -20.879   8.358  25.100  1.00  0.00           H  
ATOM   2727  HE2 PHE C 772     -17.039   7.836  23.211  1.00  0.00           H  
ATOM   2728  HZ  PHE C 772     -19.052   9.233  23.650  1.00  0.00           H  
ATOM   2729  N   LYS C 773     -17.852   2.583  23.174  1.00 49.76           N  
ATOM   2730  CA  LYS C 773     -17.232   2.464  21.851  1.00 49.76           C  
ATOM   2731  C   LYS C 773     -18.148   1.747  20.841  1.00 49.76           C  
ATOM   2732  O   LYS C 773     -18.214   2.146  19.679  1.00 49.76           O  
ATOM   2733  CB  LYS C 773     -15.882   1.727  22.007  1.00 49.76           C  
ATOM   2734  CG  LYS C 773     -15.075   1.576  20.704  1.00 49.76           C  
ATOM   2735  CD  LYS C 773     -13.711   0.913  20.928  1.00 49.76           C  
ATOM   2736  CE  LYS C 773     -12.950   0.690  19.613  1.00 49.76           C  
ATOM   2737  NZ  LYS C 773     -11.640   0.061  19.847  1.00 49.76           N1+
ATOM   2738  H   LYS C 773     -17.376   2.137  23.946  1.00  0.00           H  
ATOM   2739  HA  LYS C 773     -17.040   3.472  21.480  1.00  0.00           H  
ATOM   2740  HB2 LYS C 773     -15.273   2.267  22.734  1.00  0.00           H  
ATOM   2741  HB3 LYS C 773     -16.044   0.738  22.434  1.00  0.00           H  
ATOM   2742  HG2 LYS C 773     -15.637   0.978  19.987  1.00  0.00           H  
ATOM   2743  HG3 LYS C 773     -14.934   2.557  20.247  1.00  0.00           H  
ATOM   2744  HD2 LYS C 773     -13.114   1.530  21.601  1.00  0.00           H  
ATOM   2745  HD3 LYS C 773     -13.856  -0.042  21.434  1.00  0.00           H  
ATOM   2746  HE2 LYS C 773     -13.528   0.052  18.943  1.00  0.00           H  
ATOM   2747  HE3 LYS C 773     -12.795   1.639  19.099  1.00  0.00           H  
ATOM   2748  HZ1 LYS C 773     -11.771  -0.842  20.280  1.00  0.00           H  
ATOM   2749  HZ2 LYS C 773     -11.163  -0.058  18.964  1.00  0.00           H  
ATOM   2750  HZ3 LYS C 773     -11.084   0.649  20.451  1.00  0.00           H  
ATOM   2751  N   THR C 774     -18.864   0.713  21.303  1.00 80.81           N  
ATOM   2752  CA  THR C 774     -19.702  -0.164  20.496  1.00 80.81           C  
ATOM   2753  C   THR C 774     -21.190   0.227  20.529  1.00 80.81           C  
ATOM   2754  O   THR C 774     -21.982  -0.478  19.911  1.00 80.81           O  
ATOM   2755  CB  THR C 774     -19.521  -1.612  21.017  1.00 80.81           C  
ATOM   2756  CG2 THR C 774     -18.058  -2.074  20.924  1.00 80.81           C  
ATOM   2757  OG1 THR C 774     -20.016  -1.777  22.334  1.00 80.81           O  
ATOM   2758  H   THR C 774     -18.747   0.451  22.273  1.00  0.00           H  
ATOM   2759  HA  THR C 774     -19.372  -0.132  19.458  1.00  0.00           H  
ATOM   2760  HB  THR C 774     -20.112  -2.283  20.394  1.00  0.00           H  
ATOM   2761  HG1 THR C 774     -20.939  -1.572  22.339  1.00  0.00           H  
ATOM   2762 HG21 THR C 774     -17.898  -3.035  21.404  1.00  0.00           H  
ATOM   2763 HG22 THR C 774     -17.768  -2.166  19.878  1.00  0.00           H  
ATOM   2764 HG23 THR C 774     -17.358  -1.383  21.388  1.00  0.00           H  
ATOM   2765  N   ARG C 775     -21.580   1.316  21.221  1.00 75.99           N  
ATOM   2766  CA  ARG C 775     -22.965   1.757  21.456  1.00 75.99           C  
ATOM   2767  C   ARG C 775     -23.838   1.854  20.188  1.00 75.99           C  
ATOM   2768  O   ARG C 775     -25.019   1.513  20.230  1.00 75.99           O  
ATOM   2769  CB  ARG C 775     -22.959   3.092  22.242  1.00 75.99           C  
ATOM   2770  CG  ARG C 775     -22.570   4.336  21.414  1.00 75.99           C  
ATOM   2771  CD  ARG C 775     -22.353   5.600  22.253  1.00 75.99           C  
ATOM   2772  NE  ARG C 775     -21.992   6.737  21.393  1.00 75.99           N  
ATOM   2773  CZ  ARG C 775     -20.756   7.053  20.966  1.00 75.99           C  
ATOM   2774  NH1 ARG C 775     -19.686   6.312  21.282  1.00 75.99           N1+
ATOM   2775  NH2 ARG C 775     -20.585   8.134  20.195  1.00 75.99           N1+
ATOM   2776  H   ARG C 775     -20.857   1.840  21.695  1.00  0.00           H  
ATOM   2777  HA  ARG C 775     -23.414   0.998  22.099  1.00  0.00           H  
ATOM   2778  HB2 ARG C 775     -23.950   3.256  22.668  1.00  0.00           H  
ATOM   2779  HB3 ARG C 775     -22.291   3.001  23.098  1.00  0.00           H  
ATOM   2780  HG2 ARG C 775     -21.665   4.128  20.844  1.00  0.00           H  
ATOM   2781  HG3 ARG C 775     -23.348   4.549  20.680  1.00  0.00           H  
ATOM   2782  HD2 ARG C 775     -23.272   5.851  22.782  1.00  0.00           H  
ATOM   2783  HD3 ARG C 775     -21.592   5.453  23.019  1.00  0.00           H  
ATOM   2784  HE  ARG C 775     -22.764   7.314  21.093  1.00  0.00           H  
ATOM   2785 HH11 ARG C 775     -19.793   5.475  21.846  1.00  0.00           H  
ATOM   2786 HH12 ARG C 775     -18.765   6.571  20.962  1.00  0.00           H  
ATOM   2787 HH21 ARG C 775     -21.370   8.721  19.956  1.00  0.00           H  
ATOM   2788 HH22 ARG C 775     -19.664   8.388  19.868  1.00  0.00           H  
ATOM   2789  N   ASN C 776     -23.240   2.308  19.072  1.00 47.95           N  
ATOM   2790  CA  ASN C 776     -23.908   2.537  17.791  1.00 47.95           C  
ATOM   2791  C   ASN C 776     -23.992   1.270  16.928  1.00 47.95           C  
ATOM   2792  O   ASN C 776     -24.763   1.278  15.969  1.00 47.95           O  
ATOM   2793  CB  ASN C 776     -23.112   3.579  16.964  1.00 47.95           C  
ATOM   2794  CG  ASN C 776     -23.103   4.982  17.576  1.00 47.95           C  
ATOM   2795  ND2 ASN C 776     -21.931   5.620  17.621  1.00 47.95           N  
ATOM   2796  OD1 ASN C 776     -24.133   5.479  18.024  1.00 47.95           O  
ATOM   2797  H   ASN C 776     -22.259   2.539  19.127  1.00  0.00           H  
ATOM   2798  HA  ASN C 776     -24.924   2.898  17.962  1.00  0.00           H  
ATOM   2799  HB2 ASN C 776     -22.086   3.236  16.819  1.00  0.00           H  
ATOM   2800  HB3 ASN C 776     -23.542   3.682  15.966  1.00  0.00           H  
ATOM   2801 HD21 ASN C 776     -21.102   5.184  17.245  1.00  0.00           H  
ATOM   2802 HD22 ASN C 776     -21.885   6.547  18.017  1.00  0.00           H  
ATOM   2803  N   VAL C 777     -23.221   0.206  17.238  1.00 54.75           N  
ATOM   2804  CA  VAL C 777     -23.136  -1.033  16.456  1.00 54.75           C  
ATOM   2805  C   VAL C 777     -24.521  -1.711  16.395  1.00 54.75           C  
ATOM   2806  O   VAL C 777     -25.053  -2.076  17.447  1.00 54.75           O  
ATOM   2807  CB  VAL C 777     -22.057  -1.990  17.034  1.00 54.75           C  
ATOM   2808  CG1 VAL C 777     -21.979  -3.327  16.269  1.00 54.75           C  
ATOM   2809  CG2 VAL C 777     -20.666  -1.339  17.025  1.00 54.75           C  
ATOM   2810  H   VAL C 777     -22.655   0.257  18.074  1.00  0.00           H  
ATOM   2811  HA  VAL C 777     -22.788  -0.734  15.470  1.00  0.00           H  
ATOM   2812  HB  VAL C 777     -22.313  -2.223  18.068  1.00  0.00           H  
ATOM   2813 HG11 VAL C 777     -21.148  -3.938  16.622  1.00  0.00           H  
ATOM   2814 HG12 VAL C 777     -22.883  -3.918  16.400  1.00  0.00           H  
ATOM   2815 HG13 VAL C 777     -21.834  -3.165  15.201  1.00  0.00           H  
ATOM   2816 HG21 VAL C 777     -19.922  -1.985  17.492  1.00  0.00           H  
ATOM   2817 HG22 VAL C 777     -20.344  -1.139  16.005  1.00  0.00           H  
ATOM   2818 HG23 VAL C 777     -20.655  -0.388  17.555  1.00  0.00           H  
ATOM   2819  N   PRO C 778     -25.117  -1.862  15.190  1.00 96.80           N  
ATOM   2820  CA  PRO C 778     -26.485  -2.361  15.029  1.00 96.80           C  
ATOM   2821  C   PRO C 778     -26.622  -3.893  15.097  1.00 96.80           C  
ATOM   2822  O   PRO C 778     -27.745  -4.394  15.019  1.00 96.80           O  
ATOM   2823  CB  PRO C 778     -26.913  -1.839  13.649  1.00 96.80           C  
ATOM   2824  CG  PRO C 778     -25.620  -1.810  12.851  1.00 96.80           C  
ATOM   2825  CD  PRO C 778     -24.563  -1.452  13.894  1.00 96.80           C  
ATOM   2826  HA  PRO C 778     -27.112  -1.933  15.807  1.00  0.00           H  
ATOM   2827  HB2 PRO C 778     -27.690  -2.432  13.167  1.00  0.00           H  
ATOM   2828  HB3 PRO C 778     -27.300  -0.824  13.753  1.00  0.00           H  
ATOM   2829  HG2 PRO C 778     -25.419  -2.803  12.446  1.00  0.00           H  
ATOM   2830  HG3 PRO C 778     -25.650  -1.108  12.018  1.00  0.00           H  
ATOM   2831  HD2 PRO C 778     -23.618  -1.952  13.679  1.00  0.00           H  
ATOM   2832  HD3 PRO C 778     -24.396  -0.375  13.888  1.00  0.00           H  
ATOM   2833  N   ALA C 779     -25.508  -4.630  15.268  1.00 36.46           N  
ATOM   2834  CA  ALA C 779     -25.461  -6.084  15.419  1.00 36.46           C  
ATOM   2835  C   ALA C 779     -26.263  -6.545  16.642  1.00 36.46           C  
ATOM   2836  O   ALA C 779     -26.239  -5.889  17.686  1.00 36.46           O  
ATOM   2837  CB  ALA C 779     -23.998  -6.537  15.552  1.00 36.46           C  
ATOM   2838  H   ALA C 779     -24.629  -4.139  15.334  1.00  0.00           H  
ATOM   2839  HA  ALA C 779     -25.888  -6.528  14.518  1.00  0.00           H  
ATOM   2840  HB1 ALA C 779     -23.928  -7.625  15.586  1.00  0.00           H  
ATOM   2841  HB2 ALA C 779     -23.401  -6.199  14.704  1.00  0.00           H  
ATOM   2842  HB3 ALA C 779     -23.537  -6.153  16.462  1.00  0.00           H  
ATOM   2843  N   ASN C 780     -26.993  -7.661  16.483  1.00 66.53           N  
ATOM   2844  CA  ASN C 780     -27.775  -8.325  17.527  1.00 66.53           C  
ATOM   2845  C   ASN C 780     -29.070  -7.582  17.894  1.00 66.53           C  
ATOM   2846  O   ASN C 780     -29.486  -7.607  19.050  1.00 66.53           O  
ATOM   2847  CB  ASN C 780     -26.915  -8.734  18.749  1.00 66.53           C  
ATOM   2848  CG  ASN C 780     -26.020  -9.932  18.479  1.00 66.53           C  
ATOM   2849  ND2 ASN C 780     -26.341 -11.035  19.143  1.00 66.53           N  
ATOM   2850  OD1 ASN C 780     -25.081  -9.879  17.690  1.00 66.53           O  
ATOM   2851  H   ASN C 780     -26.955  -8.122  15.586  1.00  0.00           H  
ATOM   2852  HA  ASN C 780     -28.139  -9.246  17.068  1.00  0.00           H  
ATOM   2853  HB2 ASN C 780     -26.286  -7.921  19.104  1.00  0.00           H  
ATOM   2854  HB3 ASN C 780     -27.550  -9.000  19.593  1.00  0.00           H  
ATOM   2855 HD21 ASN C 780     -27.123 -11.026  19.781  1.00  0.00           H  
ATOM   2856 HD22 ASN C 780     -25.781 -11.868  19.027  1.00  0.00           H  
ATOM   2857  N   PHE C 781     -29.715  -6.914  16.920  1.00 59.26           N  
ATOM   2858  CA  PHE C 781     -30.993  -6.204  17.081  1.00 59.26           C  
ATOM   2859  C   PHE C 781     -30.810  -4.891  17.872  1.00 59.26           C  
ATOM   2860  O   PHE C 781     -31.691  -4.499  18.636  1.00 59.26           O  
ATOM   2861  CB  PHE C 781     -32.126  -7.123  17.626  1.00 59.26           C  
ATOM   2862  CG  PHE C 781     -32.436  -8.338  16.764  1.00 59.26           C  
ATOM   2863  CD1 PHE C 781     -33.491  -8.281  15.830  1.00 59.26           C  
ATOM   2864  CD2 PHE C 781     -31.672  -9.521  16.873  1.00 59.26           C  
ATOM   2865  CE1 PHE C 781     -33.772  -9.390  15.008  1.00 59.26           C  
ATOM   2866  CE2 PHE C 781     -31.928 -10.614  16.023  1.00 59.26           C  
ATOM   2867  CZ  PHE C 781     -32.987 -10.555  15.099  1.00 59.26           C  
ATOM   2868  H   PHE C 781     -29.309  -6.922  15.996  1.00  0.00           H  
ATOM   2869  HA  PHE C 781     -31.285  -5.896  16.077  1.00  0.00           H  
ATOM   2870  HB2 PHE C 781     -31.925  -7.458  18.643  1.00  0.00           H  
ATOM   2871  HB3 PHE C 781     -33.046  -6.543  17.708  1.00  0.00           H  
ATOM   2872  HD1 PHE C 781     -34.090  -7.387  15.737  1.00  0.00           H  
ATOM   2873  HD2 PHE C 781     -30.874  -9.597  17.595  1.00  0.00           H  
ATOM   2874  HE1 PHE C 781     -34.584  -9.343  14.297  1.00  0.00           H  
ATOM   2875  HE2 PHE C 781     -31.315 -11.500  16.073  1.00  0.00           H  
ATOM   2876  HZ  PHE C 781     -33.196 -11.399  14.458  1.00  0.00           H  
ATOM   2877  N   ASN C 782     -29.627  -4.260  17.736  1.00 43.03           N  
ATOM   2878  CA  ASN C 782     -29.151  -3.091  18.482  1.00 43.03           C  
ATOM   2879  C   ASN C 782     -28.851  -3.443  19.954  1.00 43.03           C  
ATOM   2880  O   ASN C 782     -29.163  -2.648  20.841  1.00 43.03           O  
ATOM   2881  CB  ASN C 782     -30.059  -1.833  18.342  1.00 43.03           C  
ATOM   2882  CG  ASN C 782     -30.332  -1.370  16.907  1.00 43.03           C  
ATOM   2883  ND2 ASN C 782     -31.548  -0.887  16.647  1.00 43.03           N  
ATOM   2884  OD1 ASN C 782     -29.474  -1.455  16.035  1.00 43.03           O  
ATOM   2885  H   ASN C 782     -28.974  -4.656  17.073  1.00  0.00           H  
ATOM   2886  HA  ASN C 782     -28.182  -2.843  18.044  1.00  0.00           H  
ATOM   2887  HB2 ASN C 782     -31.009  -1.995  18.853  1.00  0.00           H  
ATOM   2888  HB3 ASN C 782     -29.589  -0.992  18.853  1.00  0.00           H  
ATOM   2889 HD21 ASN C 782     -32.249  -0.864  17.372  1.00  0.00           H  
ATOM   2890 HD22 ASN C 782     -31.772  -0.586  15.710  1.00  0.00           H  
ATOM   2891  N   GLU C 783     -28.270  -4.633  20.223  1.00 34.28           N  
ATOM   2892  CA  GLU C 783     -27.946  -5.149  21.566  1.00 34.28           C  
ATOM   2893  C   GLU C 783     -27.043  -4.200  22.369  1.00 34.28           C  
ATOM   2894  O   GLU C 783     -27.255  -4.013  23.566  1.00 34.28           O  
ATOM   2895  CB  GLU C 783     -27.293  -6.548  21.452  1.00 34.28           C  
ATOM   2896  CG  GLU C 783     -27.007  -7.281  22.788  1.00 34.28           C  
ATOM   2897  CD  GLU C 783     -26.130  -8.540  22.670  1.00 34.28           C  
ATOM   2898  OE1 GLU C 783     -25.515  -8.751  21.604  1.00 34.28           O  
ATOM   2899  OE2 GLU C 783     -26.071  -9.288  23.672  1.00 34.28           O1-
ATOM   2900  H   GLU C 783     -28.052  -5.235  19.442  1.00  0.00           H  
ATOM   2901  HA  GLU C 783     -28.887  -5.257  22.107  1.00  0.00           H  
ATOM   2902  HB2 GLU C 783     -27.947  -7.189  20.875  1.00  0.00           H  
ATOM   2903  HB3 GLU C 783     -26.370  -6.447  20.879  1.00  0.00           H  
ATOM   2904  HG2 GLU C 783     -26.510  -6.615  23.486  1.00  0.00           H  
ATOM   2905  HG3 GLU C 783     -27.951  -7.555  23.259  1.00  0.00           H  
ATOM   2906  N   ALA C 784     -26.061  -3.589  21.688  1.00 34.16           N  
ATOM   2907  CA  ALA C 784     -25.045  -2.713  22.259  1.00 34.16           C  
ATOM   2908  C   ALA C 784     -25.592  -1.388  22.814  1.00 34.16           C  
ATOM   2909  O   ALA C 784     -24.975  -0.830  23.719  1.00 34.16           O  
ATOM   2910  CB  ALA C 784     -24.008  -2.414  21.175  1.00 34.16           C  
ATOM   2911  H   ALA C 784     -25.983  -3.791  20.701  1.00  0.00           H  
ATOM   2912  HA  ALA C 784     -24.552  -3.249  23.069  1.00  0.00           H  
ATOM   2913  HB1 ALA C 784     -23.157  -1.893  21.613  1.00  0.00           H  
ATOM   2914  HB2 ALA C 784     -23.628  -3.331  20.727  1.00  0.00           H  
ATOM   2915  HB3 ALA C 784     -24.417  -1.796  20.374  1.00  0.00           H  
ATOM   2916  N   LYS C 785     -26.753  -0.913  22.327  1.00 67.33           N  
ATOM   2917  CA  LYS C 785     -27.450   0.273  22.834  1.00 67.33           C  
ATOM   2918  C   LYS C 785     -27.999   0.022  24.251  1.00 67.33           C  
ATOM   2919  O   LYS C 785     -27.897   0.894  25.113  1.00 67.33           O  
ATOM   2920  CB  LYS C 785     -28.614   0.611  21.876  1.00 67.33           C  
ATOM   2921  CG  LYS C 785     -29.311   1.954  22.178  1.00 67.33           C  
ATOM   2922  CD  LYS C 785     -30.585   2.189  21.351  1.00 67.33           C  
ATOM   2923  CE  LYS C 785     -30.323   2.376  19.850  1.00 67.33           C  
ATOM   2924  NZ  LYS C 785     -31.571   2.665  19.124  1.00 67.33           N1+
ATOM   2925  H   LYS C 785     -27.211  -1.440  21.596  1.00  0.00           H  
ATOM   2926  HA  LYS C 785     -26.745   1.106  22.860  1.00  0.00           H  
ATOM   2927  HB2 LYS C 785     -28.230   0.634  20.855  1.00  0.00           H  
ATOM   2928  HB3 LYS C 785     -29.353  -0.191  21.899  1.00  0.00           H  
ATOM   2929  HG2 LYS C 785     -29.597   1.997  23.228  1.00  0.00           H  
ATOM   2930  HG3 LYS C 785     -28.609   2.775  22.027  1.00  0.00           H  
ATOM   2931  HD2 LYS C 785     -31.276   1.360  21.508  1.00  0.00           H  
ATOM   2932  HD3 LYS C 785     -31.085   3.078  21.737  1.00  0.00           H  
ATOM   2933  HE2 LYS C 785     -29.623   3.195  19.684  1.00  0.00           H  
ATOM   2934  HE3 LYS C 785     -29.877   1.479  19.420  1.00  0.00           H  
ATOM   2935  HZ1 LYS C 785     -32.221   1.903  19.252  1.00  0.00           H  
ATOM   2936  HZ2 LYS C 785     -31.979   3.517  19.481  1.00  0.00           H  
ATOM   2937  HZ3 LYS C 785     -31.371   2.775  18.140  1.00  0.00           H  
ATOM   2938  N   TYR C 786     -28.546  -1.182  24.488  1.00 32.78           N  
ATOM   2939  CA  TYR C 786     -29.111  -1.610  25.763  1.00 32.78           C  
ATOM   2940  C   TYR C 786     -28.018  -1.966  26.780  1.00 32.78           C  
ATOM   2941  O   TYR C 786     -28.194  -1.682  27.965  1.00 32.78           O  
ATOM   2942  CB  TYR C 786     -29.972  -2.861  25.524  1.00 32.78           C  
ATOM   2943  CG  TYR C 786     -31.198  -2.603  24.669  1.00 32.78           C  
ATOM   2944  CD1 TYR C 786     -32.284  -1.870  25.190  1.00 32.78           C  
ATOM   2945  CD2 TYR C 786     -31.242  -3.072  23.341  1.00 32.78           C  
ATOM   2946  CE1 TYR C 786     -33.406  -1.602  24.381  1.00 32.78           C  
ATOM   2947  CE2 TYR C 786     -32.359  -2.799  22.530  1.00 32.78           C  
ATOM   2948  CZ  TYR C 786     -33.442  -2.064  23.050  1.00 32.78           C  
ATOM   2949  OH  TYR C 786     -34.525  -1.800  22.264  1.00 32.78           O  
ATOM   2950  H   TYR C 786     -28.572  -1.848  23.728  1.00  0.00           H  
ATOM   2951  HA  TYR C 786     -29.729  -0.811  26.178  1.00  0.00           H  
ATOM   2952  HB2 TYR C 786     -29.381  -3.662  25.077  1.00  0.00           H  
ATOM   2953  HB3 TYR C 786     -30.301  -3.249  26.483  1.00  0.00           H  
ATOM   2954  HD1 TYR C 786     -32.258  -1.510  26.208  1.00  0.00           H  
ATOM   2955  HD2 TYR C 786     -30.414  -3.634  22.937  1.00  0.00           H  
ATOM   2956  HE1 TYR C 786     -34.234  -1.040  24.787  1.00  0.00           H  
ATOM   2957  HE2 TYR C 786     -32.382  -3.155  21.511  1.00  0.00           H  
ATOM   2958  HH  TYR C 786     -35.208  -1.329  22.717  1.00  0.00           H  
ATOM   2959  N   ILE C 787     -26.883  -2.532  26.320  1.00 29.93           N  
ATOM   2960  CA  ILE C 787     -25.690  -2.790  27.132  1.00 29.93           C  
ATOM   2961  C   ILE C 787     -25.076  -1.461  27.600  1.00 29.93           C  
ATOM   2962  O   ILE C 787     -24.806  -1.316  28.788  1.00 29.93           O  
ATOM   2963  CB  ILE C 787     -24.648  -3.643  26.348  1.00 29.93           C  
ATOM   2964  CG1 ILE C 787     -25.182  -5.065  26.061  1.00 29.93           C  
ATOM   2965  CG2 ILE C 787     -23.294  -3.732  27.092  1.00 29.93           C  
ATOM   2966  CD1 ILE C 787     -24.374  -5.844  25.013  1.00 29.93           C  
ATOM   2967  H   ILE C 787     -26.828  -2.750  25.335  1.00  0.00           H  
ATOM   2968  HA  ILE C 787     -25.994  -3.347  28.020  1.00  0.00           H  
ATOM   2969  HB  ILE C 787     -24.466  -3.155  25.390  1.00  0.00           H  
ATOM   2970 HG12 ILE C 787     -25.204  -5.636  26.988  1.00  0.00           H  
ATOM   2971 HG13 ILE C 787     -26.216  -5.023  25.723  1.00  0.00           H  
ATOM   2972 HG21 ILE C 787     -22.606  -4.434  26.627  1.00  0.00           H  
ATOM   2973 HG22 ILE C 787     -22.774  -2.776  27.109  1.00  0.00           H  
ATOM   2974 HG23 ILE C 787     -23.435  -4.045  28.126  1.00  0.00           H  
ATOM   2975 HD11 ILE C 787     -24.796  -6.839  24.887  1.00  0.00           H  
ATOM   2976 HD12 ILE C 787     -24.393  -5.349  24.042  1.00  0.00           H  
ATOM   2977 HD13 ILE C 787     -23.333  -5.985  25.300  1.00  0.00           H  
ATOM   2978  N   ALA C 788     -24.890  -0.490  26.687  1.00 21.84           N  
ATOM   2979  CA  ALA C 788     -24.353   0.840  26.976  1.00 21.84           C  
ATOM   2980  C   ALA C 788     -25.189   1.598  28.015  1.00 21.84           C  
ATOM   2981  O   ALA C 788     -24.614   2.168  28.941  1.00 21.84           O  
ATOM   2982  CB  ALA C 788     -24.241   1.644  25.673  1.00 21.84           C  
ATOM   2983  H   ALA C 788     -25.132  -0.686  25.724  1.00  0.00           H  
ATOM   2984  HA  ALA C 788     -23.352   0.718  27.390  1.00  0.00           H  
ATOM   2985  HB1 ALA C 788     -23.803   2.626  25.851  1.00  0.00           H  
ATOM   2986  HB2 ALA C 788     -23.602   1.134  24.953  1.00  0.00           H  
ATOM   2987  HB3 ALA C 788     -25.214   1.792  25.201  1.00  0.00           H  
ATOM   2988  N   PHE C 789     -26.530   1.539  27.902  1.00 32.79           N  
ATOM   2989  CA  PHE C 789     -27.469   2.144  28.846  1.00 32.79           C  
ATOM   2990  C   PHE C 789     -27.386   1.533  30.256  1.00 32.79           C  
ATOM   2991  O   PHE C 789     -27.437   2.281  31.235  1.00 32.79           O  
ATOM   2992  CB  PHE C 789     -28.911   2.053  28.308  1.00 32.79           C  
ATOM   2993  CG  PHE C 789     -29.894   2.817  29.179  1.00 32.79           C  
ATOM   2994  CD1 PHE C 789     -30.024   4.214  29.041  1.00 32.79           C  
ATOM   2995  CD2 PHE C 789     -30.601   2.148  30.199  1.00 32.79           C  
ATOM   2996  CE1 PHE C 789     -30.842   4.937  29.931  1.00 32.79           C  
ATOM   2997  CE2 PHE C 789     -31.412   2.870  31.094  1.00 32.79           C  
ATOM   2998  CZ  PHE C 789     -31.531   4.267  30.961  1.00 32.79           C  
ATOM   2999  H   PHE C 789     -26.921   1.042  27.113  1.00  0.00           H  
ATOM   3000  HA  PHE C 789     -27.212   3.198  28.925  1.00  0.00           H  
ATOM   3001  HB2 PHE C 789     -28.956   2.465  27.299  1.00  0.00           H  
ATOM   3002  HB3 PHE C 789     -29.227   1.012  28.222  1.00  0.00           H  
ATOM   3003  HD1 PHE C 789     -29.476   4.738  28.271  1.00  0.00           H  
ATOM   3004  HD2 PHE C 789     -30.480   1.084  30.319  1.00  0.00           H  
ATOM   3005  HE1 PHE C 789     -30.932   6.009  29.831  1.00  0.00           H  
ATOM   3006  HE2 PHE C 789     -31.935   2.354  31.886  1.00  0.00           H  
ATOM   3007  HZ  PHE C 789     -32.149   4.824  31.649  1.00  0.00           H  
ATOM   3008  N   THR C 790     -27.220   0.199  30.357  1.00 23.43           N  
ATOM   3009  CA  THR C 790     -27.046  -0.532  31.618  1.00 23.43           C  
ATOM   3010  C   THR C 790     -25.791  -0.032  32.340  1.00 23.43           C  
ATOM   3011  O   THR C 790     -25.836   0.210  33.544  1.00 23.43           O  
ATOM   3012  CB  THR C 790     -26.902  -2.055  31.359  1.00 23.43           C  
ATOM   3013  CG2 THR C 790     -26.693  -2.899  32.630  1.00 23.43           C  
ATOM   3014  OG1 THR C 790     -28.060  -2.546  30.733  1.00 23.43           O  
ATOM   3015  H   THR C 790     -27.175  -0.339  29.502  1.00  0.00           H  
ATOM   3016  HA  THR C 790     -27.916  -0.348  32.251  1.00  0.00           H  
ATOM   3017  HB  THR C 790     -26.066  -2.252  30.692  1.00  0.00           H  
ATOM   3018  HG1 THR C 790     -28.130  -2.156  29.872  1.00  0.00           H  
ATOM   3019 HG21 THR C 790     -26.618  -3.956  32.377  1.00  0.00           H  
ATOM   3020 HG22 THR C 790     -25.768  -2.646  33.148  1.00  0.00           H  
ATOM   3021 HG23 THR C 790     -27.514  -2.776  33.335  1.00  0.00           H  
ATOM   3022  N   MET C 791     -24.693   0.134  31.586  1.00 45.32           N  
ATOM   3023  CA  MET C 791     -23.386   0.500  32.102  1.00 45.32           C  
ATOM   3024  C   MET C 791     -23.290   1.956  32.579  1.00 45.32           C  
ATOM   3025  O   MET C 791     -22.542   2.211  33.521  1.00 45.32           O  
ATOM   3026  CB  MET C 791     -22.311   0.228  31.030  1.00 45.32           C  
ATOM   3027  CG  MET C 791     -22.038  -1.259  30.736  1.00 45.32           C  
ATOM   3028  SD  MET C 791     -22.000  -2.400  32.148  1.00 45.32           S  
ATOM   3029  CE  MET C 791     -20.816  -1.564  33.226  1.00 45.32           C  
ATOM   3030  H   MET C 791     -24.757  -0.073  30.597  1.00  0.00           H  
ATOM   3031  HA  MET C 791     -23.213  -0.111  32.982  1.00  0.00           H  
ATOM   3032  HB2 MET C 791     -22.553   0.744  30.100  1.00  0.00           H  
ATOM   3033  HB3 MET C 791     -21.375   0.665  31.361  1.00  0.00           H  
ATOM   3034  HG2 MET C 791     -22.786  -1.651  30.055  1.00  0.00           H  
ATOM   3035  HG3 MET C 791     -21.091  -1.345  30.203  1.00  0.00           H  
ATOM   3036  HE1 MET C 791     -20.517  -2.245  34.020  1.00  0.00           H  
ATOM   3037  HE2 MET C 791     -19.945  -1.255  32.657  1.00  0.00           H  
ATOM   3038  HE3 MET C 791     -21.241  -0.677  33.688  1.00  0.00           H  
ATOM   3039  N   TYR C 792     -24.078   2.887  32.008  1.00 38.67           N  
ATOM   3040  CA  TYR C 792     -24.159   4.275  32.476  1.00 38.67           C  
ATOM   3041  C   TYR C 792     -24.892   4.350  33.822  1.00 38.67           C  
ATOM   3042  O   TYR C 792     -24.455   5.078  34.710  1.00 38.67           O  
ATOM   3043  CB  TYR C 792     -24.944   5.149  31.473  1.00 38.67           C  
ATOM   3044  CG  TYR C 792     -24.393   5.229  30.061  1.00 38.67           C  
ATOM   3045  CD1 TYR C 792     -23.006   5.320  29.813  1.00 38.67           C  
ATOM   3046  CD2 TYR C 792     -25.293   5.208  28.977  1.00 38.67           C  
ATOM   3047  CE1 TYR C 792     -22.526   5.327  28.488  1.00 38.67           C  
ATOM   3048  CE2 TYR C 792     -24.814   5.198  27.655  1.00 38.67           C  
ATOM   3049  CZ  TYR C 792     -23.430   5.247  27.410  1.00 38.67           C  
ATOM   3050  OH  TYR C 792     -22.976   5.214  26.125  1.00 38.67           O  
ATOM   3051  H   TYR C 792     -24.662   2.616  31.227  1.00  0.00           H  
ATOM   3052  HA  TYR C 792     -23.152   4.673  32.609  1.00  0.00           H  
ATOM   3053  HB2 TYR C 792     -25.976   4.795  31.415  1.00  0.00           H  
ATOM   3054  HB3 TYR C 792     -25.002   6.171  31.849  1.00  0.00           H  
ATOM   3055  HD1 TYR C 792     -22.299   5.359  30.628  1.00  0.00           H  
ATOM   3056  HD2 TYR C 792     -26.356   5.181  29.156  1.00  0.00           H  
ATOM   3057  HE1 TYR C 792     -21.462   5.373  28.303  1.00  0.00           H  
ATOM   3058  HE2 TYR C 792     -25.514   5.149  26.834  1.00  0.00           H  
ATOM   3059  HH  TYR C 792     -23.676   5.167  25.493  1.00  0.00           H  
ATOM   3060  N   THR C 793     -25.976   3.569  33.982  1.00 23.97           N  
ATOM   3061  CA  THR C 793     -26.778   3.508  35.202  1.00 23.97           C  
ATOM   3062  C   THR C 793     -26.010   2.762  36.310  1.00 23.97           C  
ATOM   3063  O   THR C 793     -26.069   3.187  37.459  1.00 23.97           O  
ATOM   3064  CB  THR C 793     -28.119   2.795  34.898  1.00 23.97           C  
ATOM   3065  CG2 THR C 793     -29.059   2.706  36.113  1.00 23.97           C  
ATOM   3066  OG1 THR C 793     -28.826   3.526  33.916  1.00 23.97           O  
ATOM   3067  H   THR C 793     -26.257   2.980  33.210  1.00  0.00           H  
ATOM   3068  HA  THR C 793     -26.983   4.523  35.547  1.00  0.00           H  
ATOM   3069  HB  THR C 793     -27.936   1.795  34.503  1.00  0.00           H  
ATOM   3070  HG1 THR C 793     -28.352   3.477  33.098  1.00  0.00           H  
ATOM   3071 HG21 THR C 793     -30.032   2.302  35.830  1.00  0.00           H  
ATOM   3072 HG22 THR C 793     -28.655   2.047  36.878  1.00  0.00           H  
ATOM   3073 HG23 THR C 793     -29.224   3.684  36.565  1.00  0.00           H  
ATOM   3074  N   THR C 794     -25.251   1.709  35.958  1.00 24.66           N  
ATOM   3075  CA  THR C 794     -24.410   0.920  36.869  1.00 24.66           C  
ATOM   3076  C   THR C 794     -23.287   1.802  37.456  1.00 24.66           C  
ATOM   3077  O   THR C 794     -23.009   1.727  38.652  1.00 24.66           O  
ATOM   3078  CB  THR C 794     -23.794  -0.299  36.117  1.00 24.66           C  
ATOM   3079  CG2 THR C 794     -22.811  -1.115  36.965  1.00 24.66           C  
ATOM   3080  OG1 THR C 794     -24.778  -1.235  35.688  1.00 24.66           O  
ATOM   3081  H   THR C 794     -25.296   1.398  34.994  1.00  0.00           H  
ATOM   3082  HA  THR C 794     -25.023   0.558  37.696  1.00  0.00           H  
ATOM   3083  HB  THR C 794     -23.254   0.060  35.240  1.00  0.00           H  
ATOM   3084  HG1 THR C 794     -25.308  -0.815  35.012  1.00  0.00           H  
ATOM   3085 HG21 THR C 794     -22.368  -1.908  36.370  1.00  0.00           H  
ATOM   3086 HG22 THR C 794     -21.982  -0.517  37.334  1.00  0.00           H  
ATOM   3087 HG23 THR C 794     -23.297  -1.561  37.834  1.00  0.00           H  
ATOM   3088  N   CYS C 795     -22.675   2.667  36.632  1.00 16.09           N  
ATOM   3089  CA  CYS C 795     -21.650   3.623  37.051  1.00 16.09           C  
ATOM   3090  C   CYS C 795     -22.198   4.614  38.087  1.00 16.09           C  
ATOM   3091  O   CYS C 795     -21.545   4.836  39.103  1.00 16.09           O  
ATOM   3092  CB  CYS C 795     -21.102   4.395  35.833  1.00 16.09           C  
ATOM   3093  SG  CYS C 795     -19.845   3.411  34.982  1.00 16.09           S  
ATOM   3094  H   CYS C 795     -22.989   2.719  35.672  1.00  0.00           H  
ATOM   3095  HA  CYS C 795     -20.834   3.075  37.527  1.00  0.00           H  
ATOM   3096  HB2 CYS C 795     -21.890   4.667  35.132  1.00  0.00           H  
ATOM   3097  HB3 CYS C 795     -20.619   5.323  36.143  1.00  0.00           H  
ATOM   3098  HG  CYS C 795     -20.679   2.457  34.555  1.00  0.00           H  
ATOM   3099  N   ILE C 796     -23.416   5.144  37.866  1.00 18.26           N  
ATOM   3100  CA  ILE C 796     -24.128   6.027  38.795  1.00 18.26           C  
ATOM   3101  C   ILE C 796     -24.491   5.286  40.096  1.00 18.26           C  
ATOM   3102  O   ILE C 796     -24.284   5.855  41.164  1.00 18.26           O  
ATOM   3103  CB  ILE C 796     -25.386   6.640  38.109  1.00 18.26           C  
ATOM   3104  CG1 ILE C 796     -24.999   7.530  36.905  1.00 18.26           C  
ATOM   3105  CG2 ILE C 796     -26.267   7.450  39.091  1.00 18.26           C  
ATOM   3106  CD1 ILE C 796     -26.156   7.796  35.930  1.00 18.26           C  
ATOM   3107  H   ILE C 796     -23.893   4.899  37.010  1.00  0.00           H  
ATOM   3108  HA  ILE C 796     -23.454   6.845  39.060  1.00  0.00           H  
ATOM   3109  HB  ILE C 796     -25.993   5.817  37.730  1.00  0.00           H  
ATOM   3110 HG12 ILE C 796     -24.595   8.478  37.262  1.00  0.00           H  
ATOM   3111 HG13 ILE C 796     -24.191   7.074  36.335  1.00  0.00           H  
ATOM   3112 HG21 ILE C 796     -27.112   7.918  38.587  1.00  0.00           H  
ATOM   3113 HG22 ILE C 796     -26.697   6.825  39.873  1.00  0.00           H  
ATOM   3114 HG23 ILE C 796     -25.694   8.242  39.574  1.00  0.00           H  
ATOM   3115 HD11 ILE C 796     -25.808   8.370  35.071  1.00  0.00           H  
ATOM   3116 HD12 ILE C 796     -26.575   6.864  35.551  1.00  0.00           H  
ATOM   3117 HD13 ILE C 796     -26.962   8.363  36.392  1.00  0.00           H  
ATOM   3118  N   ILE C 797     -24.985   4.035  40.020  1.00 24.27           N  
ATOM   3119  CA  ILE C 797     -25.295   3.190  41.182  1.00 24.27           C  
ATOM   3120  C   ILE C 797     -24.029   2.908  42.012  1.00 24.27           C  
ATOM   3121  O   ILE C 797     -24.067   3.069  43.229  1.00 24.27           O  
ATOM   3122  CB  ILE C 797     -26.027   1.871  40.768  1.00 24.27           C  
ATOM   3123  CG1 ILE C 797     -27.428   2.148  40.173  1.00 24.27           C  
ATOM   3124  CG2 ILE C 797     -26.184   0.879  41.950  1.00 24.27           C  
ATOM   3125  CD1 ILE C 797     -27.997   0.977  39.354  1.00 24.27           C  
ATOM   3126  H   ILE C 797     -25.174   3.653  39.098  1.00  0.00           H  
ATOM   3127  HA  ILE C 797     -25.970   3.760  41.824  1.00  0.00           H  
ATOM   3128  HB  ILE C 797     -25.420   1.381  40.005  1.00  0.00           H  
ATOM   3129 HG12 ILE C 797     -28.120   2.399  40.978  1.00  0.00           H  
ATOM   3130 HG13 ILE C 797     -27.410   3.033  39.539  1.00  0.00           H  
ATOM   3131 HG21 ILE C 797     -26.779   0.007  41.691  1.00  0.00           H  
ATOM   3132 HG22 ILE C 797     -25.225   0.493  42.291  1.00  0.00           H  
ATOM   3133 HG23 ILE C 797     -26.669   1.355  42.802  1.00  0.00           H  
ATOM   3134 HD11 ILE C 797     -28.996   1.217  38.992  1.00  0.00           H  
ATOM   3135 HD12 ILE C 797     -27.370   0.756  38.491  1.00  0.00           H  
ATOM   3136 HD13 ILE C 797     -28.086   0.065  39.941  1.00  0.00           H  
ATOM   3137  N   TRP C 798     -22.912   2.516  41.383  1.00 36.37           N  
ATOM   3138  CA  TRP C 798     -21.648   2.227  42.067  1.00 36.37           C  
ATOM   3139  C   TRP C 798     -21.087   3.483  42.760  1.00 36.37           C  
ATOM   3140  O   TRP C 798     -20.708   3.424  43.929  1.00 36.37           O  
ATOM   3141  CB  TRP C 798     -20.635   1.620  41.071  1.00 36.37           C  
ATOM   3142  CG  TRP C 798     -19.401   1.013  41.684  1.00 36.37           C  
ATOM   3143  CD1 TRP C 798     -19.190  -0.309  41.897  1.00 36.37           C  
ATOM   3144  CD2 TRP C 798     -18.198   1.687  42.172  1.00 36.37           C  
ATOM   3145  CE2 TRP C 798     -17.314   0.705  42.711  1.00 36.37           C  
ATOM   3146  CE3 TRP C 798     -17.760   3.032  42.224  1.00 36.37           C  
ATOM   3147  NE1 TRP C 798     -17.954  -0.492  42.488  1.00 36.37           N  
ATOM   3148  CZ2 TRP C 798     -16.084   1.040  43.301  1.00 36.37           C  
ATOM   3149  CZ3 TRP C 798     -16.530   3.383  42.816  1.00 36.37           C  
ATOM   3150  CH2 TRP C 798     -15.695   2.389  43.361  1.00 36.37           C  
ATOM   3151  H   TRP C 798     -22.955   2.370  40.376  1.00  0.00           H  
ATOM   3152  HA  TRP C 798     -21.849   1.488  42.844  1.00  0.00           H  
ATOM   3153  HB2 TRP C 798     -21.130   0.829  40.506  1.00  0.00           H  
ATOM   3154  HB3 TRP C 798     -20.327   2.362  40.333  1.00  0.00           H  
ATOM   3155  HD1 TRP C 798     -19.894  -1.089  41.641  1.00  0.00           H  
ATOM   3156  HE1 TRP C 798     -17.552  -1.394  42.730  1.00  0.00           H  
ATOM   3157  HE3 TRP C 798     -18.386   3.808  41.812  1.00  0.00           H  
ATOM   3158  HZ2 TRP C 798     -15.445   0.271  43.705  1.00  0.00           H  
ATOM   3159  HZ3 TRP C 798     -16.226   4.419  42.854  1.00  0.00           H  
ATOM   3160  HH2 TRP C 798     -14.753   2.660  43.815  1.00  0.00           H  
ATOM   3161  N   LEU C 799     -21.091   4.633  42.073  1.00 28.58           N  
ATOM   3162  CA  LEU C 799     -20.584   5.897  42.610  1.00 28.58           C  
ATOM   3163  C   LEU C 799     -21.494   6.491  43.701  1.00 28.58           C  
ATOM   3164  O   LEU C 799     -20.994   7.151  44.608  1.00 28.58           O  
ATOM   3165  CB  LEU C 799     -20.437   6.911  41.457  1.00 28.58           C  
ATOM   3166  CG  LEU C 799     -19.298   6.583  40.464  1.00 28.58           C  
ATOM   3167  CD1 LEU C 799     -19.453   7.399  39.171  1.00 28.58           C  
ATOM   3168  CD2 LEU C 799     -17.905   6.813  41.073  1.00 28.58           C  
ATOM   3169  H   LEU C 799     -21.419   4.625  41.112  1.00  0.00           H  
ATOM   3170  HA  LEU C 799     -19.614   5.719  43.077  1.00  0.00           H  
ATOM   3171  HB2 LEU C 799     -21.387   6.972  40.923  1.00  0.00           H  
ATOM   3172  HB3 LEU C 799     -20.267   7.911  41.861  1.00  0.00           H  
ATOM   3173  HG  LEU C 799     -19.360   5.530  40.189  1.00  0.00           H  
ATOM   3174 HD11 LEU C 799     -18.689   7.129  38.441  1.00  0.00           H  
ATOM   3175 HD12 LEU C 799     -20.422   7.226  38.703  1.00  0.00           H  
ATOM   3176 HD13 LEU C 799     -19.366   8.469  39.362  1.00  0.00           H  
ATOM   3177 HD21 LEU C 799     -17.120   6.570  40.356  1.00  0.00           H  
ATOM   3178 HD22 LEU C 799     -17.768   7.854  41.370  1.00  0.00           H  
ATOM   3179 HD23 LEU C 799     -17.733   6.195  41.952  1.00  0.00           H  
ATOM   3180  N   ALA C 800     -22.807   6.231  43.646  1.00 23.70           N  
ATOM   3181  CA  ALA C 800     -23.774   6.572  44.685  1.00 23.70           C  
ATOM   3182  C   ALA C 800     -23.712   5.584  45.859  1.00 23.70           C  
ATOM   3183  O   ALA C 800     -23.985   5.993  46.984  1.00 23.70           O  
ATOM   3184  CB  ALA C 800     -25.189   6.513  44.089  1.00 23.70           C  
ATOM   3185  H   ALA C 800     -23.163   5.749  42.831  1.00  0.00           H  
ATOM   3186  HA  ALA C 800     -23.577   7.581  45.054  1.00  0.00           H  
ATOM   3187  HB1 ALA C 800     -25.945   6.765  44.835  1.00  0.00           H  
ATOM   3188  HB2 ALA C 800     -25.297   7.228  43.272  1.00  0.00           H  
ATOM   3189  HB3 ALA C 800     -25.426   5.522  43.699  1.00  0.00           H  
ATOM   3190  N   PHE C 801     -23.363   4.307  45.634  1.00 47.97           N  
ATOM   3191  CA  PHE C 801     -23.279   3.260  46.660  1.00 47.97           C  
ATOM   3192  C   PHE C 801     -22.270   3.636  47.747  1.00 47.97           C  
ATOM   3193  O   PHE C 801     -22.622   3.633  48.920  1.00 47.97           O  
ATOM   3194  CB  PHE C 801     -22.922   1.890  46.030  1.00 47.97           C  
ATOM   3195  CG  PHE C 801     -22.789   0.713  46.991  1.00 47.97           C  
ATOM   3196  CD1 PHE C 801     -23.942   0.055  47.467  1.00 47.97           C  
ATOM   3197  CD2 PHE C 801     -21.516   0.259  47.399  1.00 47.97           C  
ATOM   3198  CE1 PHE C 801     -23.825  -1.061  48.319  1.00 47.97           C  
ATOM   3199  CE2 PHE C 801     -21.400  -0.854  48.258  1.00 47.97           C  
ATOM   3200  CZ  PHE C 801     -22.554  -1.519  48.711  1.00 47.97           C  
ATOM   3201  H   PHE C 801     -23.246   4.019  44.667  1.00  0.00           H  
ATOM   3202  HA  PHE C 801     -24.261   3.177  47.130  1.00  0.00           H  
ATOM   3203  HB2 PHE C 801     -23.685   1.621  45.300  1.00  0.00           H  
ATOM   3204  HB3 PHE C 801     -21.993   1.964  45.468  1.00  0.00           H  
ATOM   3205  HD1 PHE C 801     -24.920   0.407  47.175  1.00  0.00           H  
ATOM   3206  HD2 PHE C 801     -20.624   0.764  47.059  1.00  0.00           H  
ATOM   3207  HE1 PHE C 801     -24.711  -1.561  48.679  1.00  0.00           H  
ATOM   3208  HE2 PHE C 801     -20.429  -1.197  48.579  1.00  0.00           H  
ATOM   3209  HZ  PHE C 801     -22.464  -2.368  49.375  1.00  0.00           H  
ATOM   3210  N   VAL C 802     -21.044   3.997  47.348  1.00 49.46           N  
ATOM   3211  CA  VAL C 802     -19.934   4.432  48.200  1.00 49.46           C  
ATOM   3212  C   VAL C 802     -20.318   5.421  49.342  1.00 49.46           C  
ATOM   3213  O   VAL C 802     -20.269   5.012  50.505  1.00 49.46           O  
ATOM   3214  CB  VAL C 802     -18.719   4.816  47.308  1.00 49.46           C  
ATOM   3215  CG1 VAL C 802     -17.533   5.400  48.100  1.00 49.46           C  
ATOM   3216  CG2 VAL C 802     -18.229   3.615  46.472  1.00 49.46           C  
ATOM   3217  H   VAL C 802     -20.877   3.988  46.349  1.00  0.00           H  
ATOM   3218  HA  VAL C 802     -19.635   3.527  48.733  1.00  0.00           H  
ATOM   3219  HB  VAL C 802     -19.041   5.576  46.596  1.00  0.00           H  
ATOM   3220 HG11 VAL C 802     -16.688   5.608  47.442  1.00  0.00           H  
ATOM   3221 HG12 VAL C 802     -17.789   6.341  48.587  1.00  0.00           H  
ATOM   3222 HG13 VAL C 802     -17.189   4.707  48.868  1.00  0.00           H  
ATOM   3223 HG21 VAL C 802     -17.431   3.910  45.789  1.00  0.00           H  
ATOM   3224 HG22 VAL C 802     -17.835   2.825  47.111  1.00  0.00           H  
ATOM   3225 HG23 VAL C 802     -19.016   3.178  45.860  1.00  0.00           H  
ATOM   3226  N   PRO C 803     -20.755   6.675  49.072  1.00 69.84           N  
ATOM   3227  CA  PRO C 803     -21.155   7.610  50.132  1.00 69.84           C  
ATOM   3228  C   PRO C 803     -22.426   7.205  50.897  1.00 69.84           C  
ATOM   3229  O   PRO C 803     -22.504   7.484  52.094  1.00 69.84           O  
ATOM   3230  CB  PRO C 803     -21.323   8.964  49.426  1.00 69.84           C  
ATOM   3231  CG  PRO C 803     -21.670   8.602  47.993  1.00 69.84           C  
ATOM   3232  CD  PRO C 803     -20.933   7.286  47.757  1.00 69.84           C  
ATOM   3233  HA  PRO C 803     -20.344   7.693  50.858  1.00  0.00           H  
ATOM   3234  HB2 PRO C 803     -22.070   9.613  49.886  1.00  0.00           H  
ATOM   3235  HB3 PRO C 803     -20.374   9.500  49.444  1.00  0.00           H  
ATOM   3236  HG2 PRO C 803     -22.745   8.438  47.909  1.00  0.00           H  
ATOM   3237  HG3 PRO C 803     -21.395   9.376  47.276  1.00  0.00           H  
ATOM   3238  HD2 PRO C 803     -21.470   6.644  47.070  1.00  0.00           H  
ATOM   3239  HD3 PRO C 803     -19.956   7.508  47.331  1.00  0.00           H  
ATOM   3240  N   ILE C 804     -23.391   6.527  50.243  1.00 36.02           N  
ATOM   3241  CA  ILE C 804     -24.628   6.058  50.876  1.00 36.02           C  
ATOM   3242  C   ILE C 804     -24.335   4.900  51.844  1.00 36.02           C  
ATOM   3243  O   ILE C 804     -24.753   4.986  52.992  1.00 36.02           O  
ATOM   3244  CB  ILE C 804     -25.694   5.659  49.810  1.00 36.02           C  
ATOM   3245  CG1 ILE C 804     -26.156   6.905  49.013  1.00 36.02           C  
ATOM   3246  CG2 ILE C 804     -26.925   4.943  50.421  1.00 36.02           C  
ATOM   3247  CD1 ILE C 804     -27.039   6.592  47.793  1.00 36.02           C  
ATOM   3248  H   ILE C 804     -23.263   6.323  49.262  1.00  0.00           H  
ATOM   3249  HA  ILE C 804     -25.039   6.879  51.467  1.00  0.00           H  
ATOM   3250  HB  ILE C 804     -25.228   4.961  49.113  1.00  0.00           H  
ATOM   3251 HG12 ILE C 804     -26.688   7.590  49.674  1.00  0.00           H  
ATOM   3252 HG13 ILE C 804     -25.288   7.463  48.661  1.00  0.00           H  
ATOM   3253 HG21 ILE C 804     -27.669   4.698  49.665  1.00  0.00           H  
ATOM   3254 HG22 ILE C 804     -26.665   3.993  50.889  1.00  0.00           H  
ATOM   3255 HG23 ILE C 804     -27.410   5.564  51.174  1.00  0.00           H  
ATOM   3256 HD11 ILE C 804     -27.167   7.482  47.176  1.00  0.00           H  
ATOM   3257 HD12 ILE C 804     -26.602   5.816  47.166  1.00  0.00           H  
ATOM   3258 HD13 ILE C 804     -28.034   6.261  48.088  1.00  0.00           H  
ATOM   3259  N   TYR C 805     -23.629   3.850  51.408  1.00 47.54           N  
ATOM   3260  CA  TYR C 805     -23.394   2.618  52.157  1.00 47.54           C  
ATOM   3261  C   TYR C 805     -22.578   2.870  53.435  1.00 47.54           C  
ATOM   3262  O   TYR C 805     -23.018   2.498  54.518  1.00 47.54           O  
ATOM   3263  CB  TYR C 805     -22.694   1.577  51.251  1.00 47.54           C  
ATOM   3264  CG  TYR C 805     -22.296   0.300  51.971  1.00 47.54           C  
ATOM   3265  CD1 TYR C 805     -23.277  -0.626  52.381  1.00 47.54           C  
ATOM   3266  CD2 TYR C 805     -20.947   0.091  52.323  1.00 47.54           C  
ATOM   3267  CE1 TYR C 805     -22.905  -1.752  53.140  1.00 47.54           C  
ATOM   3268  CE2 TYR C 805     -20.588  -1.021  53.106  1.00 47.54           C  
ATOM   3269  CZ  TYR C 805     -21.560  -1.958  53.494  1.00 47.54           C  
ATOM   3270  OH  TYR C 805     -21.198  -3.063  54.206  1.00 47.54           O  
ATOM   3271  H   TYR C 805     -23.272   3.877  50.451  1.00  0.00           H  
ATOM   3272  HA  TYR C 805     -24.363   2.215  52.459  1.00  0.00           H  
ATOM   3273  HB2 TYR C 805     -23.345   1.310  50.418  1.00  0.00           H  
ATOM   3274  HB3 TYR C 805     -21.799   2.011  50.801  1.00  0.00           H  
ATOM   3275  HD1 TYR C 805     -24.319  -0.464  52.142  1.00  0.00           H  
ATOM   3276  HD2 TYR C 805     -20.187   0.802  52.032  1.00  0.00           H  
ATOM   3277  HE1 TYR C 805     -23.656  -2.447  53.475  1.00  0.00           H  
ATOM   3278  HE2 TYR C 805     -19.561  -1.151  53.399  1.00  0.00           H  
ATOM   3279  HH  TYR C 805     -21.657  -3.850  53.917  1.00  0.00           H  
ATOM   3280  N   PHE C 806     -21.410   3.518  53.319  1.00 42.87           N  
ATOM   3281  CA  PHE C 806     -20.496   3.766  54.437  1.00 42.87           C  
ATOM   3282  C   PHE C 806     -21.055   4.803  55.425  1.00 42.87           C  
ATOM   3283  O   PHE C 806     -20.788   4.690  56.621  1.00 42.87           O  
ATOM   3284  CB  PHE C 806     -19.119   4.225  53.903  1.00 42.87           C  
ATOM   3285  CG  PHE C 806     -18.352   3.127  53.180  1.00 42.87           C  
ATOM   3286  CD1 PHE C 806     -18.015   1.934  53.856  1.00 42.87           C  
ATOM   3287  CD2 PHE C 806     -17.997   3.272  51.823  1.00 42.87           C  
ATOM   3288  CE1 PHE C 806     -17.399   0.874  53.163  1.00 42.87           C  
ATOM   3289  CE2 PHE C 806     -17.404   2.205  51.121  1.00 42.87           C  
ATOM   3290  CZ  PHE C 806     -17.123   0.999  51.788  1.00 42.87           C  
ATOM   3291  H   PHE C 806     -21.127   3.831  52.401  1.00  0.00           H  
ATOM   3292  HA  PHE C 806     -20.370   2.837  54.993  1.00  0.00           H  
ATOM   3293  HB2 PHE C 806     -19.239   5.088  53.245  1.00  0.00           H  
ATOM   3294  HB3 PHE C 806     -18.491   4.563  54.729  1.00  0.00           H  
ATOM   3295  HD1 PHE C 806     -18.257   1.817  54.901  1.00  0.00           H  
ATOM   3296  HD2 PHE C 806     -18.178   4.199  51.308  1.00  0.00           H  
ATOM   3297  HE1 PHE C 806     -17.168  -0.049  53.674  1.00  0.00           H  
ATOM   3298  HE2 PHE C 806     -17.166   2.314  50.074  1.00  0.00           H  
ATOM   3299  HZ  PHE C 806     -16.689   0.174  51.244  1.00  0.00           H  
ATOM   3300  N   GLY C 807     -21.866   5.761  54.943  1.00 23.53           N  
ATOM   3301  CA  GLY C 807     -22.538   6.766  55.761  1.00 23.53           C  
ATOM   3302  C   GLY C 807     -23.802   6.252  56.465  1.00 23.53           C  
ATOM   3303  O   GLY C 807     -24.094   6.702  57.572  1.00 23.53           O  
ATOM   3304  H   GLY C 807     -22.052   5.778  53.950  1.00  0.00           H  
ATOM   3305  HA2 GLY C 807     -21.845   7.174  56.499  1.00  0.00           H  
ATOM   3306  HA3 GLY C 807     -22.823   7.594  55.112  1.00  0.00           H  
ATOM   3307  N   SER C 808     -24.540   5.313  55.845  1.00 54.40           N  
ATOM   3308  CA  SER C 808     -25.784   4.742  56.364  1.00 54.40           C  
ATOM   3309  C   SER C 808     -25.504   3.802  57.544  1.00 54.40           C  
ATOM   3310  O   SER C 808     -24.561   3.011  57.518  1.00 54.40           O  
ATOM   3311  CB  SER C 808     -26.508   3.957  55.244  1.00 54.40           C  
ATOM   3312  OG  SER C 808     -27.711   3.358  55.694  1.00 54.40           O  
ATOM   3313  H   SER C 808     -24.238   4.995  54.934  1.00  0.00           H  
ATOM   3314  HA  SER C 808     -26.428   5.559  56.694  1.00  0.00           H  
ATOM   3315  HB2 SER C 808     -26.776   4.631  54.431  1.00  0.00           H  
ATOM   3316  HB3 SER C 808     -25.863   3.181  54.828  1.00  0.00           H  
ATOM   3317  HG  SER C 808     -28.105   2.900  54.967  1.00  0.00           H  
ATOM   3318  N   ASN C 809     -26.379   3.883  58.555  1.00 57.31           N  
ATOM   3319  CA  ASN C 809     -26.399   3.004  59.724  1.00 57.31           C  
ATOM   3320  C   ASN C 809     -27.129   1.678  59.425  1.00 57.31           C  
ATOM   3321  O   ASN C 809     -26.936   0.709  60.156  1.00 57.31           O  
ATOM   3322  CB  ASN C 809     -27.154   3.718  60.872  1.00 57.31           C  
ATOM   3323  CG  ASN C 809     -26.449   4.994  61.350  1.00 57.31           C  
ATOM   3324  ND2 ASN C 809     -27.138   6.136  61.297  1.00 57.31           N  
ATOM   3325  OD1 ASN C 809     -25.284   4.953  61.738  1.00 57.31           O  
ATOM   3326  H   ASN C 809     -27.117   4.568  58.486  1.00  0.00           H  
ATOM   3327  HA  ASN C 809     -25.379   2.773  60.036  1.00  0.00           H  
ATOM   3328  HB2 ASN C 809     -28.176   3.952  60.567  1.00  0.00           H  
ATOM   3329  HB3 ASN C 809     -27.239   3.055  61.734  1.00  0.00           H  
ATOM   3330 HD21 ASN C 809     -28.094   6.140  60.973  1.00  0.00           H  
ATOM   3331 HD22 ASN C 809     -26.696   6.995  61.592  1.00  0.00           H  
ATOM   3332  N   TYR C 810     -27.943   1.627  58.355  1.00 67.34           N  
ATOM   3333  CA  TYR C 810     -28.767   0.488  57.945  1.00 67.34           C  
ATOM   3334  C   TYR C 810     -28.086  -0.211  56.756  1.00 67.34           C  
ATOM   3335  O   TYR C 810     -28.631  -0.272  55.653  1.00 67.34           O  
ATOM   3336  CB  TYR C 810     -30.164   1.018  57.544  1.00 67.34           C  
ATOM   3337  CG  TYR C 810     -30.827   1.849  58.627  1.00 67.34           C  
ATOM   3338  CD1 TYR C 810     -31.394   1.229  59.759  1.00 67.34           C  
ATOM   3339  CD2 TYR C 810     -30.825   3.256  58.524  1.00 67.34           C  
ATOM   3340  CE1 TYR C 810     -31.947   2.015  60.789  1.00 67.34           C  
ATOM   3341  CE2 TYR C 810     -31.377   4.040  59.553  1.00 67.34           C  
ATOM   3342  CZ  TYR C 810     -31.934   3.420  60.687  1.00 67.34           C  
ATOM   3343  OH  TYR C 810     -32.459   4.186  61.687  1.00 67.34           O  
ATOM   3344  H   TYR C 810     -28.006   2.456  57.779  1.00  0.00           H  
ATOM   3345  HA  TYR C 810     -28.877  -0.230  58.760  1.00  0.00           H  
ATOM   3346  HB2 TYR C 810     -30.100   1.627  56.640  1.00  0.00           H  
ATOM   3347  HB3 TYR C 810     -30.826   0.185  57.299  1.00  0.00           H  
ATOM   3348  HD1 TYR C 810     -31.396   0.152  59.845  1.00  0.00           H  
ATOM   3349  HD2 TYR C 810     -30.386   3.739  57.663  1.00  0.00           H  
ATOM   3350  HE1 TYR C 810     -32.375   1.534  61.656  1.00  0.00           H  
ATOM   3351  HE2 TYR C 810     -31.366   5.117  59.473  1.00  0.00           H  
ATOM   3352  HH  TYR C 810     -32.824   3.675  62.393  1.00  0.00           H  
ATOM   3353  N   LYS C 811     -26.877  -0.748  56.974  1.00 52.45           N  
ATOM   3354  CA  LYS C 811     -25.978  -1.260  55.932  1.00 52.45           C  
ATOM   3355  C   LYS C 811     -26.446  -2.563  55.239  1.00 52.45           C  
ATOM   3356  O   LYS C 811     -26.226  -2.712  54.035  1.00 52.45           O  
ATOM   3357  CB  LYS C 811     -24.568  -1.434  56.531  1.00 52.45           C  
ATOM   3358  CG  LYS C 811     -23.967  -0.073  56.936  1.00 52.45           C  
ATOM   3359  CD  LYS C 811     -22.451  -0.087  57.176  1.00 52.45           C  
ATOM   3360  CE  LYS C 811     -21.931   1.314  57.550  1.00 52.45           C  
ATOM   3361  NZ  LYS C 811     -20.466   1.338  57.672  1.00 52.45           N1+
ATOM   3362  H   LYS C 811     -26.494  -0.623  57.901  1.00  0.00           H  
ATOM   3363  HA  LYS C 811     -25.906  -0.500  55.154  1.00  0.00           H  
ATOM   3364  HB2 LYS C 811     -24.582  -2.116  57.382  1.00  0.00           H  
ATOM   3365  HB3 LYS C 811     -23.918  -1.895  55.787  1.00  0.00           H  
ATOM   3366  HG2 LYS C 811     -24.171   0.655  56.148  1.00  0.00           H  
ATOM   3367  HG3 LYS C 811     -24.473   0.303  57.827  1.00  0.00           H  
ATOM   3368  HD2 LYS C 811     -22.204  -0.800  57.963  1.00  0.00           H  
ATOM   3369  HD3 LYS C 811     -21.949  -0.431  56.269  1.00  0.00           H  
ATOM   3370  HE2 LYS C 811     -22.213   2.046  56.797  1.00  0.00           H  
ATOM   3371  HE3 LYS C 811     -22.372   1.649  58.489  1.00  0.00           H  
ATOM   3372  HZ1 LYS C 811     -20.053   1.006  56.812  1.00  0.00           H  
ATOM   3373  HZ2 LYS C 811     -20.169   2.289  57.842  1.00  0.00           H  
ATOM   3374  HZ3 LYS C 811     -20.178   0.747  58.438  1.00  0.00           H  
ATOM   3375  N   ILE C 812     -27.129  -3.477  55.953  1.00 33.81           N  
ATOM   3376  CA  ILE C 812     -27.707  -4.722  55.405  1.00 33.81           C  
ATOM   3377  C   ILE C 812     -28.687  -4.429  54.262  1.00 33.81           C  
ATOM   3378  O   ILE C 812     -28.589  -4.988  53.170  1.00 33.81           O  
ATOM   3379  CB  ILE C 812     -28.359  -5.576  56.549  1.00 33.81           C  
ATOM   3380  CG1 ILE C 812     -27.259  -6.363  57.291  1.00 33.81           C  
ATOM   3381  CG2 ILE C 812     -29.491  -6.541  56.108  1.00 33.81           C  
ATOM   3382  CD1 ILE C 812     -27.765  -7.266  58.424  1.00 33.81           C  
ATOM   3383  H   ILE C 812     -27.266  -3.285  56.933  1.00  0.00           H  
ATOM   3384  HA  ILE C 812     -26.897  -5.297  54.957  1.00  0.00           H  
ATOM   3385  HB  ILE C 812     -28.821  -4.890  57.260  1.00  0.00           H  
ATOM   3386 HG12 ILE C 812     -26.706  -6.986  56.586  1.00  0.00           H  
ATOM   3387 HG13 ILE C 812     -26.530  -5.659  57.693  1.00  0.00           H  
ATOM   3388 HG21 ILE C 812     -29.944  -7.059  56.952  1.00  0.00           H  
ATOM   3389 HG22 ILE C 812     -30.320  -6.034  55.618  1.00  0.00           H  
ATOM   3390 HG23 ILE C 812     -29.114  -7.297  55.426  1.00  0.00           H  
ATOM   3391 HD11 ILE C 812     -26.920  -7.663  58.980  1.00  0.00           H  
ATOM   3392 HD12 ILE C 812     -28.394  -6.724  59.128  1.00  0.00           H  
ATOM   3393 HD13 ILE C 812     -28.318  -8.128  58.051  1.00  0.00           H  
ATOM   3394  N   ILE C 813     -29.643  -3.543  54.532  1.00 87.29           N  
ATOM   3395  CA  ILE C 813     -30.779  -3.300  53.659  1.00 87.29           C  
ATOM   3396  C   ILE C 813     -30.354  -2.417  52.490  1.00 87.29           C  
ATOM   3397  O   ILE C 813     -30.780  -2.665  51.360  1.00 87.29           O  
ATOM   3398  CB  ILE C 813     -31.891  -2.623  54.482  1.00 87.29           C  
ATOM   3399  CG1 ILE C 813     -32.360  -3.550  55.631  1.00 87.29           C  
ATOM   3400  CG2 ILE C 813     -33.051  -2.112  53.604  1.00 87.29           C  
ATOM   3401  CD1 ILE C 813     -33.089  -4.834  55.197  1.00 87.29           C  
ATOM   3402  H   ILE C 813     -29.631  -3.088  55.431  1.00  0.00           H  
ATOM   3403  HA  ILE C 813     -31.146  -4.244  53.257  1.00  0.00           H  
ATOM   3404  HB  ILE C 813     -31.462  -1.734  54.951  1.00  0.00           H  
ATOM   3405 HG12 ILE C 813     -31.504  -3.834  56.240  1.00  0.00           H  
ATOM   3406 HG13 ILE C 813     -32.995  -2.992  56.310  1.00  0.00           H  
ATOM   3407 HG21 ILE C 813     -33.743  -1.508  54.168  1.00  0.00           H  
ATOM   3408 HG22 ILE C 813     -32.712  -1.426  52.831  1.00  0.00           H  
ATOM   3409 HG23 ILE C 813     -33.599  -2.916  53.114  1.00  0.00           H  
ATOM   3410 HD11 ILE C 813     -33.459  -5.379  56.066  1.00  0.00           H  
ATOM   3411 HD12 ILE C 813     -33.951  -4.621  54.569  1.00  0.00           H  
ATOM   3412 HD13 ILE C 813     -32.441  -5.510  54.641  1.00  0.00           H  
ATOM   3413  N   THR C 814     -29.488  -1.423  52.735  1.00 31.52           N  
ATOM   3414  CA  THR C 814     -28.925  -0.638  51.637  1.00 31.52           C  
ATOM   3415  C   THR C 814     -28.125  -1.516  50.657  1.00 31.52           C  
ATOM   3416  O   THR C 814     -28.214  -1.261  49.459  1.00 31.52           O  
ATOM   3417  CB  THR C 814     -28.106   0.568  52.151  1.00 31.52           C  
ATOM   3418  CG2 THR C 814     -28.958   1.620  52.873  1.00 31.52           C  
ATOM   3419  OG1 THR C 814     -27.018   0.175  52.961  1.00 31.52           O  
ATOM   3420  H   THR C 814     -29.145  -1.256  53.670  1.00  0.00           H  
ATOM   3421  HA  THR C 814     -29.767  -0.232  51.071  1.00  0.00           H  
ATOM   3422  HB  THR C 814     -27.664   1.063  51.285  1.00  0.00           H  
ATOM   3423  HG1 THR C 814     -27.358  -0.200  53.760  1.00  0.00           H  
ATOM   3424 HG21 THR C 814     -28.351   2.479  53.158  1.00  0.00           H  
ATOM   3425 HG22 THR C 814     -29.751   1.988  52.222  1.00  0.00           H  
ATOM   3426 HG23 THR C 814     -29.433   1.227  53.770  1.00  0.00           H  
ATOM   3427  N   THR C 815     -27.451  -2.584  51.135  1.00 93.89           N  
ATOM   3428  CA  THR C 815     -26.797  -3.608  50.306  1.00 93.89           C  
ATOM   3429  C   THR C 815     -27.866  -4.442  49.572  1.00 93.89           C  
ATOM   3430  O   THR C 815     -27.759  -4.594  48.356  1.00 93.89           O  
ATOM   3431  CB  THR C 815     -25.878  -4.552  51.145  1.00 93.89           C  
ATOM   3432  CG2 THR C 815     -25.158  -5.630  50.314  1.00  0.00           C  
ATOM   3433  OG1 THR C 815     -24.832  -3.832  51.769  1.00  0.00           O  
ATOM   3434  H   THR C 815     -27.402  -2.700  52.138  1.00  0.00           H  
ATOM   3435  HA  THR C 815     -26.188  -3.104  49.554  1.00  0.00           H  
ATOM   3436  HB2 THR C 815     -26.451  -5.052  51.924  1.00  0.00           H  
ATOM   3437  HG1 THR C 815     -25.228  -3.262  52.428  1.00  0.00           H  
ATOM   3438 HG21 THR C 815     -24.499  -6.234  50.937  1.00  0.00           H  
ATOM   3439 HG22 THR C 815     -25.859  -6.320  49.844  1.00  0.00           H  
ATOM   3440 HG23 THR C 815     -24.552  -5.185  49.523  1.00  0.00           H  
ATOM   3441  N   CYS C 816     -28.905  -4.936  50.279  1.00 29.63           N  
ATOM   3442  CA  CYS C 816     -30.019  -5.720  49.719  1.00 29.63           C  
ATOM   3443  C   CYS C 816     -30.630  -5.049  48.483  1.00 29.63           C  
ATOM   3444  O   CYS C 816     -30.712  -5.665  47.418  1.00 29.63           O  
ATOM   3445  CB  CYS C 816     -31.142  -5.993  50.750  1.00 29.63           C  
ATOM   3446  SG  CYS C 816     -30.647  -7.112  52.086  1.00 29.63           S  
ATOM   3447  H   CYS C 816     -28.911  -4.774  51.281  1.00  0.00           H  
ATOM   3448  HA  CYS C 816     -29.610  -6.679  49.393  1.00  0.00           H  
ATOM   3449  HB2 CYS C 816     -31.532  -5.070  51.172  1.00  0.00           H  
ATOM   3450  HB3 CYS C 816     -31.987  -6.466  50.248  1.00  0.00           H  
ATOM   3451  HG  CYS C 816     -29.682  -6.321  52.586  1.00  0.00           H  
ATOM   3452  N   PHE C 817     -30.980  -3.762  48.618  1.00 47.60           N  
ATOM   3453  CA  PHE C 817     -31.577  -2.980  47.542  1.00 47.60           C  
ATOM   3454  C   PHE C 817     -30.560  -2.575  46.470  1.00 47.60           C  
ATOM   3455  O   PHE C 817     -30.937  -2.562  45.305  1.00 47.60           O  
ATOM   3456  CB  PHE C 817     -32.171  -1.677  48.112  1.00 47.60           C  
ATOM   3457  CG  PHE C 817     -33.414  -1.818  48.970  1.00 47.60           C  
ATOM   3458  CD1 PHE C 817     -34.499  -2.627  48.560  1.00 47.60           C  
ATOM   3459  CD2 PHE C 817     -33.512  -1.075  50.164  1.00 47.60           C  
ATOM   3460  CE1 PHE C 817     -35.668  -2.690  49.341  1.00 47.60           C  
ATOM   3461  CE2 PHE C 817     -34.689  -1.122  50.931  1.00 47.60           C  
ATOM   3462  CZ  PHE C 817     -35.765  -1.926  50.520  1.00 47.60           C  
ATOM   3463  H   PHE C 817     -30.863  -3.304  49.513  1.00  0.00           H  
ATOM   3464  HA  PHE C 817     -32.353  -3.571  47.055  1.00  0.00           H  
ATOM   3465  HB2 PHE C 817     -31.403  -1.144  48.677  1.00  0.00           H  
ATOM   3466  HB3 PHE C 817     -32.451  -1.010  47.295  1.00  0.00           H  
ATOM   3467  HD1 PHE C 817     -34.454  -3.188  47.639  1.00  0.00           H  
ATOM   3468  HD2 PHE C 817     -32.695  -0.445  50.483  1.00  0.00           H  
ATOM   3469  HE1 PHE C 817     -36.498  -3.304  49.024  1.00  0.00           H  
ATOM   3470  HE2 PHE C 817     -34.772  -0.532  51.832  1.00  0.00           H  
ATOM   3471  HZ  PHE C 817     -36.667  -1.929  51.107  1.00  0.00           H  
ATOM   3472  N   ALA C 818     -29.299  -2.253  46.803  1.00 25.07           N  
ATOM   3473  CA  ALA C 818     -28.306  -1.789  45.824  1.00 25.07           C  
ATOM   3474  C   ALA C 818     -27.853  -2.914  44.882  1.00 25.07           C  
ATOM   3475  O   ALA C 818     -27.742  -2.711  43.668  1.00 25.07           O  
ATOM   3476  CB  ALA C 818     -27.068  -1.258  46.556  1.00 25.07           C  
ATOM   3477  H   ALA C 818     -29.027  -2.265  47.780  1.00  0.00           H  
ATOM   3478  HA  ALA C 818     -28.738  -0.986  45.223  1.00  0.00           H  
ATOM   3479  HB1 ALA C 818     -26.295  -0.961  45.845  1.00  0.00           H  
ATOM   3480  HB2 ALA C 818     -27.314  -0.379  47.152  1.00  0.00           H  
ATOM   3481  HB3 ALA C 818     -26.637  -2.007  47.221  1.00  0.00           H  
ATOM   3482  N   VAL C 819     -27.646  -4.113  45.442  1.00 23.02           N  
ATOM   3483  CA  VAL C 819     -27.350  -5.332  44.698  1.00 23.02           C  
ATOM   3484  C   VAL C 819     -28.567  -5.673  43.819  1.00 23.02           C  
ATOM   3485  O   VAL C 819     -28.432  -5.746  42.601  1.00 23.02           O  
ATOM   3486  CB  VAL C 819     -26.980  -6.474  45.685  1.00 23.02           C  
ATOM   3487  CG1 VAL C 819     -26.749  -7.828  44.987  1.00 23.02           C  
ATOM   3488  CG2 VAL C 819     -25.728  -6.137  46.517  1.00 23.02           C  
ATOM   3489  H   VAL C 819     -27.763  -4.198  46.448  1.00  0.00           H  
ATOM   3490  HA  VAL C 819     -26.499  -5.145  44.040  1.00  0.00           H  
ATOM   3491  HB  VAL C 819     -27.814  -6.602  46.379  1.00  0.00           H  
ATOM   3492 HG11 VAL C 819     -26.523  -8.610  45.710  1.00  0.00           H  
ATOM   3493 HG12 VAL C 819     -27.625  -8.155  44.430  1.00  0.00           H  
ATOM   3494 HG13 VAL C 819     -25.918  -7.778  44.281  1.00  0.00           H  
ATOM   3495 HG21 VAL C 819     -25.646  -6.819  47.361  1.00  0.00           H  
ATOM   3496 HG22 VAL C 819     -24.822  -6.228  45.919  1.00  0.00           H  
ATOM   3497 HG23 VAL C 819     -25.742  -5.128  46.925  1.00  0.00           H  
ATOM   3498  N   SER C 820     -29.766  -5.776  44.414  1.00 32.30           N  
ATOM   3499  CA  SER C 820     -30.983  -6.153  43.700  1.00 32.30           C  
ATOM   3500  C   SER C 820     -31.389  -5.142  42.608  1.00 32.30           C  
ATOM   3501  O   SER C 820     -31.918  -5.569  41.588  1.00 32.30           O  
ATOM   3502  CB  SER C 820     -32.139  -6.339  44.695  1.00 32.30           C  
ATOM   3503  OG  SER C 820     -31.942  -7.467  45.521  1.00 32.30           O  
ATOM   3504  H   SER C 820     -29.839  -5.611  45.409  1.00  0.00           H  
ATOM   3505  HA  SER C 820     -30.801  -7.111  43.206  1.00  0.00           H  
ATOM   3506  HB2 SER C 820     -32.320  -5.445  45.295  1.00  0.00           H  
ATOM   3507  HB3 SER C 820     -33.041  -6.551  44.135  1.00  0.00           H  
ATOM   3508  HG  SER C 820     -31.239  -7.273  46.124  1.00  0.00           H  
ATOM   3509  N   LEU C 821     -31.095  -3.842  42.783  1.00 39.92           N  
ATOM   3510  CA  LEU C 821     -31.310  -2.765  41.815  1.00 39.92           C  
ATOM   3511  C   LEU C 821     -30.422  -2.932  40.577  1.00 39.92           C  
ATOM   3512  O   LEU C 821     -30.947  -3.025  39.470  1.00 39.92           O  
ATOM   3513  CB  LEU C 821     -31.033  -1.395  42.488  1.00 39.92           C  
ATOM   3514  CG  LEU C 821     -31.013  -0.148  41.569  1.00 39.92           C  
ATOM   3515  CD1 LEU C 821     -32.357   0.079  40.860  1.00 39.92           C  
ATOM   3516  CD2 LEU C 821     -30.591   1.096  42.363  1.00 39.92           C  
ATOM   3517  H   LEU C 821     -30.720  -3.563  43.685  1.00  0.00           H  
ATOM   3518  HA  LEU C 821     -32.353  -2.799  41.496  1.00  0.00           H  
ATOM   3519  HB2 LEU C 821     -31.779  -1.235  43.267  1.00  0.00           H  
ATOM   3520  HB3 LEU C 821     -30.073  -1.446  43.005  1.00  0.00           H  
ATOM   3521  HG  LEU C 821     -30.257  -0.277  40.796  1.00  0.00           H  
ATOM   3522 HD11 LEU C 821     -32.322   0.969  40.230  1.00  0.00           H  
ATOM   3523 HD12 LEU C 821     -32.620  -0.758  40.213  1.00  0.00           H  
ATOM   3524 HD13 LEU C 821     -33.168   0.214  41.577  1.00  0.00           H  
ATOM   3525 HD21 LEU C 821     -30.544   1.976  41.721  1.00  0.00           H  
ATOM   3526 HD22 LEU C 821     -31.293   1.312  43.170  1.00  0.00           H  
ATOM   3527 HD23 LEU C 821     -29.604   0.965  42.807  1.00  0.00           H  
ATOM   3528  N   SER C 822     -29.093  -2.953  40.754  1.00 29.01           N  
ATOM   3529  CA  SER C 822     -28.103  -3.100  39.673  1.00 29.01           C  
ATOM   3530  C   SER C 822     -28.357  -4.356  38.814  1.00 29.01           C  
ATOM   3531  O   SER C 822     -28.404  -4.284  37.584  1.00 29.01           O  
ATOM   3532  CB  SER C 822     -26.660  -2.998  40.236  1.00 29.01           C  
ATOM   3533  OG  SER C 822     -26.329  -3.957  41.234  1.00 29.01           O  
ATOM   3534  H   SER C 822     -28.745  -2.915  41.705  1.00  0.00           H  
ATOM   3535  HA  SER C 822     -28.244  -2.250  39.003  1.00  0.00           H  
ATOM   3536  HB2 SER C 822     -25.948  -3.111  39.416  1.00  0.00           H  
ATOM   3537  HB3 SER C 822     -26.486  -2.003  40.643  1.00  0.00           H  
ATOM   3538  HG  SER C 822     -26.832  -3.774  42.022  1.00  0.00           H  
ATOM   3539  N   VAL C 823     -28.672  -5.466  39.486  1.00 30.37           N  
ATOM   3540  CA  VAL C 823     -29.132  -6.732  38.931  1.00 30.37           C  
ATOM   3541  C   VAL C 823     -30.446  -6.579  38.121  1.00 30.37           C  
ATOM   3542  O   VAL C 823     -30.539  -7.104  37.010  1.00 30.37           O  
ATOM   3543  CB  VAL C 823     -29.230  -7.717  40.125  1.00 30.37           C  
ATOM   3544  CG1 VAL C 823     -29.929  -9.033  39.807  1.00 30.37           C  
ATOM   3545  CG2 VAL C 823     -27.839  -8.033  40.712  1.00 30.37           C  
ATOM   3546  H   VAL C 823     -28.557  -5.435  40.494  1.00  0.00           H  
ATOM   3547  HA  VAL C 823     -28.371  -7.094  38.237  1.00  0.00           H  
ATOM   3548  HB  VAL C 823     -29.827  -7.237  40.902  1.00  0.00           H  
ATOM   3549 HG11 VAL C 823     -30.051  -9.646  40.702  1.00  0.00           H  
ATOM   3550 HG12 VAL C 823     -30.913  -8.882  39.377  1.00  0.00           H  
ATOM   3551 HG13 VAL C 823     -29.349  -9.593  39.086  1.00  0.00           H  
ATOM   3552 HG21 VAL C 823     -27.938  -8.482  41.698  1.00  0.00           H  
ATOM   3553 HG22 VAL C 823     -27.281  -8.722  40.078  1.00  0.00           H  
ATOM   3554 HG23 VAL C 823     -27.218  -7.146  40.837  1.00  0.00           H  
ATOM   3555  N   THR C 824     -31.436  -5.823  38.623  1.00 22.98           N  
ATOM   3556  CA  THR C 824     -32.720  -5.602  37.939  1.00 22.98           C  
ATOM   3557  C   THR C 824     -32.538  -4.712  36.701  1.00 22.98           C  
ATOM   3558  O   THR C 824     -33.229  -4.937  35.713  1.00 22.98           O  
ATOM   3559  CB  THR C 824     -33.752  -4.930  38.888  1.00 22.98           C  
ATOM   3560  CG2 THR C 824     -35.108  -4.585  38.239  1.00 22.98           C  
ATOM   3561  OG1 THR C 824     -34.073  -5.825  39.924  1.00 22.98           O  
ATOM   3562  H   THR C 824     -31.285  -5.333  39.494  1.00  0.00           H  
ATOM   3563  HA  THR C 824     -33.115  -6.564  37.606  1.00  0.00           H  
ATOM   3564  HB  THR C 824     -33.335  -4.028  39.335  1.00  0.00           H  
ATOM   3565  HG1 THR C 824     -33.323  -5.874  40.505  1.00  0.00           H  
ATOM   3566 HG21 THR C 824     -35.818  -4.227  38.985  1.00  0.00           H  
ATOM   3567 HG22 THR C 824     -35.016  -3.796  37.493  1.00  0.00           H  
ATOM   3568 HG23 THR C 824     -35.548  -5.456  37.753  1.00  0.00           H  
ATOM   3569  N   VAL C 825     -31.618  -3.731  36.732  1.00 21.34           N  
ATOM   3570  CA  VAL C 825     -31.278  -2.877  35.591  1.00 21.34           C  
ATOM   3571  C   VAL C 825     -30.570  -3.704  34.503  1.00 21.34           C  
ATOM   3572  O   VAL C 825     -30.900  -3.546  33.332  1.00 21.34           O  
ATOM   3573  CB  VAL C 825     -30.409  -1.678  36.065  1.00 21.34           C  
ATOM   3574  CG1 VAL C 825     -29.804  -0.849  34.912  1.00 21.34           C  
ATOM   3575  CG2 VAL C 825     -31.212  -0.726  36.972  1.00 21.34           C  
ATOM   3576  H   VAL C 825     -31.110  -3.580  37.593  1.00  0.00           H  
ATOM   3577  HA  VAL C 825     -32.203  -2.486  35.161  1.00  0.00           H  
ATOM   3578  HB  VAL C 825     -29.578  -2.072  36.652  1.00  0.00           H  
ATOM   3579 HG11 VAL C 825     -29.237  -0.008  35.304  1.00  0.00           H  
ATOM   3580 HG12 VAL C 825     -29.111  -1.426  34.302  1.00  0.00           H  
ATOM   3581 HG13 VAL C 825     -30.578  -0.452  34.254  1.00  0.00           H  
ATOM   3582 HG21 VAL C 825     -30.566   0.030  37.419  1.00  0.00           H  
ATOM   3583 HG22 VAL C 825     -31.983  -0.205  36.404  1.00  0.00           H  
ATOM   3584 HG23 VAL C 825     -31.715  -1.244  37.785  1.00  0.00           H  
ATOM   3585  N   ALA C 826     -29.653  -4.612  34.883  1.00 21.47           N  
ATOM   3586  CA  ALA C 826     -28.960  -5.528  33.976  1.00 21.47           C  
ATOM   3587  C   ALA C 826     -29.916  -6.528  33.310  1.00 21.47           C  
ATOM   3588  O   ALA C 826     -29.843  -6.722  32.098  1.00 21.47           O  
ATOM   3589  CB  ALA C 826     -27.867  -6.275  34.757  1.00 21.47           C  
ATOM   3590  H   ALA C 826     -29.429  -4.681  35.867  1.00  0.00           H  
ATOM   3591  HA  ALA C 826     -28.496  -4.942  33.184  1.00  0.00           H  
ATOM   3592  HB1 ALA C 826     -27.329  -6.979  34.122  1.00  0.00           H  
ATOM   3593  HB2 ALA C 826     -27.132  -5.578  35.162  1.00  0.00           H  
ATOM   3594  HB3 ALA C 826     -28.280  -6.840  35.593  1.00  0.00           H  
ATOM   3595  N   LEU C 827     -30.843  -7.109  34.089  1.00 37.54           N  
ATOM   3596  CA  LEU C 827     -31.885  -8.022  33.624  1.00 37.54           C  
ATOM   3597  C   LEU C 827     -32.914  -7.289  32.745  1.00 37.54           C  
ATOM   3598  O   LEU C 827     -33.241  -7.757  31.657  1.00 37.54           O  
ATOM   3599  CB  LEU C 827     -32.558  -8.650  34.863  1.00 37.54           C  
ATOM   3600  CG  LEU C 827     -33.594  -9.765  34.599  1.00 37.54           C  
ATOM   3601  CD1 LEU C 827     -33.019 -10.941  33.790  1.00 37.54           C  
ATOM   3602  CD2 LEU C 827     -34.143 -10.260  35.946  1.00 37.54           C  
ATOM   3603  H   LEU C 827     -30.830  -6.897  35.078  1.00  0.00           H  
ATOM   3604  HA  LEU C 827     -31.404  -8.811  33.053  1.00  0.00           H  
ATOM   3605  HB2 LEU C 827     -31.777  -9.064  35.502  1.00  0.00           H  
ATOM   3606  HB3 LEU C 827     -33.028  -7.864  35.458  1.00  0.00           H  
ATOM   3607  HG  LEU C 827     -34.432  -9.353  34.035  1.00  0.00           H  
ATOM   3608 HD11 LEU C 827     -33.750 -11.743  33.691  1.00  0.00           H  
ATOM   3609 HD12 LEU C 827     -32.741 -10.641  32.780  1.00  0.00           H  
ATOM   3610 HD13 LEU C 827     -32.135 -11.362  34.268  1.00  0.00           H  
ATOM   3611 HD21 LEU C 827     -34.757 -11.151  35.832  1.00  0.00           H  
ATOM   3612 HD22 LEU C 827     -33.331 -10.521  36.624  1.00  0.00           H  
ATOM   3613 HD23 LEU C 827     -34.745  -9.495  36.436  1.00  0.00           H  
ATOM   3614  N   GLY C 828     -33.380  -6.121  33.209  1.00 34.82           N  
ATOM   3615  CA  GLY C 828     -34.397  -5.277  32.601  1.00 34.82           C  
ATOM   3616  C   GLY C 828     -33.988  -4.686  31.254  1.00 34.82           C  
ATOM   3617  O   GLY C 828     -34.772  -4.728  30.313  1.00 34.82           O  
ATOM   3618  H   GLY C 828     -33.042  -5.814  34.113  1.00  0.00           H  
ATOM   3619  HA2 GLY C 828     -35.335  -5.823  32.515  1.00  0.00           H  
ATOM   3620  HA3 GLY C 828     -34.594  -4.448  33.281  1.00  0.00           H  
ATOM   3621  N   CYS C 829     -32.770  -4.143  31.147  1.00 52.11           N  
ATOM   3622  CA  CYS C 829     -32.327  -3.427  29.955  1.00 52.11           C  
ATOM   3623  C   CYS C 829     -31.784  -4.379  28.885  1.00 52.11           C  
ATOM   3624  O   CYS C 829     -32.144  -4.202  27.728  1.00 52.11           O  
ATOM   3625  CB  CYS C 829     -31.209  -2.451  30.339  1.00 52.11           C  
ATOM   3626  SG  CYS C 829     -31.894  -1.087  31.317  1.00 52.11           S  
ATOM   3627  H   CYS C 829     -32.156  -4.144  31.952  1.00  0.00           H  
ATOM   3628  HA  CYS C 829     -33.155  -2.861  29.522  1.00  0.00           H  
ATOM   3629  HB2 CYS C 829     -30.452  -2.968  30.920  1.00  0.00           H  
ATOM   3630  HB3 CYS C 829     -30.725  -2.028  29.457  1.00  0.00           H  
ATOM   3631  HG  CYS C 829     -32.326  -1.847  32.327  1.00  0.00           H  
ATOM   3632  N   MET C 830     -30.944  -5.372  29.230  1.00 60.88           N  
ATOM   3633  CA  MET C 830     -30.302  -6.232  28.231  1.00 60.88           C  
ATOM   3634  C   MET C 830     -31.232  -7.362  27.761  1.00 60.88           C  
ATOM   3635  O   MET C 830     -31.317  -7.600  26.556  1.00 60.88           O  
ATOM   3636  CB  MET C 830     -29.023  -6.871  28.813  1.00 60.88           C  
ATOM   3637  CG  MET C 830     -27.902  -5.853  29.078  1.00 60.88           C  
ATOM   3638  SD  MET C 830     -26.302  -6.582  29.530  1.00 60.88           S  
ATOM   3639  CE  MET C 830     -26.639  -7.106  31.229  1.00 60.88           C  
ATOM   3640  H   MET C 830     -30.693  -5.497  30.201  1.00  0.00           H  
ATOM   3641  HA  MET C 830     -30.021  -5.638  27.358  1.00  0.00           H  
ATOM   3642  HB2 MET C 830     -29.250  -7.427  29.720  1.00  0.00           H  
ATOM   3643  HB3 MET C 830     -28.639  -7.607  28.104  1.00  0.00           H  
ATOM   3644  HG2 MET C 830     -27.738  -5.257  28.180  1.00  0.00           H  
ATOM   3645  HG3 MET C 830     -28.199  -5.156  29.861  1.00  0.00           H  
ATOM   3646  HE1 MET C 830     -25.752  -7.568  31.664  1.00  0.00           H  
ATOM   3647  HE2 MET C 830     -26.916  -6.248  31.837  1.00  0.00           H  
ATOM   3648  HE3 MET C 830     -27.451  -7.829  31.255  1.00  0.00           H  
ATOM   3649  N   PHE C 831     -31.912  -8.063  28.687  1.00 72.99           N  
ATOM   3650  CA  PHE C 831     -32.614  -9.305  28.367  1.00 72.99           C  
ATOM   3651  C   PHE C 831     -34.095  -9.097  28.037  1.00 72.99           C  
ATOM   3652  O   PHE C 831     -34.581  -9.822  27.169  1.00 72.99           O  
ATOM   3653  CB  PHE C 831     -32.534 -10.289  29.547  1.00 72.99           C  
ATOM   3654  CG  PHE C 831     -31.130 -10.780  29.832  1.00 72.99           C  
ATOM   3655  CD1 PHE C 831     -30.657 -11.961  29.226  1.00 72.99           C  
ATOM   3656  CD2 PHE C 831     -30.283 -10.041  30.680  1.00 72.99           C  
ATOM   3657  CE1 PHE C 831     -29.341 -12.398  29.467  1.00 72.99           C  
ATOM   3658  CE2 PHE C 831     -28.975 -10.487  30.938  1.00 72.99           C  
ATOM   3659  CZ  PHE C 831     -28.502 -11.664  30.327  1.00 72.99           C  
ATOM   3660  H   PHE C 831     -31.834  -7.800  29.659  1.00  0.00           H  
ATOM   3661  HA  PHE C 831     -32.147  -9.789  27.506  1.00  0.00           H  
ATOM   3662  HB2 PHE C 831     -32.963  -9.872  30.454  1.00  0.00           H  
ATOM   3663  HB3 PHE C 831     -33.143 -11.162  29.314  1.00  0.00           H  
ATOM   3664  HD1 PHE C 831     -31.299 -12.533  28.571  1.00  0.00           H  
ATOM   3665  HD2 PHE C 831     -30.627  -9.117  31.112  1.00  0.00           H  
ATOM   3666  HE1 PHE C 831     -28.979 -13.303  29.003  1.00  0.00           H  
ATOM   3667  HE2 PHE C 831     -28.335  -9.918  31.594  1.00  0.00           H  
ATOM   3668  HZ  PHE C 831     -27.497 -12.011  30.512  1.00  0.00           H  
ATOM   3669  N   THR C 832     -34.824  -8.168  28.694  1.00134.02           N  
ATOM   3670  CA  THR C 832     -36.264  -8.010  28.434  1.00134.02           C  
ATOM   3671  C   THR C 832     -36.619  -7.485  27.020  1.00134.02           C  
ATOM   3672  O   THR C 832     -37.632  -7.952  26.514  1.00134.02           O  
ATOM   3673  CB  THR C 832     -37.070  -7.288  29.544  1.00134.02           C  
ATOM   3674  CG2 THR C 832     -36.756  -7.780  30.961  1.00134.02           C  
ATOM   3675  OG1 THR C 832     -37.062  -5.881  29.469  1.00134.02           O  
ATOM   3676  H   THR C 832     -34.391  -7.597  29.406  1.00  0.00           H  
ATOM   3677  HA  THR C 832     -36.642  -9.026  28.497  1.00  0.00           H  
ATOM   3678  HB  THR C 832     -38.116  -7.541  29.367  1.00  0.00           H  
ATOM   3679  HG1 THR C 832     -36.201  -5.560  29.708  1.00  0.00           H  
ATOM   3680 HG21 THR C 832     -37.390  -7.291  31.701  1.00  0.00           H  
ATOM   3681 HG22 THR C 832     -36.920  -8.855  31.045  1.00  0.00           H  
ATOM   3682 HG23 THR C 832     -35.722  -7.590  31.227  1.00  0.00           H  
ATOM   3683  N   PRO C 833     -35.856  -6.593  26.334  1.00 64.84           N  
ATOM   3684  CA  PRO C 833     -36.083  -6.275  24.910  1.00 64.84           C  
ATOM   3685  C   PRO C 833     -35.922  -7.483  23.965  1.00 64.84           C  
ATOM   3686  O   PRO C 833     -36.711  -7.613  23.032  1.00 64.84           O  
ATOM   3687  CB  PRO C 833     -35.027  -5.230  24.532  1.00 64.84           C  
ATOM   3688  CG  PRO C 833     -34.610  -4.614  25.845  1.00 64.84           C  
ATOM   3689  CD  PRO C 833     -34.864  -5.685  26.907  1.00 64.84           C  
ATOM   3690  HA  PRO C 833     -37.081  -5.847  24.805  1.00  0.00           H  
ATOM   3691  HB2 PRO C 833     -34.146  -5.681  24.070  1.00  0.00           H  
ATOM   3692  HB3 PRO C 833     -35.412  -4.486  23.833  1.00  0.00           H  
ATOM   3693  HG2 PRO C 833     -33.580  -4.274  25.799  1.00  0.00           H  
ATOM   3694  HG3 PRO C 833     -35.237  -3.745  26.051  1.00  0.00           H  
ATOM   3695  HD2 PRO C 833     -33.942  -6.232  27.095  1.00  0.00           H  
ATOM   3696  HD3 PRO C 833     -35.191  -5.232  27.838  1.00  0.00           H  
ATOM   3697  N   LYS C 834     -34.942  -8.374  24.221  1.00 75.51           N  
ATOM   3698  CA  LYS C 834     -34.737  -9.615  23.464  1.00 75.51           C  
ATOM   3699  C   LYS C 834     -35.865 -10.627  23.735  1.00 75.51           C  
ATOM   3700  O   LYS C 834     -36.318 -11.287  22.801  1.00 75.51           O  
ATOM   3701  CB  LYS C 834     -33.385 -10.264  23.838  1.00 75.51           C  
ATOM   3702  CG  LYS C 834     -32.159  -9.536  23.258  1.00 75.51           C  
ATOM   3703  CD  LYS C 834     -30.856 -10.352  23.367  1.00 75.51           C  
ATOM   3704  CE  LYS C 834     -30.289 -10.450  24.793  1.00 75.51           C  
ATOM   3705  NZ  LYS C 834     -29.073 -11.282  24.832  1.00 75.51           N1+
ATOM   3706  H   LYS C 834     -34.329  -8.202  25.005  1.00  0.00           H  
ATOM   3707  HA  LYS C 834     -34.743  -9.387  22.396  1.00  0.00           H  
ATOM   3708  HB2 LYS C 834     -33.291 -10.344  24.920  1.00  0.00           H  
ATOM   3709  HB3 LYS C 834     -33.371 -11.288  23.459  1.00  0.00           H  
ATOM   3710  HG2 LYS C 834     -32.340  -9.334  22.202  1.00  0.00           H  
ATOM   3711  HG3 LYS C 834     -32.036  -8.562  23.735  1.00  0.00           H  
ATOM   3712  HD2 LYS C 834     -31.019 -11.351  22.959  1.00  0.00           H  
ATOM   3713  HD3 LYS C 834     -30.104  -9.889  22.726  1.00  0.00           H  
ATOM   3714  HE2 LYS C 834     -30.037  -9.457  25.164  1.00  0.00           H  
ATOM   3715  HE3 LYS C 834     -31.021 -10.870  25.480  1.00  0.00           H  
ATOM   3716  HZ1 LYS C 834     -28.353 -10.851  24.268  1.00  0.00           H  
ATOM   3717  HZ2 LYS C 834     -28.743 -11.356  25.784  1.00  0.00           H  
ATOM   3718  HZ3 LYS C 834     -29.274 -12.203  24.472  1.00  0.00           H  
ATOM   3719  N   MET C 835     -36.355 -10.694  24.989  1.00110.81           N  
ATOM   3720  CA  MET C 835     -37.547 -11.442  25.390  1.00110.81           C  
ATOM   3721  C   MET C 835     -38.811 -10.869  24.734  1.00110.81           C  
ATOM   3722  O   MET C 835     -39.678 -11.637  24.334  1.00110.81           O  
ATOM   3723  CB  MET C 835     -37.721 -11.407  26.928  1.00110.81           C  
ATOM   3724  CG  MET C 835     -39.118 -11.859  27.406  1.00110.81           C  
ATOM   3725  SD  MET C 835     -39.369 -12.135  29.166  1.00110.81           S  
ATOM   3726  CE  MET C 835     -41.183 -12.087  29.116  1.00110.81           C  
ATOM   3727  H   MET C 835     -35.903 -10.136  25.702  1.00  0.00           H  
ATOM   3728  HA  MET C 835     -37.423 -12.479  25.077  1.00  0.00           H  
ATOM   3729  HB2 MET C 835     -36.936 -11.990  27.408  1.00  0.00           H  
ATOM   3730  HB3 MET C 835     -37.585 -10.393  27.276  1.00  0.00           H  
ATOM   3731  HG2 MET C 835     -39.839 -11.086  27.142  1.00  0.00           H  
ATOM   3732  HG3 MET C 835     -39.440 -12.755  26.878  1.00  0.00           H  
ATOM   3733  HE1 MET C 835     -41.595 -12.349  30.091  1.00  0.00           H  
ATOM   3734  HE2 MET C 835     -41.527 -11.084  28.864  1.00  0.00           H  
ATOM   3735  HE3 MET C 835     -41.576 -12.776  28.369  1.00  0.00           H  
ATOM   3736  N   TYR C 836     -38.953  -9.537  24.666  1.00 40.62           N  
ATOM   3737  CA  TYR C 836     -40.134  -8.880  24.122  1.00 40.62           C  
ATOM   3738  C   TYR C 836     -40.280  -9.201  22.631  1.00 40.62           C  
ATOM   3739  O   TYR C 836     -41.367  -9.578  22.205  1.00 40.62           O  
ATOM   3740  CB  TYR C 836     -40.075  -7.357  24.354  1.00 40.62           C  
ATOM   3741  CG  TYR C 836     -41.257  -6.635  23.731  1.00 40.62           C  
ATOM   3742  CD1 TYR C 836     -42.517  -6.670  24.361  1.00 40.62           C  
ATOM   3743  CD2 TYR C 836     -41.123  -6.035  22.461  1.00 40.62           C  
ATOM   3744  CE1 TYR C 836     -43.644  -6.131  23.712  1.00 40.62           C  
ATOM   3745  CE2 TYR C 836     -42.251  -5.507  21.807  1.00 40.62           C  
ATOM   3746  CZ  TYR C 836     -43.513  -5.562  22.430  1.00 40.62           C  
ATOM   3747  OH  TYR C 836     -44.609  -5.067  21.786  1.00 40.62           O  
ATOM   3748  H   TYR C 836     -38.230  -8.950  25.063  1.00  0.00           H  
ATOM   3749  HA  TYR C 836     -41.011  -9.269  24.644  1.00  0.00           H  
ATOM   3750  HB2 TYR C 836     -40.063  -7.144  25.423  1.00  0.00           H  
ATOM   3751  HB3 TYR C 836     -39.151  -6.941  23.951  1.00  0.00           H  
ATOM   3752  HD1 TYR C 836     -42.630  -7.140  25.327  1.00  0.00           H  
ATOM   3753  HD2 TYR C 836     -40.163  -6.020  21.965  1.00  0.00           H  
ATOM   3754  HE1 TYR C 836     -44.610  -6.176  24.193  1.00  0.00           H  
ATOM   3755  HE2 TYR C 836     -42.149  -5.073  20.824  1.00  0.00           H  
ATOM   3756  HH  TYR C 836     -45.396  -5.122  22.307  1.00  0.00           H  
ATOM   3757  N   ILE C 837     -39.181  -9.109  21.862  1.00 28.90           N  
ATOM   3758  CA  ILE C 837     -39.133  -9.468  20.448  1.00 28.90           C  
ATOM   3759  C   ILE C 837     -39.477 -10.953  20.243  1.00 28.90           C  
ATOM   3760  O   ILE C 837     -40.253 -11.250  19.345  1.00 28.90           O  
ATOM   3761  CB  ILE C 837     -37.757  -9.086  19.832  1.00 28.90           C  
ATOM   3762  CG1 ILE C 837     -37.540  -7.553  19.851  1.00 28.90           C  
ATOM   3763  CG2 ILE C 837     -37.577  -9.616  18.388  1.00 28.90           C  
ATOM   3764  CD1 ILE C 837     -36.069  -7.136  19.704  1.00 28.90           C  
ATOM   3765  H   ILE C 837     -38.320  -8.793  22.290  1.00  0.00           H  
ATOM   3766  HA  ILE C 837     -39.903  -8.884  19.938  1.00  0.00           H  
ATOM   3767  HB  ILE C 837     -36.982  -9.543  20.450  1.00  0.00           H  
ATOM   3768 HG12 ILE C 837     -38.135  -7.086  19.066  1.00  0.00           H  
ATOM   3769 HG13 ILE C 837     -37.910  -7.125  20.781  1.00  0.00           H  
ATOM   3770 HG21 ILE C 837     -36.632  -9.293  17.952  1.00  0.00           H  
ATOM   3771 HG22 ILE C 837     -37.567 -10.705  18.344  1.00  0.00           H  
ATOM   3772 HG23 ILE C 837     -38.377  -9.264  17.737  1.00  0.00           H  
ATOM   3773 HD11 ILE C 837     -35.964  -6.056  19.802  1.00  0.00           H  
ATOM   3774 HD12 ILE C 837     -35.450  -7.596  20.474  1.00  0.00           H  
ATOM   3775 HD13 ILE C 837     -35.658  -7.416  18.734  1.00  0.00           H  
ATOM   3776  N   ILE C 838     -38.947 -11.880  21.061  1.00 52.22           N  
ATOM   3777  CA  ILE C 838     -39.146 -13.316  20.846  1.00 52.22           C  
ATOM   3778  C   ILE C 838     -40.578 -13.783  21.181  1.00 52.22           C  
ATOM   3779  O   ILE C 838     -41.101 -14.632  20.459  1.00 52.22           O  
ATOM   3780  CB  ILE C 838     -38.061 -14.113  21.621  1.00 52.22           C  
ATOM   3781  CG1 ILE C 838     -37.700 -15.399  20.871  1.00 52.22           C  
ATOM   3782  CG2 ILE C 838     -38.369 -14.461  23.092  1.00 52.22           C  
ATOM   3783  CD1 ILE C 838     -36.464 -16.053  21.476  1.00 52.22           C  
ATOM   3784  H   ILE C 838     -38.320 -11.590  21.799  1.00  0.00           H  
ATOM   3785  HA  ILE C 838     -38.994 -13.487  19.778  1.00  0.00           H  
ATOM   3786  HB  ILE C 838     -37.160 -13.498  21.619  1.00  0.00           H  
ATOM   3787 HG12 ILE C 838     -38.535 -16.102  20.867  1.00  0.00           H  
ATOM   3788 HG13 ILE C 838     -37.486 -15.170  19.826  1.00  0.00           H  
ATOM   3789 HG21 ILE C 838     -37.476 -14.785  23.626  1.00  0.00           H  
ATOM   3790 HG22 ILE C 838     -38.741 -13.611  23.631  1.00  0.00           H  
ATOM   3791 HG23 ILE C 838     -39.114 -15.252  23.179  1.00  0.00           H  
ATOM   3792 HD11 ILE C 838     -36.087 -16.796  20.795  1.00  0.00           H  
ATOM   3793 HD12 ILE C 838     -35.667 -15.332  21.646  1.00  0.00           H  
ATOM   3794 HD13 ILE C 838     -36.683 -16.539  22.425  1.00  0.00           H  
ATOM   3795  N   ILE C 839     -41.217 -13.233  22.233  1.00 97.86           N  
ATOM   3796  CA  ILE C 839     -42.550 -13.654  22.677  1.00 97.86           C  
ATOM   3797  C   ILE C 839     -43.657 -12.867  21.949  1.00 97.86           C  
ATOM   3798  O   ILE C 839     -44.630 -13.480  21.511  1.00 97.86           O  
ATOM   3799  CB  ILE C 839     -42.678 -13.504  24.227  1.00 97.86           C  
ATOM   3800  CG1 ILE C 839     -43.864 -14.344  24.760  1.00 97.86           C  
ATOM   3801  CG2 ILE C 839     -42.773 -12.051  24.747  1.00 97.86           C  
ATOM   3802  CD1 ILE C 839     -43.922 -14.456  26.290  1.00 97.86           C  
ATOM   3803  H   ILE C 839     -40.732 -12.538  22.787  1.00  0.00           H  
ATOM   3804  HA  ILE C 839     -42.673 -14.711  22.434  1.00  0.00           H  
ATOM   3805  HB  ILE C 839     -41.769 -13.934  24.651  1.00  0.00           H  
ATOM   3806 HG12 ILE C 839     -44.808 -13.936  24.397  1.00  0.00           H  
ATOM   3807 HG13 ILE C 839     -43.798 -15.354  24.354  1.00  0.00           H  
ATOM   3808 HG21 ILE C 839     -42.498 -11.989  25.800  1.00  0.00           H  
ATOM   3809 HG22 ILE C 839     -42.119 -11.376  24.203  1.00  0.00           H  
ATOM   3810 HG23 ILE C 839     -43.785 -11.656  24.650  1.00  0.00           H  
ATOM   3811 HD11 ILE C 839     -44.730 -15.120  26.596  1.00  0.00           H  
ATOM   3812 HD12 ILE C 839     -42.992 -14.861  26.691  1.00  0.00           H  
ATOM   3813 HD13 ILE C 839     -44.098 -13.489  26.759  1.00  0.00           H  
ATOM   3814  N   ALA C 840     -43.527 -11.534  21.820  1.00 49.45           N  
ATOM   3815  CA  ALA C 840     -44.580 -10.658  21.306  1.00 49.45           C  
ATOM   3816  C   ALA C 840     -44.487 -10.479  19.786  1.00 49.45           C  
ATOM   3817  O   ALA C 840     -45.520 -10.264  19.155  1.00 49.45           O  
ATOM   3818  CB  ALA C 840     -44.443  -9.262  21.941  1.00 49.45           C  
ATOM   3819  H   ALA C 840     -42.686 -11.091  22.167  1.00  0.00           H  
ATOM   3820  HA  ALA C 840     -45.560 -11.065  21.562  1.00  0.00           H  
ATOM   3821  HB1 ALA C 840     -45.327  -8.657  21.738  1.00  0.00           H  
ATOM   3822  HB2 ALA C 840     -44.341  -9.329  23.025  1.00  0.00           H  
ATOM   3823  HB3 ALA C 840     -43.588  -8.705  21.559  1.00  0.00           H  
ATOM   3824  N   LYS C 841     -43.280 -10.590  19.198  1.00116.63           N  
ATOM   3825  CA  LYS C 841     -43.021 -10.390  17.771  1.00116.63           C  
ATOM   3826  C   LYS C 841     -42.239 -11.563  17.132  1.00116.63           C  
ATOM   3827  O   LYS C 841     -41.150 -11.314  16.611  1.00116.63           O  
ATOM   3828  CB  LYS C 841     -42.305  -9.028  17.557  1.00116.63           C  
ATOM   3829  CG  LYS C 841     -42.944  -7.787  18.204  1.00116.63           C  
ATOM   3830  CD  LYS C 841     -44.294  -7.388  17.593  1.00116.63           C  
ATOM   3831  CE  LYS C 841     -44.927  -6.212  18.345  1.00116.63           C  
ATOM   3832  NZ  LYS C 841     -46.241  -5.860  17.783  1.00116.63           N1+
ATOM   3833  H   LYS C 841     -42.481 -10.799  19.781  1.00  0.00           H  
ATOM   3834  HA  LYS C 841     -43.963 -10.351  17.224  1.00  0.00           H  
ATOM   3835  HB2 LYS C 841     -41.285  -9.097  17.935  1.00  0.00           H  
ATOM   3836  HB3 LYS C 841     -42.216  -8.850  16.487  1.00  0.00           H  
ATOM   3837  HG2 LYS C 841     -43.045  -7.934  19.279  1.00  0.00           H  
ATOM   3838  HG3 LYS C 841     -42.254  -6.950  18.092  1.00  0.00           H  
ATOM   3839  HD2 LYS C 841     -44.155  -7.129  16.543  1.00  0.00           H  
ATOM   3840  HD3 LYS C 841     -44.978  -8.234  17.612  1.00  0.00           H  
ATOM   3841  HE2 LYS C 841     -45.059  -6.467  19.397  1.00  0.00           H  
ATOM   3842  HE3 LYS C 841     -44.277  -5.337  18.305  1.00  0.00           H  
ATOM   3843  HZ1 LYS C 841     -46.138  -5.598  16.814  1.00  0.00           H  
ATOM   3844  HZ2 LYS C 841     -46.859  -6.657  17.852  1.00  0.00           H  
ATOM   3845  HZ3 LYS C 841     -46.633  -5.087  18.302  1.00  0.00           H  
ATOM   3846  N   PRO C 842     -42.735 -12.828  17.125  1.00 62.80           N  
ATOM   3847  CA  PRO C 842     -42.108 -13.960  16.408  1.00 62.80           C  
ATOM   3848  C   PRO C 842     -41.751 -13.722  14.923  1.00 62.80           C  
ATOM   3849  O   PRO C 842     -40.861 -14.394  14.406  1.00 62.80           O  
ATOM   3850  CB  PRO C 842     -43.117 -15.114  16.503  1.00 62.80           C  
ATOM   3851  CG  PRO C 842     -43.961 -14.806  17.721  1.00 62.80           C  
ATOM   3852  CD  PRO C 842     -43.913 -13.288  17.865  1.00 62.80           C  
ATOM   3853  HA  PRO C 842     -41.199 -14.225  16.952  1.00  0.00           H  
ATOM   3854  HB2 PRO C 842     -43.769 -15.141  15.627  1.00  0.00           H  
ATOM   3855  HB3 PRO C 842     -42.628 -16.087  16.573  1.00  0.00           H  
ATOM   3856  HG2 PRO C 842     -44.978 -15.192  17.644  1.00  0.00           H  
ATOM   3857  HG3 PRO C 842     -43.500 -15.264  18.598  1.00  0.00           H  
ATOM   3858  HD2 PRO C 842     -44.811 -12.827  17.452  1.00  0.00           H  
ATOM   3859  HD3 PRO C 842     -43.852 -13.050  18.924  1.00  0.00           H  
ATOM   3860  N   GLU C 843     -42.424 -12.768  14.254  1.00 57.09           N  
ATOM   3861  CA  GLU C 843     -42.196 -12.381  12.861  1.00 57.09           C  
ATOM   3862  C   GLU C 843     -40.967 -11.470  12.689  1.00 57.09           C  
ATOM   3863  O   GLU C 843     -40.337 -11.516  11.634  1.00 57.09           O  
ATOM   3864  CB  GLU C 843     -43.431 -11.590  12.364  1.00 57.09           C  
ATOM   3865  CG  GLU C 843     -44.737 -12.409  12.282  1.00 57.09           C  
ATOM   3866  CD  GLU C 843     -44.710 -13.563  11.272  1.00 57.09           C  
ATOM   3867  OE1 GLU C 843     -43.831 -13.552  10.381  1.00 57.09           O  
ATOM   3868  OE2 GLU C 843     -45.591 -14.438  11.404  1.00 57.09           O1-
ATOM   3869  H   GLU C 843     -43.156 -12.278  14.746  1.00  0.00           H  
ATOM   3870  HA  GLU C 843     -42.041 -13.276  12.257  1.00  0.00           H  
ATOM   3871  HB2 GLU C 843     -43.601 -10.730  13.014  1.00  0.00           H  
ATOM   3872  HB3 GLU C 843     -43.227 -11.168  11.378  1.00  0.00           H  
ATOM   3873  HG2 GLU C 843     -44.993 -12.809  13.264  1.00  0.00           H  
ATOM   3874  HG3 GLU C 843     -45.557 -11.749  12.000  1.00  0.00           H  
ATOM   3875  N   ARG C 844     -40.611 -10.660  13.704  1.00 66.54           N  
ATOM   3876  CA  ARG C 844     -39.427  -9.789  13.699  1.00 66.54           C  
ATOM   3877  C   ARG C 844     -38.136 -10.580  13.966  1.00 66.54           C  
ATOM   3878  O   ARG C 844     -37.070 -10.182  13.499  1.00 66.54           O  
ATOM   3879  CB  ARG C 844     -39.559  -8.734  14.820  1.00 66.54           C  
ATOM   3880  CG  ARG C 844     -40.644  -7.675  14.573  1.00 66.54           C  
ATOM   3881  CD  ARG C 844     -40.283  -6.703  13.443  1.00 66.54           C  
ATOM   3882  NE  ARG C 844     -41.249  -5.601  13.364  1.00 66.54           N  
ATOM   3883  CZ  ARG C 844     -41.399  -4.770  12.319  1.00 66.54           C  
ATOM   3884  NH1 ARG C 844     -40.651  -4.898  11.213  1.00 66.54           N1+
ATOM   3885  NH2 ARG C 844     -42.312  -3.794  12.384  1.00 66.54           N1+
ATOM   3886  H   ARG C 844     -41.150 -10.705  14.558  1.00  0.00           H  
ATOM   3887  HA  ARG C 844     -39.328  -9.304  12.728  1.00  0.00           H  
ATOM   3888  HB2 ARG C 844     -39.765  -9.234  15.766  1.00  0.00           H  
ATOM   3889  HB3 ARG C 844     -38.608  -8.218  14.968  1.00  0.00           H  
ATOM   3890  HG2 ARG C 844     -41.598  -8.155  14.354  1.00  0.00           H  
ATOM   3891  HG3 ARG C 844     -40.790  -7.108  15.494  1.00  0.00           H  
ATOM   3892  HD2 ARG C 844     -39.290  -6.282  13.601  1.00  0.00           H  
ATOM   3893  HD3 ARG C 844     -40.265  -7.232  12.490  1.00  0.00           H  
ATOM   3894  HE  ARG C 844     -41.808  -5.444  14.190  1.00  0.00           H  
ATOM   3895 HH11 ARG C 844     -39.959  -5.630  11.155  1.00  0.00           H  
ATOM   3896 HH12 ARG C 844     -40.771  -4.270  10.432  1.00  0.00           H  
ATOM   3897 HH21 ARG C 844     -42.884  -3.681  13.209  1.00  0.00           H  
ATOM   3898 HH22 ARG C 844     -42.439  -3.161  11.608  1.00  0.00           H  
ATOM   3899  N   ASN C 845     -38.250 -11.697  14.696  1.00 34.37           N  
ATOM   3900  CA  ASN C 845     -37.199 -12.664  14.991  1.00 34.37           C  
ATOM   3901  C   ASN C 845     -36.826 -13.472  13.729  1.00 34.37           C  
ATOM   3902  O   ASN C 845     -37.720 -13.703  12.884  1.00 34.37           O  
ATOM   3903  CB  ASN C 845     -37.774 -13.565  16.106  1.00 34.37           C  
ATOM   3904  CG  ASN C 845     -36.846 -14.676  16.589  1.00 34.37           C  
ATOM   3905  ND2 ASN C 845     -37.412 -15.874  16.743  1.00 34.37           N  
ATOM   3906  OD1 ASN C 845     -35.650 -14.471  16.788  1.00 34.37           O  
ATOM   3907  OXT ASN C 845     -35.637 -13.849  13.635  1.00 34.37           O1-
ATOM   3908  H   ASN C 845     -39.178 -11.942  15.010  1.00  0.00           H  
ATOM   3909  HA  ASN C 845     -36.315 -12.135  15.355  1.00  0.00           H  
ATOM   3910  HB2 ASN C 845     -38.023 -12.954  16.975  1.00  0.00           H  
ATOM   3911  HB3 ASN C 845     -38.712 -14.007  15.773  1.00  0.00           H  
ATOM   3912 HD21 ASN C 845     -38.393 -15.994  16.535  1.00  0.00           H  
ATOM   3913 HD22 ASN C 845     -36.857 -16.656  17.053  1.00  0.00           H  
TER    3914      ASN C 845 
HETATM 3915  C1  UNK Z 999     -22.814  -6.073  53.998  1.00  0.00           C  
HETATM 3916  N1  UNK Z 999     -22.417  -5.429  52.748  1.00  0.00           N  
HETATM 3917  O1  UNK Z 999     -19.795  -4.715  43.731  1.00  0.00           O  
HETATM 3918  S1  UNK Z 999     -18.816  -5.916  46.199  1.00  0.00           S  
HETATM 3919  C2  UNK Z 999     -24.068  -5.382  54.554  1.00  0.00           C  
HETATM 3920  N2  UNK Z 999     -21.223  -4.503  45.515  1.00  0.00           N  
HETATM 3921  C3  UNK Z 999     -23.054  -7.586  53.827  1.00  0.00           C  
HETATM 3922  N3  UNK Z 999     -20.638  -5.023  47.805  1.00  0.00           N  
HETATM 3923  C4  UNK Z 999     -21.269  -5.815  52.050  1.00  0.00           C  
HETATM 3924  N4  UNK Z 999     -20.335  -6.546  52.687  1.00  0.00           N  
HETATM 3925  C5  UNK Z 999     -19.967  -5.916  50.048  1.00  0.00           C  
HETATM 3926  N5  UNK Z 999     -19.061  -6.681  50.695  1.00  0.00           N  
HETATM 3927  C6  UNK Z 999     -21.122  -5.442  50.704  1.00  0.00           C  
HETATM 3928  N6  UNK Z 999     -22.010  -3.915  42.125  1.00  0.00           N  
HETATM 3929  C7  UNK Z 999     -19.722  -5.711  48.616  1.00  0.00           C  
HETATM 3930  C8  UNK Z 999     -20.342  -5.077  46.500  1.00  0.00           C  
HETATM 3931  C9  UNK Z 999     -20.825  -4.262  44.231  1.00  0.00           C  
HETATM 3932  C10 UNK Z 999     -21.692  -3.407  43.340  1.00  0.00           C  
HETATM 3933  C11 UNK Z 999     -18.658  -6.199  47.898  1.00  0.00           C  
HETATM 3934  C12 UNK Z 999     -22.600  -4.202  45.951  1.00  0.00           C  
HETATM 3935  C13 UNK Z 999     -19.283  -6.939  51.979  1.00  0.00           C  
HETATM 3936  C14 UNK Z 999     -22.067  -2.099  43.728  1.00  0.00           C  
HETATM 3937  C15 UNK Z 999     -22.726  -3.152  41.269  1.00  0.00           C  
HETATM 3938  C16 UNK Z 999     -22.817  -1.312  42.832  1.00  0.00           C  
HETATM 3939  C17 UNK Z 999     -23.149  -1.845  41.574  1.00  0.00           C  
HETATM 3940  F1  UNK Z 999     -23.853  -1.117  40.674  1.00  0.00           F  
HETATM 3941  H1  UNK Z 999     -22.012  -5.935  54.725  1.00  0.00           H  
HETATM 3942  H2  UNK Z 999     -23.142  -4.944  52.225  1.00  0.00           H  
HETATM 3943  H3  UNK Z 999     -24.908  -5.480  53.866  1.00  0.00           H  
HETATM 3944  H4  UNK Z 999     -23.617  -7.802  52.920  1.00  0.00           H  
HETATM 3945  H5  UNK Z 999     -22.117  -8.137  53.755  1.00  0.00           H  
HETATM 3946  H6  UNK Z 999     -23.597  -8.005  54.675  1.00  0.00           H  
HETATM 3947  H7  UNK Z 999     -23.896  -4.319  54.720  1.00  0.00           H  
HETATM 3948  H8  UNK Z 999     -24.367  -5.815  55.510  1.00  0.00           H  
HETATM 3949  H9  UNK Z 999     -21.869  -4.858  50.186  1.00  0.00           H  
HETATM 3950  H10 UNK Z 999     -17.821  -6.764  48.276  1.00  0.00           H  
HETATM 3951  H11 UNK Z 999     -22.950  -4.921  46.691  1.00  0.00           H  
HETATM 3952  H12 UNK Z 999     -23.334  -4.249  45.146  1.00  0.00           H  
HETATM 3953  H13 UNK Z 999     -22.649  -3.212  46.403  1.00  0.00           H  
HETATM 3954  H14 UNK Z 999     -18.542  -7.533  52.493  1.00  0.00           H  
HETATM 3955  H15 UNK Z 999     -21.776  -1.697  44.688  1.00  0.00           H  
HETATM 3956  H16 UNK Z 999     -22.958  -3.592  40.310  1.00  0.00           H  
HETATM 3957  H17 UNK Z 999     -23.124  -0.313  43.101  1.00  0.00           H  
CONECT 3915 3916 3919 3921 3941
CONECT 3916 3915 3923 3942
CONECT 3917 3931
CONECT 3917 3931
CONECT 3918 3930
CONECT 3918 3930
CONECT 3918 3930
CONECT 3918 3930
CONECT 3918 3933
CONECT 3918 3933
CONECT 3918 3933
CONECT 3918 3933
CONECT 3919 3915 3943 3947 3948
CONECT 3920 3930 3931 3934
CONECT 3921 3915 3944 3945 3946
CONECT 3922 3929
CONECT 3922 3929
CONECT 3922 3929
CONECT 3922 3929
CONECT 3922 3930
CONECT 3922 3930
CONECT 3922 3930
CONECT 3922 3930
CONECT 3923 3916
CONECT 3923 3924
CONECT 3923 3924
CONECT 3923 3924
CONECT 3923 3924
CONECT 3923 3927
CONECT 3923 3927
CONECT 3923 3927
CONECT 3923 3927
CONECT 3924 3923
CONECT 3924 3923
CONECT 3924 3923
CONECT 3924 3923
CONECT 3924 3935
CONECT 3924 3935
CONECT 3924 3935
CONECT 3924 3935
CONECT 3925 3926
CONECT 3925 3926
CONECT 3925 3926
CONECT 3925 3926
CONECT 3925 3927
CONECT 3925 3927
CONECT 3925 3927
CONECT 3925 3927
CONECT 3925 3929
CONECT 3926 3925
CONECT 3926 3925
CONECT 3926 3925
CONECT 3926 3925
CONECT 3926 3935
CONECT 3926 3935
CONECT 3926 3935
CONECT 3926 3935
CONECT 3927 3923
CONECT 3927 3923
CONECT 3927 3923
CONECT 3927 3923
CONECT 3927 3925
CONECT 3927 3925
CONECT 3927 3925
CONECT 3927 3925
CONECT 3927 3949
CONECT 3928 3932
CONECT 3928 3932
CONECT 3928 3932
CONECT 3928 3932
CONECT 3928 3937
CONECT 3928 3937
CONECT 3928 3937
CONECT 3928 3937
CONECT 3929 3922
CONECT 3929 3922
CONECT 3929 3922
CONECT 3929 3922
CONECT 3929 3925
CONECT 3929 3933
CONECT 3929 3933
CONECT 3929 3933
CONECT 3929 3933
CONECT 3930 3918
CONECT 3930 3918
CONECT 3930 3918
CONECT 3930 3918
CONECT 3930 3920
CONECT 3930 3922
CONECT 3930 3922
CONECT 3930 3922
CONECT 3930 3922
CONECT 3931 3917
CONECT 3931 3917
CONECT 3931 3920 3932
CONECT 3932 3928
CONECT 3932 3928
CONECT 3932 3928
CONECT 3932 3928
CONECT 3932 3931
CONECT 3932 3936
CONECT 3932 3936
CONECT 3932 3936
CONECT 3932 3936
CONECT 3933 3918
CONECT 3933 3918
CONECT 3933 3918
CONECT 3933 3918
CONECT 3933 3929
CONECT 3933 3929
CONECT 3933 3929
CONECT 3933 3929
CONECT 3933 3950
CONECT 3934 3920 3951 3952 3953
CONECT 3935 3924
CONECT 3935 3924
CONECT 3935 3924
CONECT 3935 3924
CONECT 3935 3926
CONECT 3935 3926
CONECT 3935 3926
CONECT 3935 3926
CONECT 3935 3954
CONECT 3936 3932
CONECT 3936 3932
CONECT 3936 3932
CONECT 3936 3932
CONECT 3936 3938
CONECT 3936 3938
CONECT 3936 3938
CONECT 3936 3938
CONECT 3936 3955
CONECT 3937 3928
CONECT 3937 3928
CONECT 3937 3928
CONECT 3937 3928
CONECT 3937 3939
CONECT 3937 3939
CONECT 3937 3939
CONECT 3937 3939
CONECT 3937 3956
CONECT 3938 3936
CONECT 3938 3936
CONECT 3938 3936
CONECT 3938 3936
CONECT 3938 3939
CONECT 3938 3939
CONECT 3938 3939
CONECT 3938 3939
CONECT 3938 3957
CONECT 3939 3937
CONECT 3939 3937
CONECT 3939 3937
CONECT 3939 3937
CONECT 3939 3938
CONECT 3939 3938
CONECT 3939 3938
CONECT 3939 3938
CONECT 3939 3940
CONECT 3940 3939
CONECT 3941 3915
CONECT 3942 3916
CONECT 3943 3919
CONECT 3944 3921
CONECT 3945 3921
CONECT 3946 3921
CONECT 3947 3919
CONECT 3948 3919
CONECT 3949 3927
CONECT 3950 3933
CONECT 3951 3934
CONECT 3952 3934
CONECT 3953 3934
CONECT 3954 3935
CONECT 3955 3936
CONECT 3956 3937
CONECT 3957 3938
END
