# Supplementary material for: Selective Negative Allosteric Modulation Of Metabotropic Glutamate Receptors – A Structural Perspective of Ligands and Mutants
Source: Sci Rep. 2015 Sep 11;5:13869. doi: 10.1038/srep13869 (PMC4566082; doi:10.1038/srep13869)
Supplement: Supplementary Dataset 1 [file srep13869-s2.zip › mglu2-model_ifd-ro5488608.pdb]

ATOM      1  C   ACE A 555     -34.610 -13.026  69.316  1.00  0.00           C  
ATOM      2  O   ACE A 555     -35.022 -12.878  70.460  1.00  0.00           O  
ATOM      3  CH3 ACE A 555     -34.794 -14.378  68.647  1.00  0.00           C  
ATOM      4 1H   ACE A 555     -35.036 -15.147  69.382  1.00  0.00           H  
ATOM      5 2H   ACE A 555     -35.605 -14.330  67.920  1.00  0.00           H  
ATOM      6 3H   ACE A 555     -33.882 -14.678  68.129  1.00  0.00           H  
ATOM      7  N   LEU A 556     -33.991 -12.065  68.611  1.00101.05           N  
ATOM      8  CA  LEU A 556     -33.679 -10.705  69.074  1.00101.05           C  
ATOM      9  C   LEU A 556     -33.332  -9.738  67.936  1.00101.05           C  
ATOM     10  O   LEU A 556     -33.788  -8.598  67.977  1.00101.05           O  
ATOM     11  CB  LEU A 556     -32.560 -10.670  70.143  1.00101.05           C  
ATOM     12  CG  LEU A 556     -32.909 -11.170  71.553  1.00101.05           C  
ATOM     13  CD1 LEU A 556     -31.708 -10.998  72.484  1.00101.05           C  
ATOM     14  CD2 LEU A 556     -34.156 -10.482  72.143  1.00101.05           C  
ATOM     15  HA  LEU A 556     -34.599 -10.301  69.494  1.00  0.00           H  
ATOM     16  HB2 LEU A 556     -31.702 -11.247  69.809  1.00  0.00           H  
ATOM     17  HB3 LEU A 556     -32.203  -9.643  70.245  1.00  0.00           H  
ATOM     18  HG  LEU A 556     -33.054 -12.245  71.534  1.00  0.00           H  
ATOM     19 HD11 LEU A 556     -31.916 -11.409  73.472  1.00  0.00           H  
ATOM     20 HD12 LEU A 556     -30.828 -11.513  72.096  1.00  0.00           H  
ATOM     21 HD13 LEU A 556     -31.450  -9.947  72.611  1.00  0.00           H  
ATOM     22 HD21 LEU A 556     -34.339 -10.828  73.160  1.00  0.00           H  
ATOM     23 HD22 LEU A 556     -34.019  -9.402  72.186  1.00  0.00           H  
ATOM     24 HD23 LEU A 556     -35.071 -10.670  71.585  1.00  0.00           H  
ATOM     25  H2  LEU A 556     -33.697 -12.296  67.674  1.00  0.00           H  
ATOM     26  N   PRO A 557     -32.533 -10.124  66.917  1.00279.21           N  
ATOM     27  CA  PRO A 557     -32.396  -9.329  65.691  1.00279.21           C  
ATOM     28  C   PRO A 557     -33.719  -9.219  64.906  1.00279.21           C  
ATOM     29  O   PRO A 557     -33.800  -8.408  63.996  1.00279.21           O  
ATOM     30  CB  PRO A 557     -31.350 -10.056  64.833  1.00279.21           C  
ATOM     31  CG  PRO A 557     -30.684 -11.074  65.742  1.00279.21           C  
ATOM     32  CD  PRO A 557     -31.586 -11.235  66.953  1.00279.21           C  
ATOM     33  HA  PRO A 557     -32.038  -8.330  65.948  1.00  0.00           H  
ATOM     34  HB2 PRO A 557     -31.802 -10.578  63.987  1.00  0.00           H  
ATOM     35  HB3 PRO A 557     -30.620  -9.358  64.418  1.00  0.00           H  
ATOM     36  HG2 PRO A 557     -30.509 -12.023  65.234  1.00  0.00           H  
ATOM     37  HG3 PRO A 557     -29.719 -10.704  66.075  1.00  0.00           H  
ATOM     38  HD2 PRO A 557     -32.106 -12.190  66.885  1.00  0.00           H  
ATOM     39  HD3 PRO A 557     -30.971 -11.232  67.849  1.00  0.00           H  
ATOM     40  N   GLN A 558     -34.742 -10.015  65.258  1.00303.01           N  
ATOM     41  CA  GLN A 558     -36.055 -10.125  64.638  1.00303.01           C  
ATOM     42  C   GLN A 558     -36.956  -8.915  64.969  1.00303.01           C  
ATOM     43  O   GLN A 558     -38.032  -9.099  65.536  1.00303.01           O  
ATOM     44  CB  GLN A 558     -36.683 -11.429  65.205  1.00303.01           C  
ATOM     45  CG  GLN A 558     -37.919 -11.957  64.440  1.00303.01           C  
ATOM     46  CD  GLN A 558     -37.608 -12.741  63.163  1.00303.01           C  
ATOM     47  NE2 GLN A 558     -36.349 -13.133  62.954  1.00303.01           N  
ATOM     48  OE1 GLN A 558     -38.504 -13.007  62.367  1.00303.01           O  
ATOM     49  H   GLN A 558     -34.590 -10.612  66.056  1.00  0.00           H  
ATOM     50  HA  GLN A 558     -35.936 -10.199  63.557  1.00  0.00           H  
ATOM     51  HB2 GLN A 558     -35.926 -12.211  65.277  1.00  0.00           H  
ATOM     52  HB3 GLN A 558     -36.964 -11.272  66.248  1.00  0.00           H  
ATOM     53  HG2 GLN A 558     -38.448 -12.649  65.096  1.00  0.00           H  
ATOM     54  HG3 GLN A 558     -38.629 -11.167  64.237  1.00  0.00           H  
ATOM     55 HE21 GLN A 558     -35.628 -12.898  63.620  1.00  0.00           H  
ATOM     56 HE22 GLN A 558     -36.122 -13.649  62.117  1.00  0.00           H  
ATOM     57  N   GLU A 559     -36.551  -7.682  64.611  1.00299.70           N  
ATOM     58  CA  GLU A 559     -37.323  -6.444  64.790  1.00299.70           C  
ATOM     59  C   GLU A 559     -37.340  -5.675  63.453  1.00299.70           C  
ATOM     60  O   GLU A 559     -36.465  -4.863  63.169  1.00299.70           O  
ATOM     61  CB  GLU A 559     -36.795  -5.626  65.992  1.00299.70           C  
ATOM     62  CG  GLU A 559     -37.576  -5.842  67.309  1.00299.70           C  
ATOM     63  CD  GLU A 559     -37.501  -7.264  67.872  1.00299.70           C  
ATOM     64  OE1 GLU A 559     -36.404  -7.853  67.802  1.00299.70           O  
ATOM     65  OE2 GLU A 559     -38.549  -7.756  68.340  1.00299.70           O1-
ATOM     66  H   GLU A 559     -35.638  -7.595  64.185  1.00  0.00           H  
ATOM     67  HA  GLU A 559     -38.361  -6.688  65.009  1.00  0.00           H  
ATOM     68  HB2 GLU A 559     -35.730  -5.813  66.143  1.00  0.00           H  
ATOM     69  HB3 GLU A 559     -36.864  -4.561  65.767  1.00  0.00           H  
ATOM     70  HG2 GLU A 559     -37.190  -5.167  68.072  1.00  0.00           H  
ATOM     71  HG3 GLU A 559     -38.623  -5.573  67.163  1.00  0.00           H  
ATOM     72  N   TYR A 560     -38.335  -6.023  62.626  1.00465.28           N  
ATOM     73  CA  TYR A 560     -38.604  -5.811  61.203  1.00465.28           C  
ATOM     74  C   TYR A 560     -40.125  -5.767  61.000  1.00465.28           C  
ATOM     75  O   TYR A 560     -40.806  -5.378  61.923  1.00465.28           O  
ATOM     76  CB  TYR A 560     -37.866  -6.841  60.330  1.00465.28           C  
ATOM     77  CG  TYR A 560     -36.384  -6.573  60.307  1.00465.28           C  
ATOM     78  CD1 TYR A 560     -35.548  -7.121  61.301  1.00465.28           C  
ATOM     79  CD2 TYR A 560     -35.838  -5.728  59.329  1.00465.28           C  
ATOM     80  CE1 TYR A 560     -34.196  -6.744  61.375  1.00465.28           C  
ATOM     81  CE2 TYR A 560     -34.464  -5.455  59.368  1.00465.28           C  
ATOM     82  CZ  TYR A 560     -33.649  -5.907  60.403  1.00465.28           C  
ATOM     83  OH  TYR A 560     -32.331  -5.558  60.442  1.00465.28           O  
ATOM     84  H   TYR A 560     -39.010  -6.639  63.052  1.00  0.00           H  
ATOM     85  HA  TYR A 560     -38.229  -4.833  60.922  1.00  0.00           H  
ATOM     86  HB2 TYR A 560     -38.051  -7.856  60.684  1.00  0.00           H  
ATOM     87  HB3 TYR A 560     -38.215  -6.809  59.297  1.00  0.00           H  
ATOM     88  HD1 TYR A 560     -35.956  -7.790  62.041  1.00  0.00           H  
ATOM     89  HD2 TYR A 560     -36.454  -5.309  58.546  1.00  0.00           H  
ATOM     90  HE1 TYR A 560     -33.543  -7.106  62.145  1.00  0.00           H  
ATOM     91  HE2 TYR A 560     -33.986  -4.927  58.597  1.00  0.00           H  
ATOM     92  HH  TYR A 560     -31.872  -5.940  61.174  1.00  0.00           H  
ATOM     93  N   ILE A 561     -40.662  -6.063  59.806  1.00579.99           N  
ATOM     94  CA  ILE A 561     -41.998  -5.742  59.257  1.00579.99           C  
ATOM     95  C   ILE A 561     -43.245  -5.842  60.140  1.00579.99           C  
ATOM     96  O   ILE A 561     -43.892  -4.832  60.415  1.00579.99           O  
ATOM     97  CB  ILE A 561     -42.187  -6.466  57.916  1.00579.99           C  
ATOM     98  CG1 ILE A 561     -43.565  -6.194  57.239  1.00579.99           C  
ATOM     99  CG2 ILE A 561     -41.896  -7.982  58.096  1.00579.99           C  
ATOM    100  CD1 ILE A 561     -43.833  -4.750  56.789  1.00579.99           C  
ATOM    101  H   ILE A 561     -40.000  -6.374  59.110  1.00  0.00           H  
ATOM    102  HA  ILE A 561     -41.959  -4.685  59.018  1.00  0.00           H  
ATOM    103  HB  ILE A 561     -41.432  -6.065  57.239  1.00  0.00           H  
ATOM    104 HG12 ILE A 561     -43.677  -6.811  56.355  1.00  0.00           H  
ATOM    105 HG13 ILE A 561     -44.386  -6.524  57.875  1.00  0.00           H  
ATOM    106 HG21 ILE A 561     -42.427  -8.594  57.371  1.00  0.00           H  
ATOM    107 HG22 ILE A 561     -40.831  -8.185  57.982  1.00  0.00           H  
ATOM    108 HG23 ILE A 561     -42.168  -8.392  59.064  1.00  0.00           H  
ATOM    109 HD11 ILE A 561     -44.890  -4.629  56.552  1.00  0.00           H  
ATOM    110 HD12 ILE A 561     -43.601  -4.017  57.561  1.00  0.00           H  
ATOM    111 HD13 ILE A 561     -43.298  -4.510  55.873  1.00  0.00           H  
ATOM    112  N   ARG A 562     -43.628  -7.072  60.512  1.00272.96           N  
ATOM    113  CA  ARG A 562     -44.753  -7.365  61.391  1.00272.96           C  
ATOM    114  C   ARG A 562     -44.477  -6.776  62.774  1.00272.96           C  
ATOM    115  O   ARG A 562     -45.380  -6.286  63.448  1.00272.96           O  
ATOM    116  CB  ARG A 562     -44.931  -8.894  61.465  1.00272.96           C  
ATOM    117  CG  ARG A 562     -45.938  -9.348  62.535  1.00272.96           C  
ATOM    118  CD  ARG A 562     -46.292 -10.835  62.431  1.00272.96           C  
ATOM    119  NE  ARG A 562     -47.411 -11.016  61.511  1.00272.96           N  
ATOM    120  CZ  ARG A 562     -48.672 -10.644  61.775  1.00272.96           C  
ATOM    121  NH1 ARG A 562     -49.016 -10.109  62.958  1.00272.96           N1+
ATOM    122  NH2 ARG A 562     -49.606 -10.803  60.831  1.00272.96           N1+
ATOM    123  H   ARG A 562     -43.069  -7.853  60.204  1.00  0.00           H  
ATOM    124  HA  ARG A 562     -45.658  -6.908  60.987  1.00  0.00           H  
ATOM    125  HB2 ARG A 562     -45.262  -9.247  60.488  1.00  0.00           H  
ATOM    126  HB3 ARG A 562     -43.971  -9.378  61.643  1.00  0.00           H  
ATOM    127  HG2 ARG A 562     -45.569  -9.145  63.539  1.00  0.00           H  
ATOM    128  HG3 ARG A 562     -46.836  -8.738  62.435  1.00  0.00           H  
ATOM    129  HD2 ARG A 562     -45.447 -11.425  62.075  1.00  0.00           H  
ATOM    130  HD3 ARG A 562     -46.577 -11.235  63.405  1.00  0.00           H  
ATOM    131  HE  ARG A 562     -47.188 -11.395  60.602  1.00  0.00           H  
ATOM    132 HH11 ARG A 562     -48.318  -9.981  63.675  1.00  0.00           H  
ATOM    133 HH12 ARG A 562     -49.968  -9.825  63.139  1.00  0.00           H  
ATOM    134 HH21 ARG A 562     -49.364 -11.194  59.932  1.00  0.00           H  
ATOM    135 HH22 ARG A 562     -50.563 -10.535  61.008  1.00  0.00           H  
ATOM    136  N   TRP A 563     -43.188  -6.798  63.132  1.00251.90           N  
ATOM    137  CA  TRP A 563     -42.571  -6.245  64.317  1.00251.90           C  
ATOM    138  C   TRP A 563     -42.552  -4.686  64.252  1.00251.90           C  
ATOM    139  O   TRP A 563     -42.337  -4.058  65.283  1.00251.90           O  
ATOM    140  CB  TRP A 563     -41.149  -6.902  64.476  1.00251.90           C  
ATOM    141  CG  TRP A 563     -40.867  -8.239  63.781  1.00251.90           C  
ATOM    142  CD1 TRP A 563     -39.742  -8.642  63.135  1.00251.90           C  
ATOM    143  CD2 TRP A 563     -41.728  -9.413  63.704  1.00251.90           C  
ATOM    144  CE2 TRP A 563     -41.098 -10.412  62.897  1.00251.90           C  
ATOM    145  CE3 TRP A 563     -42.973  -9.750  64.269  1.00251.90           C  
ATOM    146  NE1 TRP A 563     -39.902  -9.864  62.544  1.00251.90           N  
ATOM    147  CZ2 TRP A 563     -41.683 -11.653  62.624  1.00251.90           C  
ATOM    148  CZ3 TRP A 563     -43.553 -11.008  64.032  1.00251.90           C  
ATOM    149  CH2 TRP A 563     -42.927 -11.949  63.196  1.00251.90           C  
ATOM    150  H   TRP A 563     -42.549  -7.212  62.469  1.00  0.00           H  
ATOM    151  HA  TRP A 563     -43.184  -6.539  65.170  1.00  0.00           H  
ATOM    152  HB2 TRP A 563     -40.379  -6.187  64.207  1.00  0.00           H  
ATOM    153  HB3 TRP A 563     -40.985  -7.074  65.541  1.00  0.00           H  
ATOM    154  HD1 TRP A 563     -38.807  -8.154  63.065  1.00  0.00           H  
ATOM    155  HE1 TRP A 563     -39.177 -10.322  62.009  1.00  0.00           H  
ATOM    156  HE3 TRP A 563     -43.474  -9.046  64.916  1.00  0.00           H  
ATOM    157  HZ2 TRP A 563     -41.175 -12.377  62.005  1.00  0.00           H  
ATOM    158  HZ3 TRP A 563     -44.490 -11.256  64.507  1.00  0.00           H  
ATOM    159  HH2 TRP A 563     -43.389 -12.909  63.017  1.00  0.00           H  
ATOM    160  N   GLY A 564     -42.833  -4.064  63.082  1.00 59.82           N  
ATOM    161  CA  GLY A 564     -42.921  -2.625  62.830  1.00 59.82           C  
ATOM    162  C   GLY A 564     -42.056  -2.024  61.697  1.00 59.82           C  
ATOM    163  O   GLY A 564     -42.356  -0.896  61.312  1.00 59.82           O  
ATOM    164  H   GLY A 564     -43.015  -4.657  62.284  1.00  0.00           H  
ATOM    165  HA2 GLY A 564     -43.966  -2.407  62.603  1.00  0.00           H  
ATOM    166  HA3 GLY A 564     -42.692  -2.067  63.739  1.00  0.00           H  
ATOM    167  N   ASP A 565     -41.025  -2.698  61.145  1.00 86.60           N  
ATOM    168  CA  ASP A 565     -40.095  -2.121  60.151  1.00 86.60           C  
ATOM    169  C   ASP A 565     -40.117  -2.842  58.795  1.00 86.60           C  
ATOM    170  O   ASP A 565     -39.488  -3.881  58.600  1.00 86.60           O  
ATOM    171  CB  ASP A 565     -38.672  -1.915  60.726  1.00 86.60           C  
ATOM    172  CG  ASP A 565     -37.625  -1.491  59.680  1.00 86.60           C  
ATOM    173  OD1 ASP A 565     -38.014  -0.808  58.703  1.00 86.60           O  
ATOM    174  OD2 ASP A 565     -36.446  -1.850  59.877  1.00 86.60           O1-
ATOM    175  H   ASP A 565     -40.832  -3.633  61.483  1.00  0.00           H  
ATOM    176  HA  ASP A 565     -40.419  -1.104  59.923  1.00  0.00           H  
ATOM    177  HB2 ASP A 565     -38.710  -1.130  61.482  1.00  0.00           H  
ATOM    178  HB3 ASP A 565     -38.321  -2.795  61.255  1.00  0.00           H  
ATOM    179  N   ALA A 566     -40.788  -2.203  57.833  1.00 91.50           N  
ATOM    180  CA  ALA A 566     -41.100  -2.734  56.524  1.00 91.50           C  
ATOM    181  C   ALA A 566     -39.943  -2.981  55.570  1.00 91.50           C  
ATOM    182  O   ALA A 566     -40.196  -3.657  54.576  1.00 91.50           O  
ATOM    183  CB  ALA A 566     -42.084  -1.774  55.837  1.00 91.50           C  
ATOM    184  H   ALA A 566     -41.204  -1.314  58.071  1.00  0.00           H  
ATOM    185  HA  ALA A 566     -41.536  -3.709  56.690  1.00  0.00           H  
ATOM    186  HB1 ALA A 566     -42.418  -2.155  54.871  1.00  0.00           H  
ATOM    187  HB2 ALA A 566     -42.977  -1.632  56.447  1.00  0.00           H  
ATOM    188  HB3 ALA A 566     -41.639  -0.792  55.672  1.00  0.00           H  
ATOM    189  N   TRP A 567     -38.724  -2.450  55.794  1.00168.81           N  
ATOM    190  CA  TRP A 567     -37.691  -2.511  54.759  1.00168.81           C  
ATOM    191  C   TRP A 567     -37.405  -3.940  54.304  1.00168.81           C  
ATOM    192  O   TRP A 567     -37.509  -4.143  53.111  1.00168.81           O  
ATOM    193  CB  TRP A 567     -36.397  -1.743  55.079  1.00168.81           C  
ATOM    194  CG  TRP A 567     -35.283  -2.499  55.731  1.00168.81           C  
ATOM    195  CD1 TRP A 567     -34.907  -2.328  57.010  1.00168.81           C  
ATOM    196  CD2 TRP A 567     -34.395  -3.529  55.177  1.00168.81           C  
ATOM    197  CE2 TRP A 567     -33.569  -4.002  56.233  1.00168.81           C  
ATOM    198  CE3 TRP A 567     -34.188  -4.116  53.903  1.00168.81           C  
ATOM    199  NE1 TRP A 567     -33.842  -3.144  57.273  1.00168.81           N  
ATOM    200  CZ2 TRP A 567     -32.670  -5.068  56.081  1.00168.81           C  
ATOM    201  CZ3 TRP A 567     -33.231  -5.142  53.734  1.00168.81           C  
ATOM    202  CH2 TRP A 567     -32.502  -5.640  54.817  1.00168.81           C  
ATOM    203  H   TRP A 567     -38.547  -1.917  56.637  1.00  0.00           H  
ATOM    204  HA  TRP A 567     -38.131  -1.984  53.909  1.00  0.00           H  
ATOM    205  HB2 TRP A 567     -35.986  -1.351  54.148  1.00  0.00           H  
ATOM    206  HB3 TRP A 567     -36.635  -0.865  55.681  1.00  0.00           H  
ATOM    207  HD1 TRP A 567     -35.352  -1.615  57.686  1.00  0.00           H  
ATOM    208  HE1 TRP A 567     -33.393  -3.154  58.179  1.00  0.00           H  
ATOM    209  HE3 TRP A 567     -34.746  -3.754  53.054  1.00  0.00           H  
ATOM    210  HZ2 TRP A 567     -32.077  -5.407  56.919  1.00  0.00           H  
ATOM    211  HZ3 TRP A 567     -32.974  -5.575  52.789  1.00  0.00           H  
ATOM    212  HH2 TRP A 567     -31.781  -6.431  54.670  1.00  0.00           H  
ATOM    213  N   ALA A 568     -37.122  -4.896  55.216  1.00153.81           N  
ATOM    214  CA  ALA A 568     -36.644  -6.247  54.904  1.00153.81           C  
ATOM    215  C   ALA A 568     -37.626  -7.106  54.115  1.00153.81           C  
ATOM    216  O   ALA A 568     -37.161  -7.978  53.387  1.00153.81           O  
ATOM    217  CB  ALA A 568     -36.246  -6.990  56.183  1.00153.81           C  
ATOM    218  H   ALA A 568     -37.111  -4.622  56.188  1.00  0.00           H  
ATOM    219  HA  ALA A 568     -35.756  -6.161  54.282  1.00  0.00           H  
ATOM    220  HB1 ALA A 568     -35.935  -8.014  55.982  1.00  0.00           H  
ATOM    221  HB2 ALA A 568     -35.406  -6.492  56.666  1.00  0.00           H  
ATOM    222  HB3 ALA A 568     -37.072  -7.030  56.893  1.00  0.00           H  
ATOM    223  N   VAL A 569     -38.942  -6.833  54.152  1.00213.59           N  
ATOM    224  CA  VAL A 569     -39.865  -7.510  53.237  1.00213.59           C  
ATOM    225  C   VAL A 569     -39.705  -7.017  51.806  1.00213.59           C  
ATOM    226  O   VAL A 569     -39.837  -7.819  50.891  1.00213.59           O  
ATOM    227  CB  VAL A 569     -41.343  -7.370  53.630  1.00213.59           C  
ATOM    228  CG1 VAL A 569     -41.553  -8.075  54.953  1.00213.59           C  
ATOM    229  CG2 VAL A 569     -41.943  -5.955  53.648  1.00213.59           C  
ATOM    230  H   VAL A 569     -39.288  -6.079  54.729  1.00  0.00           H  
ATOM    231  HA  VAL A 569     -39.626  -8.576  53.237  1.00  0.00           H  
ATOM    232  HB  VAL A 569     -41.918  -7.932  52.892  1.00  0.00           H  
ATOM    233 HG11 VAL A 569     -42.611  -8.159  55.181  1.00  0.00           H  
ATOM    234 HG12 VAL A 569     -41.168  -9.095  54.920  1.00  0.00           H  
ATOM    235 HG13 VAL A 569     -41.013  -7.558  55.736  1.00  0.00           H  
ATOM    236 HG21 VAL A 569     -41.666  -5.460  54.570  1.00  0.00           H  
ATOM    237 HG22 VAL A 569     -41.678  -5.333  52.796  1.00  0.00           H  
ATOM    238 HG23 VAL A 569     -43.031  -6.016  53.665  1.00  0.00           H  
ATOM    239  N   GLY A 570     -39.391  -5.728  51.618  1.00 77.91           N  
ATOM    240  CA  GLY A 570     -39.148  -5.080  50.337  1.00 77.91           C  
ATOM    241  C   GLY A 570     -38.151  -5.831  49.442  1.00 77.91           C  
ATOM    242  O   GLY A 570     -38.549  -6.258  48.362  1.00 77.91           O  
ATOM    243  H   GLY A 570     -39.274  -5.151  52.440  1.00  0.00           H  
ATOM    244  HA2 GLY A 570     -40.098  -4.963  49.814  1.00  0.00           H  
ATOM    245  HA3 GLY A 570     -38.769  -4.075  50.523  1.00  0.00           H  
ATOM    246  N   PRO A 571     -36.893  -6.069  49.871  1.00133.68           N  
ATOM    247  CA  PRO A 571     -35.905  -6.798  49.103  1.00133.68           C  
ATOM    248  C   PRO A 571     -36.194  -8.289  49.030  1.00133.68           C  
ATOM    249  O   PRO A 571     -35.729  -8.918  48.093  1.00133.68           O  
ATOM    250  CB  PRO A 571     -34.552  -6.585  49.759  1.00133.68           C  
ATOM    251  CG  PRO A 571     -34.887  -6.148  51.150  1.00133.68           C  
ATOM    252  CD  PRO A 571     -36.303  -5.628  51.101  1.00133.68           C  
ATOM    253  HA  PRO A 571     -35.862  -6.327  48.135  1.00  0.00           H  
ATOM    254  HB2 PRO A 571     -33.901  -7.460  49.755  1.00  0.00           H  
ATOM    255  HB3 PRO A 571     -34.020  -5.788  49.237  1.00  0.00           H  
ATOM    256  HG2 PRO A 571     -34.758  -6.943  51.884  1.00  0.00           H  
ATOM    257  HG3 PRO A 571     -34.252  -5.297  51.354  1.00  0.00           H  
ATOM    258  HD2 PRO A 571     -36.858  -6.034  51.921  1.00  0.00           H  
ATOM    259  HD3 PRO A 571     -36.300  -4.538  51.105  1.00  0.00           H  
ATOM    260  N   VAL A 572     -36.952  -8.869  49.975  1.00 59.17           N  
ATOM    261  CA  VAL A 572     -37.356 -10.267  49.876  1.00 59.17           C  
ATOM    262  C   VAL A 572     -38.348 -10.418  48.722  1.00 59.17           C  
ATOM    263  O   VAL A 572     -38.121 -11.265  47.865  1.00 59.17           O  
ATOM    264  CB  VAL A 572     -37.951 -10.781  51.203  1.00 59.17           C  
ATOM    265  CG1 VAL A 572     -38.539 -12.202  51.068  1.00 59.17           C  
ATOM    266  CG2 VAL A 572     -36.883 -10.788  52.309  1.00 59.17           C  
ATOM    267  H   VAL A 572     -37.305  -8.320  50.746  1.00  0.00           H  
ATOM    268  HA  VAL A 572     -36.475 -10.873  49.647  1.00  0.00           H  
ATOM    269  HB  VAL A 572     -38.752 -10.113  51.517  1.00  0.00           H  
ATOM    270 HG11 VAL A 572     -38.832 -12.594  52.042  1.00  0.00           H  
ATOM    271 HG12 VAL A 572     -39.432 -12.224  50.443  1.00  0.00           H  
ATOM    272 HG13 VAL A 572     -37.812 -12.895  50.640  1.00  0.00           H  
ATOM    273 HG21 VAL A 572     -37.337 -10.843  53.299  1.00  0.00           H  
ATOM    274 HG22 VAL A 572     -36.221 -11.648  52.203  1.00  0.00           H  
ATOM    275 HG23 VAL A 572     -36.238  -9.914  52.276  1.00  0.00           H  
ATOM    276  N   THR A 573     -39.395  -9.576  48.664  1.00 89.62           N  
ATOM    277  CA  THR A 573     -40.371  -9.573  47.578  1.00 89.62           C  
ATOM    278  C   THR A 573     -39.715  -9.243  46.236  1.00 89.62           C  
ATOM    279  O   THR A 573     -39.957  -9.976  45.285  1.00 89.62           O  
ATOM    280  CB  THR A 573     -41.557  -8.625  47.856  1.00 89.62           C  
ATOM    281  CG2 THR A 573     -42.355  -8.992  49.113  1.00 89.62           C  
ATOM    282  OG1 THR A 573     -41.174  -7.265  47.885  1.00 89.62           O  
ATOM    283  H   THR A 573     -39.515  -8.900  49.408  1.00  0.00           H  
ATOM    284  HA  THR A 573     -40.772 -10.587  47.508  1.00  0.00           H  
ATOM    285  HB  THR A 573     -42.248  -8.709  47.015  1.00  0.00           H  
ATOM    286  HG1 THR A 573     -40.532  -7.142  48.569  1.00  0.00           H  
ATOM    287 HG21 THR A 573     -43.184  -8.300  49.266  1.00  0.00           H  
ATOM    288 HG22 THR A 573     -42.782  -9.991  49.014  1.00  0.00           H  
ATOM    289 HG23 THR A 573     -41.757  -8.996  50.018  1.00  0.00           H  
ATOM    290  N   ILE A 574     -38.847  -8.213  46.155  1.00114.27           N  
ATOM    291  CA  ILE A 574     -38.163  -7.869  44.906  1.00114.27           C  
ATOM    292  C   ILE A 574     -37.219  -8.993  44.469  1.00114.27           C  
ATOM    293  O   ILE A 574     -37.115  -9.240  43.274  1.00114.27           O  
ATOM    294  CB  ILE A 574     -37.399  -6.515  44.988  1.00114.27           C  
ATOM    295  CG1 ILE A 574     -37.170  -5.891  43.596  1.00114.27           C  
ATOM    296  CG2 ILE A 574     -36.008  -6.609  45.627  1.00114.27           C  
ATOM    297  CD1 ILE A 574     -38.445  -5.490  42.853  1.00114.27           C  
ATOM    298  H   ILE A 574     -38.683  -7.634  46.969  1.00  0.00           H  
ATOM    299  HA  ILE A 574     -38.952  -7.791  44.159  1.00  0.00           H  
ATOM    300  HB  ILE A 574     -38.001  -5.823  45.580  1.00  0.00           H  
ATOM    301 HG12 ILE A 574     -36.565  -4.990  43.713  1.00  0.00           H  
ATOM    302 HG13 ILE A 574     -36.583  -6.558  42.963  1.00  0.00           H  
ATOM    303 HG21 ILE A 574     -35.680  -5.646  46.018  1.00  0.00           H  
ATOM    304 HG22 ILE A 574     -36.005  -7.341  46.407  1.00  0.00           H  
ATOM    305 HG23 ILE A 574     -35.251  -6.941  44.915  1.00  0.00           H  
ATOM    306 HD11 ILE A 574     -38.199  -4.920  41.957  1.00  0.00           H  
ATOM    307 HD12 ILE A 574     -39.024  -6.354  42.527  1.00  0.00           H  
ATOM    308 HD13 ILE A 574     -39.086  -4.866  43.475  1.00  0.00           H  
ATOM    309  N   ALA A 575     -36.568  -9.681  45.423  1.00 26.93           N  
ATOM    310  CA  ALA A 575     -35.677 -10.795  45.149  1.00 26.93           C  
ATOM    311  C   ALA A 575     -36.446 -12.015  44.671  1.00 26.93           C  
ATOM    312  O   ALA A 575     -35.966 -12.690  43.767  1.00 26.93           O  
ATOM    313  CB  ALA A 575     -34.868 -11.176  46.388  1.00 26.93           C  
ATOM    314  H   ALA A 575     -36.690  -9.412  46.391  1.00  0.00           H  
ATOM    315  HA  ALA A 575     -35.001 -10.504  44.357  1.00  0.00           H  
ATOM    316  HB1 ALA A 575     -34.230 -12.030  46.177  1.00  0.00           H  
ATOM    317  HB2 ALA A 575     -34.206 -10.360  46.675  1.00  0.00           H  
ATOM    318  HB3 ALA A 575     -35.498 -11.434  47.240  1.00  0.00           H  
ATOM    319  N   CYS A 576     -37.648 -12.257  45.219  1.00 21.99           N  
ATOM    320  CA  CYS A 576     -38.556 -13.308  44.777  1.00 21.99           C  
ATOM    321  C   CYS A 576     -38.999 -13.040  43.339  1.00 21.99           C  
ATOM    322  O   CYS A 576     -38.813 -13.908  42.496  1.00 21.99           O  
ATOM    323  CB  CYS A 576     -39.797 -13.405  45.685  1.00 21.99           C  
ATOM    324  SG  CYS A 576     -39.364 -14.048  47.321  1.00 21.99           S  
ATOM    325  H   CYS A 576     -37.960 -11.657  45.972  1.00  0.00           H  
ATOM    326  HA  CYS A 576     -38.024 -14.262  44.799  1.00  0.00           H  
ATOM    327  HB2 CYS A 576     -40.293 -12.444  45.803  1.00  0.00           H  
ATOM    328  HB3 CYS A 576     -40.530 -14.087  45.252  1.00  0.00           H  
ATOM    329  HG  CYS A 576     -38.776 -12.927  47.755  1.00  0.00           H  
ATOM    330  N   LEU A 577     -39.489 -11.822  43.041  1.00 27.23           N  
ATOM    331  CA  LEU A 577     -39.885 -11.399  41.696  1.00 27.23           C  
ATOM    332  C   LEU A 577     -38.715 -11.443  40.714  1.00 27.23           C  
ATOM    333  O   LEU A 577     -38.887 -11.886  39.583  1.00 27.23           O  
ATOM    334  CB  LEU A 577     -40.443  -9.962  41.713  1.00 27.23           C  
ATOM    335  CG  LEU A 577     -41.739  -9.752  42.516  1.00 27.23           C  
ATOM    336  CD1 LEU A 577     -42.164  -8.278  42.445  1.00 27.23           C  
ATOM    337  CD2 LEU A 577     -42.875 -10.686  42.081  1.00 27.23           C  
ATOM    338  H   LEU A 577     -39.587 -11.146  43.788  1.00  0.00           H  
ATOM    339  HA  LEU A 577     -40.642 -12.091  41.325  1.00  0.00           H  
ATOM    340  HB2 LEU A 577     -39.680  -9.284  42.100  1.00  0.00           H  
ATOM    341  HB3 LEU A 577     -40.627  -9.642  40.686  1.00  0.00           H  
ATOM    342  HG  LEU A 577     -41.560  -9.980  43.559  1.00  0.00           H  
ATOM    343 HD11 LEU A 577     -43.050  -8.095  43.053  1.00  0.00           H  
ATOM    344 HD12 LEU A 577     -41.375  -7.623  42.815  1.00  0.00           H  
ATOM    345 HD13 LEU A 577     -42.394  -7.979  41.422  1.00  0.00           H  
ATOM    346 HD21 LEU A 577     -43.799 -10.449  42.611  1.00  0.00           H  
ATOM    347 HD22 LEU A 577     -43.074 -10.598  41.013  1.00  0.00           H  
ATOM    348 HD23 LEU A 577     -42.647 -11.730  42.299  1.00  0.00           H  
ATOM    349  N   GLY A 578     -37.528 -11.025  41.170  1.00 16.29           N  
ATOM    350  CA  GLY A 578     -36.289 -11.028  40.423  1.00 16.29           C  
ATOM    351  C   GLY A 578     -35.833 -12.436  40.065  1.00 16.29           C  
ATOM    352  O   GLY A 578     -35.459 -12.664  38.921  1.00 16.29           O  
ATOM    353  H   GLY A 578     -37.487 -10.654  42.112  1.00  0.00           H  
ATOM    354  HA2 GLY A 578     -36.386 -10.414  39.526  1.00  0.00           H  
ATOM    355  HA3 GLY A 578     -35.532 -10.569  41.052  1.00  0.00           H  
ATOM    356  N   ALA A 579     -35.925 -13.386  41.010  1.00 21.41           N  
ATOM    357  CA  ALA A 579     -35.613 -14.796  40.804  1.00 21.41           C  
ATOM    358  C   ALA A 579     -36.583 -15.439  39.812  1.00 21.41           C  
ATOM    359  O   ALA A 579     -36.129 -16.164  38.933  1.00 21.41           O  
ATOM    360  CB  ALA A 579     -35.676 -15.552  42.138  1.00 21.41           C  
ATOM    361  H   ALA A 579     -36.234 -13.113  41.935  1.00  0.00           H  
ATOM    362  HA  ALA A 579     -34.599 -14.872  40.406  1.00  0.00           H  
ATOM    363  HB1 ALA A 579     -35.444 -16.610  42.006  1.00  0.00           H  
ATOM    364  HB2 ALA A 579     -34.950 -15.149  42.846  1.00  0.00           H  
ATOM    365  HB3 ALA A 579     -36.660 -15.484  42.603  1.00  0.00           H  
ATOM    366  N   LEU A 580     -37.890 -15.130  39.907  1.00 29.03           N  
ATOM    367  CA  LEU A 580     -38.913 -15.611  38.979  1.00 29.03           C  
ATOM    368  C   LEU A 580     -38.702 -15.045  37.576  1.00 29.03           C  
ATOM    369  O   LEU A 580     -38.790 -15.798  36.612  1.00 29.03           O  
ATOM    370  CB  LEU A 580     -40.326 -15.210  39.447  1.00 29.03           C  
ATOM    371  CG  LEU A 580     -40.803 -15.851  40.763  1.00 29.03           C  
ATOM    372  CD1 LEU A 580     -42.208 -15.342  41.117  1.00 29.03           C  
ATOM    373  CD2 LEU A 580     -40.743 -17.383  40.750  1.00 29.03           C  
ATOM    374  H   LEU A 580     -38.189 -14.525  40.660  1.00  0.00           H  
ATOM    375  HA  LEU A 580     -38.837 -16.697  38.905  1.00  0.00           H  
ATOM    376  HB2 LEU A 580     -40.382 -14.125  39.547  1.00  0.00           H  
ATOM    377  HB3 LEU A 580     -41.046 -15.470  38.668  1.00  0.00           H  
ATOM    378  HG  LEU A 580     -40.147 -15.555  41.567  1.00  0.00           H  
ATOM    379 HD11 LEU A 580     -42.539 -15.740  42.077  1.00  0.00           H  
ATOM    380 HD12 LEU A 580     -42.225 -14.255  41.193  1.00  0.00           H  
ATOM    381 HD13 LEU A 580     -42.940 -15.637  40.365  1.00  0.00           H  
ATOM    382 HD21 LEU A 580     -41.168 -17.797  41.665  1.00  0.00           H  
ATOM    383 HD22 LEU A 580     -41.302 -17.794  39.910  1.00  0.00           H  
ATOM    384 HD23 LEU A 580     -39.718 -17.748  40.686  1.00  0.00           H  
ATOM    385  N   ALA A 581     -38.386 -13.744  37.467  1.00 21.27           N  
ATOM    386  CA  ALA A 581     -38.099 -13.069  36.209  1.00 21.27           C  
ATOM    387  C   ALA A 581     -36.824 -13.622  35.574  1.00 21.27           C  
ATOM    388  O   ALA A 581     -36.837 -13.911  34.385  1.00 21.27           O  
ATOM    389  CB  ALA A 581     -37.946 -11.560  36.444  1.00 21.27           C  
ATOM    390  H   ALA A 581     -38.350 -13.185  38.311  1.00  0.00           H  
ATOM    391  HA  ALA A 581     -38.934 -13.235  35.527  1.00  0.00           H  
ATOM    392  HB1 ALA A 581     -37.734 -11.034  35.512  1.00  0.00           H  
ATOM    393  HB2 ALA A 581     -38.864 -11.136  36.852  1.00  0.00           H  
ATOM    394  HB3 ALA A 581     -37.142 -11.336  37.146  1.00  0.00           H  
ATOM    395  N   THR A 582     -35.758 -13.843  36.363  1.00 22.14           N  
ATOM    396  CA  THR A 582     -34.496 -14.414  35.895  1.00 22.14           C  
ATOM    397  C   THR A 582     -34.697 -15.863  35.443  1.00 22.14           C  
ATOM    398  O   THR A 582     -34.166 -16.242  34.403  1.00 22.14           O  
ATOM    399  CB  THR A 582     -33.427 -14.391  37.008  1.00 22.14           C  
ATOM    400  CG2 THR A 582     -32.083 -14.993  36.556  1.00 22.14           C  
ATOM    401  OG1 THR A 582     -33.161 -13.057  37.382  1.00 22.14           O  
ATOM    402  H   THR A 582     -35.822 -13.590  37.341  1.00  0.00           H  
ATOM    403  HA  THR A 582     -34.143 -13.830  35.043  1.00  0.00           H  
ATOM    404  HB  THR A 582     -33.781 -14.923  37.893  1.00  0.00           H  
ATOM    405  HG1 THR A 582     -33.873 -12.755  37.931  1.00  0.00           H  
ATOM    406 HG21 THR A 582     -31.338 -14.882  37.340  1.00  0.00           H  
ATOM    407 HG22 THR A 582     -32.148 -16.061  36.348  1.00  0.00           H  
ATOM    408 HG23 THR A 582     -31.701 -14.499  35.662  1.00  0.00           H  
ATOM    409  N   LEU A 583     -35.473 -16.654  36.204  1.00 37.25           N  
ATOM    410  CA  LEU A 583     -35.785 -18.040  35.878  1.00 37.25           C  
ATOM    411  C   LEU A 583     -36.635 -18.114  34.610  1.00 37.25           C  
ATOM    412  O   LEU A 583     -36.390 -18.983  33.776  1.00 37.25           O  
ATOM    413  CB  LEU A 583     -36.537 -18.713  37.044  1.00 37.25           C  
ATOM    414  CG  LEU A 583     -36.784 -20.227  36.846  1.00 37.25           C  
ATOM    415  CD1 LEU A 583     -35.466 -21.021  36.844  1.00 37.25           C  
ATOM    416  CD2 LEU A 583     -37.750 -20.769  37.906  1.00 37.25           C  
ATOM    417  H   LEU A 583     -35.860 -16.280  37.061  1.00  0.00           H  
ATOM    418  HA  LEU A 583     -34.838 -18.551  35.701  1.00  0.00           H  
ATOM    419  HB2 LEU A 583     -35.969 -18.578  37.965  1.00  0.00           H  
ATOM    420  HB3 LEU A 583     -37.489 -18.205  37.205  1.00  0.00           H  
ATOM    421  HG  LEU A 583     -37.276 -20.399  35.889  1.00  0.00           H  
ATOM    422 HD11 LEU A 583     -35.658 -22.092  36.779  1.00  0.00           H  
ATOM    423 HD12 LEU A 583     -34.836 -20.762  35.994  1.00  0.00           H  
ATOM    424 HD13 LEU A 583     -34.893 -20.843  37.755  1.00  0.00           H  
ATOM    425 HD21 LEU A 583     -37.958 -21.828  37.747  1.00  0.00           H  
ATOM    426 HD22 LEU A 583     -37.340 -20.657  38.910  1.00  0.00           H  
ATOM    427 HD23 LEU A 583     -38.704 -20.241  37.876  1.00  0.00           H  
ATOM    428  N   PHE A 584     -37.590 -17.181  34.449  1.00 32.20           N  
ATOM    429  CA  PHE A 584     -38.412 -17.049  33.258  1.00 32.20           C  
ATOM    430  C   PHE A 584     -37.545 -16.756  32.037  1.00 32.20           C  
ATOM    431  O   PHE A 584     -37.697 -17.430  31.020  1.00 32.20           O  
ATOM    432  CB  PHE A 584     -39.464 -15.936  33.419  1.00 32.20           C  
ATOM    433  CG  PHE A 584     -40.297 -15.807  32.163  1.00 32.20           C  
ATOM    434  CD1 PHE A 584     -41.360 -16.703  31.959  1.00 32.20           C  
ATOM    435  CD2 PHE A 584     -39.931 -14.894  31.151  1.00 32.20           C  
ATOM    436  CE1 PHE A 584     -42.058 -16.695  30.742  1.00 32.20           C  
ATOM    437  CE2 PHE A 584     -40.620 -14.896  29.927  1.00 32.20           C  
ATOM    438  CZ  PHE A 584     -41.686 -15.798  29.730  1.00 32.20           C  
ATOM    439  H   PHE A 584     -37.744 -16.517  35.197  1.00  0.00           H  
ATOM    440  HA  PHE A 584     -38.928 -17.998  33.099  1.00  0.00           H  
ATOM    441  HB2 PHE A 584     -40.123 -16.162  34.258  1.00  0.00           H  
ATOM    442  HB3 PHE A 584     -39.005 -14.975  33.644  1.00  0.00           H  
ATOM    443  HD1 PHE A 584     -41.626 -17.419  32.724  1.00  0.00           H  
ATOM    444  HD2 PHE A 584     -39.101 -14.219  31.297  1.00  0.00           H  
ATOM    445  HE1 PHE A 584     -42.872 -17.385  30.581  1.00  0.00           H  
ATOM    446  HE2 PHE A 584     -40.331 -14.202  29.152  1.00  0.00           H  
ATOM    447  HZ  PHE A 584     -42.244 -15.821  28.811  1.00  0.00           H  
ATOM    448  N   VAL A 585     -36.647 -15.761  32.157  1.00 28.12           N  
ATOM    449  CA  VAL A 585     -35.695 -15.363  31.132  1.00 28.12           C  
ATOM    450  C   VAL A 585     -34.868 -16.579  30.727  1.00 28.12           C  
ATOM    451  O   VAL A 585     -34.983 -17.005  29.590  1.00 28.12           O  
ATOM    452  CB  VAL A 585     -34.829 -14.171  31.595  1.00 28.12           C  
ATOM    453  CG1 VAL A 585     -33.714 -13.816  30.600  1.00 28.12           C  
ATOM    454  CG2 VAL A 585     -35.670 -12.912  31.863  1.00 28.12           C  
ATOM    455  H   VAL A 585     -36.617 -15.252  33.033  1.00  0.00           H  
ATOM    456  HA  VAL A 585     -36.277 -15.042  30.270  1.00  0.00           H  
ATOM    457  HB  VAL A 585     -34.349 -14.447  32.534  1.00  0.00           H  
ATOM    458 HG11 VAL A 585     -33.121 -12.992  30.994  1.00  0.00           H  
ATOM    459 HG12 VAL A 585     -33.025 -14.638  30.409  1.00  0.00           H  
ATOM    460 HG13 VAL A 585     -34.133 -13.483  29.659  1.00  0.00           H  
ATOM    461 HG21 VAL A 585     -35.579 -12.192  31.053  1.00  0.00           H  
ATOM    462 HG22 VAL A 585     -36.728 -13.128  31.997  1.00  0.00           H  
ATOM    463 HG23 VAL A 585     -35.346 -12.400  32.763  1.00  0.00           H  
ATOM    464  N   LEU A 586     -34.149 -17.214  31.666  1.00 84.86           N  
ATOM    465  CA  LEU A 586     -33.360 -18.427  31.444  1.00 84.86           C  
ATOM    466  C   LEU A 586     -34.150 -19.505  30.688  1.00 84.86           C  
ATOM    467  O   LEU A 586     -33.673 -19.999  29.670  1.00 84.86           O  
ATOM    468  CB  LEU A 586     -32.816 -18.948  32.791  1.00 84.86           C  
ATOM    469  CG  LEU A 586     -31.573 -19.867  32.727  1.00 84.86           C  
ATOM    470  CD1 LEU A 586     -31.193 -20.344  34.131  1.00 84.86           C  
ATOM    471  CD2 LEU A 586     -31.702 -21.081  31.808  1.00 84.86           C  
ATOM    472  H   LEU A 586     -34.152 -16.834  32.605  1.00  0.00           H  
ATOM    473  HA  LEU A 586     -32.515 -18.134  30.819  1.00  0.00           H  
ATOM    474  HB2 LEU A 586     -32.540 -18.091  33.407  1.00  0.00           H  
ATOM    475  HB3 LEU A 586     -33.615 -19.447  33.342  1.00  0.00           H  
ATOM    476  HG  LEU A 586     -30.740 -19.269  32.355  1.00  0.00           H  
ATOM    477 HD11 LEU A 586     -30.264 -20.915  34.120  1.00  0.00           H  
ATOM    478 HD12 LEU A 586     -31.045 -19.500  34.805  1.00  0.00           H  
ATOM    479 HD13 LEU A 586     -31.970 -20.977  34.559  1.00  0.00           H  
ATOM    480 HD21 LEU A 586     -30.895 -21.796  31.969  1.00  0.00           H  
ATOM    481 HD22 LEU A 586     -32.648 -21.606  31.942  1.00  0.00           H  
ATOM    482 HD23 LEU A 586     -31.601 -20.737  30.788  1.00  0.00           H  
ATOM    483  N   GLY A 587     -35.376 -19.802  31.143  1.00 17.27           N  
ATOM    484  CA  GLY A 587     -36.270 -20.791  30.557  1.00 17.27           C  
ATOM    485  C   GLY A 587     -36.578 -20.534  29.083  1.00 17.27           C  
ATOM    486  O   GLY A 587     -36.452 -21.459  28.278  1.00 17.27           O  
ATOM    487  H   GLY A 587     -35.704 -19.326  31.975  1.00  0.00           H  
ATOM    488  HA2 GLY A 587     -35.832 -21.783  30.677  1.00  0.00           H  
ATOM    489  HA3 GLY A 587     -37.206 -20.786  31.116  1.00  0.00           H  
ATOM    490  N   VAL A 588     -36.909 -19.283  28.712  1.00 95.74           N  
ATOM    491  CA  VAL A 588     -37.129 -18.947  27.312  1.00 95.74           C  
ATOM    492  C   VAL A 588     -35.833 -19.049  26.507  1.00 95.74           C  
ATOM    493  O   VAL A 588     -35.887 -19.588  25.415  1.00 95.74           O  
ATOM    494  CB  VAL A 588     -37.788 -17.574  27.095  1.00 95.74           C  
ATOM    495  CG1 VAL A 588     -39.149 -17.446  27.789  1.00 95.74           C  
ATOM    496  CG2 VAL A 588     -36.920 -16.357  27.368  1.00 95.74           C  
ATOM    497  H   VAL A 588     -36.978 -18.551  29.408  1.00  0.00           H  
ATOM    498  HA  VAL A 588     -37.822 -19.691  26.910  1.00  0.00           H  
ATOM    499  HB  VAL A 588     -38.009 -17.521  26.030  1.00  0.00           H  
ATOM    500 HG11 VAL A 588     -39.631 -16.509  27.516  1.00  0.00           H  
ATOM    501 HG12 VAL A 588     -39.818 -18.256  27.496  1.00  0.00           H  
ATOM    502 HG13 VAL A 588     -39.061 -17.466  28.873  1.00  0.00           H  
ATOM    503 HG21 VAL A 588     -37.302 -15.594  26.697  1.00  0.00           H  
ATOM    504 HG22 VAL A 588     -37.012 -16.033  28.401  1.00  0.00           H  
ATOM    505 HG23 VAL A 588     -35.870 -16.438  27.109  1.00  0.00           H  
ATOM    506  N   PHE A 589     -34.675 -18.620  27.040  1.00113.35           N  
ATOM    507  CA  PHE A 589     -33.390 -18.712  26.349  1.00113.35           C  
ATOM    508  C   PHE A 589     -33.001 -20.156  26.035  1.00113.35           C  
ATOM    509  O   PHE A 589     -32.473 -20.402  24.956  1.00113.35           O  
ATOM    510  CB  PHE A 589     -32.270 -18.028  27.157  1.00113.35           C  
ATOM    511  CG  PHE A 589     -32.172 -16.546  26.870  1.00113.35           C  
ATOM    512  CD1 PHE A 589     -33.053 -15.643  27.480  1.00113.35           C  
ATOM    513  CD2 PHE A 589     -31.234 -16.054  25.945  1.00113.35           C  
ATOM    514  CE1 PHE A 589     -33.032 -14.281  27.183  1.00113.35           C  
ATOM    515  CE2 PHE A 589     -31.197 -14.680  25.642  1.00113.35           C  
ATOM    516  CZ  PHE A 589     -32.099 -13.800  26.266  1.00113.35           C  
ATOM    517  H   PHE A 589     -34.690 -18.208  27.964  1.00  0.00           H  
ATOM    518  HA  PHE A 589     -33.488 -18.199  25.390  1.00  0.00           H  
ATOM    519  HB2 PHE A 589     -32.410 -18.177  28.228  1.00  0.00           H  
ATOM    520  HB3 PHE A 589     -31.298 -18.469  26.925  1.00  0.00           H  
ATOM    521  HD1 PHE A 589     -33.801 -15.972  28.138  1.00  0.00           H  
ATOM    522  HD2 PHE A 589     -30.543 -16.729  25.469  1.00  0.00           H  
ATOM    523  HE1 PHE A 589     -33.751 -13.601  27.608  1.00  0.00           H  
ATOM    524  HE2 PHE A 589     -30.482 -14.305  24.923  1.00  0.00           H  
ATOM    525  HZ  PHE A 589     -32.113 -12.754  26.038  1.00  0.00           H  
ATOM    526  N   VAL A 590     -33.303 -21.105  26.936  1.00 31.58           N  
ATOM    527  CA  VAL A 590     -33.022 -22.526  26.741  1.00 31.58           C  
ATOM    528  C   VAL A 590     -33.911 -23.122  25.649  1.00 31.58           C  
ATOM    529  O   VAL A 590     -33.389 -23.789  24.759  1.00 31.58           O  
ATOM    530  CB  VAL A 590     -33.215 -23.310  28.060  1.00 31.58           C  
ATOM    531  CG1 VAL A 590     -33.115 -24.839  27.880  1.00 31.58           C  
ATOM    532  CG2 VAL A 590     -32.175 -22.878  29.092  1.00 31.58           C  
ATOM    533  H   VAL A 590     -33.740 -20.826  27.805  1.00  0.00           H  
ATOM    534  HA  VAL A 590     -31.983 -22.633  26.423  1.00  0.00           H  
ATOM    535  HB  VAL A 590     -34.202 -23.078  28.464  1.00  0.00           H  
ATOM    536 HG11 VAL A 590     -33.107 -25.344  28.847  1.00  0.00           H  
ATOM    537 HG12 VAL A 590     -33.960 -25.250  27.327  1.00  0.00           H  
ATOM    538 HG13 VAL A 590     -32.200 -25.120  27.356  1.00  0.00           H  
ATOM    539 HG21 VAL A 590     -32.465 -23.184  30.096  1.00  0.00           H  
ATOM    540 HG22 VAL A 590     -31.199 -23.316  28.878  1.00  0.00           H  
ATOM    541 HG23 VAL A 590     -32.037 -21.804  29.072  1.00  0.00           H  
ATOM    542  N   ARG A 591     -35.234 -22.905  25.708  1.00 63.79           N  
ATOM    543  CA  ARG A 591     -36.159 -23.472  24.728  1.00 63.79           C  
ATOM    544  C   ARG A 591     -35.998 -22.799  23.362  1.00 63.79           C  
ATOM    545  O   ARG A 591     -35.958 -23.489  22.345  1.00 63.79           O  
ATOM    546  CB  ARG A 591     -37.608 -23.310  25.213  1.00 63.79           C  
ATOM    547  CG  ARG A 591     -37.907 -24.206  26.420  1.00 63.79           C  
ATOM    548  CD  ARG A 591     -39.374 -24.150  26.845  1.00 63.79           C  
ATOM    549  NE  ARG A 591     -39.606 -25.024  28.002  1.00 63.79           N  
ATOM    550  CZ  ARG A 591     -40.750 -25.089  28.702  1.00 63.79           C  
ATOM    551  NH1 ARG A 591     -41.805 -24.329  28.375  1.00 63.79           N1+
ATOM    552  NH2 ARG A 591     -40.838 -25.927  29.743  1.00 63.79           N1+
ATOM    553  H   ARG A 591     -35.611 -22.347  26.463  1.00  0.00           H  
ATOM    554  HA  ARG A 591     -35.945 -24.537  24.606  1.00  0.00           H  
ATOM    555  HB2 ARG A 591     -37.811 -22.267  25.462  1.00  0.00           H  
ATOM    556  HB3 ARG A 591     -38.295 -23.572  24.407  1.00  0.00           H  
ATOM    557  HG2 ARG A 591     -37.646 -25.237  26.178  1.00  0.00           H  
ATOM    558  HG3 ARG A 591     -37.273 -23.920  27.261  1.00  0.00           H  
ATOM    559  HD2 ARG A 591     -39.644 -23.126  27.108  1.00  0.00           H  
ATOM    560  HD3 ARG A 591     -40.023 -24.462  26.027  1.00  0.00           H  
ATOM    561  HE  ARG A 591     -38.838 -25.624  28.267  1.00  0.00           H  
ATOM    562 HH11 ARG A 591     -41.748 -23.697  27.590  1.00  0.00           H  
ATOM    563 HH12 ARG A 591     -42.663 -24.382  28.906  1.00  0.00           H  
ATOM    564 HH21 ARG A 591     -40.053 -26.508  30.001  1.00  0.00           H  
ATOM    565 HH22 ARG A 591     -41.692 -25.989  30.280  1.00  0.00           H  
ATOM    566  N   HIS A 592     -35.837 -21.468  23.354  1.00 84.39           N  
ATOM    567  CA  HIS A 592     -35.604 -20.656  22.167  1.00 84.39           C  
ATOM    568  C   HIS A 592     -34.134 -20.635  21.751  1.00 84.39           C  
ATOM    569  O   HIS A 592     -33.789 -19.841  20.887  1.00 84.39           O  
ATOM    570  CB  HIS A 592     -36.040 -19.196  22.418  1.00 84.39           C  
ATOM    571  CG  HIS A 592     -37.520 -19.059  22.621  1.00 84.39           C  
ATOM    572  CD2 HIS A 592     -38.539 -19.070  21.700  1.00 84.39           C  
ATOM    573  ND1 HIS A 592     -38.135 -18.930  23.852  1.00 84.39           N  
ATOM    574  CE1 HIS A 592     -39.447 -18.826  23.636  1.00 84.39           C  
ATOM    575  NE2 HIS A 592     -39.763 -18.909  22.349  1.00 84.39           N  
ATOM    576  H   HIS A 592     -35.859 -20.976  24.240  1.00  0.00           H  
ATOM    577  HA  HIS A 592     -36.181 -21.058  21.333  1.00  0.00           H  
ATOM    578  HB2 HIS A 592     -35.478 -18.711  23.213  1.00  0.00           H  
ATOM    579  HB3 HIS A 592     -35.839 -18.592  21.533  1.00  0.00           H  
ATOM    580  HD1 HIS A 592     -37.661 -18.921  24.744  1.00  0.00           H  
ATOM    581  HD2 HIS A 592     -38.490 -19.169  20.626  1.00  0.00           H  
ATOM    582  HE1 HIS A 592     -40.176 -18.705  24.423  1.00  0.00           H  
ATOM    583  N   ASN A 593     -33.260 -21.489  22.310  1.00105.84           N  
ATOM    584  CA  ASN A 593     -31.825 -21.524  22.011  1.00105.84           C  
ATOM    585  C   ASN A 593     -31.530 -21.617  20.508  1.00105.84           C  
ATOM    586  O   ASN A 593     -30.642 -20.916  20.024  1.00105.84           O  
ATOM    587  CB  ASN A 593     -31.175 -22.691  22.771  1.00105.84           C  
ATOM    588  CG  ASN A 593     -29.650 -22.653  22.728  1.00105.84           C  
ATOM    589  ND2 ASN A 593     -29.027 -22.427  23.882  1.00105.84           N  
ATOM    590  OD1 ASN A 593     -29.044 -22.815  21.670  1.00105.84           O  
ATOM    591  H   ASN A 593     -33.600 -22.126  23.017  1.00  0.00           H  
ATOM    592  HA  ASN A 593     -31.404 -20.587  22.378  1.00  0.00           H  
ATOM    593  HB2 ASN A 593     -31.465 -22.635  23.817  1.00  0.00           H  
ATOM    594  HB3 ASN A 593     -31.527 -23.654  22.397  1.00  0.00           H  
ATOM    595 HD21 ASN A 593     -29.562 -22.285  24.728  1.00  0.00           H  
ATOM    596 HD22 ASN A 593     -28.019 -22.406  23.924  1.00  0.00           H  
ATOM    597  N   ALA A 594     -32.306 -22.441  19.783  1.00 36.73           N  
ATOM    598  CA  ALA A 594     -32.187 -22.628  18.344  1.00 36.73           C  
ATOM    599  C   ALA A 594     -32.441 -21.340  17.558  1.00 36.73           C  
ATOM    600  O   ALA A 594     -31.759 -21.118  16.556  1.00 36.73           O  
ATOM    601  CB  ALA A 594     -33.181 -23.702  17.883  1.00 36.73           C  
ATOM    602  H   ALA A 594     -33.022 -22.966  20.264  1.00  0.00           H  
ATOM    603  HA  ALA A 594     -31.173 -22.971  18.129  1.00  0.00           H  
ATOM    604  HB1 ALA A 594     -33.105 -23.881  16.810  1.00  0.00           H  
ATOM    605  HB2 ALA A 594     -32.988 -24.651  18.385  1.00  0.00           H  
ATOM    606  HB3 ALA A 594     -34.212 -23.418  18.102  1.00  0.00           H  
ATOM    607  N   THR A 595     -33.385 -20.494  18.024  1.00 45.62           N  
ATOM    608  CA  THR A 595     -33.765 -19.243  17.372  1.00 45.62           C  
ATOM    609  C   THR A 595     -32.541 -18.336  17.156  1.00 45.62           C  
ATOM    610  O   THR A 595     -31.732 -18.185  18.075  1.00 45.62           O  
ATOM    611  CB  THR A 595     -34.895 -18.479  18.097  1.00 45.62           C  
ATOM    612  CG2 THR A 595     -36.138 -19.331  18.369  1.00 45.62           C  
ATOM    613  OG1 THR A 595     -34.462 -17.841  19.279  1.00 45.62           O  
ATOM    614  H   THR A 595     -33.854 -20.727  18.888  1.00  0.00           H  
ATOM    615  HA  THR A 595     -34.203 -19.582  16.437  1.00  0.00           H  
ATOM    616  HB  THR A 595     -35.210 -17.669  17.437  1.00  0.00           H  
ATOM    617  HG1 THR A 595     -34.204 -18.511  19.903  1.00  0.00           H  
ATOM    618 HG21 THR A 595     -36.938 -18.724  18.794  1.00  0.00           H  
ATOM    619 HG22 THR A 595     -36.518 -19.777  17.449  1.00  0.00           H  
ATOM    620 HG23 THR A 595     -35.932 -20.140  19.069  1.00  0.00           H  
ATOM    621  N   PRO A 596     -32.387 -17.764  15.948  1.00126.14           N  
ATOM    622  CA  PRO A 596     -31.317 -16.831  15.596  1.00126.14           C  
ATOM    623  C   PRO A 596     -31.089 -15.640  16.538  1.00126.14           C  
ATOM    624  O   PRO A 596     -29.946 -15.196  16.627  1.00126.14           O  
ATOM    625  CB  PRO A 596     -31.667 -16.341  14.191  1.00126.14           C  
ATOM    626  CG  PRO A 596     -32.445 -17.488  13.579  1.00126.14           C  
ATOM    627  CD  PRO A 596     -33.159 -18.133  14.758  1.00126.14           C  
ATOM    628  HA  PRO A 596     -30.396 -17.403  15.528  1.00  0.00           H  
ATOM    629  HB2 PRO A 596     -32.309 -15.459  14.233  1.00  0.00           H  
ATOM    630  HB3 PRO A 596     -30.784 -16.080  13.606  1.00  0.00           H  
ATOM    631  HG2 PRO A 596     -33.128 -17.169  12.792  1.00  0.00           H  
ATOM    632  HG3 PRO A 596     -31.746 -18.203  13.143  1.00  0.00           H  
ATOM    633  HD2 PRO A 596     -34.175 -17.746  14.849  1.00  0.00           H  
ATOM    634  HD3 PRO A 596     -33.203 -19.211  14.598  1.00  0.00           H  
ATOM    635  N   VAL A 597     -32.117 -15.129  17.246  1.00105.86           N  
ATOM    636  CA  VAL A 597     -31.944 -14.003  18.172  1.00105.86           C  
ATOM    637  C   VAL A 597     -31.039 -14.374  19.356  1.00105.86           C  
ATOM    638  O   VAL A 597     -30.126 -13.613  19.672  1.00105.86           O  
ATOM    639  CB  VAL A 597     -33.300 -13.437  18.652  1.00105.86           C  
ATOM    640  CG1 VAL A 597     -34.166 -14.438  19.419  1.00105.86           C  
ATOM    641  CG2 VAL A 597     -33.134 -12.145  19.474  1.00105.86           C  
ATOM    642  H   VAL A 597     -33.039 -15.527  17.145  1.00  0.00           H  
ATOM    643  HA  VAL A 597     -31.440 -13.210  17.616  1.00  0.00           H  
ATOM    644  HB  VAL A 597     -33.852 -13.164  17.751  1.00  0.00           H  
ATOM    645 HG11 VAL A 597     -35.171 -14.031  19.494  1.00  0.00           H  
ATOM    646 HG12 VAL A 597     -34.248 -15.381  18.886  1.00  0.00           H  
ATOM    647 HG13 VAL A 597     -33.795 -14.624  20.424  1.00  0.00           H  
ATOM    648 HG21 VAL A 597     -34.097 -11.661  19.637  1.00  0.00           H  
ATOM    649 HG22 VAL A 597     -32.700 -12.339  20.456  1.00  0.00           H  
ATOM    650 HG23 VAL A 597     -32.490 -11.427  18.967  1.00  0.00           H  
ATOM    651  N   VAL A 598     -31.256 -15.551  19.967  1.00 44.54           N  
ATOM    652  CA  VAL A 598     -30.437 -16.052  21.067  1.00 44.54           C  
ATOM    653  C   VAL A 598     -29.110 -16.607  20.532  1.00 44.54           C  
ATOM    654  O   VAL A 598     -28.072 -16.379  21.152  1.00 44.54           O  
ATOM    655  CB  VAL A 598     -31.189 -17.177  21.824  1.00 44.54           C  
ATOM    656  CG1 VAL A 598     -30.315 -17.822  22.919  1.00 44.54           C  
ATOM    657  CG2 VAL A 598     -32.509 -16.672  22.429  1.00 44.54           C  
ATOM    658  H   VAL A 598     -32.010 -16.138  19.638  1.00  0.00           H  
ATOM    659  HA  VAL A 598     -30.221 -15.237  21.761  1.00  0.00           H  
ATOM    660  HB  VAL A 598     -31.452 -17.968  21.119  1.00  0.00           H  
ATOM    661 HG11 VAL A 598     -30.915 -18.388  23.632  1.00  0.00           H  
ATOM    662 HG12 VAL A 598     -29.611 -18.529  22.482  1.00  0.00           H  
ATOM    663 HG13 VAL A 598     -29.744 -17.075  23.469  1.00  0.00           H  
ATOM    664 HG21 VAL A 598     -32.990 -17.446  23.027  1.00  0.00           H  
ATOM    665 HG22 VAL A 598     -32.352 -15.804  23.069  1.00  0.00           H  
ATOM    666 HG23 VAL A 598     -33.220 -16.399  21.652  1.00  0.00           H  
ATOM    667  N   LYS A 599     -29.153 -17.334  19.402  1.00 73.00           N  
ATOM    668  CA  LYS A 599     -28.020 -18.051  18.828  1.00 73.00           C  
ATOM    669  C   LYS A 599     -26.870 -17.127  18.414  1.00 73.00           C  
ATOM    670  O   LYS A 599     -25.716 -17.506  18.607  1.00 73.00           O  
ATOM    671  CB  LYS A 599     -28.501 -18.866  17.617  1.00 73.00           C  
ATOM    672  CG  LYS A 599     -27.405 -19.720  16.948  1.00 73.00           C  
ATOM    673  CD  LYS A 599     -27.955 -20.704  15.908  1.00 73.00           C  
ATOM    674  CE  LYS A 599     -28.674 -20.019  14.737  1.00 73.00           C  
ATOM    675  NZ  LYS A 599     -29.135 -21.006  13.750  1.00 73.00           N1+
ATOM    676  H   LYS A 599     -30.053 -17.470  18.960  1.00  0.00           H  
ATOM    677  HA  LYS A 599     -27.645 -18.740  19.586  1.00  0.00           H  
ATOM    678  HB2 LYS A 599     -29.313 -19.522  17.936  1.00  0.00           H  
ATOM    679  HB3 LYS A 599     -28.925 -18.185  16.885  1.00  0.00           H  
ATOM    680  HG2 LYS A 599     -26.661 -19.083  16.469  1.00  0.00           H  
ATOM    681  HG3 LYS A 599     -26.876 -20.287  17.715  1.00  0.00           H  
ATOM    682  HD2 LYS A 599     -27.128 -21.303  15.525  1.00  0.00           H  
ATOM    683  HD3 LYS A 599     -28.636 -21.401  16.398  1.00  0.00           H  
ATOM    684  HE2 LYS A 599     -29.550 -19.476  15.087  1.00  0.00           H  
ATOM    685  HE3 LYS A 599     -28.015 -19.301  14.246  1.00  0.00           H  
ATOM    686  HZ1 LYS A 599     -29.776 -21.648  14.195  1.00  0.00           H  
ATOM    687  HZ2 LYS A 599     -29.607 -20.533  12.993  1.00  0.00           H  
ATOM    688  HZ3 LYS A 599     -28.343 -21.518  13.387  1.00  0.00           H  
ATOM    689  N   ALA A 600     -27.175 -15.937  17.864  1.00 43.35           N  
ATOM    690  CA  ALA A 600     -26.181 -14.975  17.388  1.00 43.35           C  
ATOM    691  C   ALA A 600     -25.261 -14.487  18.511  1.00 43.35           C  
ATOM    692  O   ALA A 600     -24.044 -14.461  18.335  1.00 43.35           O  
ATOM    693  CB  ALA A 600     -26.884 -13.775  16.741  1.00 43.35           C  
ATOM    694  H   ALA A 600     -28.150 -15.696  17.742  1.00  0.00           H  
ATOM    695  HA  ALA A 600     -25.568 -15.468  16.631  1.00  0.00           H  
ATOM    696  HB1 ALA A 600     -26.162 -13.047  16.371  1.00  0.00           H  
ATOM    697  HB2 ALA A 600     -27.490 -14.089  15.890  1.00  0.00           H  
ATOM    698  HB3 ALA A 600     -27.544 -13.264  17.444  1.00  0.00           H  
ATOM    699  N   SER A 601     -25.840 -14.161  19.676  1.00 90.80           N  
ATOM    700  CA  SER A 601     -25.105 -13.746  20.864  1.00 90.80           C  
ATOM    701  C   SER A 601     -24.417 -14.953  21.510  1.00 90.80           C  
ATOM    702  O   SER A 601     -24.818 -16.099  21.296  1.00 90.80           O  
ATOM    703  CB  SER A 601     -26.094 -13.132  21.871  1.00 90.80           C  
ATOM    704  OG  SER A 601     -26.524 -11.883  21.373  1.00 90.80           O  
ATOM    705  H   SER A 601     -26.845 -14.230  19.752  1.00  0.00           H  
ATOM    706  HA  SER A 601     -24.347 -13.008  20.592  1.00  0.00           H  
ATOM    707  HB2 SER A 601     -26.956 -13.780  22.044  1.00  0.00           H  
ATOM    708  HB3 SER A 601     -25.621 -12.964  22.839  1.00  0.00           H  
ATOM    709  HG  SER A 601     -26.468 -11.222  22.051  1.00  0.00           H  
ATOM    710  N   GLY A 602     -23.381 -14.683  22.319  1.00 29.80           N  
ATOM    711  CA  GLY A 602     -22.702 -15.690  23.120  1.00 29.80           C  
ATOM    712  C   GLY A 602     -23.665 -16.222  24.176  1.00 29.80           C  
ATOM    713  O   GLY A 602     -23.942 -15.533  25.157  1.00 29.80           O  
ATOM    714  H   GLY A 602     -23.071 -13.729  22.411  1.00  0.00           H  
ATOM    715  HA2 GLY A 602     -22.325 -16.496  22.487  1.00  0.00           H  
ATOM    716  HA3 GLY A 602     -21.840 -15.238  23.612  1.00  0.00           H  
ATOM    717  N   ARG A 603     -24.196 -17.432  23.941  1.00 71.45           N  
ATOM    718  CA  ARG A 603     -25.183 -18.076  24.800  1.00 71.45           C  
ATOM    719  C   ARG A 603     -24.556 -18.424  26.147  1.00 71.45           C  
ATOM    720  O   ARG A 603     -25.173 -18.160  27.173  1.00 71.45           O  
ATOM    721  CB  ARG A 603     -25.707 -19.358  24.136  1.00 71.45           C  
ATOM    722  CG  ARG A 603     -26.576 -19.095  22.901  1.00 71.45           C  
ATOM    723  CD  ARG A 603     -26.912 -20.392  22.163  1.00 71.45           C  
ATOM    724  NE  ARG A 603     -25.780 -20.848  21.348  1.00 71.45           N  
ATOM    725  CZ  ARG A 603     -25.481 -22.125  21.049  1.00 71.45           C  
ATOM    726  NH1 ARG A 603     -26.253 -23.148  21.441  1.00 71.45           N1+
ATOM    727  NH2 ARG A 603     -24.382 -22.385  20.333  1.00 71.45           N1+
ATOM    728  H   ARG A 603     -23.930 -17.917  23.096  1.00  0.00           H  
ATOM    729  HA  ARG A 603     -26.014 -17.389  24.968  1.00  0.00           H  
ATOM    730  HB2 ARG A 603     -24.868 -19.993  23.855  1.00  0.00           H  
ATOM    731  HB3 ARG A 603     -26.297 -19.932  24.850  1.00  0.00           H  
ATOM    732  HG2 ARG A 603     -27.490 -18.592  23.212  1.00  0.00           H  
ATOM    733  HG3 ARG A 603     -26.076 -18.409  22.217  1.00  0.00           H  
ATOM    734  HD2 ARG A 603     -27.143 -21.154  22.896  1.00  0.00           H  
ATOM    735  HD3 ARG A 603     -27.782 -20.259  21.519  1.00  0.00           H  
ATOM    736  HE  ARG A 603     -25.186 -20.118  20.980  1.00  0.00           H  
ATOM    737 HH11 ARG A 603     -27.161 -22.967  21.851  1.00  0.00           H  
ATOM    738 HH12 ARG A 603     -25.982 -24.101  21.249  1.00  0.00           H  
ATOM    739 HH21 ARG A 603     -23.766 -21.635  20.054  1.00  0.00           H  
ATOM    740 HH22 ARG A 603     -24.142 -23.335  20.088  1.00  0.00           H  
ATOM    741  N   GLU A 604     -23.312 -18.934  26.140  1.00 68.78           N  
ATOM    742  CA  GLU A 604     -22.520 -19.290  27.315  1.00 68.78           C  
ATOM    743  C   GLU A 604     -22.341 -18.093  28.243  1.00 68.78           C  
ATOM    744  O   GLU A 604     -22.579 -18.226  29.439  1.00 68.78           O  
ATOM    745  CB  GLU A 604     -21.141 -19.858  26.929  1.00 68.78           C  
ATOM    746  CG  GLU A 604     -21.179 -21.253  26.281  1.00 68.78           C  
ATOM    747  CD  GLU A 604     -21.611 -21.204  24.818  1.00 68.78           C  
ATOM    748  OE1 GLU A 604     -22.830 -21.304  24.569  1.00 68.78           O  
ATOM    749  OE2 GLU A 604     -20.716 -21.028  23.968  1.00 68.78           O1-
ATOM    750  H   GLU A 604     -22.904 -19.156  25.241  1.00  0.00           H  
ATOM    751  HA  GLU A 604     -23.038 -20.069  27.868  1.00  0.00           H  
ATOM    752  HB2 GLU A 604     -20.603 -19.158  26.287  1.00  0.00           H  
ATOM    753  HB3 GLU A 604     -20.540 -19.948  27.835  1.00  0.00           H  
ATOM    754  HG2 GLU A 604     -20.184 -21.697  26.323  1.00  0.00           H  
ATOM    755  HG3 GLU A 604     -21.836 -21.922  26.839  1.00  0.00           H  
ATOM    756  N   LEU A 605     -22.004 -16.918  27.683  1.00 36.29           N  
ATOM    757  CA  LEU A 605     -21.854 -15.681  28.442  1.00 36.29           C  
ATOM    758  C   LEU A 605     -23.176 -15.195  29.030  1.00 36.29           C  
ATOM    759  O   LEU A 605     -23.174 -14.707  30.158  1.00 36.29           O  
ATOM    760  CB  LEU A 605     -21.279 -14.562  27.559  1.00 36.29           C  
ATOM    761  CG  LEU A 605     -19.853 -14.808  27.037  1.00 36.29           C  
ATOM    762  CD1 LEU A 605     -19.356 -13.544  26.327  1.00 36.29           C  
ATOM    763  CD2 LEU A 605     -18.876 -15.226  28.152  1.00 36.29           C  
ATOM    764  H   LEU A 605     -21.856 -16.882  26.686  1.00  0.00           H  
ATOM    765  HA  LEU A 605     -21.191 -15.865  29.285  1.00  0.00           H  
ATOM    766  HB2 LEU A 605     -21.942 -14.377  26.712  1.00  0.00           H  
ATOM    767  HB3 LEU A 605     -21.272 -13.635  28.136  1.00  0.00           H  
ATOM    768  HG  LEU A 605     -19.878 -15.614  26.302  1.00  0.00           H  
ATOM    769 HD11 LEU A 605     -18.320 -13.654  26.019  1.00  0.00           H  
ATOM    770 HD12 LEU A 605     -19.953 -13.317  25.444  1.00  0.00           H  
ATOM    771 HD13 LEU A 605     -19.394 -12.680  26.990  1.00  0.00           H  
ATOM    772 HD21 LEU A 605     -17.845 -15.224  27.807  1.00  0.00           H  
ATOM    773 HD22 LEU A 605     -18.931 -14.547  29.004  1.00  0.00           H  
ATOM    774 HD23 LEU A 605     -19.081 -16.236  28.505  1.00  0.00           H  
ATOM    775  N   CYS A 606     -24.296 -15.362  28.301  1.00 28.44           N  
ATOM    776  CA  CYS A 606     -25.630 -15.013  28.785  1.00 28.44           C  
ATOM    777  C   CYS A 606     -26.008 -15.857  30.002  1.00 28.44           C  
ATOM    778  O   CYS A 606     -26.525 -15.295  30.960  1.00 28.44           O  
ATOM    779  CB  CYS A 606     -26.706 -15.191  27.696  1.00 28.44           C  
ATOM    780  SG  CYS A 606     -26.523 -13.956  26.383  1.00 28.44           S  
ATOM    781  H   CYS A 606     -24.221 -15.787  27.387  1.00  0.00           H  
ATOM    782  HA  CYS A 606     -25.619 -13.966  29.096  1.00  0.00           H  
ATOM    783  HB2 CYS A 606     -26.688 -16.185  27.255  1.00  0.00           H  
ATOM    784  HB3 CYS A 606     -27.702 -15.059  28.123  1.00  0.00           H  
ATOM    785  HG  CYS A 606     -25.459 -14.530  25.808  1.00  0.00           H  
ATOM    786  N   TYR A 607     -25.687 -17.164  30.013  1.00 35.61           N  
ATOM    787  CA  TYR A 607     -25.934 -18.039  31.161  1.00 35.61           C  
ATOM    788  C   TYR A 607     -25.124 -17.630  32.380  1.00 35.61           C  
ATOM    789  O   TYR A 607     -25.656 -17.690  33.483  1.00 35.61           O  
ATOM    790  CB  TYR A 607     -25.587 -19.502  30.849  1.00 35.61           C  
ATOM    791  CG  TYR A 607     -26.521 -20.119  29.844  1.00 35.61           C  
ATOM    792  CD1 TYR A 607     -27.890 -20.260  30.142  1.00 35.61           C  
ATOM    793  CD2 TYR A 607     -26.031 -20.532  28.596  1.00 35.61           C  
ATOM    794  CE1 TYR A 607     -28.766 -20.767  29.167  1.00 35.61           C  
ATOM    795  CE2 TYR A 607     -26.906 -21.019  27.613  1.00 35.61           C  
ATOM    796  CZ  TYR A 607     -28.278 -21.131  27.897  1.00 35.61           C  
ATOM    797  OH  TYR A 607     -29.133 -21.603  26.947  1.00 35.61           O  
ATOM    798  H   TYR A 607     -25.253 -17.569  29.194  1.00  0.00           H  
ATOM    799  HA  TYR A 607     -26.991 -17.965  31.425  1.00  0.00           H  
ATOM    800  HB2 TYR A 607     -24.556 -19.590  30.504  1.00  0.00           H  
ATOM    801  HB3 TYR A 607     -25.651 -20.109  31.754  1.00  0.00           H  
ATOM    802  HD1 TYR A 607     -28.277 -19.962  31.105  1.00  0.00           H  
ATOM    803  HD2 TYR A 607     -24.982 -20.465  28.380  1.00  0.00           H  
ATOM    804  HE1 TYR A 607     -29.818 -20.859  29.388  1.00  0.00           H  
ATOM    805  HE2 TYR A 607     -26.521 -21.323  26.652  1.00  0.00           H  
ATOM    806  HH  TYR A 607     -30.027 -21.642  27.252  1.00  0.00           H  
ATOM    807  N   ILE A 608     -23.872 -17.182  32.183  1.00 25.64           N  
ATOM    808  CA  ILE A 608     -23.027 -16.667  33.252  1.00 25.64           C  
ATOM    809  C   ILE A 608     -23.653 -15.395  33.821  1.00 25.64           C  
ATOM    810  O   ILE A 608     -23.839 -15.336  35.029  1.00 25.64           O  
ATOM    811  CB  ILE A 608     -21.581 -16.410  32.767  1.00 25.64           C  
ATOM    812  CG1 ILE A 608     -20.910 -17.707  32.276  1.00 25.64           C  
ATOM    813  CG2 ILE A 608     -20.719 -15.804  33.886  1.00 25.64           C  
ATOM    814  CD1 ILE A 608     -19.607 -17.473  31.502  1.00 25.64           C  
ATOM    815  H   ILE A 608     -23.503 -17.167  31.241  1.00  0.00           H  
ATOM    816  HA  ILE A 608     -22.994 -17.416  34.047  1.00  0.00           H  
ATOM    817  HB  ILE A 608     -21.608 -15.702  31.939  1.00  0.00           H  
ATOM    818 HG12 ILE A 608     -20.714 -18.368  33.121  1.00  0.00           H  
ATOM    819 HG13 ILE A 608     -21.585 -18.270  31.640  1.00  0.00           H  
ATOM    820 HG21 ILE A 608     -19.708 -15.618  33.547  1.00  0.00           H  
ATOM    821 HG22 ILE A 608     -21.096 -14.849  34.245  1.00  0.00           H  
ATOM    822 HG23 ILE A 608     -20.642 -16.503  34.717  1.00  0.00           H  
ATOM    823 HD11 ILE A 608     -19.287 -18.389  31.004  1.00  0.00           H  
ATOM    824 HD12 ILE A 608     -19.721 -16.706  30.740  1.00  0.00           H  
ATOM    825 HD13 ILE A 608     -18.795 -17.171  32.162  1.00  0.00           H  
ATOM    826  N   LEU A 609     -24.040 -14.430  32.967  1.00 77.91           N  
ATOM    827  CA  LEU A 609     -24.716 -13.201  33.370  1.00 77.91           C  
ATOM    828  C   LEU A 609     -25.994 -13.519  34.158  1.00 77.91           C  
ATOM    829  O   LEU A 609     -26.158 -13.005  35.261  1.00 77.91           O  
ATOM    830  CB  LEU A 609     -24.994 -12.312  32.135  1.00 77.91           C  
ATOM    831  CG  LEU A 609     -25.291 -10.826  32.443  1.00 77.91           C  
ATOM    832  CD1 LEU A 609     -25.453 -10.001  31.162  1.00 77.91           C  
ATOM    833  CD2 LEU A 609     -26.497 -10.622  33.358  1.00 77.91           C  
ATOM    834  H   LEU A 609     -23.863 -14.565  31.979  1.00  0.00           H  
ATOM    835  HA  LEU A 609     -24.031 -12.675  34.032  1.00  0.00           H  
ATOM    836  HB2 LEU A 609     -24.117 -12.344  31.486  1.00  0.00           H  
ATOM    837  HB3 LEU A 609     -25.805 -12.737  31.542  1.00  0.00           H  
ATOM    838  HG  LEU A 609     -24.419 -10.418  32.957  1.00  0.00           H  
ATOM    839 HD11 LEU A 609     -25.508  -8.938  31.396  1.00  0.00           H  
ATOM    840 HD12 LEU A 609     -24.596 -10.134  30.500  1.00  0.00           H  
ATOM    841 HD13 LEU A 609     -26.345 -10.269  30.601  1.00  0.00           H  
ATOM    842 HD21 LEU A 609     -26.974  -9.675  33.194  1.00  0.00           H  
ATOM    843 HD22 LEU A 609     -27.278 -11.367  33.210  1.00  0.00           H  
ATOM    844 HD23 LEU A 609     -26.150 -10.623  34.383  1.00  0.00           H  
ATOM    845  N   LEU A 610     -26.858 -14.396  33.623  1.00 36.06           N  
ATOM    846  CA  LEU A 610     -28.091 -14.843  34.265  1.00 36.06           C  
ATOM    847  C   LEU A 610     -27.841 -15.571  35.590  1.00 36.06           C  
ATOM    848  O   LEU A 610     -28.611 -15.413  36.534  1.00 36.06           O  
ATOM    849  CB  LEU A 610     -28.904 -15.756  33.335  1.00 36.06           C  
ATOM    850  CG  LEU A 610     -29.536 -15.051  32.119  1.00 36.06           C  
ATOM    851  CD1 LEU A 610     -30.301 -16.074  31.269  1.00 36.06           C  
ATOM    852  CD2 LEU A 610     -30.446 -13.878  32.513  1.00 36.06           C  
ATOM    853  H   LEU A 610     -26.647 -14.782  32.710  1.00  0.00           H  
ATOM    854  HA  LEU A 610     -28.680 -13.958  34.462  1.00  0.00           H  
ATOM    855  HB2 LEU A 610     -28.273 -16.577  32.992  1.00  0.00           H  
ATOM    856  HB3 LEU A 610     -29.711 -16.224  33.903  1.00  0.00           H  
ATOM    857  HG  LEU A 610     -28.758 -14.625  31.494  1.00  0.00           H  
ATOM    858 HD11 LEU A 610     -30.702 -15.616  30.364  1.00  0.00           H  
ATOM    859 HD12 LEU A 610     -29.654 -16.896  30.960  1.00  0.00           H  
ATOM    860 HD13 LEU A 610     -31.137 -16.495  31.827  1.00  0.00           H  
ATOM    861 HD21 LEU A 610     -30.995 -13.508  31.651  1.00  0.00           H  
ATOM    862 HD22 LEU A 610     -31.182 -14.177  33.259  1.00  0.00           H  
ATOM    863 HD23 LEU A 610     -29.885 -13.031  32.908  1.00  0.00           H  
ATOM    864  N   GLY A 611     -26.740 -16.326  35.682  1.00 12.92           N  
ATOM    865  CA  GLY A 611     -26.284 -16.968  36.901  1.00 12.92           C  
ATOM    866  C   GLY A 611     -25.893 -15.929  37.949  1.00 12.92           C  
ATOM    867  O   GLY A 611     -26.342 -16.022  39.084  1.00 12.92           O  
ATOM    868  H   GLY A 611     -26.163 -16.438  34.858  1.00  0.00           H  
ATOM    869  HA2 GLY A 611     -27.060 -17.629  37.291  1.00  0.00           H  
ATOM    870  HA3 GLY A 611     -25.416 -17.588  36.672  1.00  0.00           H  
ATOM    871  N   GLY A 612     -25.145 -14.895  37.542  1.00 19.66           N  
ATOM    872  CA  GLY A 612     -24.714 -13.794  38.388  1.00 19.66           C  
ATOM    873  C   GLY A 612     -25.873 -12.954  38.922  1.00 19.66           C  
ATOM    874  O   GLY A 612     -25.858 -12.629  40.107  1.00 19.66           O  
ATOM    875  H   GLY A 612     -24.836 -14.884  36.578  1.00  0.00           H  
ATOM    876  HA2 GLY A 612     -24.125 -14.183  39.220  1.00  0.00           H  
ATOM    877  HA3 GLY A 612     -24.053 -13.151  37.810  1.00  0.00           H  
ATOM    878  N   VAL A 613     -26.886 -12.634  38.086  1.00 89.26           N  
ATOM    879  CA  VAL A 613     -28.060 -11.867  38.524  1.00 89.26           C  
ATOM    880  C   VAL A 613     -28.928 -12.709  39.460  1.00 89.26           C  
ATOM    881  O   VAL A 613     -29.478 -12.160  40.410  1.00 89.26           O  
ATOM    882  CB  VAL A 613     -28.946 -11.311  37.383  1.00 89.26           C  
ATOM    883  CG1 VAL A 613     -28.161 -10.394  36.453  1.00 89.26           C  
ATOM    884  CG2 VAL A 613     -29.698 -12.370  36.586  1.00 89.26           C  
ATOM    885  H   VAL A 613     -26.830 -12.915  37.115  1.00  0.00           H  
ATOM    886  HA  VAL A 613     -27.685 -10.989  39.041  1.00  0.00           H  
ATOM    887  HB  VAL A 613     -29.708 -10.679  37.844  1.00  0.00           H  
ATOM    888 HG11 VAL A 613     -28.795  -9.956  35.682  1.00  0.00           H  
ATOM    889 HG12 VAL A 613     -27.691  -9.576  37.000  1.00  0.00           H  
ATOM    890 HG13 VAL A 613     -27.386 -10.968  35.972  1.00  0.00           H  
ATOM    891 HG21 VAL A 613     -30.186 -11.953  35.706  1.00  0.00           H  
ATOM    892 HG22 VAL A 613     -28.979 -13.098  36.266  1.00  0.00           H  
ATOM    893 HG23 VAL A 613     -30.463 -12.854  37.184  1.00  0.00           H  
ATOM    894  N   PHE A 614     -29.019 -14.032  39.224  1.00 38.20           N  
ATOM    895  CA  PHE A 614     -29.752 -14.953  40.082  1.00 38.20           C  
ATOM    896  C   PHE A 614     -29.139 -14.973  41.484  1.00 38.20           C  
ATOM    897  O   PHE A 614     -29.872 -14.856  42.464  1.00 38.20           O  
ATOM    898  CB  PHE A 614     -29.765 -16.380  39.504  1.00 38.20           C  
ATOM    899  CG  PHE A 614     -30.661 -17.290  40.317  1.00 38.20           C  
ATOM    900  CD1 PHE A 614     -32.034 -17.364  40.013  1.00 38.20           C  
ATOM    901  CD2 PHE A 614     -30.146 -17.988  41.431  1.00 38.20           C  
ATOM    902  CE1 PHE A 614     -32.892 -18.125  40.827  1.00 38.20           C  
ATOM    903  CE2 PHE A 614     -31.008 -18.731  42.255  1.00 38.20           C  
ATOM    904  CZ  PHE A 614     -32.381 -18.801  41.952  1.00 38.20           C  
ATOM    905  H   PHE A 614     -28.545 -14.417  38.418  1.00  0.00           H  
ATOM    906  HA  PHE A 614     -30.781 -14.595  40.152  1.00  0.00           H  
ATOM    907  HB2 PHE A 614     -30.123 -16.377  38.476  1.00  0.00           H  
ATOM    908  HB3 PHE A 614     -28.763 -16.805  39.467  1.00  0.00           H  
ATOM    909  HD1 PHE A 614     -32.439 -16.823  39.170  1.00  0.00           H  
ATOM    910  HD2 PHE A 614     -29.096 -17.926  41.675  1.00  0.00           H  
ATOM    911  HE1 PHE A 614     -33.946 -18.178  40.597  1.00  0.00           H  
ATOM    912  HE2 PHE A 614     -30.617 -19.249  43.119  1.00  0.00           H  
ATOM    913  HZ  PHE A 614     -33.044 -19.374  42.583  1.00  0.00           H  
ATOM    914  N   LEU A 615     -27.800 -15.070  41.561  1.00 34.96           N  
ATOM    915  CA  LEU A 615     -27.043 -15.006  42.806  1.00 34.96           C  
ATOM    916  C   LEU A 615     -27.180 -13.641  43.484  1.00 34.96           C  
ATOM    917  O   LEU A 615     -27.197 -13.580  44.708  1.00 34.96           O  
ATOM    918  CB  LEU A 615     -25.548 -15.282  42.563  1.00 34.96           C  
ATOM    919  CG  LEU A 615     -25.199 -16.707  42.094  1.00 34.96           C  
ATOM    920  CD1 LEU A 615     -23.683 -16.830  41.885  1.00 34.96           C  
ATOM    921  CD2 LEU A 615     -25.728 -17.804  43.028  1.00 34.96           C  
ATOM    922  H   LEU A 615     -27.274 -15.171  40.702  1.00  0.00           H  
ATOM    923  HA  LEU A 615     -27.445 -15.756  43.481  1.00  0.00           H  
ATOM    924  HB2 LEU A 615     -25.161 -14.566  41.836  1.00  0.00           H  
ATOM    925  HB3 LEU A 615     -24.995 -15.089  43.485  1.00  0.00           H  
ATOM    926  HG  LEU A 615     -25.669 -16.897  41.139  1.00  0.00           H  
ATOM    927 HD11 LEU A 615     -23.420 -17.806  41.475  1.00  0.00           H  
ATOM    928 HD12 LEU A 615     -23.318 -16.075  41.187  1.00  0.00           H  
ATOM    929 HD13 LEU A 615     -23.142 -16.707  42.823  1.00  0.00           H  
ATOM    930 HD21 LEU A 615     -25.376 -18.787  42.713  1.00  0.00           H  
ATOM    931 HD22 LEU A 615     -25.394 -17.646  44.054  1.00  0.00           H  
ATOM    932 HD23 LEU A 615     -26.817 -17.847  43.030  1.00  0.00           H  
ATOM    933  N   CYS A 616     -27.313 -12.560  42.700  1.00 78.35           N  
ATOM    934  CA  CYS A 616     -27.579 -11.204  43.169  1.00 78.35           C  
ATOM    935  C   CYS A 616     -28.918 -11.112  43.909  1.00 78.35           C  
ATOM    936  O   CYS A 616     -28.985 -10.427  44.921  1.00 78.35           O  
ATOM    937  CB  CYS A 616     -27.473 -10.228  41.975  1.00 78.35           C  
ATOM    938  SG  CYS A 616     -28.670  -8.866  41.917  1.00 78.35           S  
ATOM    939  H   CYS A 616     -27.263 -12.697  41.699  1.00  0.00           H  
ATOM    940  HA  CYS A 616     -26.801 -10.939  43.887  1.00  0.00           H  
ATOM    941  HB2 CYS A 616     -26.475  -9.789  41.951  1.00  0.00           H  
ATOM    942  HB3 CYS A 616     -27.553 -10.771  41.052  1.00  0.00           H  
ATOM    943  HG  CYS A 616     -27.807  -7.889  42.215  1.00  0.00           H  
ATOM    944  N   TYR A 617     -29.973 -11.794  43.438  1.00 52.61           N  
ATOM    945  CA  TYR A 617     -31.250 -11.836  44.148  1.00 52.61           C  
ATOM    946  C   TYR A 617     -31.173 -12.786  45.343  1.00 52.61           C  
ATOM    947  O   TYR A 617     -31.713 -12.455  46.398  1.00 52.61           O  
ATOM    948  CB  TYR A 617     -32.361 -12.300  43.201  1.00 52.61           C  
ATOM    949  CG  TYR A 617     -32.659 -11.263  42.143  1.00 52.61           C  
ATOM    950  CD1 TYR A 617     -33.152  -9.996  42.517  1.00 52.61           C  
ATOM    951  CD2 TYR A 617     -32.393 -11.537  40.790  1.00 52.61           C  
ATOM    952  CE1 TYR A 617     -33.429  -9.026  41.541  1.00 52.61           C  
ATOM    953  CE2 TYR A 617     -32.626 -10.552  39.815  1.00 52.61           C  
ATOM    954  CZ  TYR A 617     -33.170  -9.310  40.189  1.00 52.61           C  
ATOM    955  OH  TYR A 617     -33.462  -8.387  39.236  1.00 52.61           O  
ATOM    956  H   TYR A 617     -29.882 -12.316  42.577  1.00  0.00           H  
ATOM    957  HA  TYR A 617     -31.492 -10.843  44.533  1.00  0.00           H  
ATOM    958  HB2 TYR A 617     -32.103 -13.251  42.732  1.00  0.00           H  
ATOM    959  HB3 TYR A 617     -33.282 -12.477  43.756  1.00  0.00           H  
ATOM    960  HD1 TYR A 617     -33.284  -9.740  43.555  1.00  0.00           H  
ATOM    961  HD2 TYR A 617     -32.012 -12.501  40.491  1.00  0.00           H  
ATOM    962  HE1 TYR A 617     -33.820  -8.063  41.836  1.00  0.00           H  
ATOM    963  HE2 TYR A 617     -32.422 -10.764  38.776  1.00  0.00           H  
ATOM    964  HH  TYR A 617     -33.833  -7.594  39.589  1.00  0.00           H  
ATOM    965  N   CYS A 618     -30.430 -13.902  45.206  1.00 81.23           N  
ATOM    966  CA  CYS A 618     -30.121 -14.860  46.270  1.00 81.23           C  
ATOM    967  C   CYS A 618     -29.345 -14.210  47.427  1.00 81.23           C  
ATOM    968  O   CYS A 618     -29.424 -14.680  48.558  1.00 81.23           O  
ATOM    969  CB  CYS A 618     -29.311 -16.045  45.714  1.00 81.23           C  
ATOM    970  SG  CYS A 618     -29.165 -17.381  46.941  1.00 81.23           S  
ATOM    971  H   CYS A 618     -30.029 -14.088  44.295  1.00  0.00           H  
ATOM    972  HA  CYS A 618     -31.063 -15.269  46.624  1.00  0.00           H  
ATOM    973  HB2 CYS A 618     -29.774 -16.448  44.813  1.00  0.00           H  
ATOM    974  HB3 CYS A 618     -28.302 -15.737  45.459  1.00  0.00           H  
ATOM    975  HG  CYS A 618     -28.540 -16.651  47.870  1.00  0.00           H  
ATOM    976  N   MET A 619     -28.626 -13.113  47.169  1.00108.59           N  
ATOM    977  CA  MET A 619     -27.809 -12.422  48.150  1.00108.59           C  
ATOM    978  C   MET A 619     -28.648 -11.799  49.285  1.00108.59           C  
ATOM    979  O   MET A 619     -28.212 -11.839  50.436  1.00108.59           O  
ATOM    980  CB  MET A 619     -26.946 -11.367  47.447  1.00108.59           C  
ATOM    981  CG  MET A 619     -25.808 -10.864  48.345  1.00108.59           C  
ATOM    982  SD  MET A 619     -25.791  -9.082  48.591  1.00108.59           S  
ATOM    983  CE  MET A 619     -27.434  -8.708  49.246  1.00108.59           C  
ATOM    984  H   MET A 619     -28.545 -12.824  46.201  1.00  0.00           H  
ATOM    985  HA  MET A 619     -27.141 -13.172  48.570  1.00  0.00           H  
ATOM    986  HB2 MET A 619     -26.496 -11.800  46.553  1.00  0.00           H  
ATOM    987  HB3 MET A 619     -27.561 -10.545  47.085  1.00  0.00           H  
ATOM    988  HG2 MET A 619     -25.808 -11.351  49.320  1.00  0.00           H  
ATOM    989  HG3 MET A 619     -24.854 -11.134  47.894  1.00  0.00           H  
ATOM    990  HE1 MET A 619     -27.470  -7.654  49.494  1.00  0.00           H  
ATOM    991  HE2 MET A 619     -28.216  -8.902  48.514  1.00  0.00           H  
ATOM    992  HE3 MET A 619     -27.641  -9.263  50.157  1.00  0.00           H  
ATOM    993  N   THR A 620     -29.853 -11.265  49.012  1.00 34.02           N  
ATOM    994  CA  THR A 620     -30.755 -10.773  50.057  1.00 34.02           C  
ATOM    995  C   THR A 620     -31.136 -11.859  51.071  1.00 34.02           C  
ATOM    996  O   THR A 620     -31.218 -11.573  52.261  1.00 34.02           O  
ATOM    997  CB  THR A 620     -32.013 -10.143  49.435  1.00 34.02           C  
ATOM    998  CG2 THR A 620     -31.700  -9.071  48.385  1.00 34.02           C  
ATOM    999  OG1 THR A 620     -32.858 -11.129  48.873  1.00 34.02           O  
ATOM   1000  H   THR A 620     -30.124 -11.121  48.049  1.00  0.00           H  
ATOM   1001  HA  THR A 620     -30.217  -9.990  50.592  1.00  0.00           H  
ATOM   1002  HB  THR A 620     -32.584  -9.668  50.235  1.00  0.00           H  
ATOM   1003  HG1 THR A 620     -32.438 -11.498  48.108  1.00  0.00           H  
ATOM   1004 HG21 THR A 620     -32.611  -8.578  48.045  1.00  0.00           H  
ATOM   1005 HG22 THR A 620     -31.041  -8.304  48.790  1.00  0.00           H  
ATOM   1006 HG23 THR A 620     -31.214  -9.491  47.503  1.00  0.00           H  
ATOM   1007  N   PHE A 621     -31.290 -13.107  50.594  1.00 74.92           N  
ATOM   1008  CA  PHE A 621     -31.623 -14.266  51.408  1.00 74.92           C  
ATOM   1009  C   PHE A 621     -30.527 -14.623  52.383  1.00 74.92           C  
ATOM   1010  O   PHE A 621     -30.850 -15.137  53.447  1.00 74.92           O  
ATOM   1011  CB  PHE A 621     -31.884 -15.503  50.543  1.00 74.92           C  
ATOM   1012  CG  PHE A 621     -33.144 -15.346  49.747  1.00 74.92           C  
ATOM   1013  CD1 PHE A 621     -34.367 -15.737  50.318  1.00 74.92           C  
ATOM   1014  CD2 PHE A 621     -33.114 -14.747  48.477  1.00 74.92           C  
ATOM   1015  CE1 PHE A 621     -35.561 -15.540  49.605  1.00 74.92           C  
ATOM   1016  CE2 PHE A 621     -34.302 -14.579  47.750  1.00 74.92           C  
ATOM   1017  CZ  PHE A 621     -35.528 -14.970  48.319  1.00 74.92           C  
ATOM   1018  H   PHE A 621     -31.171 -13.259  49.603  1.00  0.00           H  
ATOM   1019  HA  PHE A 621     -32.520 -14.032  51.985  1.00  0.00           H  
ATOM   1020  HB2 PHE A 621     -31.055 -15.750  49.889  1.00  0.00           H  
ATOM   1021  HB3 PHE A 621     -32.010 -16.383  51.177  1.00  0.00           H  
ATOM   1022  HD1 PHE A 621     -34.397 -16.174  51.305  1.00  0.00           H  
ATOM   1023  HD2 PHE A 621     -32.185 -14.380  48.086  1.00  0.00           H  
ATOM   1024  HE1 PHE A 621     -36.505 -15.832  50.041  1.00  0.00           H  
ATOM   1025  HE2 PHE A 621     -34.278 -14.140  46.765  1.00  0.00           H  
ATOM   1026  HZ  PHE A 621     -36.444 -14.830  47.765  1.00  0.00           H  
ATOM   1027  N   ILE A 622     -29.259 -14.346  52.061  1.00162.80           N  
ATOM   1028  CA  ILE A 622     -28.227 -14.541  53.048  1.00162.80           C  
ATOM   1029  C   ILE A 622     -28.013 -13.301  53.916  1.00162.80           C  
ATOM   1030  O   ILE A 622     -27.747 -13.469  55.100  1.00162.80           O  
ATOM   1031  CB  ILE A 622     -26.937 -15.019  52.404  1.00162.80           C  
ATOM   1032  CG1 ILE A 622     -26.080 -15.512  53.563  1.00162.80           C  
ATOM   1033  CG2 ILE A 622     -26.234 -14.029  51.453  1.00162.80           C  
ATOM   1034  CD1 ILE A 622     -25.005 -16.409  53.097  1.00162.80           C  
ATOM   1035  H   ILE A 622     -29.032 -13.907  51.179  1.00  0.00           H  
ATOM   1036  HA  ILE A 622     -28.538 -15.338  53.726  1.00  0.00           H  
ATOM   1037  HB  ILE A 622     -27.192 -15.897  51.807  1.00  0.00           H  
ATOM   1038 HG12 ILE A 622     -25.682 -14.709  54.140  1.00  0.00           H  
ATOM   1039 HG13 ILE A 622     -26.661 -16.093  54.280  1.00  0.00           H  
ATOM   1040 HG21 ILE A 622     -25.263 -14.397  51.139  1.00  0.00           H  
ATOM   1041 HG22 ILE A 622     -26.800 -13.954  50.531  1.00  0.00           H  
ATOM   1042 HG23 ILE A 622     -26.102 -13.038  51.870  1.00  0.00           H  
ATOM   1043 HD11 ILE A 622     -24.101 -16.235  53.662  1.00  0.00           H  
ATOM   1044 HD12 ILE A 622     -25.313 -17.447  53.231  1.00  0.00           H  
ATOM   1045 HD13 ILE A 622     -24.798 -16.275  52.040  1.00  0.00           H  
ATOM   1046  N   PHE A 623     -28.144 -12.068  53.413  1.00170.94           N  
ATOM   1047  CA  PHE A 623     -27.997 -10.898  54.284  1.00170.94           C  
ATOM   1048  C   PHE A 623     -29.119 -10.781  55.329  1.00170.94           C  
ATOM   1049  O   PHE A 623     -28.853 -10.454  56.483  1.00170.94           O  
ATOM   1050  CB  PHE A 623     -27.779  -9.623  53.467  1.00170.94           C  
ATOM   1051  CG  PHE A 623     -26.294  -9.398  53.253  1.00170.94           C  
ATOM   1052  CD1 PHE A 623     -25.642  -9.947  52.130  1.00170.94           C  
ATOM   1053  CD2 PHE A 623     -25.550  -8.678  54.213  1.00170.94           C  
ATOM   1054  CE1 PHE A 623     -24.252  -9.786  51.974  1.00170.94           C  
ATOM   1055  CE2 PHE A 623     -24.161  -8.516  54.054  1.00170.94           C  
ATOM   1056  CZ  PHE A 623     -23.510  -9.072  52.936  1.00170.94           C  
ATOM   1057  H   PHE A 623     -28.376 -11.950  52.434  1.00  0.00           H  
ATOM   1058  HA  PHE A 623     -27.100 -11.047  54.879  1.00  0.00           H  
ATOM   1059  HB2 PHE A 623     -28.305  -9.671  52.514  1.00  0.00           H  
ATOM   1060  HB3 PHE A 623     -28.180  -8.755  53.992  1.00  0.00           H  
ATOM   1061  HD1 PHE A 623     -26.200 -10.519  51.405  1.00  0.00           H  
ATOM   1062  HD2 PHE A 623     -26.046  -8.254  55.076  1.00  0.00           H  
ATOM   1063  HE1 PHE A 623     -23.757 -10.215  51.117  1.00  0.00           H  
ATOM   1064  HE2 PHE A 623     -23.594  -7.958  54.784  1.00  0.00           H  
ATOM   1065  HZ  PHE A 623     -22.445  -8.936  52.809  1.00  0.00           H  
ATOM   1066  N   ILE A 624     -30.339 -11.171  54.972  1.00394.42           N  
ATOM   1067  CA  ILE A 624     -31.421 -11.439  55.892  1.00394.42           C  
ATOM   1068  C   ILE A 624     -31.430 -12.951  56.096  1.00394.42           C  
ATOM   1069  O   ILE A 624     -32.095 -13.696  55.380  1.00394.42           O  
ATOM   1070  CB  ILE A 624     -32.754 -10.974  55.268  1.00394.42           C  
ATOM   1071  CG1 ILE A 624     -32.739  -9.452  55.001  1.00394.42           C  
ATOM   1072  CG2 ILE A 624     -33.954 -11.352  56.168  1.00394.42           C  
ATOM   1073  CD1 ILE A 624     -33.832  -9.013  54.024  1.00394.42           C  
ATOM   1074  H   ILE A 624     -30.531 -11.331  53.990  1.00  0.00           H  
ATOM   1075  HA  ILE A 624     -31.271 -10.930  56.847  1.00  0.00           H  
ATOM   1076  HB  ILE A 624     -32.889 -11.475  54.308  1.00  0.00           H  
ATOM   1077 HG12 ILE A 624     -32.836  -8.906  55.940  1.00  0.00           H  
ATOM   1078 HG13 ILE A 624     -31.789  -9.135  54.571  1.00  0.00           H  
ATOM   1079 HG21 ILE A 624     -34.896 -11.000  55.749  1.00  0.00           H  
ATOM   1080 HG22 ILE A 624     -34.079 -12.425  56.303  1.00  0.00           H  
ATOM   1081 HG23 ILE A 624     -33.855 -10.906  57.158  1.00  0.00           H  
ATOM   1082 HD11 ILE A 624     -33.804  -7.937  53.867  1.00  0.00           H  
ATOM   1083 HD12 ILE A 624     -33.700  -9.488  53.051  1.00  0.00           H  
ATOM   1084 HD13 ILE A 624     -34.831  -9.260  54.378  1.00  0.00           H  
ATOM   1085  N   ALA A 625     -30.701 -13.388  57.113  1.00194.61           N  
ATOM   1086  CA  ALA A 625     -30.718 -14.744  57.614  1.00194.61           C  
ATOM   1087  C   ALA A 625     -30.523 -14.663  59.111  1.00194.61           C  
ATOM   1088  O   ALA A 625     -30.006 -13.662  59.622  1.00194.61           O  
ATOM   1089  CB  ALA A 625     -29.689 -15.611  56.882  1.00194.61           C  
ATOM   1090  H   ALA A 625     -30.173 -12.715  57.652  1.00  0.00           H  
ATOM   1091  HA  ALA A 625     -31.707 -15.177  57.453  1.00  0.00           H  
ATOM   1092  HB1 ALA A 625     -29.633 -16.610  57.314  1.00  0.00           H  
ATOM   1093  HB2 ALA A 625     -29.953 -15.729  55.833  1.00  0.00           H  
ATOM   1094  HB3 ALA A 625     -28.701 -15.165  56.916  1.00  0.00           H  
ATOM   1095  N   LYS A 626     -30.904 -15.732  59.825  1.00325.75           N  
ATOM   1096  CA  LYS A 626     -30.611 -15.834  61.246  1.00325.75           C  
ATOM   1097  C   LYS A 626     -29.095 -15.803  61.472  1.00325.75           C  
ATOM   1098  O   LYS A 626     -28.348 -16.223  60.582  1.00325.75           O  
ATOM   1099  CB  LYS A 626     -31.213 -17.111  61.862  1.00325.75           C  
ATOM   1100  CG  LYS A 626     -32.642 -16.894  62.376  1.00325.75           C  
ATOM   1101  CD  LYS A 626     -33.142 -18.074  63.219  1.00325.75           C  
ATOM   1102  CE  LYS A 626     -34.495 -17.786  63.882  1.00325.75           C  
ATOM   1103  NZ  LYS A 626     -34.852 -18.847  64.839  1.00325.75           N1+
ATOM   1104  H   LYS A 626     -31.312 -16.528  59.357  1.00  0.00           H  
ATOM   1105  HA  LYS A 626     -31.074 -14.961  61.706  1.00  0.00           H  
ATOM   1106  HB2 LYS A 626     -31.184 -17.936  61.149  1.00  0.00           H  
ATOM   1107  HB3 LYS A 626     -30.605 -17.436  62.709  1.00  0.00           H  
ATOM   1108  HG2 LYS A 626     -32.669 -15.994  62.992  1.00  0.00           H  
ATOM   1109  HG3 LYS A 626     -33.317 -16.715  61.538  1.00  0.00           H  
ATOM   1110  HD2 LYS A 626     -33.210 -18.970  62.600  1.00  0.00           H  
ATOM   1111  HD3 LYS A 626     -32.407 -18.290  63.995  1.00  0.00           H  
ATOM   1112  HE2 LYS A 626     -34.460 -16.839  64.423  1.00  0.00           H  
ATOM   1113  HE3 LYS A 626     -35.279 -17.699  63.129  1.00  0.00           H  
ATOM   1114  HZ1 LYS A 626     -34.360 -18.699  65.709  1.00  0.00           H  
ATOM   1115  HZ2 LYS A 626     -35.847 -18.828  65.009  1.00  0.00           H  
ATOM   1116  HZ3 LYS A 626     -34.595 -19.747  64.458  1.00  0.00           H  
ATOM   1117  N   PRO A 627     -28.642 -15.311  62.643  1.00220.00           N  
ATOM   1118  CA  PRO A 627     -27.246 -15.383  63.071  1.00220.00           C  
ATOM   1119  C   PRO A 627     -26.677 -16.793  62.880  1.00220.00           C  
ATOM   1120  O   PRO A 627     -27.110 -17.742  63.531  1.00220.00           O  
ATOM   1121  CB  PRO A 627     -27.255 -14.978  64.548  1.00220.00           C  
ATOM   1122  CG  PRO A 627     -28.544 -14.208  64.766  1.00220.00           C  
ATOM   1123  CD  PRO A 627     -29.476 -14.637  63.639  1.00220.00           C  
ATOM   1124  HA  PRO A 627     -26.676 -14.653  62.492  1.00  0.00           H  
ATOM   1125  HB2 PRO A 627     -27.279 -15.850  65.203  1.00  0.00           H  
ATOM   1126  HB3 PRO A 627     -26.366 -14.421  64.829  1.00  0.00           H  
ATOM   1127  HG2 PRO A 627     -28.977 -14.422  65.745  1.00  0.00           H  
ATOM   1128  HG3 PRO A 627     -28.356 -13.145  64.753  1.00  0.00           H  
ATOM   1129  HD2 PRO A 627     -30.234 -15.323  64.020  1.00  0.00           H  
ATOM   1130  HD3 PRO A 627     -29.978 -13.764  63.220  1.00  0.00           H  
ATOM   1131  N   SER A 628     -25.763 -16.916  61.921  1.00 84.44           N  
ATOM   1132  CA  SER A 628     -25.110 -18.151  61.542  1.00 84.44           C  
ATOM   1133  C   SER A 628     -23.730 -17.779  61.029  1.00 84.44           C  
ATOM   1134  O   SER A 628     -23.544 -16.706  60.449  1.00 84.44           O  
ATOM   1135  CB  SER A 628     -25.974 -18.956  60.551  1.00 84.44           C  
ATOM   1136  OG  SER A 628     -25.323 -20.131  60.104  1.00 84.44           O  
ATOM   1137  H   SER A 628     -25.481 -16.088  61.416  1.00  0.00           H  
ATOM   1138  HA  SER A 628     -24.964 -18.756  62.440  1.00  0.00           H  
ATOM   1139  HB2 SER A 628     -26.922 -19.238  61.011  1.00  0.00           H  
ATOM   1140  HB3 SER A 628     -26.216 -18.338  59.697  1.00  0.00           H  
ATOM   1141  HG  SER A 628     -25.694 -20.873  60.558  1.00  0.00           H  
ATOM   1142  N   THR A 629     -22.760 -18.678  61.230  1.00 31.04           N  
ATOM   1143  CA  THR A 629     -21.393 -18.481  60.763  1.00 31.04           C  
ATOM   1144  C   THR A 629     -21.360 -18.515  59.229  1.00 31.04           C  
ATOM   1145  O   THR A 629     -20.717 -17.660  58.618  1.00 31.04           O  
ATOM   1146  CB  THR A 629     -20.482 -19.596  61.313  1.00 31.04           C  
ATOM   1147  CG2 THR A 629     -19.009 -19.380  60.922  1.00 31.04           C  
ATOM   1148  OG1 THR A 629     -20.548 -19.604  62.725  1.00 31.04           O  
ATOM   1149  H   THR A 629     -22.965 -19.528  61.734  1.00  0.00           H  
ATOM   1150  HA  THR A 629     -21.034 -17.509  61.110  1.00  0.00           H  
ATOM   1151  HB  THR A 629     -20.813 -20.574  60.961  1.00  0.00           H  
ATOM   1152  HG1 THR A 629     -19.986 -20.291  63.050  1.00  0.00           H  
ATOM   1153 HG21 THR A 629     -18.367 -20.124  61.395  1.00  0.00           H  
ATOM   1154 HG22 THR A 629     -18.850 -19.467  59.847  1.00  0.00           H  
ATOM   1155 HG23 THR A 629     -18.656 -18.396  61.232  1.00  0.00           H  
ATOM   1156  N   ALA A 630     -22.098 -19.472  58.633  1.00 29.05           N  
ATOM   1157  CA  ALA A 630     -22.226 -19.682  57.194  1.00 29.05           C  
ATOM   1158  C   ALA A 630     -22.812 -18.461  56.485  1.00 29.05           C  
ATOM   1159  O   ALA A 630     -22.406 -18.129  55.374  1.00 29.05           O  
ATOM   1160  CB  ALA A 630     -23.122 -20.893  56.920  1.00 29.05           C  
ATOM   1161  H   ALA A 630     -22.619 -20.100  59.229  1.00  0.00           H  
ATOM   1162  HA  ALA A 630     -21.242 -19.931  56.809  1.00  0.00           H  
ATOM   1163  HB1 ALA A 630     -23.212 -21.086  55.850  1.00  0.00           H  
ATOM   1164  HB2 ALA A 630     -22.714 -21.794  57.379  1.00  0.00           H  
ATOM   1165  HB3 ALA A 630     -24.128 -20.749  57.317  1.00  0.00           H  
ATOM   1166  N   VAL A 631     -23.750 -17.777  57.152  1.00 46.37           N  
ATOM   1167  CA  VAL A 631     -24.377 -16.569  56.659  1.00 46.37           C  
ATOM   1168  C   VAL A 631     -23.353 -15.451  56.441  1.00 46.37           C  
ATOM   1169  O   VAL A 631     -23.365 -14.833  55.386  1.00 46.37           O  
ATOM   1170  CB  VAL A 631     -25.524 -16.168  57.599  1.00 46.37           C  
ATOM   1171  CG1 VAL A 631     -25.990 -14.737  57.367  1.00 46.37           C  
ATOM   1172  CG2 VAL A 631     -26.696 -17.144  57.446  1.00 46.37           C  
ATOM   1173  H   VAL A 631     -24.025 -18.106  58.066  1.00  0.00           H  
ATOM   1174  HA  VAL A 631     -24.813 -16.815  55.695  1.00  0.00           H  
ATOM   1175  HB  VAL A 631     -25.183 -16.225  58.630  1.00  0.00           H  
ATOM   1176 HG11 VAL A 631     -26.909 -14.513  57.906  1.00  0.00           H  
ATOM   1177 HG12 VAL A 631     -25.236 -14.047  57.740  1.00  0.00           H  
ATOM   1178 HG13 VAL A 631     -26.119 -14.564  56.311  1.00  0.00           H  
ATOM   1179 HG21 VAL A 631     -27.456 -16.969  58.206  1.00  0.00           H  
ATOM   1180 HG22 VAL A 631     -27.169 -17.035  56.470  1.00  0.00           H  
ATOM   1181 HG23 VAL A 631     -26.380 -18.184  57.522  1.00  0.00           H  
ATOM   1182  N   CYS A 632     -22.425 -15.253  57.388  1.00 51.32           N  
ATOM   1183  CA  CYS A 632     -21.364 -14.247  57.313  1.00 51.32           C  
ATOM   1184  C   CYS A 632     -20.368 -14.478  56.165  1.00 51.32           C  
ATOM   1185  O   CYS A 632     -19.903 -13.521  55.551  1.00 51.32           O  
ATOM   1186  CB  CYS A 632     -20.639 -14.131  58.663  1.00 51.32           C  
ATOM   1187  SG  CYS A 632     -21.670 -13.619  60.069  1.00 51.32           S  
ATOM   1188  H   CYS A 632     -22.482 -15.815  58.229  1.00  0.00           H  
ATOM   1189  HA  CYS A 632     -21.817 -13.287  57.113  1.00  0.00           H  
ATOM   1190  HB2 CYS A 632     -20.151 -15.070  58.924  1.00  0.00           H  
ATOM   1191  HB3 CYS A 632     -19.854 -13.379  58.578  1.00  0.00           H  
ATOM   1192  N   THR A 633     -20.057 -15.734  55.844  1.00107.39           N  
ATOM   1193  CA  THR A 633     -19.152 -16.107  54.753  1.00107.39           C  
ATOM   1194  C   THR A 633     -19.827 -16.065  53.377  1.00107.39           C  
ATOM   1195  O   THR A 633     -19.251 -15.491  52.455  1.00107.39           O  
ATOM   1196  CB  THR A 633     -18.477 -17.483  54.990  1.00107.39           C  
ATOM   1197  CG2 THR A 633     -19.393 -18.703  54.990  1.00107.39           C  
ATOM   1198  OG1 THR A 633     -17.497 -17.719  54.001  1.00107.39           O  
ATOM   1199  H   THR A 633     -20.349 -16.452  56.493  1.00  0.00           H  
ATOM   1200  HA  THR A 633     -18.354 -15.363  54.742  1.00  0.00           H  
ATOM   1201  HB  THR A 633     -17.957 -17.452  55.948  1.00  0.00           H  
ATOM   1202  HG1 THR A 633     -17.911 -17.714  53.152  1.00  0.00           H  
ATOM   1203 HG21 THR A 633     -18.828 -19.616  55.185  1.00  0.00           H  
ATOM   1204 HG22 THR A 633     -20.075 -18.575  55.814  1.00  0.00           H  
ATOM   1205 HG23 THR A 633     -19.942 -18.853  54.063  1.00  0.00           H  
ATOM   1206  N   LEU A 634     -21.021 -16.658  53.219  1.00 62.62           N  
ATOM   1207  CA  LEU A 634     -21.661 -16.750  51.914  1.00 62.62           C  
ATOM   1208  C   LEU A 634     -22.272 -15.393  51.492  1.00 62.62           C  
ATOM   1209  O   LEU A 634     -22.454 -15.200  50.295  1.00 62.62           O  
ATOM   1210  CB  LEU A 634     -22.713 -17.883  51.903  1.00 62.62           C  
ATOM   1211  CG  LEU A 634     -22.285 -19.348  51.956  1.00 62.62           C  
ATOM   1212  CD1 LEU A 634     -23.540 -20.238  51.858  1.00 62.62           C  
ATOM   1213  CD2 LEU A 634     -21.250 -19.714  50.896  1.00 62.62           C  
ATOM   1214  H   LEU A 634     -21.465 -17.113  54.007  1.00  0.00           H  
ATOM   1215  HA  LEU A 634     -20.908 -16.993  51.168  1.00  0.00           H  
ATOM   1216  HB2 LEU A 634     -23.217 -17.866  52.849  1.00  0.00           H  
ATOM   1217  HB3 LEU A 634     -23.424 -17.746  51.087  1.00  0.00           H  
ATOM   1218  HG  LEU A 634     -21.826 -19.538  52.927  1.00  0.00           H  
ATOM   1219 HD11 LEU A 634     -23.280 -21.292  51.953  1.00  0.00           H  
ATOM   1220 HD12 LEU A 634     -24.255 -20.007  52.649  1.00  0.00           H  
ATOM   1221 HD13 LEU A 634     -24.048 -20.109  50.901  1.00  0.00           H  
ATOM   1222 HD21 LEU A 634     -21.019 -20.779  50.927  1.00  0.00           H  
ATOM   1223 HD22 LEU A 634     -21.614 -19.483  49.894  1.00  0.00           H  
ATOM   1224 HD23 LEU A 634     -20.312 -19.180  51.045  1.00  0.00           H  
ATOM   1225  N   ARG A 635     -22.460 -14.464  52.457  1.00 85.12           N  
ATOM   1226  CA  ARG A 635     -22.635 -13.017  52.302  1.00 85.12           C  
ATOM   1227  C   ARG A 635     -21.489 -12.438  51.456  1.00 85.12           C  
ATOM   1228  O   ARG A 635     -21.735 -11.913  50.376  1.00 85.12           O  
ATOM   1229  CB  ARG A 635     -22.662 -12.311  53.691  1.00 85.12           C  
ATOM   1230  CG  ARG A 635     -24.026 -12.129  54.394  1.00 85.12           C  
ATOM   1231  CD  ARG A 635     -23.871 -11.434  55.756  1.00 85.12           C  
ATOM   1232  NE  ARG A 635     -25.138 -11.241  56.471  1.00 85.12           N  
ATOM   1233  CZ  ARG A 635     -25.346 -10.366  57.470  1.00 85.12           C  
ATOM   1234  NH1 ARG A 635     -24.401  -9.512  57.879  1.00 85.12           N1+
ATOM   1235  NH2 ARG A 635     -26.530 -10.330  58.081  1.00 85.12           N1+
ATOM   1236  H   ARG A 635     -22.377 -14.797  53.410  1.00  0.00           H  
ATOM   1237  HA  ARG A 635     -23.569 -12.822  51.773  1.00  0.00           H  
ATOM   1238  HB2 ARG A 635     -21.989 -12.834  54.364  1.00  0.00           H  
ATOM   1239  HB3 ARG A 635     -22.220 -11.318  53.599  1.00  0.00           H  
ATOM   1240  HG2 ARG A 635     -24.703 -11.564  53.777  1.00  0.00           H  
ATOM   1241  HG3 ARG A 635     -24.550 -13.059  54.518  1.00  0.00           H  
ATOM   1242  HD2 ARG A 635     -23.238 -12.018  56.406  1.00  0.00           H  
ATOM   1243  HD3 ARG A 635     -23.378 -10.474  55.625  1.00  0.00           H  
ATOM   1244  HE  ARG A 635     -25.883 -11.880  56.219  1.00  0.00           H  
ATOM   1245 HH11 ARG A 635     -23.500  -9.450  57.430  1.00  0.00           H  
ATOM   1246 HH12 ARG A 635     -24.570  -8.862  58.631  1.00  0.00           H  
ATOM   1247 HH21 ARG A 635     -27.331 -10.814  57.690  1.00  0.00           H  
ATOM   1248 HH22 ARG A 635     -26.694  -9.716  58.864  1.00  0.00           H  
ATOM   1249  N   ARG A 636     -20.243 -12.577  51.938  1.00 94.85           N  
ATOM   1250  CA  ARG A 636     -19.020 -12.034  51.329  1.00 94.85           C  
ATOM   1251  C   ARG A 636     -18.759 -12.648  49.955  1.00 94.85           C  
ATOM   1252  O   ARG A 636     -18.410 -11.939  49.015  1.00 94.85           O  
ATOM   1253  CB  ARG A 636     -17.799 -12.335  52.226  1.00 94.85           C  
ATOM   1254  CG  ARG A 636     -17.884 -11.652  53.591  1.00 94.85           C  
ATOM   1255  CD  ARG A 636     -16.880 -12.178  54.623  1.00 94.85           C  
ATOM   1256  NE  ARG A 636     -15.576 -11.505  54.536  1.00 94.85           N  
ATOM   1257  CZ  ARG A 636     -14.580 -11.610  55.428  1.00 94.85           C  
ATOM   1258  NH1 ARG A 636     -14.698 -12.366  56.511  1.00 94.85           N1+
ATOM   1259  NH2 ARG A 636     -13.439 -10.946  55.260  1.00 94.85           N1+
ATOM   1260  H   ARG A 636     -20.138 -13.097  52.798  1.00  0.00           H  
ATOM   1261  HA  ARG A 636     -19.135 -10.955  51.206  1.00  0.00           H  
ATOM   1262  HB2 ARG A 636     -17.696 -13.413  52.361  1.00  0.00           H  
ATOM   1263  HB3 ARG A 636     -16.882 -12.012  51.728  1.00  0.00           H  
ATOM   1264  HG2 ARG A 636     -17.781 -10.574  53.468  1.00  0.00           H  
ATOM   1265  HG3 ARG A 636     -18.882 -11.805  53.994  1.00  0.00           H  
ATOM   1266  HD2 ARG A 636     -17.278 -11.977  55.617  1.00  0.00           H  
ATOM   1267  HD3 ARG A 636     -16.771 -13.257  54.550  1.00  0.00           H  
ATOM   1268  HE  ARG A 636     -15.442 -10.880  53.752  1.00  0.00           H  
ATOM   1269 HH11 ARG A 636     -15.542 -12.882  56.698  1.00  0.00           H  
ATOM   1270 HH12 ARG A 636     -13.896 -12.482  57.125  1.00  0.00           H  
ATOM   1271 HH21 ARG A 636     -13.396 -10.217  54.556  1.00  0.00           H  
ATOM   1272 HH22 ARG A 636     -12.648 -11.094  55.876  1.00  0.00           H  
ATOM   1273  N   LEU A 637     -18.970 -13.966  49.845  1.00 38.03           N  
ATOM   1274  CA  LEU A 637     -18.881 -14.692  48.590  1.00 38.03           C  
ATOM   1275  C   LEU A 637     -19.938 -14.181  47.607  1.00 38.03           C  
ATOM   1276  O   LEU A 637     -19.575 -13.701  46.537  1.00 38.03           O  
ATOM   1277  CB  LEU A 637     -19.020 -16.206  48.849  1.00 38.03           C  
ATOM   1278  CG  LEU A 637     -18.817 -17.106  47.609  1.00 38.03           C  
ATOM   1279  CD1 LEU A 637     -17.388 -17.028  47.051  1.00 38.03           C  
ATOM   1280  CD2 LEU A 637     -19.191 -18.558  47.935  1.00 38.03           C  
ATOM   1281  H   LEU A 637     -19.228 -14.472  50.685  1.00  0.00           H  
ATOM   1282  HA  LEU A 637     -17.909 -14.480  48.157  1.00  0.00           H  
ATOM   1283  HB2 LEU A 637     -18.316 -16.506  49.627  1.00  0.00           H  
ATOM   1284  HB3 LEU A 637     -20.012 -16.399  49.252  1.00  0.00           H  
ATOM   1285  HG  LEU A 637     -19.496 -16.785  46.818  1.00  0.00           H  
ATOM   1286 HD11 LEU A 637     -17.262 -17.730  46.227  1.00  0.00           H  
ATOM   1287 HD12 LEU A 637     -17.158 -16.038  46.658  1.00  0.00           H  
ATOM   1288 HD13 LEU A 637     -16.644 -17.273  47.810  1.00  0.00           H  
ATOM   1289 HD21 LEU A 637     -19.053 -19.206  47.069  1.00  0.00           H  
ATOM   1290 HD22 LEU A 637     -18.585 -18.956  48.749  1.00  0.00           H  
ATOM   1291 HD23 LEU A 637     -20.238 -18.633  48.227  1.00  0.00           H  
ATOM   1292  N   GLY A 638     -21.219 -14.228  47.998  1.00 26.52           N  
ATOM   1293  CA  GLY A 638     -22.379 -13.895  47.187  1.00 26.52           C  
ATOM   1294  C   GLY A 638     -22.363 -12.462  46.666  1.00 26.52           C  
ATOM   1295  O   GLY A 638     -22.616 -12.259  45.483  1.00 26.52           O  
ATOM   1296  H   GLY A 638     -21.424 -14.554  48.934  1.00  0.00           H  
ATOM   1297  HA2 GLY A 638     -22.474 -14.607  46.367  1.00  0.00           H  
ATOM   1298  HA3 GLY A 638     -23.269 -14.020  47.803  1.00  0.00           H  
ATOM   1299  N   LEU A 639     -21.986 -11.515  47.527  1.00 57.68           N  
ATOM   1300  CA  LEU A 639     -21.932 -10.084  47.262  1.00 57.68           C  
ATOM   1301  C   LEU A 639     -20.645  -9.665  46.520  1.00 57.68           C  
ATOM   1302  O   LEU A 639     -20.612  -8.592  45.923  1.00 57.68           O  
ATOM   1303  CB  LEU A 639     -22.018  -9.413  48.650  1.00 57.68           C  
ATOM   1304  CG  LEU A 639     -22.046  -7.882  48.744  1.00  0.00           C  
ATOM   1305  CD1 LEU A 639     -23.089  -7.210  47.861  1.00  0.00           C  
ATOM   1306  CD2 LEU A 639     -22.336  -7.483  50.189  1.00  0.00           C  
ATOM   1307  H   LEU A 639     -21.766 -11.803  48.479  1.00  0.00           H  
ATOM   1308  HA  LEU A 639     -22.793  -9.821  46.647  1.00  0.00           H  
ATOM   1309  HB  LEU A 639     -22.913  -9.794  49.137  1.00  0.00           H  
ATOM   1310  HB2 LEU A 639     -21.173  -9.749  49.253  1.00  0.00           H  
ATOM   1311  HG  LEU A 639     -21.063  -7.518  48.450  1.00  0.00           H  
ATOM   1312 HD11 LEU A 639     -22.804  -6.196  47.608  1.00  0.00           H  
ATOM   1313 HD12 LEU A 639     -23.251  -7.750  46.934  1.00  0.00           H  
ATOM   1314 HD13 LEU A 639     -24.037  -7.122  48.375  1.00  0.00           H  
ATOM   1315 HD21 LEU A 639     -22.381  -6.404  50.296  1.00  0.00           H  
ATOM   1316 HD22 LEU A 639     -23.308  -7.855  50.491  1.00  0.00           H  
ATOM   1317 HD23 LEU A 639     -21.587  -7.879  50.874  1.00  0.00           H  
ATOM   1318  N   GLY A 640     -19.603 -10.504  46.498  1.00 31.80           N  
ATOM   1319  CA  GLY A 640     -18.406 -10.285  45.690  1.00 31.80           C  
ATOM   1320  C   GLY A 640     -18.572 -10.903  44.296  1.00 31.80           C  
ATOM   1321  O   GLY A 640     -18.410 -10.229  43.274  1.00 31.80           O  
ATOM   1322  H   GLY A 640     -19.641 -11.340  47.068  1.00  0.00           H  
ATOM   1323  HA2 GLY A 640     -18.159  -9.225  45.608  1.00  0.00           H  
ATOM   1324  HA3 GLY A 640     -17.557 -10.753  46.190  1.00  0.00           H  
ATOM   1325  N   THR A 641     -18.927 -12.194  44.271  1.00103.76           N  
ATOM   1326  CA  THR A 641     -19.059 -13.055  43.105  1.00103.76           C  
ATOM   1327  C   THR A 641     -20.196 -12.616  42.178  1.00103.76           C  
ATOM   1328  O   THR A 641     -19.984 -12.638  40.977  1.00103.76           O  
ATOM   1329  CB  THR A 641     -19.249 -14.539  43.509  1.00103.76           C  
ATOM   1330  CG2 THR A 641     -20.655 -14.924  44.009  1.00103.76           C  
ATOM   1331  OG1 THR A 641     -18.994 -15.361  42.386  1.00103.76           O  
ATOM   1332  H   THR A 641     -19.122 -12.606  45.176  1.00  0.00           H  
ATOM   1333  HA  THR A 641     -18.118 -12.979  42.556  1.00  0.00           H  
ATOM   1334  HB  THR A 641     -18.510 -14.796  44.269  1.00  0.00           H  
ATOM   1335  HG1 THR A 641     -19.602 -15.132  41.699  1.00  0.00           H  
ATOM   1336 HG21 THR A 641     -20.636 -15.878  44.535  1.00  0.00           H  
ATOM   1337 HG22 THR A 641     -21.061 -14.176  44.678  1.00  0.00           H  
ATOM   1338 HG23 THR A 641     -21.368 -15.022  43.188  1.00  0.00           H  
ATOM   1339  N   ALA A 642     -21.382 -12.241  42.696  1.00 31.86           N  
ATOM   1340  CA  ALA A 642     -22.582 -12.011  41.883  1.00 31.86           C  
ATOM   1341  C   ALA A 642     -22.394 -10.888  40.866  1.00 31.86           C  
ATOM   1342  O   ALA A 642     -22.723 -11.076  39.695  1.00 31.86           O  
ATOM   1343  CB  ALA A 642     -23.791 -11.688  42.768  1.00 31.86           C  
ATOM   1344  H   ALA A 642     -21.491 -12.213  43.702  1.00  0.00           H  
ATOM   1345  HA  ALA A 642     -22.798 -12.930  41.336  1.00  0.00           H  
ATOM   1346  HB1 ALA A 642     -24.663 -11.436  42.166  1.00  0.00           H  
ATOM   1347  HB2 ALA A 642     -24.069 -12.546  43.379  1.00  0.00           H  
ATOM   1348  HB3 ALA A 642     -23.598 -10.843  43.430  1.00  0.00           H  
ATOM   1349  N   PHE A 643     -21.764  -9.772  41.252  1.00 98.96           N  
ATOM   1350  CA  PHE A 643     -21.435  -8.687  40.324  1.00 98.96           C  
ATOM   1351  C   PHE A 643     -20.290  -9.092  39.411  1.00 98.96           C  
ATOM   1352  O   PHE A 643     -20.342  -8.816  38.212  1.00 98.96           O  
ATOM   1353  CB  PHE A 643     -20.926  -7.467  41.087  1.00 98.96           C  
ATOM   1354  CG  PHE A 643     -21.919  -6.931  42.068  1.00 98.96           C  
ATOM   1355  CD1 PHE A 643     -23.106  -6.328  41.616  1.00 98.96           C  
ATOM   1356  CD2 PHE A 643     -21.651  -7.051  43.440  1.00 98.96           C  
ATOM   1357  CE1 PHE A 643     -24.010  -5.810  42.552  1.00 98.96           C  
ATOM   1358  CE2 PHE A 643     -22.554  -6.524  44.370  1.00 98.96           C  
ATOM   1359  CZ  PHE A 643     -23.712  -5.873  43.922  1.00 98.96           C  
ATOM   1360  H   PHE A 643     -21.511  -9.671  42.224  1.00  0.00           H  
ATOM   1361  HA  PHE A 643     -22.309  -8.424  39.724  1.00  0.00           H  
ATOM   1362  HB2 PHE A 643     -20.009  -7.713  41.620  1.00  0.00           H  
ATOM   1363  HB3 PHE A 643     -20.668  -6.661  40.400  1.00  0.00           H  
ATOM   1364  HD1 PHE A 643     -23.329  -6.245  40.562  1.00  0.00           H  
ATOM   1365  HD2 PHE A 643     -20.738  -7.518  43.774  1.00  0.00           H  
ATOM   1366  HE1 PHE A 643     -24.908  -5.332  42.207  1.00  0.00           H  
ATOM   1367  HE2 PHE A 643     -22.314  -6.568  45.417  1.00  0.00           H  
ATOM   1368  HZ  PHE A 643     -24.353  -5.379  44.626  1.00  0.00           H  
ATOM   1369  N   SER A 644     -19.269  -9.759  39.975  1.00 67.63           N  
ATOM   1370  CA  SER A 644     -18.116 -10.213  39.219  1.00 67.63           C  
ATOM   1371  C   SER A 644     -18.516 -11.136  38.080  1.00 67.63           C  
ATOM   1372  O   SER A 644     -18.059 -10.913  36.974  1.00 67.63           O  
ATOM   1373  CB  SER A 644     -17.069 -10.861  40.132  1.00 67.63           C  
ATOM   1374  OG  SER A 644     -15.938 -11.275  39.391  1.00 67.63           O  
ATOM   1375  H   SER A 644     -19.240  -9.885  40.977  1.00  0.00           H  
ATOM   1376  HA  SER A 644     -17.672  -9.321  38.779  1.00  0.00           H  
ATOM   1377  HB2 SER A 644     -16.741 -10.131  40.869  1.00  0.00           H  
ATOM   1378  HB3 SER A 644     -17.475 -11.717  40.669  1.00  0.00           H  
ATOM   1379  HG  SER A 644     -16.214 -11.903  38.741  1.00  0.00           H  
ATOM   1380  N   VAL A 645     -19.421 -12.090  38.323  1.00 26.47           N  
ATOM   1381  CA  VAL A 645     -19.995 -12.989  37.335  1.00 26.47           C  
ATOM   1382  C   VAL A 645     -20.652 -12.213  36.181  1.00 26.47           C  
ATOM   1383  O   VAL A 645     -20.313 -12.462  35.025  1.00 26.47           O  
ATOM   1384  CB  VAL A 645     -20.962 -13.961  38.047  1.00 26.47           C  
ATOM   1385  CG1 VAL A 645     -21.752 -14.814  37.066  1.00 26.47           C  
ATOM   1386  CG2 VAL A 645     -20.234 -14.919  39.004  1.00 26.47           C  
ATOM   1387  H   VAL A 645     -19.754 -12.189  39.276  1.00  0.00           H  
ATOM   1388  HA  VAL A 645     -19.183 -13.573  36.902  1.00  0.00           H  
ATOM   1389  HB  VAL A 645     -21.668 -13.372  38.633  1.00  0.00           H  
ATOM   1390 HG11 VAL A 645     -22.427 -15.492  37.588  1.00  0.00           H  
ATOM   1391 HG12 VAL A 645     -22.352 -14.183  36.420  1.00  0.00           H  
ATOM   1392 HG13 VAL A 645     -21.080 -15.421  36.473  1.00  0.00           H  
ATOM   1393 HG21 VAL A 645     -20.921 -15.341  39.737  1.00  0.00           H  
ATOM   1394 HG22 VAL A 645     -19.789 -15.751  38.457  1.00  0.00           H  
ATOM   1395 HG23 VAL A 645     -19.407 -14.458  39.536  1.00  0.00           H  
ATOM   1396  N   CYS A 646     -21.545 -11.258  36.497  1.00 38.63           N  
ATOM   1397  CA  CYS A 646     -22.250 -10.435  35.513  1.00 38.63           C  
ATOM   1398  C   CYS A 646     -21.293  -9.564  34.705  1.00 38.63           C  
ATOM   1399  O   CYS A 646     -21.317  -9.610  33.477  1.00 38.63           O  
ATOM   1400  CB  CYS A 646     -23.271  -9.505  36.193  1.00 38.63           C  
ATOM   1401  SG  CYS A 646     -24.633 -10.450  36.886  1.00 38.63           S  
ATOM   1402  H   CYS A 646     -21.755 -11.096  37.473  1.00  0.00           H  
ATOM   1403  HA  CYS A 646     -22.769 -11.091  34.817  1.00  0.00           H  
ATOM   1404  HB2 CYS A 646     -22.816  -8.912  36.987  1.00  0.00           H  
ATOM   1405  HB3 CYS A 646     -23.695  -8.802  35.473  1.00  0.00           H  
ATOM   1406  HG  CYS A 646     -24.023 -10.776  38.029  1.00  0.00           H  
ATOM   1407  N   TYR A 647     -20.449  -8.778  35.381  1.00 56.43           N  
ATOM   1408  CA  TYR A 647     -19.647  -7.766  34.715  1.00 56.43           C  
ATOM   1409  C   TYR A 647     -18.398  -8.372  34.076  1.00 56.43           C  
ATOM   1410  O   TYR A 647     -18.030  -7.907  33.011  1.00 56.43           O  
ATOM   1411  CB  TYR A 647     -19.316  -6.621  35.691  1.00 56.43           C  
ATOM   1412  CG  TYR A 647     -20.562  -5.898  36.194  1.00 56.43           C  
ATOM   1413  CD1 TYR A 647     -21.555  -5.463  35.286  1.00 56.43           C  
ATOM   1414  CD2 TYR A 647     -20.762  -5.696  37.575  1.00 56.43           C  
ATOM   1415  CE1 TYR A 647     -22.745  -4.874  35.750  1.00 56.43           C  
ATOM   1416  CE2 TYR A 647     -21.955  -5.107  38.041  1.00 56.43           C  
ATOM   1417  CZ  TYR A 647     -22.952  -4.708  37.131  1.00 56.43           C  
ATOM   1418  OH  TYR A 647     -24.108  -4.147  37.583  1.00 56.43           O  
ATOM   1419  H   TYR A 647     -20.448  -8.805  36.400  1.00  0.00           H  
ATOM   1420  HA  TYR A 647     -20.219  -7.350  33.886  1.00  0.00           H  
ATOM   1421  HB2 TYR A 647     -18.737  -7.000  36.536  1.00  0.00           H  
ATOM   1422  HB3 TYR A 647     -18.687  -5.882  35.192  1.00  0.00           H  
ATOM   1423  HD1 TYR A 647     -21.430  -5.600  34.224  1.00  0.00           H  
ATOM   1424  HD2 TYR A 647     -20.008  -6.007  38.282  1.00  0.00           H  
ATOM   1425  HE1 TYR A 647     -23.501  -4.564  35.043  1.00  0.00           H  
ATOM   1426  HE2 TYR A 647     -22.105  -4.953  39.100  1.00  0.00           H  
ATOM   1427  HH  TYR A 647     -24.556  -3.620  36.932  1.00  0.00           H  
ATOM   1428  N   SER A 648     -17.801  -9.457  34.590  1.00 34.21           N  
ATOM   1429  CA  SER A 648     -16.714 -10.146  33.900  1.00 34.21           C  
ATOM   1430  C   SER A 648     -17.180 -10.783  32.587  1.00 34.21           C  
ATOM   1431  O   SER A 648     -16.471 -10.680  31.592  1.00 34.21           O  
ATOM   1432  CB  SER A 648     -16.078 -11.218  34.790  1.00 34.21           C  
ATOM   1433  OG  SER A 648     -16.933 -12.317  35.017  1.00 34.21           O  
ATOM   1434  H   SER A 648     -18.112  -9.832  35.478  1.00  0.00           H  
ATOM   1435  HA  SER A 648     -15.945  -9.405  33.668  1.00  0.00           H  
ATOM   1436  HB2 SER A 648     -15.227 -11.611  34.250  1.00  0.00           H  
ATOM   1437  HB3 SER A 648     -15.710 -10.808  35.731  1.00  0.00           H  
ATOM   1438  HG  SER A 648     -17.511 -12.092  35.733  1.00  0.00           H  
ATOM   1439  N   ALA A 649     -18.381 -11.389  32.569  1.00 29.15           N  
ATOM   1440  CA  ALA A 649     -18.973 -11.983  31.374  1.00 29.15           C  
ATOM   1441  C   ALA A 649     -19.351 -10.903  30.368  1.00 29.15           C  
ATOM   1442  O   ALA A 649     -19.120 -11.077  29.175  1.00 29.15           O  
ATOM   1443  CB  ALA A 649     -20.239 -12.767  31.747  1.00 29.15           C  
ATOM   1444  H   ALA A 649     -18.911 -11.443  33.428  1.00  0.00           H  
ATOM   1445  HA  ALA A 649     -18.254 -12.655  30.903  1.00  0.00           H  
ATOM   1446  HB1 ALA A 649     -20.677 -13.253  30.874  1.00  0.00           H  
ATOM   1447  HB2 ALA A 649     -20.013 -13.545  32.470  1.00  0.00           H  
ATOM   1448  HB3 ALA A 649     -21.004 -12.126  32.190  1.00  0.00           H  
ATOM   1449  N   LEU A 650     -19.886  -9.772  30.851  1.00132.93           N  
ATOM   1450  CA  LEU A 650     -20.268  -8.656  30.004  1.00132.93           C  
ATOM   1451  C   LEU A 650     -19.042  -7.912  29.468  1.00132.93           C  
ATOM   1452  O   LEU A 650     -19.086  -7.449  28.337  1.00132.93           O  
ATOM   1453  CB  LEU A 650     -21.166  -7.693  30.793  1.00132.93           C  
ATOM   1454  CG  LEU A 650     -21.831  -6.594  29.937  1.00132.93           C  
ATOM   1455  CD1 LEU A 650     -22.648  -7.171  28.766  1.00132.93           C  
ATOM   1456  CD2 LEU A 650     -22.737  -5.742  30.823  1.00132.93           C  
ATOM   1457  H   LEU A 650     -20.060  -9.695  31.845  1.00  0.00           H  
ATOM   1458  HA  LEU A 650     -20.827  -9.072  29.166  1.00  0.00           H  
ATOM   1459  HB2 LEU A 650     -21.957  -8.269  31.275  1.00  0.00           H  
ATOM   1460  HB3 LEU A 650     -20.594  -7.236  31.603  1.00  0.00           H  
ATOM   1461  HG  LEU A 650     -21.059  -5.936  29.538  1.00  0.00           H  
ATOM   1462 HD11 LEU A 650     -23.251  -6.398  28.294  1.00  0.00           H  
ATOM   1463 HD12 LEU A 650     -22.005  -7.580  27.987  1.00  0.00           H  
ATOM   1464 HD13 LEU A 650     -23.326  -7.959  29.098  1.00  0.00           H  
ATOM   1465 HD21 LEU A 650     -22.958  -4.774  30.379  1.00  0.00           H  
ATOM   1466 HD22 LEU A 650     -23.687  -6.244  31.005  1.00  0.00           H  
ATOM   1467 HD23 LEU A 650     -22.288  -5.589  31.801  1.00  0.00           H  
ATOM   1468  N   LEU A 651     -17.936  -7.855  30.225  1.00 89.33           N  
ATOM   1469  CA  LEU A 651     -16.662  -7.264  29.827  1.00 89.33           C  
ATOM   1470  C   LEU A 651     -16.133  -7.976  28.589  1.00 89.33           C  
ATOM   1471  O   LEU A 651     -15.799  -7.315  27.613  1.00 89.33           O  
ATOM   1472  CB  LEU A 651     -15.649  -7.396  30.980  1.00 89.33           C  
ATOM   1473  CG  LEU A 651     -14.366  -6.564  30.871  1.00 89.33           C  
ATOM   1474  CD1 LEU A 651     -13.564  -6.705  32.169  1.00 89.33           C  
ATOM   1475  CD2 LEU A 651     -13.477  -6.876  29.647  1.00 89.33           C  
ATOM   1476  H   LEU A 651     -17.987  -8.229  31.165  1.00  0.00           H  
ATOM   1477  HA  LEU A 651     -16.820  -6.209  29.602  1.00  0.00           H  
ATOM   1478  HB2 LEU A 651     -16.124  -7.084  31.905  1.00  0.00           H  
ATOM   1479  HB3 LEU A 651     -15.382  -8.441  31.131  1.00  0.00           H  
ATOM   1480  HG  LEU A 651     -14.725  -5.546  30.836  1.00  0.00           H  
ATOM   1481 HD11 LEU A 651     -12.501  -6.867  31.998  1.00  0.00           H  
ATOM   1482 HD12 LEU A 651     -13.694  -5.834  32.810  1.00  0.00           H  
ATOM   1483 HD13 LEU A 651     -13.900  -7.562  32.744  1.00  0.00           H  
ATOM   1484 HD21 LEU A 651     -12.443  -6.572  29.802  1.00  0.00           H  
ATOM   1485 HD22 LEU A 651     -13.443  -7.947  29.442  1.00  0.00           H  
ATOM   1486 HD23 LEU A 651     -13.819  -6.355  28.756  1.00  0.00           H  
ATOM   1487  N   THR A 652     -16.086  -9.316  28.619  1.00106.18           N  
ATOM   1488  CA  THR A 652     -15.632 -10.126  27.493  1.00106.18           C  
ATOM   1489  C   THR A 652     -16.533  -9.954  26.268  1.00106.18           C  
ATOM   1490  O   THR A 652     -16.012  -9.870  25.158  1.00106.18           O  
ATOM   1491  CB  THR A 652     -15.524 -11.614  27.881  1.00106.18           C  
ATOM   1492  CG2 THR A 652     -14.561 -11.859  29.038  1.00106.18           C  
ATOM   1493  OG1 THR A 652     -16.775 -12.214  28.144  1.00106.18           O  
ATOM   1494  H   THR A 652     -16.369  -9.793  29.465  1.00  0.00           H  
ATOM   1495  HA  THR A 652     -14.634  -9.775  27.220  1.00  0.00           H  
ATOM   1496  HB  THR A 652     -15.121 -12.150  27.020  1.00  0.00           H  
ATOM   1497  HG1 THR A 652     -17.196 -11.761  28.861  1.00  0.00           H  
ATOM   1498 HG21 THR A 652     -14.423 -12.925  29.213  1.00  0.00           H  
ATOM   1499 HG22 THR A 652     -13.593 -11.425  28.799  1.00  0.00           H  
ATOM   1500 HG23 THR A 652     -14.885 -11.411  29.969  1.00  0.00           H  
ATOM   1501  N   LYS A 653     -17.860  -9.847  26.474  1.00 80.63           N  
ATOM   1502  CA  LYS A 653     -18.828  -9.573  25.419  1.00 80.63           C  
ATOM   1503  C   LYS A 653     -18.563  -8.205  24.783  1.00 80.63           C  
ATOM   1504  O   LYS A 653     -18.424  -8.138  23.567  1.00 80.63           O  
ATOM   1505  CB  LYS A 653     -20.271  -9.668  25.958  1.00 80.63           C  
ATOM   1506  CG  LYS A 653     -21.345  -9.313  24.908  1.00 80.63           C  
ATOM   1507  CD  LYS A 653     -22.781  -9.584  25.381  1.00 80.63           C  
ATOM   1508  CE  LYS A 653     -23.282 -10.996  25.053  1.00 80.63           C  
ATOM   1509  NZ  LYS A 653     -23.592 -11.127  23.618  1.00 80.63           N1+
ATOM   1510  H   LYS A 653     -18.210  -9.932  27.419  1.00  0.00           H  
ATOM   1511  HA  LYS A 653     -18.705 -10.337  24.648  1.00  0.00           H  
ATOM   1512  HB2 LYS A 653     -20.446 -10.681  26.320  1.00  0.00           H  
ATOM   1513  HB3 LYS A 653     -20.397  -9.019  26.822  1.00  0.00           H  
ATOM   1514  HG2 LYS A 653     -21.277  -8.248  24.683  1.00  0.00           H  
ATOM   1515  HG3 LYS A 653     -21.147  -9.829  23.968  1.00  0.00           H  
ATOM   1516  HD2 LYS A 653     -22.848  -9.409  26.456  1.00  0.00           H  
ATOM   1517  HD3 LYS A 653     -23.455  -8.857  24.926  1.00  0.00           H  
ATOM   1518  HE2 LYS A 653     -22.552 -11.751  25.347  1.00  0.00           H  
ATOM   1519  HE3 LYS A 653     -24.196 -11.202  25.612  1.00  0.00           H  
ATOM   1520  HZ1 LYS A 653     -22.762 -10.946  23.072  1.00  0.00           H  
ATOM   1521  HZ2 LYS A 653     -23.932 -12.057  23.427  1.00  0.00           H  
ATOM   1522  HZ3 LYS A 653     -24.304 -10.454  23.360  1.00  0.00           H  
ATOM   1523  N   THR A 654     -18.457  -7.138  25.592  1.00 32.66           N  
ATOM   1524  CA  THR A 654     -18.203  -5.771  25.135  1.00 32.66           C  
ATOM   1525  C   THR A 654     -16.833  -5.614  24.477  1.00 32.66           C  
ATOM   1526  O   THR A 654     -16.747  -4.933  23.458  1.00 32.66           O  
ATOM   1527  CB  THR A 654     -18.357  -4.752  26.282  1.00 32.66           C  
ATOM   1528  CG2 THR A 654     -19.774  -4.675  26.852  1.00 32.66           C  
ATOM   1529  OG1 THR A 654     -17.405  -4.943  27.308  1.00 32.66           O  
ATOM   1530  H   THR A 654     -18.588  -7.278  26.587  1.00  0.00           H  
ATOM   1531  HA  THR A 654     -18.948  -5.528  24.379  1.00  0.00           H  
ATOM   1532  HB  THR A 654     -18.165  -3.762  25.872  1.00  0.00           H  
ATOM   1533  HG1 THR A 654     -17.517  -5.813  27.664  1.00  0.00           H  
ATOM   1534 HG21 THR A 654     -19.828  -3.969  27.682  1.00  0.00           H  
ATOM   1535 HG22 THR A 654     -20.456  -4.319  26.080  1.00  0.00           H  
ATOM   1536 HG23 THR A 654     -20.163  -5.628  27.194  1.00  0.00           H  
ATOM   1537  N   ASN A 655     -15.783  -6.260  25.019  1.00 28.85           N  
ATOM   1538  CA  ASN A 655     -14.441  -6.248  24.448  1.00 28.85           C  
ATOM   1539  C   ASN A 655     -14.483  -6.898  23.070  1.00 28.85           C  
ATOM   1540  O   ASN A 655     -13.946  -6.311  22.141  1.00 28.85           O  
ATOM   1541  CB  ASN A 655     -13.423  -6.986  25.343  1.00 28.85           C  
ATOM   1542  CG  ASN A 655     -11.973  -6.775  24.868  1.00 28.85           C  
ATOM   1543  ND2 ASN A 655     -11.147  -6.132  25.689  1.00 28.85           N  
ATOM   1544  OD1 ASN A 655     -11.596  -7.173  23.768  1.00 28.85           O  
ATOM   1545  H   ASN A 655     -15.922  -6.778  25.879  1.00  0.00           H  
ATOM   1546  HA  ASN A 655     -14.134  -5.205  24.346  1.00  0.00           H  
ATOM   1547  HB2 ASN A 655     -13.511  -6.619  26.366  1.00  0.00           H  
ATOM   1548  HB3 ASN A 655     -13.635  -8.055  25.384  1.00  0.00           H  
ATOM   1549 HD21 ASN A 655     -11.477  -5.808  26.585  1.00  0.00           H  
ATOM   1550 HD22 ASN A 655     -10.193  -5.960  25.404  1.00  0.00           H  
ATOM   1551  N   ARG A 656     -15.153  -8.053  22.921  1.00 50.12           N  
ATOM   1552  CA  ARG A 656     -15.314  -8.717  21.635  1.00 50.12           C  
ATOM   1553  C   ARG A 656     -16.006  -7.811  20.611  1.00 50.12           C  
ATOM   1554  O   ARG A 656     -15.506  -7.702  19.498  1.00 50.12           O  
ATOM   1555  CB  ARG A 656     -16.058 -10.054  21.787  1.00 50.12           C  
ATOM   1556  CG  ARG A 656     -16.212 -10.793  20.445  1.00 50.12           C  
ATOM   1557  CD  ARG A 656     -16.893 -12.147  20.587  1.00 50.12           C  
ATOM   1558  NE  ARG A 656     -17.059 -12.781  19.277  1.00 50.12           N  
ATOM   1559  CZ  ARG A 656     -18.005 -13.675  18.948  1.00 50.12           C  
ATOM   1560  NH1 ARG A 656     -18.961 -14.029  19.817  1.00 50.12           N1+
ATOM   1561  NH2 ARG A 656     -17.994 -14.226  17.728  1.00 50.12           N1+
ATOM   1562  H   ARG A 656     -15.583  -8.480  23.731  1.00  0.00           H  
ATOM   1563  HA  ARG A 656     -14.311  -8.935  21.263  1.00  0.00           H  
ATOM   1564  HB2 ARG A 656     -15.511 -10.689  22.484  1.00  0.00           H  
ATOM   1565  HB3 ARG A 656     -17.041  -9.894  22.229  1.00  0.00           H  
ATOM   1566  HG2 ARG A 656     -16.804 -10.200  19.750  1.00  0.00           H  
ATOM   1567  HG3 ARG A 656     -15.231 -10.923  19.985  1.00  0.00           H  
ATOM   1568  HD2 ARG A 656     -16.285 -12.807  21.205  1.00  0.00           H  
ATOM   1569  HD3 ARG A 656     -17.861 -12.019  21.071  1.00  0.00           H  
ATOM   1570  HE  ARG A 656     -16.362 -12.547  18.586  1.00  0.00           H  
ATOM   1571 HH11 ARG A 656     -18.941 -13.670  20.760  1.00  0.00           H  
ATOM   1572 HH12 ARG A 656     -19.685 -14.680  19.551  1.00  0.00           H  
ATOM   1573 HH21 ARG A 656     -17.277 -13.980  17.062  1.00  0.00           H  
ATOM   1574 HH22 ARG A 656     -18.705 -14.891  17.462  1.00  0.00           H  
ATOM   1575  N   ILE A 657     -17.099  -7.125  20.992  1.00 25.23           N  
ATOM   1576  CA  ILE A 657     -17.808  -6.178  20.124  1.00 25.23           C  
ATOM   1577  C   ILE A 657     -16.887  -5.026  19.701  1.00 25.23           C  
ATOM   1578  O   ILE A 657     -16.871  -4.655  18.529  1.00 25.23           O  
ATOM   1579  CB  ILE A 657     -19.097  -5.631  20.793  1.00 25.23           C  
ATOM   1580  CG1 ILE A 657     -20.093  -6.746  21.174  1.00 25.23           C  
ATOM   1581  CG2 ILE A 657     -19.828  -4.639  19.857  1.00 25.23           C  
ATOM   1582  CD1 ILE A 657     -21.131  -6.315  22.224  1.00 25.23           C  
ATOM   1583  H   ILE A 657     -17.454  -7.258  21.930  1.00  0.00           H  
ATOM   1584  HA  ILE A 657     -18.105  -6.705  19.218  1.00  0.00           H  
ATOM   1585  HB  ILE A 657     -18.811  -5.114  21.708  1.00  0.00           H  
ATOM   1586 HG12 ILE A 657     -20.614  -7.086  20.279  1.00  0.00           H  
ATOM   1587 HG13 ILE A 657     -19.581  -7.633  21.532  1.00  0.00           H  
ATOM   1588 HG21 ILE A 657     -20.734  -4.248  20.316  1.00  0.00           H  
ATOM   1589 HG22 ILE A 657     -19.233  -3.778  19.571  1.00  0.00           H  
ATOM   1590 HG23 ILE A 657     -20.128  -5.130  18.931  1.00  0.00           H  
ATOM   1591 HD11 ILE A 657     -21.805  -7.141  22.450  1.00  0.00           H  
ATOM   1592 HD12 ILE A 657     -20.664  -6.014  23.158  1.00  0.00           H  
ATOM   1593 HD13 ILE A 657     -21.748  -5.486  21.878  1.00  0.00           H  
ATOM   1594  N   ALA A 658     -16.102  -4.488  20.643  1.00 23.47           N  
ATOM   1595  CA  ALA A 658     -15.162  -3.407  20.399  1.00 23.47           C  
ATOM   1596  C   ALA A 658     -14.006  -3.827  19.492  1.00 23.47           C  
ATOM   1597  O   ALA A 658     -13.596  -3.036  18.647  1.00 23.47           O  
ATOM   1598  CB  ALA A 658     -14.597  -2.957  21.735  1.00 23.47           C  
ATOM   1599  H   ALA A 658     -16.174  -4.842  21.589  1.00  0.00           H  
ATOM   1600  HA  ALA A 658     -15.687  -2.572  19.931  1.00  0.00           H  
ATOM   1601  HB1 ALA A 658     -13.825  -2.202  21.605  1.00  0.00           H  
ATOM   1602  HB2 ALA A 658     -15.400  -2.538  22.342  1.00  0.00           H  
ATOM   1603  HB3 ALA A 658     -14.153  -3.780  22.292  1.00  0.00           H  
ATOM   1604  N   ARG A 659     -13.523  -5.071  19.637  1.00 56.55           N  
ATOM   1605  CA  ARG A 659     -12.488  -5.670  18.801  1.00 56.55           C  
ATOM   1606  C   ARG A 659     -12.991  -5.861  17.373  1.00 56.55           C  
ATOM   1607  O   ARG A 659     -12.249  -5.555  16.442  1.00 56.55           O  
ATOM   1608  CB  ARG A 659     -12.088  -7.050  19.352  1.00 56.55           C  
ATOM   1609  CG  ARG A 659     -11.367  -7.000  20.703  1.00 56.55           C  
ATOM   1610  CD  ARG A 659      -9.849  -6.871  20.604  1.00 56.55           C  
ATOM   1611  NE  ARG A 659      -9.256  -8.094  20.055  1.00 56.55           N  
ATOM   1612  CZ  ARG A 659      -9.036  -9.230  20.736  1.00 56.55           C  
ATOM   1613  NH1 ARG A 659      -9.359  -9.349  22.033  1.00 56.55           N1+
ATOM   1614  NH2 ARG A 659      -8.485 -10.265  20.094  1.00 56.55           N1+
ATOM   1615  H   ARG A 659     -13.910  -5.647  20.375  1.00  0.00           H  
ATOM   1616  HA  ARG A 659     -11.616  -5.013  18.783  1.00  0.00           H  
ATOM   1617  HB2 ARG A 659     -12.981  -7.661  19.470  1.00  0.00           H  
ATOM   1618  HB3 ARG A 659     -11.474  -7.588  18.628  1.00  0.00           H  
ATOM   1619  HG2 ARG A 659     -11.714  -6.156  21.293  1.00  0.00           H  
ATOM   1620  HG3 ARG A 659     -11.620  -7.900  21.264  1.00  0.00           H  
ATOM   1621  HD2 ARG A 659      -9.582  -6.028  19.967  1.00  0.00           H  
ATOM   1622  HD3 ARG A 659      -9.419  -6.669  21.585  1.00  0.00           H  
ATOM   1623  HE  ARG A 659      -9.029  -8.066  19.072  1.00  0.00           H  
ATOM   1624 HH11 ARG A 659      -9.792  -8.574  22.517  1.00  0.00           H  
ATOM   1625 HH12 ARG A 659      -9.190 -10.211  22.530  1.00  0.00           H  
ATOM   1626 HH21 ARG A 659      -8.233 -10.182  19.120  1.00  0.00           H  
ATOM   1627 HH22 ARG A 659      -8.369 -11.155  20.557  1.00  0.00           H  
ATOM   1628  N   ILE A 660     -14.247  -6.324  17.207  1.00 26.73           N  
ATOM   1629  CA  ILE A 660     -14.896  -6.494  15.906  1.00 26.73           C  
ATOM   1630  C   ILE A 660     -14.976  -5.157  15.174  1.00 26.73           C  
ATOM   1631  O   ILE A 660     -14.647  -5.113  13.989  1.00 26.73           O  
ATOM   1632  CB  ILE A 660     -16.311  -7.122  16.026  1.00 26.73           C  
ATOM   1633  CG1 ILE A 660     -16.262  -8.569  16.552  1.00 26.73           C  
ATOM   1634  CG2 ILE A 660     -17.061  -7.108  14.669  1.00 26.73           C  
ATOM   1635  CD1 ILE A 660     -17.596  -9.055  17.140  1.00 26.73           C  
ATOM   1636  H   ILE A 660     -14.787  -6.558  18.030  1.00  0.00           H  
ATOM   1637  HA  ILE A 660     -14.272  -7.163  15.310  1.00  0.00           H  
ATOM   1638  HB  ILE A 660     -16.890  -6.529  16.734  1.00  0.00           H  
ATOM   1639 HG12 ILE A 660     -15.971  -9.234  15.737  1.00  0.00           H  
ATOM   1640 HG13 ILE A 660     -15.478  -8.697  17.293  1.00  0.00           H  
ATOM   1641 HG21 ILE A 660     -18.000  -7.657  14.715  1.00  0.00           H  
ATOM   1642 HG22 ILE A 660     -17.331  -6.100  14.353  1.00  0.00           H  
ATOM   1643 HG23 ILE A 660     -16.460  -7.559  13.879  1.00  0.00           H  
ATOM   1644 HD11 ILE A 660     -17.522 -10.103  17.430  1.00  0.00           H  
ATOM   1645 HD12 ILE A 660     -17.870  -8.495  18.029  1.00  0.00           H  
ATOM   1646 HD13 ILE A 660     -18.420  -8.979  16.432  1.00  0.00           H  
ATOM   1647  N   PHE A 661     -15.382  -4.081  15.875  1.00 83.80           N  
ATOM   1648  CA  PHE A 661     -15.414  -2.746  15.300  1.00 83.80           C  
ATOM   1649  C   PHE A 661     -14.008  -2.330  14.847  1.00 83.80           C  
ATOM   1650  O   PHE A 661     -13.032  -2.503  15.576  1.00 83.80           O  
ATOM   1651  CB  PHE A 661     -16.000  -1.708  16.272  1.00 83.80           C  
ATOM   1652  CG  PHE A 661     -16.134  -0.364  15.581  1.00 83.80           C  
ATOM   1653  CD1 PHE A 661     -17.225  -0.129  14.721  1.00 83.80           C  
ATOM   1654  CD2 PHE A 661     -15.107   0.598  15.689  1.00 83.80           C  
ATOM   1655  CE1 PHE A 661     -17.283   1.054  13.962  1.00 83.80           C  
ATOM   1656  CE2 PHE A 661     -15.159   1.774  14.920  1.00 83.80           C  
ATOM   1657  CZ  PHE A 661     -16.247   2.002  14.056  1.00 83.80           C  
ATOM   1658  H   PHE A 661     -15.633  -4.193  16.848  1.00  0.00           H  
ATOM   1659  HA  PHE A 661     -16.068  -2.798  14.426  1.00  0.00           H  
ATOM   1660  HB2 PHE A 661     -16.984  -2.029  16.618  1.00  0.00           H  
ATOM   1661  HB3 PHE A 661     -15.378  -1.609  17.163  1.00  0.00           H  
ATOM   1662  HD1 PHE A 661     -18.005  -0.870  14.617  1.00  0.00           H  
ATOM   1663  HD2 PHE A 661     -14.256   0.414  16.329  1.00  0.00           H  
ATOM   1664  HE1 PHE A 661     -18.114   1.228  13.295  1.00  0.00           H  
ATOM   1665  HE2 PHE A 661     -14.362   2.500  14.988  1.00  0.00           H  
ATOM   1666  HZ  PHE A 661     -16.286   2.906  13.466  1.00  0.00           H  
ATOM   1667  N   GLY A 662     -13.944  -1.786  13.628  1.00 10.60           N  
ATOM   1668  CA  GLY A 662     -12.718  -1.463  12.921  1.00 10.60           C  
ATOM   1669  C   GLY A 662     -12.504  -2.431  11.757  1.00 10.60           C  
ATOM   1670  O   GLY A 662     -13.377  -3.241  11.438  1.00 10.60           O  
ATOM   1671  H   GLY A 662     -14.804  -1.690  13.108  1.00  0.00           H  
ATOM   1672  HA2 GLY A 662     -12.804  -0.450  12.527  1.00  0.00           H  
ATOM   1673  HA3 GLY A 662     -11.847  -1.477  13.578  1.00  0.00           H  
TER    1674      GLY A 662 
ATOM   1675  N   NMA A 663     -11.335  -2.317  11.112  1.00  0.00           N  
ATOM   1676  CA  NMA A 663     -10.945  -3.107   9.952  1.00  0.00           C  
ATOM   1677  H   NMA A 663     -10.676  -1.625  11.438  1.00  0.00           H  
ATOM   1678 1HA  NMA A 663     -11.661  -3.891   9.701  1.00  0.00           H  
ATOM   1679 2HA  NMA A 663     -10.836  -2.459   9.083  1.00  0.00           H  
ATOM   1680 3HA  NMA A 663      -9.982  -3.583  10.140  1.00  0.00           H  
ATOM   1681  C   ACE B 668      -4.042 -11.897   9.042  1.00  0.00           C  
ATOM   1682  O   ACE B 668      -3.821 -10.825   8.482  1.00  0.00           O  
ATOM   1683  CH3 ACE B 668      -3.001 -13.007   8.998  1.00  0.00           C  
ATOM   1684 1H   ACE B 668      -2.143 -12.709   8.394  1.00  0.00           H  
ATOM   1685 2H   ACE B 668      -2.648 -13.237  10.003  1.00  0.00           H  
ATOM   1686 3H   ACE B 668      -3.426 -13.912   8.563  1.00  0.00           H  
ATOM   1687  N   GLN B 669      -5.180 -12.159   9.701  1.00 65.71           N  
ATOM   1688  CA  GLN B 669      -6.293 -11.218   9.834  1.00 65.71           C  
ATOM   1689  C   GLN B 669      -7.354 -11.733  10.798  1.00 65.71           C  
ATOM   1690  O   GLN B 669      -8.046 -10.915  11.405  1.00 65.71           O  
ATOM   1691  CB  GLN B 669      -6.927 -10.930   8.459  1.00 65.71           C  
ATOM   1692  CG  GLN B 669      -8.100  -9.928   8.469  1.00 65.71           C  
ATOM   1693  CD  GLN B 669      -8.669  -9.656   7.077  1.00 65.71           C  
ATOM   1694  NE2 GLN B 669      -8.151 -10.314   6.035  1.00 65.71           N  
ATOM   1695  OE1 GLN B 669      -9.586  -8.853   6.941  1.00 65.71           O  
ATOM   1696  HA  GLN B 669      -5.899 -10.287  10.247  1.00  0.00           H  
ATOM   1697  HB2 GLN B 669      -6.168 -10.539   7.782  1.00  0.00           H  
ATOM   1698  HB3 GLN B 669      -7.259 -11.877   8.027  1.00  0.00           H  
ATOM   1699  HG2 GLN B 669      -8.931 -10.293   9.072  1.00  0.00           H  
ATOM   1700  HG3 GLN B 669      -7.780  -8.981   8.906  1.00  0.00           H  
ATOM   1701 HE21 GLN B 669      -7.393 -10.966   6.172  1.00  0.00           H  
ATOM   1702 HE22 GLN B 669      -8.518 -10.145   5.110  1.00  0.00           H  
ATOM   1703  H2  GLN B 669      -5.268 -13.053  10.159  1.00  0.00           H  
ATOM   1704  N   ARG B 670      -7.498 -13.069  10.924  1.00 83.66           N  
ATOM   1705  CA  ARG B 670      -8.495 -13.694  11.781  1.00 83.66           C  
ATOM   1706  C   ARG B 670      -8.279 -13.234  13.230  1.00 83.66           C  
ATOM   1707  O   ARG B 670      -7.172 -13.399  13.749  1.00 83.66           O  
ATOM   1708  CB  ARG B 670      -8.442 -15.232  11.696  1.00 83.66           C  
ATOM   1709  CG  ARG B 670      -9.552 -15.895  12.540  1.00 83.66           C  
ATOM   1710  CD  ARG B 670      -9.511 -17.420  12.520  1.00 83.66           C  
ATOM   1711  NE  ARG B 670     -10.568 -17.976  13.377  1.00 83.66           N  
ATOM   1712  CZ  ARG B 670     -10.925 -19.270  13.411  1.00 83.66           C  
ATOM   1713  NH1 ARG B 670     -10.310 -20.173  12.634  1.00 83.66           N1+
ATOM   1714  NH2 ARG B 670     -11.907 -19.667  14.230  1.00 83.66           N1+
ATOM   1715  H   ARG B 670      -6.913 -13.677  10.371  1.00  0.00           H  
ATOM   1716  HA  ARG B 670      -9.464 -13.399  11.382  1.00  0.00           H  
ATOM   1717  HB2 ARG B 670      -8.549 -15.542  10.656  1.00  0.00           H  
ATOM   1718  HB3 ARG B 670      -7.465 -15.592  12.022  1.00  0.00           H  
ATOM   1719  HG2 ARG B 670      -9.478 -15.587  13.579  1.00  0.00           H  
ATOM   1720  HG3 ARG B 670     -10.526 -15.552  12.189  1.00  0.00           H  
ATOM   1721  HD2 ARG B 670      -9.644 -17.778  11.498  1.00  0.00           H  
ATOM   1722  HD3 ARG B 670      -8.544 -17.781  12.872  1.00  0.00           H  
ATOM   1723  HE  ARG B 670     -11.031 -17.324  13.995  1.00  0.00           H  
ATOM   1724 HH11 ARG B 670      -9.570 -19.882  12.011  1.00  0.00           H  
ATOM   1725 HH12 ARG B 670     -10.581 -21.145  12.657  1.00  0.00           H  
ATOM   1726 HH21 ARG B 670     -12.389 -18.997  14.813  1.00  0.00           H  
ATOM   1727 HH22 ARG B 670     -12.180 -20.638  14.268  1.00  0.00           H  
ATOM   1728  N   PRO B 671      -9.302 -12.639  13.873  1.00 88.34           N  
ATOM   1729  CA  PRO B 671      -9.254 -12.287  15.290  1.00 88.34           C  
ATOM   1730  C   PRO B 671      -9.038 -13.527  16.169  1.00 88.34           C  
ATOM   1731  O   PRO B 671      -9.548 -14.611  15.878  1.00 88.34           O  
ATOM   1732  CB  PRO B 671     -10.624 -11.668  15.596  1.00 88.34           C  
ATOM   1733  CG  PRO B 671     -11.147 -11.187  14.257  1.00 88.34           C  
ATOM   1734  CD  PRO B 671     -10.505 -12.109  13.229  1.00 88.34           C  
ATOM   1735  HA  PRO B 671      -8.461 -11.552  15.443  1.00  0.00           H  
ATOM   1736  HB2 PRO B 671     -11.320 -12.409  15.992  1.00  0.00           H  
ATOM   1737  HB3 PRO B 671     -10.560 -10.861  16.328  1.00  0.00           H  
ATOM   1738  HG2 PRO B 671     -12.236 -11.183  14.201  1.00  0.00           H  
ATOM   1739  HG3 PRO B 671     -10.804 -10.166  14.086  1.00  0.00           H  
ATOM   1740  HD2 PRO B 671     -11.174 -12.939  13.001  1.00  0.00           H  
ATOM   1741  HD3 PRO B 671     -10.311 -11.563  12.307  1.00  0.00           H  
ATOM   1742  N   ARG B 672      -8.275 -13.350  17.247  1.00 65.11           N  
ATOM   1743  CA  ARG B 672      -8.057 -14.373  18.257  1.00 65.11           C  
ATOM   1744  C   ARG B 672      -8.944 -14.073  19.452  1.00 65.11           C  
ATOM   1745  O   ARG B 672      -9.426 -12.954  19.630  1.00 65.11           O  
ATOM   1746  CB  ARG B 672      -6.596 -14.331  18.716  1.00 65.11           C  
ATOM   1747  CG  ARG B 672      -5.646 -14.769  17.601  1.00 65.11           C  
ATOM   1748  CD  ARG B 672      -4.201 -14.831  18.081  1.00 65.11           C  
ATOM   1749  NE  ARG B 672      -3.314 -15.232  16.986  1.00 65.11           N  
ATOM   1750  CZ  ARG B 672      -1.983 -15.362  17.092  1.00 65.11           C  
ATOM   1751  NH1 ARG B 672      -1.357 -15.126  18.254  1.00 65.11           N1+
ATOM   1752  NH2 ARG B 672      -1.271 -15.733  16.021  1.00 65.11           N1+
ATOM   1753  H   ARG B 672      -7.885 -12.435  17.419  1.00  0.00           H  
ATOM   1754  HA  ARG B 672      -8.290 -15.373  17.884  1.00  0.00           H  
ATOM   1755  HB2 ARG B 672      -6.329 -13.330  19.060  1.00  0.00           H  
ATOM   1756  HB3 ARG B 672      -6.455 -14.998  19.569  1.00  0.00           H  
ATOM   1757  HG2 ARG B 672      -5.947 -15.751  17.231  1.00  0.00           H  
ATOM   1758  HG3 ARG B 672      -5.720 -14.085  16.755  1.00  0.00           H  
ATOM   1759  HD2 ARG B 672      -3.886 -13.857  18.455  1.00  0.00           H  
ATOM   1760  HD3 ARG B 672      -4.103 -15.545  18.900  1.00  0.00           H  
ATOM   1761  HE  ARG B 672      -3.755 -15.416  16.096  1.00  0.00           H  
ATOM   1762 HH11 ARG B 672      -1.888 -14.849  19.067  1.00  0.00           H  
ATOM   1763 HH12 ARG B 672      -0.355 -15.224  18.329  1.00  0.00           H  
ATOM   1764 HH21 ARG B 672      -1.729 -15.915  15.139  1.00  0.00           H  
ATOM   1765 HH22 ARG B 672      -0.268 -15.834  16.082  1.00  0.00           H  
ATOM   1766  N   PHE B 673      -9.180 -15.108  20.266  1.00 53.25           N  
ATOM   1767  CA  PHE B 673      -9.995 -15.059  21.476  1.00 53.25           C  
ATOM   1768  C   PHE B 673     -11.482 -14.834  21.176  1.00 53.25           C  
ATOM   1769  O   PHE B 673     -12.261 -14.562  22.088  1.00 53.25           O  
ATOM   1770  CB  PHE B 673      -9.450 -14.053  22.519  1.00 53.25           C  
ATOM   1771  CG  PHE B 673      -8.028 -14.347  22.949  1.00 53.25           C  
ATOM   1772  CD1 PHE B 673      -7.768 -15.189  24.048  1.00 53.25           C  
ATOM   1773  CD2 PHE B 673      -6.947 -13.796  22.234  1.00 53.25           C  
ATOM   1774  CE1 PHE B 673      -6.454 -15.550  24.378  1.00 53.25           C  
ATOM   1775  CE2 PHE B 673      -5.627 -14.137  22.576  1.00 53.25           C  
ATOM   1776  CZ  PHE B 673      -5.381 -15.029  23.636  1.00 53.25           C  
ATOM   1777  H   PHE B 673      -8.739 -15.991  20.052  1.00  0.00           H  
ATOM   1778  HA  PHE B 673      -9.913 -16.065  21.873  1.00  0.00           H  
ATOM   1779  HB2 PHE B 673      -9.511 -13.027  22.159  1.00  0.00           H  
ATOM   1780  HB3 PHE B 673     -10.080 -14.074  23.406  1.00  0.00           H  
ATOM   1781  HD1 PHE B 673      -8.553 -15.548  24.683  1.00  0.00           H  
ATOM   1782  HD2 PHE B 673      -7.124 -13.122  21.411  1.00  0.00           H  
ATOM   1783  HE1 PHE B 673      -6.266 -16.204  25.217  1.00  0.00           H  
ATOM   1784  HE2 PHE B 673      -4.800 -13.722  22.018  1.00  0.00           H  
ATOM   1785  HZ  PHE B 673      -4.367 -15.296  23.894  1.00  0.00           H  
ATOM   1786  N   ILE B 674     -11.869 -14.942  19.893  1.00 87.26           N  
ATOM   1787  CA  ILE B 674     -13.229 -14.766  19.414  1.00 87.26           C  
ATOM   1788  C   ILE B 674     -14.099 -15.935  19.867  1.00 87.26           C  
ATOM   1789  O   ILE B 674     -15.273 -15.719  20.168  1.00 87.26           O  
ATOM   1790  CB  ILE B 674     -13.240 -14.674  17.865  1.00 87.26           C  
ATOM   1791  CG1 ILE B 674     -14.633 -14.218  17.381  1.00 87.26           C  
ATOM   1792  CG2 ILE B 674     -12.779 -15.965  17.146  1.00 87.26           C  
ATOM   1793  CD1 ILE B 674     -14.715 -13.852  15.900  1.00 87.26           C  
ATOM   1794  H   ILE B 674     -11.160 -15.145  19.203  1.00  0.00           H  
ATOM   1795  HA  ILE B 674     -13.622 -13.842  19.841  1.00  0.00           H  
ATOM   1796  HB  ILE B 674     -12.534 -13.887  17.595  1.00  0.00           H  
ATOM   1797 HG12 ILE B 674     -15.379 -14.984  17.590  1.00  0.00           H  
ATOM   1798 HG13 ILE B 674     -14.913 -13.333  17.947  1.00  0.00           H  
ATOM   1799 HG21 ILE B 674     -12.602 -15.775  16.087  1.00  0.00           H  
ATOM   1800 HG22 ILE B 674     -11.840 -16.341  17.552  1.00  0.00           H  
ATOM   1801 HG23 ILE B 674     -13.520 -16.762  17.206  1.00  0.00           H  
ATOM   1802 HD11 ILE B 674     -15.701 -13.460  15.649  1.00  0.00           H  
ATOM   1803 HD12 ILE B 674     -13.981 -13.087  15.643  1.00  0.00           H  
ATOM   1804 HD13 ILE B 674     -14.536 -14.716  15.260  1.00  0.00           H  
ATOM   1805  N   SER B 675     -13.508 -17.146  19.906  1.00 43.04           N  
ATOM   1806  CA  SER B 675     -14.166 -18.403  20.209  1.00 43.04           C  
ATOM   1807  C   SER B 675     -14.964 -18.305  21.511  1.00 43.04           C  
ATOM   1808  O   SER B 675     -14.508 -17.659  22.457  1.00 43.04           O  
ATOM   1809  CB  SER B 675     -13.146 -19.561  20.259  1.00 43.04           C  
ATOM   1810  OG  SER B 675     -13.751 -20.802  20.586  1.00 43.04           O  
ATOM   1811  H   SER B 675     -12.529 -17.192  19.663  1.00  0.00           H  
ATOM   1812  HA  SER B 675     -14.824 -18.564  19.356  1.00  0.00           H  
ATOM   1813  HB2 SER B 675     -12.641 -19.664  19.298  1.00  0.00           H  
ATOM   1814  HB3 SER B 675     -12.374 -19.352  21.001  1.00  0.00           H  
ATOM   1815  HG  SER B 675     -14.157 -21.157  19.810  1.00  0.00           H  
ATOM   1816  N   PRO B 676     -16.132 -18.965  21.573  1.00 84.22           N  
ATOM   1817  CA  PRO B 676     -16.916 -19.059  22.798  1.00 84.22           C  
ATOM   1818  C   PRO B 676     -16.188 -19.756  23.953  1.00 84.22           C  
ATOM   1819  O   PRO B 676     -16.411 -19.375  25.097  1.00 84.22           O  
ATOM   1820  CB  PRO B 676     -18.207 -19.770  22.396  1.00 84.22           C  
ATOM   1821  CG  PRO B 676     -17.930 -20.437  21.059  1.00 84.22           C  
ATOM   1822  CD  PRO B 676     -16.769 -19.667  20.458  1.00 84.22           C  
ATOM   1823  HA  PRO B 676     -17.164 -18.049  23.128  1.00  0.00           H  
ATOM   1824  HB2 PRO B 676     -18.515 -20.503  23.137  1.00  0.00           H  
ATOM   1825  HB3 PRO B 676     -19.014 -19.044  22.291  1.00  0.00           H  
ATOM   1826  HG2 PRO B 676     -17.623 -21.468  21.237  1.00  0.00           H  
ATOM   1827  HG3 PRO B 676     -18.806 -20.463  20.410  1.00  0.00           H  
ATOM   1828  HD2 PRO B 676     -16.117 -20.347  19.915  1.00  0.00           H  
ATOM   1829  HD3 PRO B 676     -17.144 -18.926  19.750  1.00  0.00           H  
ATOM   1830  N   ALA B 677     -15.270 -20.699  23.670  1.00 22.76           N  
ATOM   1831  CA  ALA B 677     -14.432 -21.345  24.679  1.00 22.76           C  
ATOM   1832  C   ALA B 677     -13.455 -20.349  25.308  1.00 22.76           C  
ATOM   1833  O   ALA B 677     -13.302 -20.330  26.528  1.00 22.76           O  
ATOM   1834  CB  ALA B 677     -13.629 -22.480  24.028  1.00 22.76           C  
ATOM   1835  H   ALA B 677     -15.118 -20.953  22.704  1.00  0.00           H  
ATOM   1836  HA  ALA B 677     -15.071 -21.761  25.461  1.00  0.00           H  
ATOM   1837  HB1 ALA B 677     -12.992 -22.986  24.756  1.00  0.00           H  
ATOM   1838  HB2 ALA B 677     -14.295 -23.231  23.603  1.00  0.00           H  
ATOM   1839  HB3 ALA B 677     -12.990 -22.116  23.222  1.00  0.00           H  
ATOM   1840  N   SER B 678     -12.843 -19.493  24.474  1.00 60.84           N  
ATOM   1841  CA  SER B 678     -11.919 -18.459  24.909  1.00 60.84           C  
ATOM   1842  C   SER B 678     -12.620 -17.405  25.768  1.00 60.84           C  
ATOM   1843  O   SER B 678     -12.075 -17.019  26.795  1.00 60.84           O  
ATOM   1844  CB  SER B 678     -11.285 -17.794  23.686  1.00 60.84           C  
ATOM   1845  OG  SER B 678     -10.396 -16.808  24.136  1.00 60.84           O  
ATOM   1846  H   SER B 678     -13.050 -19.553  23.488  1.00  0.00           H  
ATOM   1847  HA  SER B 678     -11.133 -18.930  25.503  1.00  0.00           H  
ATOM   1848  HB2 SER B 678     -10.737 -18.521  23.086  1.00  0.00           H  
ATOM   1849  HB3 SER B 678     -12.029 -17.330  23.039  1.00  0.00           H  
ATOM   1850  HG  SER B 678     -10.879 -16.174  24.645  1.00  0.00           H  
ATOM   1851  N   GLN B 679     -13.825 -16.968  25.371  1.00 35.70           N  
ATOM   1852  CA  GLN B 679     -14.625 -15.996  26.107  1.00 35.70           C  
ATOM   1853  C   GLN B 679     -14.999 -16.500  27.502  1.00 35.70           C  
ATOM   1854  O   GLN B 679     -14.900 -15.737  28.461  1.00 35.70           O  
ATOM   1855  CB  GLN B 679     -15.907 -15.691  25.328  1.00 35.70           C  
ATOM   1856  CG  GLN B 679     -15.685 -14.818  24.090  1.00 35.70           C  
ATOM   1857  CD  GLN B 679     -17.029 -14.490  23.451  1.00 35.70           C  
ATOM   1858  NE2 GLN B 679     -17.465 -13.237  23.591  1.00 35.70           N  
ATOM   1859  OE1 GLN B 679     -17.671 -15.350  22.852  1.00 35.70           O  
ATOM   1860  H   GLN B 679     -14.210 -17.334  24.510  1.00  0.00           H  
ATOM   1861  HA  GLN B 679     -14.048 -15.077  26.224  1.00  0.00           H  
ATOM   1862  HB2 GLN B 679     -16.410 -16.620  25.052  1.00  0.00           H  
ATOM   1863  HB3 GLN B 679     -16.595 -15.160  25.983  1.00  0.00           H  
ATOM   1864  HG2 GLN B 679     -15.167 -13.897  24.366  1.00  0.00           H  
ATOM   1865  HG3 GLN B 679     -15.054 -15.320  23.357  1.00  0.00           H  
ATOM   1866 HE21 GLN B 679     -16.911 -12.565  24.103  1.00  0.00           H  
ATOM   1867 HE22 GLN B 679     -18.367 -12.976  23.222  1.00  0.00           H  
ATOM   1868  N   VAL B 680     -15.376 -17.786  27.616  1.00 21.84           N  
ATOM   1869  CA  VAL B 680     -15.680 -18.435  28.888  1.00 21.84           C  
ATOM   1870  C   VAL B 680     -14.430 -18.520  29.766  1.00 21.84           C  
ATOM   1871  O   VAL B 680     -14.530 -18.242  30.956  1.00 21.84           O  
ATOM   1872  CB  VAL B 680     -16.276 -19.845  28.660  1.00 21.84           C  
ATOM   1873  CG1 VAL B 680     -16.447 -20.641  29.975  1.00 21.84           C  
ATOM   1874  CG2 VAL B 680     -17.641 -19.762  27.961  1.00 21.84           C  
ATOM   1875  H   VAL B 680     -15.436 -18.350  26.779  1.00  0.00           H  
ATOM   1876  HA  VAL B 680     -16.420 -17.827  29.413  1.00  0.00           H  
ATOM   1877  HB  VAL B 680     -15.605 -20.407  28.009  1.00  0.00           H  
ATOM   1878 HG11 VAL B 680     -17.000 -21.564  29.800  1.00  0.00           H  
ATOM   1879 HG12 VAL B 680     -15.492 -20.932  30.411  1.00  0.00           H  
ATOM   1880 HG13 VAL B 680     -16.998 -20.065  30.720  1.00  0.00           H  
ATOM   1881 HG21 VAL B 680     -17.947 -20.733  27.570  1.00  0.00           H  
ATOM   1882 HG22 VAL B 680     -18.406 -19.433  28.665  1.00  0.00           H  
ATOM   1883 HG23 VAL B 680     -17.664 -19.047  27.143  1.00  0.00           H  
ATOM   1884  N   ALA B 681     -13.267 -18.870  29.189  1.00 19.15           N  
ATOM   1885  CA  ALA B 681     -11.998 -18.960  29.903  1.00 19.15           C  
ATOM   1886  C   ALA B 681     -11.545 -17.592  30.425  1.00 19.15           C  
ATOM   1887  O   ALA B 681     -11.113 -17.507  31.573  1.00 19.15           O  
ATOM   1888  CB  ALA B 681     -10.918 -19.539  28.980  1.00 19.15           C  
ATOM   1889  H   ALA B 681     -13.266 -19.096  28.202  1.00  0.00           H  
ATOM   1890  HA  ALA B 681     -12.128 -19.633  30.753  1.00  0.00           H  
ATOM   1891  HB1 ALA B 681      -9.968 -19.649  29.504  1.00  0.00           H  
ATOM   1892  HB2 ALA B 681     -11.206 -20.527  28.619  1.00  0.00           H  
ATOM   1893  HB3 ALA B 681     -10.744 -18.909  28.108  1.00  0.00           H  
ATOM   1894  N   ILE B 682     -11.699 -16.523  29.620  1.00 22.87           N  
ATOM   1895  CA  ILE B 682     -11.385 -15.151  30.022  1.00 22.87           C  
ATOM   1896  C   ILE B 682     -12.322 -14.716  31.149  1.00 22.87           C  
ATOM   1897  O   ILE B 682     -11.842 -14.194  32.151  1.00 22.87           O  
ATOM   1898  CB  ILE B 682     -11.493 -14.149  28.843  1.00 22.87           C  
ATOM   1899  CG1 ILE B 682     -10.496 -14.462  27.711  1.00 22.87           C  
ATOM   1900  CG2 ILE B 682     -11.241 -12.696  29.321  1.00 22.87           C  
ATOM   1901  CD1 ILE B 682     -10.915 -13.863  26.362  1.00 22.87           C  
ATOM   1902  H   ILE B 682     -12.054 -16.670  28.684  1.00  0.00           H  
ATOM   1903  HA  ILE B 682     -10.361 -15.134  30.401  1.00  0.00           H  
ATOM   1904  HB  ILE B 682     -12.502 -14.214  28.433  1.00  0.00           H  
ATOM   1905 HG12 ILE B 682      -9.511 -14.079  27.980  1.00  0.00           H  
ATOM   1906 HG13 ILE B 682     -10.341 -15.530  27.593  1.00  0.00           H  
ATOM   1907 HG21 ILE B 682     -11.283 -11.987  28.496  1.00  0.00           H  
ATOM   1908 HG22 ILE B 682     -11.963 -12.348  30.059  1.00  0.00           H  
ATOM   1909 HG23 ILE B 682     -10.254 -12.602  29.775  1.00  0.00           H  
ATOM   1910 HD11 ILE B 682     -10.149 -14.064  25.618  1.00  0.00           H  
ATOM   1911 HD12 ILE B 682     -11.848 -14.298  26.003  1.00  0.00           H  
ATOM   1912 HD13 ILE B 682     -11.045 -12.783  26.407  1.00  0.00           H  
ATOM   1913  N   CYS B 683     -13.636 -14.955  30.999  1.00 57.29           N  
ATOM   1914  CA  CYS B 683     -14.641 -14.659  32.012  1.00 57.29           C  
ATOM   1915  C   CYS B 683     -14.334 -15.403  33.315  1.00 57.29           C  
ATOM   1916  O   CYS B 683     -14.360 -14.781  34.372  1.00 57.29           O  
ATOM   1917  CB  CYS B 683     -16.040 -15.010  31.480  1.00 57.29           C  
ATOM   1918  SG  CYS B 683     -17.297 -14.639  32.728  1.00 57.29           S  
ATOM   1919  H   CYS B 683     -13.955 -15.385  30.139  1.00  0.00           H  
ATOM   1920  HA  CYS B 683     -14.606 -13.585  32.212  1.00  0.00           H  
ATOM   1921  HB2 CYS B 683     -16.263 -14.433  30.582  1.00  0.00           H  
ATOM   1922  HB3 CYS B 683     -16.113 -16.064  31.212  1.00  0.00           H  
ATOM   1923  HG  CYS B 683     -17.036 -13.331  32.823  1.00  0.00           H  
ATOM   1924  N   LEU B 684     -13.977 -16.696  33.233  1.00 28.81           N  
ATOM   1925  CA  LEU B 684     -13.604 -17.523  34.374  1.00 28.81           C  
ATOM   1926  C   LEU B 684     -12.392 -16.957  35.114  1.00 28.81           C  
ATOM   1927  O   LEU B 684     -12.421 -16.906  36.340  1.00 28.81           O  
ATOM   1928  CB  LEU B 684     -13.320 -18.975  33.937  1.00 28.81           C  
ATOM   1929  CG  LEU B 684     -12.970 -19.930  35.106  1.00 28.81           C  
ATOM   1930  CD1 LEU B 684     -14.169 -20.139  36.045  1.00 28.81           C  
ATOM   1931  CD2 LEU B 684     -12.429 -21.265  34.585  1.00 28.81           C  
ATOM   1932  H   LEU B 684     -13.985 -17.141  32.324  1.00  0.00           H  
ATOM   1933  HA  LEU B 684     -14.454 -17.516  35.056  1.00  0.00           H  
ATOM   1934  HB2 LEU B 684     -14.185 -19.370  33.403  1.00  0.00           H  
ATOM   1935  HB3 LEU B 684     -12.502 -18.980  33.217  1.00  0.00           H  
ATOM   1936  HG  LEU B 684     -12.157 -19.515  35.700  1.00  0.00           H  
ATOM   1937 HD11 LEU B 684     -13.929 -20.858  36.829  1.00  0.00           H  
ATOM   1938 HD12 LEU B 684     -14.460 -19.214  36.544  1.00  0.00           H  
ATOM   1939 HD13 LEU B 684     -15.037 -20.517  35.504  1.00  0.00           H  
ATOM   1940 HD21 LEU B 684     -12.147 -21.924  35.407  1.00  0.00           H  
ATOM   1941 HD22 LEU B 684     -13.174 -21.785  33.982  1.00  0.00           H  
ATOM   1942 HD23 LEU B 684     -11.544 -21.117  33.966  1.00  0.00           H  
ATOM   1943  N   ALA B 685     -11.355 -16.517  34.381  1.00 18.82           N  
ATOM   1944  CA  ALA B 685     -10.137 -15.944  34.946  1.00 18.82           C  
ATOM   1945  C   ALA B 685     -10.426 -14.661  35.730  1.00 18.82           C  
ATOM   1946  O   ALA B 685      -9.911 -14.495  36.833  1.00 18.82           O  
ATOM   1947  CB  ALA B 685      -9.127 -15.652  33.828  1.00 18.82           C  
ATOM   1948  H   ALA B 685     -11.406 -16.603  33.373  1.00  0.00           H  
ATOM   1949  HA  ALA B 685      -9.700 -16.680  35.622  1.00  0.00           H  
ATOM   1950  HB1 ALA B 685      -8.191 -15.266  34.234  1.00  0.00           H  
ATOM   1951  HB2 ALA B 685      -8.890 -16.559  33.271  1.00  0.00           H  
ATOM   1952  HB3 ALA B 685      -9.505 -14.919  33.115  1.00  0.00           H  
ATOM   1953  N   LEU B 686     -11.304 -13.796  35.202  1.00 30.74           N  
ATOM   1954  CA  LEU B 686     -11.729 -12.572  35.869  1.00 30.74           C  
ATOM   1955  C   LEU B 686     -12.555 -12.865  37.130  1.00 30.74           C  
ATOM   1956  O   LEU B 686     -12.340 -12.205  38.145  1.00 30.74           O  
ATOM   1957  CB  LEU B 686     -12.576 -11.734  34.903  1.00 30.74           C  
ATOM   1958  CG  LEU B 686     -11.850 -11.162  33.671  1.00 30.74           C  
ATOM   1959  CD1 LEU B 686     -12.843 -10.371  32.807  1.00 30.74           C  
ATOM   1960  CD2 LEU B 686     -10.626 -10.312  34.032  1.00 30.74           C  
ATOM   1961  H   LEU B 686     -11.702 -14.003  34.295  1.00  0.00           H  
ATOM   1962  HA  LEU B 686     -10.846 -12.012  36.180  1.00  0.00           H  
ATOM   1963  HB2 LEU B 686     -13.363 -12.387  34.540  1.00  0.00           H  
ATOM   1964  HB3 LEU B 686     -13.056 -10.916  35.443  1.00  0.00           H  
ATOM   1965  HG  LEU B 686     -11.476 -11.982  33.066  1.00  0.00           H  
ATOM   1966 HD11 LEU B 686     -12.353  -9.912  31.948  1.00  0.00           H  
ATOM   1967 HD12 LEU B 686     -13.632 -11.018  32.424  1.00  0.00           H  
ATOM   1968 HD13 LEU B 686     -13.316  -9.583  33.390  1.00  0.00           H  
ATOM   1969 HD21 LEU B 686     -10.184  -9.868  33.140  1.00  0.00           H  
ATOM   1970 HD22 LEU B 686     -10.895  -9.498  34.706  1.00  0.00           H  
ATOM   1971 HD23 LEU B 686      -9.846 -10.903  34.509  1.00  0.00           H  
ATOM   1972  N   ILE B 687     -13.448 -13.873  37.094  1.00 26.65           N  
ATOM   1973  CA  ILE B 687     -14.232 -14.306  38.256  1.00 26.65           C  
ATOM   1974  C   ILE B 687     -13.319 -14.883  39.337  1.00 26.65           C  
ATOM   1975  O   ILE B 687     -13.500 -14.555  40.506  1.00 26.65           O  
ATOM   1976  CB  ILE B 687     -15.312 -15.359  37.888  1.00 26.65           C  
ATOM   1977  CG1 ILE B 687     -16.345 -14.789  36.907  1.00 26.65           C  
ATOM   1978  CG2 ILE B 687     -16.050 -15.888  39.144  1.00 26.65           C  
ATOM   1979  CD1 ILE B 687     -17.176 -15.855  36.181  1.00 26.65           C  
ATOM   1980  H   ILE B 687     -13.582 -14.373  36.224  1.00  0.00           H  
ATOM   1981  HA  ILE B 687     -14.730 -13.431  38.671  1.00  0.00           H  
ATOM   1982  HB  ILE B 687     -14.818 -16.202  37.402  1.00  0.00           H  
ATOM   1983 HG12 ILE B 687     -17.003 -14.098  37.434  1.00  0.00           H  
ATOM   1984 HG13 ILE B 687     -15.840 -14.190  36.162  1.00  0.00           H  
ATOM   1985 HG21 ILE B 687     -16.877 -16.548  38.884  1.00  0.00           H  
ATOM   1986 HG22 ILE B 687     -15.404 -16.477  39.795  1.00  0.00           H  
ATOM   1987 HG23 ILE B 687     -16.465 -15.070  39.734  1.00  0.00           H  
ATOM   1988 HD11 ILE B 687     -17.886 -15.382  35.504  1.00  0.00           H  
ATOM   1989 HD12 ILE B 687     -16.544 -16.516  35.588  1.00  0.00           H  
ATOM   1990 HD13 ILE B 687     -17.759 -16.468  36.866  1.00  0.00           H  
ATOM   1991  N   SER B 688     -12.351 -15.731  38.949  1.00 23.68           N  
ATOM   1992  CA  SER B 688     -11.403 -16.368  39.857  1.00 23.68           C  
ATOM   1993  C   SER B 688     -10.540 -15.342  40.597  1.00 23.68           C  
ATOM   1994  O   SER B 688     -10.188 -15.580  41.747  1.00 23.68           O  
ATOM   1995  CB  SER B 688     -10.529 -17.386  39.098  1.00 23.68           C  
ATOM   1996  OG  SER B 688      -9.464 -16.793  38.380  1.00 23.68           O  
ATOM   1997  H   SER B 688     -12.288 -15.970  37.967  1.00  0.00           H  
ATOM   1998  HA  SER B 688     -11.993 -16.918  40.589  1.00  0.00           H  
ATOM   1999  HB2 SER B 688     -10.087 -18.083  39.810  1.00  0.00           H  
ATOM   2000  HB3 SER B 688     -11.133 -17.988  38.419  1.00  0.00           H  
ATOM   2001  HG  SER B 688      -9.818 -16.187  37.742  1.00  0.00           H  
ATOM   2002  N   GLY B 689     -10.255 -14.191  39.960  1.00 11.78           N  
ATOM   2003  CA  GLY B 689      -9.566 -13.061  40.558  1.00 11.78           C  
ATOM   2004  C   GLY B 689     -10.349 -12.513  41.747  1.00 11.78           C  
ATOM   2005  O   GLY B 689      -9.781 -12.377  42.826  1.00 11.78           O  
ATOM   2006  H   GLY B 689     -10.579 -14.081  39.009  1.00  0.00           H  
ATOM   2007  HA2 GLY B 689      -8.564 -13.360  40.870  1.00  0.00           H  
ATOM   2008  HA3 GLY B 689      -9.454 -12.275  39.810  1.00  0.00           H  
ATOM   2009  N   GLN B 690     -11.663 -12.301  41.576  1.00 45.75           N  
ATOM   2010  CA  GLN B 690     -12.576 -11.905  42.641  1.00 45.75           C  
ATOM   2011  C   GLN B 690     -12.687 -12.989  43.721  1.00 45.75           C  
ATOM   2012  O   GLN B 690     -12.640 -12.667  44.907  1.00 45.75           O  
ATOM   2013  CB  GLN B 690     -13.967 -11.593  42.053  1.00 45.75           C  
ATOM   2014  CG  GLN B 690     -15.002 -11.066  43.066  1.00 45.75           C  
ATOM   2015  CD  GLN B 690     -14.634  -9.692  43.605  1.00 45.75           C  
ATOM   2016  NE2 GLN B 690     -15.355  -8.653  43.215  1.00 45.75           N  
ATOM   2017  OE1 GLN B 690     -13.729  -9.567  44.422  1.00 45.75           O  
ATOM   2018  H   GLN B 690     -12.058 -12.483  40.662  1.00  0.00           H  
ATOM   2019  HA  GLN B 690     -12.163 -11.012  43.103  1.00  0.00           H  
ATOM   2020  HB2 GLN B 690     -13.863 -10.864  41.249  1.00  0.00           H  
ATOM   2021  HB3 GLN B 690     -14.385 -12.481  41.583  1.00  0.00           H  
ATOM   2022  HG2 GLN B 690     -15.991 -11.045  42.624  1.00  0.00           H  
ATOM   2023  HG3 GLN B 690     -15.103 -11.745  43.913  1.00  0.00           H  
ATOM   2024 HE21 GLN B 690     -16.077  -8.738  42.509  1.00  0.00           H  
ATOM   2025 HE22 GLN B 690     -15.210  -7.745  43.652  1.00  0.00           H  
ATOM   2026  N   LEU B 691     -12.798 -14.270  43.329  1.00 27.66           N  
ATOM   2027  CA  LEU B 691     -12.883 -15.387  44.262  1.00 27.66           C  
ATOM   2028  C   LEU B 691     -11.632 -15.465  45.136  1.00 27.66           C  
ATOM   2029  O   LEU B 691     -11.774 -15.603  46.343  1.00 27.66           O  
ATOM   2030  CB  LEU B 691     -13.097 -16.725  43.529  1.00 27.66           C  
ATOM   2031  CG  LEU B 691     -13.254 -17.941  44.477  1.00 27.66           C  
ATOM   2032  CD1 LEU B 691     -14.529 -17.843  45.327  1.00 27.66           C  
ATOM   2033  CD2 LEU B 691     -13.212 -19.260  43.699  1.00 27.66           C  
ATOM   2034  H   LEU B 691     -12.839 -14.470  42.338  1.00  0.00           H  
ATOM   2035  HA  LEU B 691     -13.743 -15.190  44.904  1.00  0.00           H  
ATOM   2036  HB2 LEU B 691     -13.972 -16.652  42.881  1.00  0.00           H  
ATOM   2037  HB3 LEU B 691     -12.251 -16.906  42.868  1.00  0.00           H  
ATOM   2038  HG  LEU B 691     -12.407 -17.991  45.160  1.00  0.00           H  
ATOM   2039 HD11 LEU B 691     -14.656 -18.731  45.947  1.00  0.00           H  
ATOM   2040 HD12 LEU B 691     -14.504 -16.988  46.002  1.00  0.00           H  
ATOM   2041 HD13 LEU B 691     -15.411 -17.750  44.693  1.00  0.00           H  
ATOM   2042 HD21 LEU B 691     -13.282 -20.116  44.370  1.00  0.00           H  
ATOM   2043 HD22 LEU B 691     -14.036 -19.325  42.987  1.00  0.00           H  
ATOM   2044 HD23 LEU B 691     -12.281 -19.357  43.141  1.00  0.00           H  
ATOM   2045  N   LEU B 692     -10.432 -15.319  44.548  1.00 79.10           N  
ATOM   2046  CA  LEU B 692      -9.162 -15.299  45.265  1.00 79.10           C  
ATOM   2047  C   LEU B 692      -9.150 -14.148  46.269  1.00 79.10           C  
ATOM   2048  O   LEU B 692      -8.837 -14.394  47.428  1.00 79.10           O  
ATOM   2049  CB  LEU B 692      -7.976 -15.171  44.285  1.00 79.10           C  
ATOM   2050  CG  LEU B 692      -6.578 -15.552  44.843  1.00 79.10           C  
ATOM   2051  CD1 LEU B 692      -5.524 -15.402  43.739  1.00 79.10           C  
ATOM   2052  CD2 LEU B 692      -6.106 -14.777  46.090  1.00 79.10           C  
ATOM   2053  H   LEU B 692     -10.399 -15.210  43.541  1.00  0.00           H  
ATOM   2054  HA  LEU B 692      -9.074 -16.245  45.803  1.00  0.00           H  
ATOM   2055  HB2 LEU B 692      -8.169 -15.826  43.435  1.00  0.00           H  
ATOM   2056  HB3 LEU B 692      -7.943 -14.164  43.866  1.00  0.00           H  
ATOM   2057  HG  LEU B 692      -6.607 -16.608  45.114  1.00  0.00           H  
ATOM   2058 HD11 LEU B 692      -4.548 -15.757  44.068  1.00  0.00           H  
ATOM   2059 HD12 LEU B 692      -5.796 -15.978  42.854  1.00  0.00           H  
ATOM   2060 HD13 LEU B 692      -5.415 -14.360  43.435  1.00  0.00           H  
ATOM   2061 HD21 LEU B 692      -5.033 -14.896  46.241  1.00  0.00           H  
ATOM   2062 HD22 LEU B 692      -6.303 -13.708  46.007  1.00  0.00           H  
ATOM   2063 HD23 LEU B 692      -6.567 -15.163  46.996  1.00  0.00           H  
ATOM   2064  N   ILE B 693      -9.538 -12.927  45.851  1.00 27.20           N  
ATOM   2065  CA  ILE B 693      -9.608 -11.751  46.722  1.00 27.20           C  
ATOM   2066  C   ILE B 693     -10.518 -12.015  47.922  1.00 27.20           C  
ATOM   2067  O   ILE B 693     -10.090 -11.806  49.054  1.00 27.20           O  
ATOM   2068  CB  ILE B 693     -10.070 -10.479  45.961  1.00 27.20           C  
ATOM   2069  CG1 ILE B 693      -9.067 -10.057  44.872  1.00 27.20           C  
ATOM   2070  CG2 ILE B 693     -10.306  -9.290  46.925  1.00 27.20           C  
ATOM   2071  CD1 ILE B 693      -9.680  -9.140  43.800  1.00 27.20           C  
ATOM   2072  H   ILE B 693      -9.797 -12.807  44.881  1.00  0.00           H  
ATOM   2073  HA  ILE B 693      -8.602 -11.572  47.106  1.00  0.00           H  
ATOM   2074  HB  ILE B 693     -11.017 -10.701  45.470  1.00  0.00           H  
ATOM   2075 HG12 ILE B 693      -8.224  -9.547  45.338  1.00  0.00           H  
ATOM   2076 HG13 ILE B 693      -8.624 -10.923  44.388  1.00  0.00           H  
ATOM   2077 HG21 ILE B 693     -10.486  -8.359  46.390  1.00  0.00           H  
ATOM   2078 HG22 ILE B 693     -11.187  -9.438  47.549  1.00  0.00           H  
ATOM   2079 HG23 ILE B 693      -9.448  -9.128  47.579  1.00  0.00           H  
ATOM   2080 HD11 ILE B 693      -8.930  -8.878  43.053  1.00  0.00           H  
ATOM   2081 HD12 ILE B 693     -10.498  -9.623  43.273  1.00  0.00           H  
ATOM   2082 HD13 ILE B 693     -10.057  -8.208  44.217  1.00  0.00           H  
ATOM   2083  N   VAL B 694     -11.751 -12.466  47.652  1.00 30.30           N  
ATOM   2084  CA  VAL B 694     -12.765 -12.870  48.619  1.00 30.30           C  
ATOM   2085  C   VAL B 694     -12.189 -13.891  49.609  1.00 30.30           C  
ATOM   2086  O   VAL B 694     -12.124 -13.626  50.803  1.00 30.30           O  
ATOM   2087  CB  VAL B 694     -14.029 -13.358  47.853  1.00 30.30           C  
ATOM   2088  CG1 VAL B 694     -15.007 -14.223  48.668  1.00 30.30           C  
ATOM   2089  CG2 VAL B 694     -14.796 -12.178  47.226  1.00 30.30           C  
ATOM   2090  H   VAL B 694     -11.991 -12.582  46.669  1.00  0.00           H  
ATOM   2091  HA  VAL B 694     -13.032 -11.988  49.205  1.00  0.00           H  
ATOM   2092  HB  VAL B 694     -13.691 -13.991  47.033  1.00  0.00           H  
ATOM   2093 HG11 VAL B 694     -15.812 -14.556  48.021  1.00  0.00           H  
ATOM   2094 HG12 VAL B 694     -14.546 -15.132  49.054  1.00  0.00           H  
ATOM   2095 HG13 VAL B 694     -15.440 -13.672  49.504  1.00  0.00           H  
ATOM   2096 HG21 VAL B 694     -15.591 -12.527  46.568  1.00  0.00           H  
ATOM   2097 HG22 VAL B 694     -15.256 -11.550  47.991  1.00  0.00           H  
ATOM   2098 HG23 VAL B 694     -14.145 -11.535  46.634  1.00  0.00           H  
ATOM   2099  N   VAL B 695     -11.737 -15.043  49.112  1.00 25.63           N  
ATOM   2100  CA  VAL B 695     -11.195 -16.160  49.892  1.00 25.63           C  
ATOM   2101  C   VAL B 695      -9.983 -15.751  50.737  1.00 25.63           C  
ATOM   2102  O   VAL B 695      -9.888 -16.169  51.889  1.00 25.63           O  
ATOM   2103  CB  VAL B 695     -10.859 -17.363  48.982  1.00 25.63           C  
ATOM   2104  CG1 VAL B 695     -10.165 -18.509  49.749  1.00 25.63           C  
ATOM   2105  CG2 VAL B 695     -12.120 -17.927  48.303  1.00 25.63           C  
ATOM   2106  H   VAL B 695     -11.779 -15.164  48.106  1.00  0.00           H  
ATOM   2107  HA  VAL B 695     -11.968 -16.488  50.586  1.00  0.00           H  
ATOM   2108  HB  VAL B 695     -10.182 -17.021  48.197  1.00  0.00           H  
ATOM   2109 HG11 VAL B 695     -10.065 -19.393  49.119  1.00  0.00           H  
ATOM   2110 HG12 VAL B 695      -9.156 -18.245  50.068  1.00  0.00           H  
ATOM   2111 HG13 VAL B 695     -10.734 -18.799  50.634  1.00  0.00           H  
ATOM   2112 HG21 VAL B 695     -11.857 -18.601  47.488  1.00  0.00           H  
ATOM   2113 HG22 VAL B 695     -12.718 -18.495  49.016  1.00  0.00           H  
ATOM   2114 HG23 VAL B 695     -12.780 -17.162  47.904  1.00  0.00           H  
ATOM   2115  N   ALA B 696      -9.090 -14.909  50.190  1.00 17.90           N  
ATOM   2116  CA  ALA B 696      -7.956 -14.338  50.908  1.00 17.90           C  
ATOM   2117  C   ALA B 696      -8.440 -13.495  52.089  1.00 17.90           C  
ATOM   2118  O   ALA B 696      -7.918 -13.632  53.189  1.00 17.90           O  
ATOM   2119  CB  ALA B 696      -7.095 -13.480  49.975  1.00 17.90           C  
ATOM   2120  H   ALA B 696      -9.223 -14.619  49.229  1.00  0.00           H  
ATOM   2121  HA  ALA B 696      -7.335 -15.156  51.268  1.00  0.00           H  
ATOM   2122  HB1 ALA B 696      -6.250 -13.044  50.509  1.00  0.00           H  
ATOM   2123  HB2 ALA B 696      -6.687 -14.081  49.162  1.00  0.00           H  
ATOM   2124  HB3 ALA B 696      -7.661 -12.663  49.529  1.00  0.00           H  
ATOM   2125  N   TRP B 697      -9.496 -12.693  51.888  1.00105.71           N  
ATOM   2126  CA  TRP B 697     -10.151 -11.964  52.961  1.00105.71           C  
ATOM   2127  C   TRP B 697     -10.799 -12.873  53.999  1.00105.71           C  
ATOM   2128  O   TRP B 697     -10.698 -12.542  55.174  1.00105.71           O  
ATOM   2129  CB  TRP B 697     -11.177 -10.962  52.409  1.00105.71           C  
ATOM   2130  CG  TRP B 697     -10.565  -9.699  51.939  1.00105.71           C  
ATOM   2131  CD1 TRP B 697     -10.597  -9.191  50.689  1.00105.71           C  
ATOM   2132  CD2 TRP B 697      -9.811  -8.764  52.747  1.00105.71           C  
ATOM   2133  CE2 TRP B 697      -9.353  -7.715  51.900  1.00105.71           C  
ATOM   2134  CE3 TRP B 697      -9.459  -8.710  54.114  1.00105.71           C  
ATOM   2135  NE1 TRP B 697      -9.869  -8.021  50.658  1.00105.71           N  
ATOM   2136  CZ2 TRP B 697      -8.553  -6.670  52.384  1.00105.71           C  
ATOM   2137  CZ3 TRP B 697      -8.644  -7.677  54.603  1.00105.71           C  
ATOM   2138  CH2 TRP B 697      -8.186  -6.666  53.741  1.00105.71           C  
ATOM   2139  H   TRP B 697      -9.890 -12.625  50.959  1.00  0.00           H  
ATOM   2140  HA  TRP B 697      -9.372 -11.414  53.490  1.00  0.00           H  
ATOM   2141  HB2 TRP B 697     -11.803 -11.379  51.625  1.00  0.00           H  
ATOM   2142  HB3 TRP B 697     -11.841 -10.630  53.196  1.00  0.00           H  
ATOM   2143  HD1 TRP B 697     -11.109  -9.646  49.856  1.00  0.00           H  
ATOM   2144  HE1 TRP B 697      -9.746  -7.476  49.817  1.00  0.00           H  
ATOM   2145  HE3 TRP B 697      -9.800  -9.482  54.789  1.00  0.00           H  
ATOM   2146  HZ2 TRP B 697      -8.213  -5.887  51.722  1.00  0.00           H  
ATOM   2147  HZ3 TRP B 697      -8.350  -7.666  55.641  1.00  0.00           H  
ATOM   2148  HH2 TRP B 697      -7.550  -5.882  54.127  1.00  0.00           H  
ATOM   2149  N   LEU B 698     -11.404 -14.010  53.605  1.00 87.41           N  
ATOM   2150  CA  LEU B 698     -11.964 -14.986  54.538  1.00 87.41           C  
ATOM   2151  C   LEU B 698     -10.891 -15.551  55.471  1.00 87.41           C  
ATOM   2152  O   LEU B 698     -11.137 -15.623  56.669  1.00 87.41           O  
ATOM   2153  CB  LEU B 698     -12.673 -16.165  53.821  1.00 87.41           C  
ATOM   2154  CG  LEU B 698     -14.128 -15.961  53.351  1.00 87.41           C  
ATOM   2155  CD1 LEU B 698     -15.045 -15.494  54.459  1.00 87.41           C  
ATOM   2156  CD2 LEU B 698     -14.307 -15.068  52.141  1.00 87.41           C  
ATOM   2157  H   LEU B 698     -11.456 -14.213  52.615  1.00  0.00           H  
ATOM   2158  HA  LEU B 698     -12.671 -14.458  55.176  1.00  0.00           H  
ATOM   2159  HB2 LEU B 698     -12.078 -16.514  52.982  1.00  0.00           H  
ATOM   2160  HB3 LEU B 698     -12.703 -17.019  54.502  1.00  0.00           H  
ATOM   2161  HG  LEU B 698     -14.486 -16.947  53.048  1.00  0.00           H  
ATOM   2162 HD11 LEU B 698     -16.085 -15.499  54.138  1.00  0.00           H  
ATOM   2163 HD12 LEU B 698     -14.926 -16.202  55.274  1.00  0.00           H  
ATOM   2164 HD13 LEU B 698     -14.820 -14.485  54.802  1.00  0.00           H  
ATOM   2165 HD21 LEU B 698     -15.358 -15.022  51.852  1.00  0.00           H  
ATOM   2166 HD22 LEU B 698     -13.991 -14.048  52.355  1.00  0.00           H  
ATOM   2167 HD23 LEU B 698     -13.769 -15.473  51.292  1.00  0.00           H  
ATOM   2168  N   VAL B 699      -9.704 -15.925  54.959  1.00 87.64           N  
ATOM   2169  CA  VAL B 699      -8.643 -16.453  55.816  1.00 87.64           C  
ATOM   2170  C   VAL B 699      -8.009 -15.355  56.683  1.00 87.64           C  
ATOM   2171  O   VAL B 699      -7.832 -15.591  57.877  1.00 87.64           O  
ATOM   2172  CB  VAL B 699      -7.569 -17.225  55.013  1.00 87.64           C  
ATOM   2173  CG1 VAL B 699      -6.791 -16.400  53.982  1.00 87.64           C  
ATOM   2174  CG2 VAL B 699      -6.594 -17.960  55.950  1.00 87.64           C  
ATOM   2175  H   VAL B 699      -9.539 -15.847  53.964  1.00  0.00           H  
ATOM   2176  HA  VAL B 699      -9.103 -17.176  56.494  1.00  0.00           H  
ATOM   2177  HB  VAL B 699      -8.098 -18.000  54.456  1.00  0.00           H  
ATOM   2178 HG11 VAL B 699      -6.071 -17.025  53.454  1.00  0.00           H  
ATOM   2179 HG12 VAL B 699      -7.480 -16.028  53.235  1.00  0.00           H  
ATOM   2180 HG13 VAL B 699      -6.235 -15.574  54.419  1.00  0.00           H  
ATOM   2181 HG21 VAL B 699      -5.948 -18.634  55.386  1.00  0.00           H  
ATOM   2182 HG22 VAL B 699      -5.945 -17.269  56.490  1.00  0.00           H  
ATOM   2183 HG23 VAL B 699      -7.127 -18.563  56.685  1.00  0.00           H  
ATOM   2184  N   VAL B 700      -7.688 -14.175  56.117  1.00 30.66           N  
ATOM   2185  CA  VAL B 700      -7.029 -13.084  56.842  1.00 30.66           C  
ATOM   2186  C   VAL B 700      -7.944 -12.572  57.959  1.00 30.66           C  
ATOM   2187  O   VAL B 700      -7.551 -12.577  59.124  1.00 30.66           O  
ATOM   2188  CB  VAL B 700      -6.623 -11.930  55.890  1.00 30.66           C  
ATOM   2189  CG1 VAL B 700      -6.062 -10.708  56.652  1.00 30.66           C  
ATOM   2190  CG2 VAL B 700      -5.569 -12.377  54.863  1.00 30.66           C  
ATOM   2191  H   VAL B 700      -7.871 -14.040  55.130  1.00  0.00           H  
ATOM   2192  HA  VAL B 700      -6.125 -13.483  57.306  1.00  0.00           H  
ATOM   2193  HB  VAL B 700      -7.507 -11.607  55.336  1.00  0.00           H  
ATOM   2194 HG11 VAL B 700      -5.702  -9.950  55.956  1.00  0.00           H  
ATOM   2195 HG12 VAL B 700      -6.806 -10.220  57.279  1.00  0.00           H  
ATOM   2196 HG13 VAL B 700      -5.225 -10.991  57.290  1.00  0.00           H  
ATOM   2197 HG21 VAL B 700      -5.433 -11.623  54.088  1.00  0.00           H  
ATOM   2198 HG22 VAL B 700      -4.603 -12.534  55.343  1.00  0.00           H  
ATOM   2199 HG23 VAL B 700      -5.819 -13.311  54.370  1.00  0.00           H  
ATOM   2200  N   GLU B 701      -9.160 -12.159  57.591  1.00 43.82           N  
ATOM   2201  CA  GLU B 701     -10.194 -11.741  58.513  1.00 43.82           C  
ATOM   2202  C   GLU B 701     -11.285 -12.794  58.437  1.00 43.82           C  
ATOM   2203  O   GLU B 701     -12.131 -12.755  57.538  1.00 43.82           O  
ATOM   2204  CB  GLU B 701     -10.773 -10.402  58.048  1.00 43.82           C  
ATOM   2205  CG  GLU B 701      -9.785  -9.236  58.159  1.00 43.82           C  
ATOM   2206  CD  GLU B 701     -10.383  -7.932  57.640  1.00 43.82           C  
ATOM   2207  OE1 GLU B 701     -11.538  -7.957  57.159  1.00 43.82           O  
ATOM   2208  OE2 GLU B 701      -9.655  -6.921  57.715  1.00 43.82           O1-
ATOM   2209  H   GLU B 701      -9.419 -12.224  56.615  1.00  0.00           H  
ATOM   2210  HA  GLU B 701      -9.838 -11.647  59.542  1.00  0.00           H  
ATOM   2211  HB2 GLU B 701     -11.110 -10.482  57.012  1.00  0.00           H  
ATOM   2212  HB3 GLU B 701     -11.659 -10.168  58.642  1.00  0.00           H  
ATOM   2213  HG2 GLU B 701      -9.472  -9.099  59.194  1.00  0.00           H  
ATOM   2214  HG3 GLU B 701      -8.890  -9.440  57.574  1.00  0.00           H  
ATOM   2215  N   ALA B 702     -11.291 -13.721  59.406  1.00 25.41           N  
ATOM   2216  CA  ALA B 702     -12.360 -14.697  59.542  1.00 25.41           C  
ATOM   2217  C   ALA B 702     -13.691 -13.963  59.721  1.00 25.41           C  
ATOM   2218  O   ALA B 702     -13.764 -13.054  60.553  1.00 25.41           O  
ATOM   2219  CB  ALA B 702     -12.094 -15.638  60.722  1.00 25.41           C  
ATOM   2220  H   ALA B 702     -10.563 -13.709  60.106  1.00  0.00           H  
ATOM   2221  HA  ALA B 702     -12.370 -15.310  58.652  1.00  0.00           H  
ATOM   2222  HB1 ALA B 702     -12.888 -16.379  60.820  1.00  0.00           H  
ATOM   2223  HB2 ALA B 702     -11.157 -16.178  60.585  1.00  0.00           H  
ATOM   2224  HB3 ALA B 702     -12.029 -15.092  61.664  1.00  0.00           H  
ATOM   2225  N   PRO B 703     -14.739 -14.327  58.959  1.00 76.62           N  
ATOM   2226  CA  PRO B 703     -16.075 -13.825  59.223  1.00 76.62           C  
ATOM   2227  C   PRO B 703     -16.566 -14.440  60.531  1.00 76.62           C  
ATOM   2228  O   PRO B 703     -16.258 -15.583  60.866  1.00 76.62           O  
ATOM   2229  CB  PRO B 703     -16.930 -14.250  58.035  1.00 76.62           C  
ATOM   2230  CG  PRO B 703     -16.235 -15.480  57.518  1.00 76.62           C  
ATOM   2231  CD  PRO B 703     -14.749 -15.269  57.843  1.00 76.62           C  
ATOM   2232  HA  PRO B 703     -16.065 -12.737  59.279  1.00  0.00           H  
ATOM   2233  HB2 PRO B 703     -17.962 -14.464  58.301  1.00  0.00           H  
ATOM   2234  HB3 PRO B 703     -16.943 -13.475  57.272  1.00  0.00           H  
ATOM   2235  HG2 PRO B 703     -16.592 -16.343  58.081  1.00  0.00           H  
ATOM   2236  HG3 PRO B 703     -16.506 -15.663  56.488  1.00  0.00           H  
ATOM   2237  HD2 PRO B 703     -14.279 -16.222  58.088  1.00  0.00           H  
ATOM   2238  HD3 PRO B 703     -14.209 -14.815  57.013  1.00  0.00           H  
ATOM   2239  N   GLY B 704     -17.294 -13.637  61.281  1.00 24.45           N  
ATOM   2240  CA  GLY B 704     -17.791 -13.980  62.582  1.00 24.45           C  
ATOM   2241  C   GLY B 704     -18.975 -13.085  62.843  1.00 24.45           C  
ATOM   2242  O   GLY B 704     -19.020 -11.940  62.390  1.00 24.45           O  
ATOM   2243  H   GLY B 704     -17.451 -12.687  60.970  1.00  0.00           H  
ATOM   2244  HA2 GLY B 704     -18.090 -15.030  62.634  1.00  0.00           H  
ATOM   2245  HA3 GLY B 704     -17.022 -13.804  63.334  1.00  0.00           H  
ATOM   2246  N   THR B 705     -19.928 -13.604  63.614  1.00126.07           N  
ATOM   2247  CA  THR B 705     -21.007 -12.793  64.132  1.00126.07           C  
ATOM   2248  C   THR B 705     -20.449 -11.938  65.277  1.00126.07           C  
ATOM   2249  O   THR B 705     -19.537 -12.348  65.998  1.00126.07           O  
ATOM   2250  CB  THR B 705     -22.143 -13.711  64.614  1.00126.07           C  
ATOM   2251  CG2 THR B 705     -21.855 -14.495  65.908  1.00126.07           C  
ATOM   2252  OG1 THR B 705     -23.278 -12.913  64.831  1.00126.07           O  
ATOM   2253  H   THR B 705     -19.828 -14.546  63.965  1.00  0.00           H  
ATOM   2254  HA  THR B 705     -21.387 -12.151  63.334  1.00  0.00           H  
ATOM   2255  HB  THR B 705     -22.394 -14.417  63.820  1.00  0.00           H  
ATOM   2256  HG1 THR B 705     -23.984 -13.466  65.128  1.00  0.00           H  
ATOM   2257 HG21 THR B 705     -22.667 -15.190  66.120  1.00  0.00           H  
ATOM   2258 HG22 THR B 705     -20.940 -15.082  65.823  1.00  0.00           H  
ATOM   2259 HG23 THR B 705     -21.758 -13.846  66.780  1.00  0.00           H  
ATOM   2260  N   GLY B 706     -21.000 -10.744  65.433  1.00219.34           N  
ATOM   2261  CA  GLY B 706     -20.664  -9.833  66.499  1.00219.34           C  
ATOM   2262  C   GLY B 706     -21.869  -8.958  66.750  1.00219.34           C  
ATOM   2263  O   GLY B 706     -22.602  -8.618  65.827  1.00219.34           O  
ATOM   2264  H   GLY B 706     -21.711 -10.438  64.779  1.00  0.00           H  
ATOM   2265  HA2 GLY B 706     -20.392 -10.365  67.413  1.00  0.00           H  
ATOM   2266  HA3 GLY B 706     -19.817  -9.214  66.202  1.00  0.00           H  
ATOM   2267  N   LYS B 707     -22.067  -8.549  68.003  1.00 79.74           N  
ATOM   2268  CA  LYS B 707     -23.087  -7.563  68.299  1.00 79.74           C  
ATOM   2269  C   LYS B 707     -22.478  -6.187  68.033  1.00 79.74           C  
ATOM   2270  O   LYS B 707     -21.349  -5.934  68.455  1.00 79.74           O  
ATOM   2271  CB  LYS B 707     -23.491  -7.639  69.779  1.00 79.74           C  
ATOM   2272  CG  LYS B 707     -24.185  -8.954  70.161  1.00 79.74           C  
ATOM   2273  CD  LYS B 707     -24.375  -9.055  71.680  1.00 79.74           C  
ATOM   2274  CE  LYS B 707     -24.867 -10.432  72.135  1.00 79.74           C  
ATOM   2275  NZ  LYS B 707     -24.887 -10.520  73.604  1.00 79.74           N1+
ATOM   2276  H   LYS B 707     -21.434  -8.829  68.737  1.00  0.00           H  
ATOM   2277  HA  LYS B 707     -23.930  -7.766  67.655  1.00  0.00           H  
ATOM   2278  HB2 LYS B 707     -22.605  -7.503  70.402  1.00  0.00           H  
ATOM   2279  HB3 LYS B 707     -24.158  -6.809  70.022  1.00  0.00           H  
ATOM   2280  HG2 LYS B 707     -25.145  -9.035  69.650  1.00  0.00           H  
ATOM   2281  HG3 LYS B 707     -23.582  -9.798  69.825  1.00  0.00           H  
ATOM   2282  HD2 LYS B 707     -23.422  -8.846  72.169  1.00  0.00           H  
ATOM   2283  HD3 LYS B 707     -25.068  -8.281  72.014  1.00  0.00           H  
ATOM   2284  HE2 LYS B 707     -25.867 -10.628  71.748  1.00  0.00           H  
ATOM   2285  HE3 LYS B 707     -24.212 -11.216  71.752  1.00  0.00           H  
ATOM   2286  HZ1 LYS B 707     -25.506  -9.814  73.977  1.00  0.00           H  
ATOM   2287  HZ2 LYS B 707     -25.213 -11.434  73.884  1.00  0.00           H  
ATOM   2288  HZ3 LYS B 707     -23.955 -10.372  73.965  1.00  0.00           H  
ATOM   2289  N   GLU B 708     -23.208  -5.298  67.347  1.00 56.63           N  
ATOM   2290  CA  GLU B 708     -22.793  -3.903  67.219  1.00 56.63           C  
ATOM   2291  C   GLU B 708     -23.410  -3.097  68.375  1.00 56.63           C  
ATOM   2292  O   GLU B 708     -24.211  -3.628  69.143  1.00 56.63           O  
ATOM   2293  CB  GLU B 708     -23.256  -3.343  65.863  1.00 56.63           C  
ATOM   2294  CG  GLU B 708     -22.435  -2.099  65.452  1.00 56.63           C  
ATOM   2295  CD  GLU B 708     -22.882  -1.450  64.156  1.00 56.63           C  
ATOM   2296  OE1 GLU B 708     -23.783  -2.004  63.492  1.00 56.63           O  
ATOM   2297  OE2 GLU B 708     -22.281  -0.406  63.827  1.00 56.63           O1-
ATOM   2298  H   GLU B 708     -24.131  -5.558  67.028  1.00  0.00           H  
ATOM   2299  HA  GLU B 708     -21.706  -3.818  67.271  1.00  0.00           H  
ATOM   2300  HB2 GLU B 708     -23.125  -4.108  65.096  1.00  0.00           H  
ATOM   2301  HB3 GLU B 708     -24.325  -3.118  65.885  1.00  0.00           H  
ATOM   2302  HG2 GLU B 708     -22.473  -1.304  66.189  1.00  0.00           H  
ATOM   2303  HG3 GLU B 708     -21.384  -2.372  65.346  1.00  0.00           H  
TER    2304      GLU B 708 
ATOM   2305  N   NMA B 709     -23.013  -1.823  68.507  1.00  0.00           N  
ATOM   2306  CA  NMA B 709     -23.496  -0.872  69.495  1.00  0.00           C  
ATOM   2307  H   NMA B 709     -22.340  -1.476  67.839  1.00  0.00           H  
ATOM   2308 1HA  NMA B 709     -23.895  -1.359  70.386  1.00  0.00           H  
ATOM   2309 2HA  NMA B 709     -22.676  -0.227  69.808  1.00  0.00           H  
ATOM   2310 3HA  NMA B 709     -24.271  -0.239  69.064  1.00  0.00           H  
ATOM   2311  C   ACE C 717     -27.583  -3.146  68.676  1.00  0.00           C  
ATOM   2312  O   ACE C 717     -28.800  -2.987  68.700  1.00  0.00           O  
ATOM   2313  CH3 ACE C 717     -26.700  -2.068  69.286  1.00  0.00           C  
ATOM   2314 1H   ACE C 717     -27.300  -1.208  69.587  1.00  0.00           H  
ATOM   2315 2H   ACE C 717     -26.187  -2.440  70.173  1.00  0.00           H  
ATOM   2316 3H   ACE C 717     -25.981  -1.723  68.547  1.00  0.00           H  
ATOM   2317  N   THR C 718     -27.000  -4.213  68.100  1.00228.74           N  
ATOM   2318  CA  THR C 718     -27.750  -5.270  67.403  1.00228.74           C  
ATOM   2319  C   THR C 718     -26.852  -6.484  67.111  1.00228.74           C  
ATOM   2320  O   THR C 718     -25.915  -6.723  67.856  1.00228.74           O  
ATOM   2321  CB  THR C 718     -28.463  -4.674  66.155  1.00228.74           C  
ATOM   2322  CG2 THR C 718     -27.485  -4.137  65.093  1.00228.74           C  
ATOM   2323  OG1 THR C 718     -29.360  -5.608  65.582  1.00228.74           O  
ATOM   2324  HA  THR C 718     -28.516  -5.630  68.092  1.00  0.00           H  
ATOM   2325  HB  THR C 718     -29.110  -3.848  66.442  1.00  0.00           H  
ATOM   2326  HG1 THR C 718     -29.769  -5.206  64.830  1.00  0.00           H  
ATOM   2327 HG21 THR C 718     -28.017  -3.785  64.209  1.00  0.00           H  
ATOM   2328 HG22 THR C 718     -26.922  -3.288  65.483  1.00  0.00           H  
ATOM   2329 HG23 THR C 718     -26.754  -4.869  64.773  1.00  0.00           H  
ATOM   2330  H2  THR C 718     -25.994  -4.300  68.144  1.00  0.00           H  
ATOM   2331  N   LEU C 719     -27.157  -7.243  66.048  1.00283.78           N  
ATOM   2332  CA  LEU C 719     -26.341  -8.271  65.418  1.00283.78           C  
ATOM   2333  C   LEU C 719     -25.700  -7.675  64.168  1.00283.78           C  
ATOM   2334  O   LEU C 719     -26.302  -6.863  63.467  1.00283.78           O  
ATOM   2335  CB  LEU C 719     -27.274  -9.379  64.902  1.00283.78           C  
ATOM   2336  CG  LEU C 719     -26.556 -10.579  64.241  1.00283.78           C  
ATOM   2337  CD1 LEU C 719     -25.987 -11.505  65.313  1.00283.78           C  
ATOM   2338  CD2 LEU C 719     -27.466 -11.274  63.222  1.00283.78           C  
ATOM   2339  H   LEU C 719     -27.983  -6.960  65.535  1.00  0.00           H  
ATOM   2340  HA  LEU C 719     -25.592  -8.666  66.106  1.00  0.00           H  
ATOM   2341  HB2 LEU C 719     -27.866  -9.735  65.740  1.00  0.00           H  
ATOM   2342  HB3 LEU C 719     -27.995  -8.952  64.200  1.00  0.00           H  
ATOM   2343  HG  LEU C 719     -25.707 -10.279  63.636  1.00  0.00           H  
ATOM   2344 HD11 LEU C 719     -25.635 -12.417  64.850  1.00  0.00           H  
ATOM   2345 HD12 LEU C 719     -25.157 -11.044  65.848  1.00  0.00           H  
ATOM   2346 HD13 LEU C 719     -26.744 -11.790  66.045  1.00  0.00           H  
ATOM   2347 HD21 LEU C 719     -27.075 -12.245  62.918  1.00  0.00           H  
ATOM   2348 HD22 LEU C 719     -28.482 -11.395  63.595  1.00  0.00           H  
ATOM   2349 HD23 LEU C 719     -27.549 -10.668  62.319  1.00  0.00           H  
ATOM   2350  N   ARG C 720     -24.472  -8.081  63.882  1.00164.16           N  
ATOM   2351  CA  ARG C 720     -23.682  -7.728  62.727  1.00164.16           C  
ATOM   2352  C   ARG C 720     -22.795  -8.937  62.398  1.00164.16           C  
ATOM   2353  O   ARG C 720     -22.493  -9.740  63.278  1.00164.16           O  
ATOM   2354  CB  ARG C 720     -22.969  -6.392  63.042  1.00164.16           C  
ATOM   2355  CG  ARG C 720     -21.955  -5.921  61.998  1.00164.16           C  
ATOM   2356  CD  ARG C 720     -21.665  -4.418  62.069  1.00164.16           C  
ATOM   2357  NE  ARG C 720     -20.871  -4.012  60.908  1.00164.16           N  
ATOM   2358  CZ  ARG C 720     -20.643  -2.767  60.473  1.00164.16           C  
ATOM   2359  NH1 ARG C 720     -21.132  -1.685  61.095  1.00164.16           N1+
ATOM   2360  NH2 ARG C 720     -19.904  -2.630  59.369  1.00164.16           N1+
ATOM   2361  H   ARG C 720     -23.984  -8.696  64.533  1.00  0.00           H  
ATOM   2362  HA  ARG C 720     -24.348  -7.581  61.875  1.00  0.00           H  
ATOM   2363  HB2 ARG C 720     -23.737  -5.627  63.158  1.00  0.00           H  
ATOM   2364  HB3 ARG C 720     -22.467  -6.458  64.009  1.00  0.00           H  
ATOM   2365  HG2 ARG C 720     -21.024  -6.469  62.136  1.00  0.00           H  
ATOM   2366  HG3 ARG C 720     -22.322  -6.167  61.003  1.00  0.00           H  
ATOM   2367  HD2 ARG C 720     -22.601  -3.860  62.047  1.00  0.00           H  
ATOM   2368  HD3 ARG C 720     -21.145  -4.155  62.990  1.00  0.00           H  
ATOM   2369  HE  ARG C 720     -20.566  -4.773  60.306  1.00  0.00           H  
ATOM   2370 HH11 ARG C 720     -21.695  -1.741  61.940  1.00  0.00           H  
ATOM   2371 HH12 ARG C 720     -20.980  -0.768  60.700  1.00  0.00           H  
ATOM   2372 HH21 ARG C 720     -19.562  -3.457  58.891  1.00  0.00           H  
ATOM   2373 HH22 ARG C 720     -19.763  -1.721  58.946  1.00  0.00           H  
ATOM   2374  N   CYS C 721     -22.345  -9.080  61.151  1.00 63.20           N  
ATOM   2375  CA  CYS C 721     -21.189  -9.920  60.851  1.00 63.20           C  
ATOM   2376  C   CYS C 721     -20.013  -8.938  60.797  1.00 63.20           C  
ATOM   2377  O   CYS C 721     -20.142  -7.869  60.198  1.00 63.20           O  
ATOM   2378  CB  CYS C 721     -21.370 -10.593  59.490  1.00 63.20           C  
ATOM   2379  SG  CYS C 721     -22.612 -11.920  59.434  1.00 63.20           S  
ATOM   2380  H   CYS C 721     -22.559  -8.374  60.462  1.00  0.00           H  
ATOM   2381  HA  CYS C 721     -21.018 -10.688  61.602  1.00  0.00           H  
ATOM   2382  HB2 CYS C 721     -21.681  -9.842  58.771  1.00  0.00           H  
ATOM   2383  HB3 CYS C 721     -20.421 -10.998  59.136  1.00  0.00           H  
ATOM   2384  N   ASN C 722     -18.919  -9.268  61.483  1.00102.03           N  
ATOM   2385  CA  ASN C 722     -17.682  -8.519  61.783  1.00102.03           C  
ATOM   2386  C   ASN C 722     -16.928  -7.803  60.631  1.00102.03           C  
ATOM   2387  O   ASN C 722     -15.732  -7.544  60.765  1.00102.03           O  
ATOM   2388  CB  ASN C 722     -16.712  -9.424  62.596  1.00102.03           C  
ATOM   2389  CG  ASN C 722     -16.026 -10.531  61.778  1.00102.03           C  
ATOM   2390  ND2 ASN C 722     -14.843 -10.977  62.178  1.00102.03           N  
ATOM   2391  OD1 ASN C 722     -16.546 -10.975  60.760  1.00102.03           O  
ATOM   2392  H   ASN C 722     -18.932 -10.212  61.869  1.00  0.00           H  
ATOM   2393  HA  ASN C 722     -17.996  -7.714  62.449  1.00  0.00           H  
ATOM   2394  HB2 ASN C 722     -15.939  -8.803  63.051  1.00  0.00           H  
ATOM   2395  HB3 ASN C 722     -17.244  -9.890  63.427  1.00  0.00           H  
ATOM   2396 HD21 ASN C 722     -14.389 -10.603  62.996  1.00  0.00           H  
ATOM   2397 HD22 ASN C 722     -14.385 -11.699  61.619  1.00  0.00           H  
ATOM   2398  N   HIS C 723     -17.577  -7.504  59.504  1.00125.41           N  
ATOM   2399  CA  HIS C 723     -16.975  -6.972  58.288  1.00125.41           C  
ATOM   2400  C   HIS C 723     -16.351  -5.594  58.518  1.00125.41           C  
ATOM   2401  O   HIS C 723     -17.049  -4.605  58.753  1.00125.41           O  
ATOM   2402  CB  HIS C 723     -18.019  -6.852  57.170  1.00125.41           C  
ATOM   2403  CG  HIS C 723     -18.674  -8.146  56.775  1.00125.41           C  
ATOM   2404  CD2 HIS C 723     -18.194  -9.215  56.060  1.00125.41           C  
ATOM   2405  ND1 HIS C 723     -19.979  -8.471  57.100  1.00125.41           N  
ATOM   2406  CE1 HIS C 723     -20.254  -9.636  56.518  1.00125.41           C  
ATOM   2407  NE2 HIS C 723     -19.209 -10.157  55.904  1.00125.41           N  
ATOM   2408  H   HIS C 723     -18.583  -7.655  59.508  1.00  0.00           H  
ATOM   2409  HA  HIS C 723     -16.203  -7.674  57.965  1.00  0.00           H  
ATOM   2410  HB2 HIS C 723     -18.784  -6.127  57.439  1.00  0.00           H  
ATOM   2411  HB3 HIS C 723     -17.540  -6.451  56.275  1.00  0.00           H  
ATOM   2412  HD1 HIS C 723     -20.633  -7.921  57.664  1.00  0.00           H  
ATOM   2413  HD2 HIS C 723     -17.211  -9.358  55.631  1.00  0.00           H  
ATOM   2414  HE1 HIS C 723     -21.215 -10.126  56.563  1.00  0.00           H  
ATOM   2415  N   ARG C 724     -15.025  -5.548  58.397  1.00 91.30           N  
ATOM   2416  CA  ARG C 724     -14.238  -4.336  58.309  1.00 91.30           C  
ATOM   2417  C   ARG C 724     -14.340  -3.821  56.865  1.00 91.30           C  
ATOM   2418  O   ARG C 724     -14.462  -4.609  55.921  1.00 91.30           O  
ATOM   2419  CB  ARG C 724     -12.774  -4.728  58.592  1.00 91.30           C  
ATOM   2420  CG  ARG C 724     -11.761  -3.566  58.676  1.00 91.30           C  
ATOM   2421  CD  ARG C 724     -10.346  -4.110  58.503  1.00 91.30           C  
ATOM   2422  NE  ARG C 724      -9.315  -3.074  58.418  1.00 91.30           N  
ATOM   2423  CZ  ARG C 724      -8.077  -3.304  57.951  1.00 91.30           C  
ATOM   2424  NH1 ARG C 724      -7.710  -4.525  57.534  1.00 91.30           N1+
ATOM   2425  NH2 ARG C 724      -7.196  -2.301  57.907  1.00 91.30           N1+
ATOM   2426  H   ARG C 724     -14.545  -6.419  58.233  1.00  0.00           H  
ATOM   2427  HA  ARG C 724     -14.595  -3.592  59.025  1.00  0.00           H  
ATOM   2428  HB2 ARG C 724     -12.723  -5.289  59.527  1.00  0.00           H  
ATOM   2429  HB3 ARG C 724     -12.454  -5.431  57.820  1.00  0.00           H  
ATOM   2430  HG2 ARG C 724     -11.929  -2.815  57.907  1.00  0.00           H  
ATOM   2431  HG3 ARG C 724     -11.862  -3.055  59.634  1.00  0.00           H  
ATOM   2432  HD2 ARG C 724     -10.094  -4.820  59.292  1.00  0.00           H  
ATOM   2433  HD3 ARG C 724     -10.325  -4.631  57.550  1.00  0.00           H  
ATOM   2434  HE  ARG C 724      -9.555  -2.160  58.777  1.00  0.00           H  
ATOM   2435 HH11 ARG C 724      -8.365  -5.302  57.578  1.00  0.00           H  
ATOM   2436 HH12 ARG C 724      -6.778  -4.702  57.189  1.00  0.00           H  
ATOM   2437 HH21 ARG C 724      -7.451  -1.375  58.219  1.00  0.00           H  
ATOM   2438 HH22 ARG C 724      -6.257  -2.447  57.567  1.00  0.00           H  
ATOM   2439  N   ASP C 725     -14.191  -2.502  56.709  1.00 21.21           N  
ATOM   2440  CA  ASP C 725     -14.143  -1.713  55.476  1.00 21.21           C  
ATOM   2441  C   ASP C 725     -13.329  -2.344  54.340  1.00 21.21           C  
ATOM   2442  O   ASP C 725     -13.708  -2.224  53.184  1.00 21.21           O  
ATOM   2443  CB  ASP C 725     -13.630  -0.281  55.763  1.00 21.21           C  
ATOM   2444  CG  ASP C 725     -14.294   0.426  56.947  1.00 21.21           C  
ATOM   2445  OD1 ASP C 725     -15.080   1.361  56.696  1.00 21.21           O  
ATOM   2446  OD2 ASP C 725     -14.000   0.019  58.093  1.00 21.21           O1-
ATOM   2447  H   ASP C 725     -14.141  -1.947  57.555  1.00  0.00           H  
ATOM   2448  HA  ASP C 725     -15.175  -1.639  55.126  1.00  0.00           H  
ATOM   2449  HB2 ASP C 725     -12.559  -0.314  55.974  1.00  0.00           H  
ATOM   2450  HB3 ASP C 725     -13.724   0.338  54.870  1.00  0.00           H  
ATOM   2451  N   ALA C 726     -12.226  -3.022  54.674  1.00 18.92           N  
ATOM   2452  CA  ALA C 726     -11.281  -3.641  53.752  1.00 18.92           C  
ATOM   2453  C   ALA C 726     -11.862  -4.895  53.087  1.00 18.92           C  
ATOM   2454  O   ALA C 726     -11.667  -5.072  51.884  1.00 18.92           O  
ATOM   2455  CB  ALA C 726     -10.004  -4.002  54.515  1.00 18.92           C  
ATOM   2456  H   ALA C 726     -11.985  -3.016  55.654  1.00  0.00           H  
ATOM   2457  HA  ALA C 726     -11.033  -2.910  52.980  1.00  0.00           H  
ATOM   2458  HB1 ALA C 726      -9.197  -4.211  53.816  1.00  0.00           H  
ATOM   2459  HB2 ALA C 726      -9.668  -3.170  55.136  1.00  0.00           H  
ATOM   2460  HB3 ALA C 726     -10.137  -4.868  55.166  1.00  0.00           H  
ATOM   2461  N   SER C 727     -12.671  -5.692  53.800  1.00 72.00           N  
ATOM   2462  CA  SER C 727     -13.356  -6.831  53.213  1.00 72.00           C  
ATOM   2463  C   SER C 727     -14.504  -6.379  52.290  1.00 72.00           C  
ATOM   2464  O   SER C 727     -14.954  -7.160  51.451  1.00 72.00           O  
ATOM   2465  CB  SER C 727     -13.936  -7.695  54.340  1.00 72.00           C  
ATOM   2466  OG  SER C 727     -14.545  -8.832  53.769  1.00 72.00           O  
ATOM   2467  H   SER C 727     -12.917  -5.423  54.744  1.00  0.00           H  
ATOM   2468  HA  SER C 727     -12.643  -7.419  52.629  1.00  0.00           H  
ATOM   2469  HB2 SER C 727     -13.153  -8.014  55.028  1.00  0.00           H  
ATOM   2470  HB3 SER C 727     -14.677  -7.142  54.920  1.00  0.00           H  
ATOM   2471  HG  SER C 727     -15.003  -8.546  52.981  1.00  0.00           H  
ATOM   2472  N   MET C 728     -14.985  -5.140  52.448  1.00121.15           N  
ATOM   2473  CA  MET C 728     -15.893  -4.520  51.506  1.00121.15           C  
ATOM   2474  C   MET C 728     -15.051  -3.980  50.343  1.00121.15           C  
ATOM   2475  O   MET C 728     -15.189  -4.469  49.224  1.00121.15           O  
ATOM   2476  CB  MET C 728     -16.677  -3.394  52.206  1.00121.15           C  
ATOM   2477  CG  MET C 728     -17.650  -2.632  51.302  1.00121.15           C  
ATOM   2478  SD  MET C 728     -18.347  -1.222  52.162  1.00121.15           S  
ATOM   2479  CE  MET C 728     -19.285  -0.473  50.816  1.00121.15           C  
ATOM   2480  H   MET C 728     -14.556  -4.558  53.153  1.00  0.00           H  
ATOM   2481  HA  MET C 728     -16.598  -5.260  51.135  1.00  0.00           H  
ATOM   2482  HB2 MET C 728     -17.242  -3.820  53.037  1.00  0.00           H  
ATOM   2483  HB3 MET C 728     -16.006  -2.671  52.656  1.00  0.00           H  
ATOM   2484  HG2 MET C 728     -17.151  -2.255  50.409  1.00  0.00           H  
ATOM   2485  HG3 MET C 728     -18.463  -3.274  50.975  1.00  0.00           H  
ATOM   2486  HE1 MET C 728     -20.173  -1.074  50.640  1.00  0.00           H  
ATOM   2487  HE2 MET C 728     -19.590   0.537  51.084  1.00  0.00           H  
ATOM   2488  HE3 MET C 728     -18.698  -0.416  49.903  1.00  0.00           H  
ATOM   2489  N   LEU C 729     -14.189  -2.987  50.605  1.00102.38           N  
ATOM   2490  CA  LEU C 729     -13.539  -2.148  49.600  1.00102.38           C  
ATOM   2491  C   LEU C 729     -12.717  -2.941  48.574  1.00102.38           C  
ATOM   2492  O   LEU C 729     -12.711  -2.555  47.413  1.00102.38           O  
ATOM   2493  CB  LEU C 729     -12.692  -1.023  50.240  1.00102.38           C  
ATOM   2494  CG  LEU C 729     -12.946   0.384  49.640  1.00102.38           C  
ATOM   2495  CD1 LEU C 729     -12.305   1.465  50.523  1.00102.38           C  
ATOM   2496  CD2 LEU C 729     -12.480   0.531  48.183  1.00102.38           C  
ATOM   2497  H   LEU C 729     -14.081  -2.695  51.575  1.00  0.00           H  
ATOM   2498  HA  LEU C 729     -14.362  -1.663  49.082  1.00  0.00           H  
ATOM   2499  HB2 LEU C 729     -12.914  -0.954  51.300  1.00  0.00           H  
ATOM   2500  HB3 LEU C 729     -11.628  -1.261  50.197  1.00  0.00           H  
ATOM   2501  HG  LEU C 729     -14.019   0.575  49.646  1.00  0.00           H  
ATOM   2502 HD11 LEU C 729     -12.517   2.464  50.140  1.00  0.00           H  
ATOM   2503 HD12 LEU C 729     -12.693   1.424  51.541  1.00  0.00           H  
ATOM   2504 HD13 LEU C 729     -11.222   1.350  50.572  1.00  0.00           H  
ATOM   2505 HD21 LEU C 729     -12.555   1.566  47.848  1.00  0.00           H  
ATOM   2506 HD22 LEU C 729     -11.443   0.217  48.059  1.00  0.00           H  
ATOM   2507 HD23 LEU C 729     -13.096  -0.058  47.506  1.00  0.00           H  
ATOM   2508  N   GLY C 730     -12.072  -4.059  48.942  1.00 23.98           N  
ATOM   2509  CA  GLY C 730     -11.252  -4.816  48.001  1.00 23.98           C  
ATOM   2510  C   GLY C 730     -12.070  -5.463  46.881  1.00 23.98           C  
ATOM   2511  O   GLY C 730     -11.750  -5.287  45.704  1.00 23.98           O  
ATOM   2512  H   GLY C 730     -12.002  -4.297  49.923  1.00  0.00           H  
ATOM   2513  HA2 GLY C 730     -10.494  -4.159  47.573  1.00  0.00           H  
ATOM   2514  HA3 GLY C 730     -10.724  -5.598  48.547  1.00  0.00           H  
ATOM   2515  N   SER C 731     -13.115  -6.183  47.294  1.00 64.13           N  
ATOM   2516  CA  SER C 731     -14.011  -6.908  46.428  1.00 64.13           C  
ATOM   2517  C   SER C 731     -14.995  -5.926  45.756  1.00 64.13           C  
ATOM   2518  O   SER C 731     -15.348  -6.124  44.592  1.00 64.13           O  
ATOM   2519  CB  SER C 731     -14.699  -7.956  47.322  1.00 64.13           C  
ATOM   2520  OG  SER C 731     -15.366  -8.916  46.550  1.00 64.13           O  
ATOM   2521  H   SER C 731     -13.324  -6.177  48.282  1.00  0.00           H  
ATOM   2522  HA  SER C 731     -13.417  -7.399  45.657  1.00  0.00           H  
ATOM   2523  HB2 SER C 731     -13.957  -8.491  47.917  1.00  0.00           H  
ATOM   2524  HB3 SER C 731     -15.389  -7.493  48.028  1.00  0.00           H  
ATOM   2525  HG  SER C 731     -14.743  -9.267  45.914  1.00  0.00           H  
ATOM   2526  N   LEU C 732     -15.323  -4.800  46.423  1.00 34.67           N  
ATOM   2527  CA  LEU C 732     -15.990  -3.625  45.862  1.00 34.67           C  
ATOM   2528  C   LEU C 732     -15.179  -3.083  44.681  1.00 34.67           C  
ATOM   2529  O   LEU C 732     -15.668  -3.122  43.556  1.00 34.67           O  
ATOM   2530  CB  LEU C 732     -16.157  -2.525  46.942  1.00 34.67           C  
ATOM   2531  CG  LEU C 732     -16.975  -1.281  46.549  1.00 34.67           C  
ATOM   2532  CD1 LEU C 732     -18.466  -1.616  46.438  1.00 34.67           C  
ATOM   2533  CD2 LEU C 732     -16.734  -0.137  47.548  1.00 34.67           C  
ATOM   2534  H   LEU C 732     -15.015  -4.732  47.390  1.00  0.00           H  
ATOM   2535  HA  LEU C 732     -16.970  -3.941  45.504  1.00  0.00           H  
ATOM   2536  HB2 LEU C 732     -16.568  -2.933  47.858  1.00  0.00           H  
ATOM   2537  HB3 LEU C 732     -15.168  -2.177  47.209  1.00  0.00           H  
ATOM   2538  HG  LEU C 732     -16.625  -0.923  45.581  1.00  0.00           H  
ATOM   2539 HD11 LEU C 732     -19.071  -0.724  46.296  1.00  0.00           H  
ATOM   2540 HD12 LEU C 732     -18.658  -2.273  45.591  1.00  0.00           H  
ATOM   2541 HD13 LEU C 732     -18.830  -2.114  47.335  1.00  0.00           H  
ATOM   2542 HD21 LEU C 732     -17.368   0.726  47.337  1.00  0.00           H  
ATOM   2543 HD22 LEU C 732     -16.922  -0.453  48.573  1.00  0.00           H  
ATOM   2544 HD23 LEU C 732     -15.699   0.206  47.506  1.00  0.00           H  
ATOM   2545  N   ALA C 733     -13.943  -2.625  44.949  1.00 22.80           N  
ATOM   2546  CA  ALA C 733     -13.016  -1.968  44.033  1.00 22.80           C  
ATOM   2547  C   ALA C 733     -12.789  -2.764  42.754  1.00 22.80           C  
ATOM   2548  O   ALA C 733     -12.884  -2.199  41.669  1.00 22.80           O  
ATOM   2549  CB  ALA C 733     -11.679  -1.674  44.726  1.00 22.80           C  
ATOM   2550  H   ALA C 733     -13.610  -2.706  45.909  1.00  0.00           H  
ATOM   2551  HA  ALA C 733     -13.446  -1.005  43.760  1.00  0.00           H  
ATOM   2552  HB1 ALA C 733     -10.970  -1.222  44.031  1.00  0.00           H  
ATOM   2553  HB2 ALA C 733     -11.807  -0.974  45.550  1.00  0.00           H  
ATOM   2554  HB3 ALA C 733     -11.220  -2.582  45.119  1.00  0.00           H  
ATOM   2555  N   TYR C 734     -12.577  -4.082  42.870  1.00 40.13           N  
ATOM   2556  CA  TYR C 734     -12.437  -4.970  41.724  1.00 40.13           C  
ATOM   2557  C   TYR C 734     -13.671  -4.946  40.816  1.00 40.13           C  
ATOM   2558  O   TYR C 734     -13.520  -4.881  39.598  1.00 40.13           O  
ATOM   2559  CB  TYR C 734     -12.160  -6.406  42.183  1.00 40.13           C  
ATOM   2560  CG  TYR C 734     -11.917  -7.322  41.000  1.00 40.13           C  
ATOM   2561  CD1 TYR C 734     -10.682  -7.258  40.329  1.00 40.13           C  
ATOM   2562  CD2 TYR C 734     -12.940  -8.155  40.501  1.00 40.13           C  
ATOM   2563  CE1 TYR C 734     -10.470  -8.026  39.172  1.00 40.13           C  
ATOM   2564  CE2 TYR C 734     -12.712  -8.957  39.373  1.00 40.13           C  
ATOM   2565  CZ  TYR C 734     -11.483  -8.878  38.697  1.00 40.13           C  
ATOM   2566  OH  TYR C 734     -11.269  -9.627  37.582  1.00 40.13           O  
ATOM   2567  H   TYR C 734     -12.529  -4.488  43.795  1.00  0.00           H  
ATOM   2568  HA  TYR C 734     -11.582  -4.620  41.142  1.00  0.00           H  
ATOM   2569  HB2 TYR C 734     -11.277  -6.426  42.823  1.00  0.00           H  
ATOM   2570  HB3 TYR C 734     -12.979  -6.783  42.791  1.00  0.00           H  
ATOM   2571  HD1 TYR C 734      -9.902  -6.602  40.687  1.00  0.00           H  
ATOM   2572  HD2 TYR C 734     -13.915  -8.167  40.948  1.00  0.00           H  
ATOM   2573  HE1 TYR C 734      -9.524  -7.966  38.652  1.00  0.00           H  
ATOM   2574  HE2 TYR C 734     -13.484  -9.625  39.023  1.00  0.00           H  
ATOM   2575  HH  TYR C 734     -12.020 -10.159  37.361  1.00  0.00           H  
ATOM   2576  N   ASN C 735     -14.893  -4.952  41.376  1.00 35.25           N  
ATOM   2577  CA  ASN C 735     -16.126  -4.839  40.590  1.00 35.25           C  
ATOM   2578  C   ASN C 735     -16.245  -3.475  39.897  1.00 35.25           C  
ATOM   2579  O   ASN C 735     -16.778  -3.417  38.792  1.00 35.25           O  
ATOM   2580  CB  ASN C 735     -17.389  -5.092  41.444  1.00 35.25           C  
ATOM   2581  CG  ASN C 735     -17.506  -6.536  41.923  1.00 35.25           C  
ATOM   2582  ND2 ASN C 735     -17.863  -6.765  43.181  1.00 35.25           N  
ATOM   2583  OD1 ASN C 735     -17.239  -7.468  41.173  1.00 35.25           O  
ATOM   2584  H   ASN C 735     -14.963  -4.904  42.385  1.00  0.00           H  
ATOM   2585  HA  ASN C 735     -16.086  -5.588  39.796  1.00  0.00           H  
ATOM   2586  HB2 ASN C 735     -17.433  -4.405  42.288  1.00  0.00           H  
ATOM   2587  HB3 ASN C 735     -18.279  -4.887  40.847  1.00  0.00           H  
ATOM   2588 HD21 ASN C 735     -17.867  -6.005  43.843  1.00  0.00           H  
ATOM   2589 HD22 ASN C 735     -17.919  -7.721  43.508  1.00  0.00           H  
ATOM   2590  N   VAL C 736     -15.686  -2.399  40.475  1.00 78.73           N  
ATOM   2591  CA  VAL C 736     -15.623  -1.078  39.840  1.00 78.73           C  
ATOM   2592  C   VAL C 736     -14.716  -1.120  38.611  1.00 78.73           C  
ATOM   2593  O   VAL C 736     -15.079  -0.530  37.597  1.00 78.73           O  
ATOM   2594  CB  VAL C 736     -15.097   0.030  40.784  1.00 78.73           C  
ATOM   2595  CG1 VAL C 736     -15.390   1.442  40.238  1.00 78.73           C  
ATOM   2596  CG2 VAL C 736     -15.677  -0.093  42.182  1.00 78.73           C  
ATOM   2597  H   VAL C 736     -15.237  -2.518  41.374  1.00  0.00           H  
ATOM   2598  HA  VAL C 736     -16.636  -0.818  39.524  1.00  0.00           H  
ATOM   2599  HB  VAL C 736     -14.013  -0.055  40.883  1.00  0.00           H  
ATOM   2600 HG11 VAL C 736     -15.028   2.211  40.921  1.00  0.00           H  
ATOM   2601 HG12 VAL C 736     -14.909   1.619  39.276  1.00  0.00           H  
ATOM   2602 HG13 VAL C 736     -16.461   1.600  40.107  1.00  0.00           H  
ATOM   2603 HG21 VAL C 736     -15.367   0.740  42.807  1.00  0.00           H  
ATOM   2604 HG22 VAL C 736     -16.761  -0.142  42.133  1.00  0.00           H  
ATOM   2605 HG23 VAL C 736     -15.330  -0.986  42.670  1.00  0.00           H  
ATOM   2606  N   LEU C 737     -13.577  -1.835  38.666  1.00 73.60           N  
ATOM   2607  CA  LEU C 737     -12.715  -2.010  37.508  1.00 73.60           C  
ATOM   2608  C   LEU C 737     -13.457  -2.754  36.404  1.00 73.60           C  
ATOM   2609  O   LEU C 737     -13.392  -2.314  35.262  1.00 73.60           O  
ATOM   2610  CB  LEU C 737     -11.418  -2.762  37.862  1.00 73.60           C  
ATOM   2611  CG  LEU C 737     -10.301  -1.884  38.455  1.00 73.60           C  
ATOM   2612  CD1 LEU C 737     -10.570  -1.456  39.899  1.00 73.60           C  
ATOM   2613  CD2 LEU C 737      -8.953  -2.613  38.380  1.00 73.60           C  
ATOM   2614  H   LEU C 737     -13.295  -2.263  39.537  1.00  0.00           H  
ATOM   2615  HA  LEU C 737     -12.457  -1.022  37.122  1.00  0.00           H  
ATOM   2616  HB2 LEU C 737     -11.618  -3.606  38.521  1.00  0.00           H  
ATOM   2617  HB3 LEU C 737     -11.019  -3.207  36.947  1.00  0.00           H  
ATOM   2618  HG  LEU C 737     -10.213  -0.983  37.847  1.00  0.00           H  
ATOM   2619 HD11 LEU C 737      -9.760  -0.829  40.272  1.00  0.00           H  
ATOM   2620 HD12 LEU C 737     -11.481  -0.867  39.982  1.00  0.00           H  
ATOM   2621 HD13 LEU C 737     -10.626  -2.326  40.552  1.00  0.00           H  
ATOM   2622 HD21 LEU C 737      -8.147  -1.993  38.773  1.00  0.00           H  
ATOM   2623 HD22 LEU C 737      -8.972  -3.539  38.956  1.00  0.00           H  
ATOM   2624 HD23 LEU C 737      -8.696  -2.865  37.351  1.00  0.00           H  
ATOM   2625  N   LEU C 738     -14.215  -3.813  36.745  1.00 36.36           N  
ATOM   2626  CA  LEU C 738     -15.039  -4.537  35.783  1.00 36.36           C  
ATOM   2627  C   LEU C 738     -16.120  -3.640  35.177  1.00 36.36           C  
ATOM   2628  O   LEU C 738     -16.235  -3.619  33.958  1.00 36.36           O  
ATOM   2629  CB  LEU C 738     -15.703  -5.775  36.406  1.00 36.36           C  
ATOM   2630  CG  LEU C 738     -14.762  -6.884  36.902  1.00 36.36           C  
ATOM   2631  CD1 LEU C 738     -15.608  -8.032  37.465  1.00 36.36           C  
ATOM   2632  CD2 LEU C 738     -13.824  -7.399  35.801  1.00 36.36           C  
ATOM   2633  H   LEU C 738     -14.233  -4.111  37.711  1.00  0.00           H  
ATOM   2634  HA  LEU C 738     -14.394  -4.852  34.963  1.00  0.00           H  
ATOM   2635  HB2 LEU C 738     -16.370  -5.476  37.215  1.00  0.00           H  
ATOM   2636  HB3 LEU C 738     -16.330  -6.226  35.639  1.00  0.00           H  
ATOM   2637  HG  LEU C 738     -14.142  -6.497  37.709  1.00  0.00           H  
ATOM   2638 HD11 LEU C 738     -15.005  -8.898  37.719  1.00  0.00           H  
ATOM   2639 HD12 LEU C 738     -16.132  -7.712  38.367  1.00  0.00           H  
ATOM   2640 HD13 LEU C 738     -16.353  -8.370  36.746  1.00  0.00           H  
ATOM   2641 HD21 LEU C 738     -13.220  -8.231  36.160  1.00  0.00           H  
ATOM   2642 HD22 LEU C 738     -14.395  -7.757  34.945  1.00  0.00           H  
ATOM   2643 HD23 LEU C 738     -13.130  -6.632  35.457  1.00  0.00           H  
ATOM   2644  N   ILE C 739     -16.867  -2.870  35.983  1.00 30.54           N  
ATOM   2645  CA  ILE C 739     -17.889  -1.910  35.541  1.00 30.54           C  
ATOM   2646  C   ILE C 739     -17.274  -0.796  34.666  1.00 30.54           C  
ATOM   2647  O   ILE C 739     -17.802  -0.485  33.596  1.00 30.54           O  
ATOM   2648  CB  ILE C 739     -18.635  -1.332  36.785  1.00 30.54           C  
ATOM   2649  CG1 ILE C 739     -19.477  -2.422  37.490  1.00 30.54           C  
ATOM   2650  CG2 ILE C 739     -19.523  -0.104  36.468  1.00 30.54           C  
ATOM   2651  CD1 ILE C 739     -19.848  -2.086  38.946  1.00 30.54           C  
ATOM   2652  H   ILE C 739     -16.720  -2.959  36.987  1.00  0.00           H  
ATOM   2653  HA  ILE C 739     -18.612  -2.444  34.920  1.00  0.00           H  
ATOM   2654  HB  ILE C 739     -17.871  -0.993  37.486  1.00  0.00           H  
ATOM   2655 HG12 ILE C 739     -20.379  -2.624  36.913  1.00  0.00           H  
ATOM   2656 HG13 ILE C 739     -18.942  -3.371  37.498  1.00  0.00           H  
ATOM   2657 HG21 ILE C 739     -20.026   0.270  37.359  1.00  0.00           H  
ATOM   2658 HG22 ILE C 739     -18.947   0.739  36.088  1.00  0.00           H  
ATOM   2659 HG23 ILE C 739     -20.284  -0.343  35.724  1.00  0.00           H  
ATOM   2660 HD11 ILE C 739     -20.389  -2.913  39.405  1.00  0.00           H  
ATOM   2661 HD12 ILE C 739     -18.960  -1.903  39.550  1.00  0.00           H  
ATOM   2662 HD13 ILE C 739     -20.485  -1.206  39.019  1.00  0.00           H  
ATOM   2663  N   ALA C 740     -16.150  -0.208  35.099  1.00 21.05           N  
ATOM   2664  CA  ALA C 740     -15.462   0.883  34.416  1.00 21.05           C  
ATOM   2665  C   ALA C 740     -14.938   0.439  33.054  1.00 21.05           C  
ATOM   2666  O   ALA C 740     -15.115   1.153  32.068  1.00 21.05           O  
ATOM   2667  CB  ALA C 740     -14.289   1.376  35.275  1.00 21.05           C  
ATOM   2668  H   ALA C 740     -15.776  -0.489  35.999  1.00  0.00           H  
ATOM   2669  HA  ALA C 740     -16.170   1.702  34.271  1.00  0.00           H  
ATOM   2670  HB1 ALA C 740     -13.750   2.188  34.784  1.00  0.00           H  
ATOM   2671  HB2 ALA C 740     -14.642   1.757  36.234  1.00  0.00           H  
ATOM   2672  HB3 ALA C 740     -13.574   0.579  35.480  1.00  0.00           H  
ATOM   2673  N   LEU C 741     -14.351  -0.766  32.999  1.00 42.90           N  
ATOM   2674  CA  LEU C 741     -13.866  -1.391  31.781  1.00 42.90           C  
ATOM   2675  C   LEU C 741     -15.048  -1.694  30.847  1.00 42.90           C  
ATOM   2676  O   LEU C 741     -14.973  -1.370  29.662  1.00 42.90           O  
ATOM   2677  CB  LEU C 741     -13.069  -2.659  32.163  1.00 42.90           C  
ATOM   2678  CG  LEU C 741     -12.159  -3.212  31.057  1.00 42.90           C  
ATOM   2679  CD1 LEU C 741     -11.201  -4.297  31.556  1.00 42.90           C  
ATOM   2680  CD2 LEU C 741     -12.942  -3.655  29.848  1.00 42.90           C  
ATOM   2681  H   LEU C 741     -14.241  -1.286  33.860  1.00  0.00           H  
ATOM   2682  HA  LEU C 741     -13.196  -0.685  31.286  1.00  0.00           H  
ATOM   2683  HB2 LEU C 741     -12.406  -2.406  32.990  1.00  0.00           H  
ATOM   2684  HB3 LEU C 741     -13.736  -3.437  32.539  1.00  0.00           H  
ATOM   2685  HG  LEU C 741     -11.513  -2.396  30.727  1.00  0.00           H  
ATOM   2686 HD11 LEU C 741     -10.806  -4.921  30.755  1.00  0.00           H  
ATOM   2687 HD12 LEU C 741     -10.345  -3.834  32.047  1.00  0.00           H  
ATOM   2688 HD13 LEU C 741     -11.660  -4.928  32.308  1.00  0.00           H  
ATOM   2689 HD21 LEU C 741     -12.456  -4.464  29.319  1.00  0.00           H  
ATOM   2690 HD22 LEU C 741     -13.968  -3.923  30.032  1.00  0.00           H  
ATOM   2691 HD23 LEU C 741     -12.968  -2.768  29.229  1.00  0.00           H  
ATOM   2692  N   CYS C 742     -16.140  -2.277  31.371  1.00 24.40           N  
ATOM   2693  CA  CYS C 742     -17.331  -2.603  30.593  1.00 24.40           C  
ATOM   2694  C   CYS C 742     -17.953  -1.356  29.972  1.00 24.40           C  
ATOM   2695  O   CYS C 742     -18.330  -1.406  28.809  1.00 24.40           O  
ATOM   2696  CB  CYS C 742     -18.408  -3.251  31.460  1.00 24.40           C  
ATOM   2697  SG  CYS C 742     -18.040  -4.937  31.945  1.00 24.40           S  
ATOM   2698  H   CYS C 742     -16.140  -2.521  32.354  1.00  0.00           H  
ATOM   2699  HA  CYS C 742     -17.051  -3.287  29.789  1.00  0.00           H  
ATOM   2700  HB2 CYS C 742     -18.583  -2.671  32.362  1.00  0.00           H  
ATOM   2701  HB3 CYS C 742     -19.331  -3.298  30.886  1.00  0.00           H  
ATOM   2702  HG  CYS C 742     -17.179  -4.607  32.916  1.00  0.00           H  
ATOM   2703  N   THR C 743     -18.009  -0.243  30.726  1.00 27.28           N  
ATOM   2704  CA  THR C 743     -18.561   1.031  30.279  1.00 27.28           C  
ATOM   2705  C   THR C 743     -17.720   1.621  29.151  1.00 27.28           C  
ATOM   2706  O   THR C 743     -18.303   2.175  28.226  1.00 27.28           O  
ATOM   2707  CB  THR C 743     -18.615   2.058  31.426  1.00 27.28           C  
ATOM   2708  CG2 THR C 743     -19.274   3.389  31.004  1.00 27.28           C  
ATOM   2709  OG1 THR C 743     -19.399   1.532  32.469  1.00 27.28           O  
ATOM   2710  H   THR C 743     -17.664  -0.292  31.675  1.00  0.00           H  
ATOM   2711  HA  THR C 743     -19.572   0.856  29.911  1.00  0.00           H  
ATOM   2712  HB  THR C 743     -17.618   2.252  31.823  1.00  0.00           H  
ATOM   2713  HG1 THR C 743     -18.919   0.830  32.888  1.00  0.00           H  
ATOM   2714 HG21 THR C 743     -19.412   4.044  31.865  1.00  0.00           H  
ATOM   2715 HG22 THR C 743     -18.670   3.943  30.285  1.00  0.00           H  
ATOM   2716 HG23 THR C 743     -20.257   3.223  30.559  1.00  0.00           H  
ATOM   2717  N   LEU C 744     -16.381   1.494  29.207  1.00 34.34           N  
ATOM   2718  CA  LEU C 744     -15.492   2.003  28.167  1.00 34.34           C  
ATOM   2719  C   LEU C 744     -15.798   1.348  26.819  1.00 34.34           C  
ATOM   2720  O   LEU C 744     -15.994   2.054  25.830  1.00 34.34           O  
ATOM   2721  CB  LEU C 744     -14.011   1.786  28.539  1.00 34.34           C  
ATOM   2722  CG  LEU C 744     -13.015   2.330  27.483  1.00 34.34           C  
ATOM   2723  CD1 LEU C 744     -13.090   3.862  27.361  1.00 34.34           C  
ATOM   2724  CD2 LEU C 744     -11.586   1.864  27.781  1.00 34.34           C  
ATOM   2725  H   LEU C 744     -15.965   1.027  30.002  1.00  0.00           H  
ATOM   2726  HA  LEU C 744     -15.686   3.073  28.084  1.00  0.00           H  
ATOM   2727  HB2 LEU C 744     -13.806   2.252  29.504  1.00  0.00           H  
ATOM   2728  HB3 LEU C 744     -13.825   0.722  28.682  1.00  0.00           H  
ATOM   2729  HG  LEU C 744     -13.245   1.913  26.503  1.00  0.00           H  
ATOM   2730 HD11 LEU C 744     -12.339   4.234  26.663  1.00  0.00           H  
ATOM   2731 HD12 LEU C 744     -14.059   4.193  26.988  1.00  0.00           H  
ATOM   2732 HD13 LEU C 744     -12.915   4.344  28.323  1.00  0.00           H  
ATOM   2733 HD21 LEU C 744     -10.889   2.212  27.019  1.00  0.00           H  
ATOM   2734 HD22 LEU C 744     -11.241   2.239  28.745  1.00  0.00           H  
ATOM   2735 HD23 LEU C 744     -11.525   0.775  27.807  1.00  0.00           H  
ATOM   2736  N   TYR C 745     -15.875   0.009  26.797  1.00 42.81           N  
ATOM   2737  CA  TYR C 745     -16.198  -0.729  25.588  1.00 42.81           C  
ATOM   2738  C   TYR C 745     -17.661  -0.567  25.206  1.00 42.81           C  
ATOM   2739  O   TYR C 745     -17.929  -0.357  24.031  1.00 42.81           O  
ATOM   2740  CB  TYR C 745     -15.879  -2.213  25.767  1.00 42.81           C  
ATOM   2741  CG  TYR C 745     -14.397  -2.479  25.740  1.00 42.81           C  
ATOM   2742  CD1 TYR C 745     -13.638  -2.137  24.608  1.00 42.81           C  
ATOM   2743  CD2 TYR C 745     -13.755  -3.031  26.852  1.00 42.81           C  
ATOM   2744  CE1 TYR C 745     -12.252  -2.355  24.568  1.00 42.81           C  
ATOM   2745  CE2 TYR C 745     -12.353  -3.195  26.828  1.00 42.81           C  
ATOM   2746  CZ  TYR C 745     -11.603  -2.856  25.702  1.00 42.81           C  
ATOM   2747  OH  TYR C 745     -10.250  -3.019  25.724  1.00 42.81           O  
ATOM   2748  H   TYR C 745     -15.711  -0.510  27.648  1.00  0.00           H  
ATOM   2749  HA  TYR C 745     -15.612  -0.321  24.763  1.00  0.00           H  
ATOM   2750  HB2 TYR C 745     -16.314  -2.585  26.695  1.00  0.00           H  
ATOM   2751  HB3 TYR C 745     -16.313  -2.786  24.949  1.00  0.00           H  
ATOM   2752  HD1 TYR C 745     -14.107  -1.635  23.783  1.00  0.00           H  
ATOM   2753  HD2 TYR C 745     -14.350  -3.334  27.699  1.00  0.00           H  
ATOM   2754  HE1 TYR C 745     -11.682  -2.077  23.693  1.00  0.00           H  
ATOM   2755  HE2 TYR C 745     -11.791  -3.618  27.636  1.00  0.00           H  
ATOM   2756  HH  TYR C 745      -9.815  -2.628  24.983  1.00  0.00           H  
ATOM   2757  N   ALA C 746     -18.592  -0.578  26.173  1.00 21.99           N  
ATOM   2758  CA  ALA C 746     -20.018  -0.354  25.948  1.00 21.99           C  
ATOM   2759  C   ALA C 746     -20.290   1.015  25.320  1.00 21.99           C  
ATOM   2760  O   ALA C 746     -21.119   1.102  24.419  1.00 21.99           O  
ATOM   2761  CB  ALA C 746     -20.806  -0.489  27.252  1.00 21.99           C  
ATOM   2762  H   ALA C 746     -18.299  -0.752  27.127  1.00  0.00           H  
ATOM   2763  HA  ALA C 746     -20.377  -1.136  25.281  1.00  0.00           H  
ATOM   2764  HB1 ALA C 746     -21.873  -0.458  27.049  1.00  0.00           H  
ATOM   2765  HB2 ALA C 746     -20.618  -1.448  27.731  1.00  0.00           H  
ATOM   2766  HB3 ALA C 746     -20.572   0.304  27.961  1.00  0.00           H  
ATOM   2767  N   PHE C 747     -19.543   2.053  25.739  1.00 36.45           N  
ATOM   2768  CA  PHE C 747     -19.604   3.390  25.170  1.00 36.45           C  
ATOM   2769  C   PHE C 747     -19.109   3.390  23.725  1.00 36.45           C  
ATOM   2770  O   PHE C 747     -19.775   3.977  22.885  1.00 36.45           O  
ATOM   2771  CB  PHE C 747     -18.775   4.411  25.979  1.00 36.45           C  
ATOM   2772  CG  PHE C 747     -18.903   5.810  25.395  1.00 36.45           C  
ATOM   2773  CD1 PHE C 747     -19.994   6.615  25.764  1.00 36.45           C  
ATOM   2774  CD2 PHE C 747     -18.005   6.268  24.408  1.00 36.45           C  
ATOM   2775  CE1 PHE C 747     -20.237   7.834  25.109  1.00 36.45           C  
ATOM   2776  CE2 PHE C 747     -18.240   7.493  23.756  1.00 36.45           C  
ATOM   2777  CZ  PHE C 747     -19.363   8.270  24.096  1.00 36.45           C  
ATOM   2778  H   PHE C 747     -18.892   1.902  26.500  1.00  0.00           H  
ATOM   2779  HA  PHE C 747     -20.648   3.709  25.182  1.00  0.00           H  
ATOM   2780  HB2 PHE C 747     -19.123   4.435  27.013  1.00  0.00           H  
ATOM   2781  HB3 PHE C 747     -17.723   4.126  26.017  1.00  0.00           H  
ATOM   2782  HD1 PHE C 747     -20.643   6.295  26.558  1.00  0.00           H  
ATOM   2783  HD2 PHE C 747     -17.162   5.661  24.114  1.00  0.00           H  
ATOM   2784  HE1 PHE C 747     -21.087   8.439  25.391  1.00  0.00           H  
ATOM   2785  HE2 PHE C 747     -17.563   7.832  22.986  1.00  0.00           H  
ATOM   2786  HZ  PHE C 747     -19.546   9.207  23.592  1.00  0.00           H  
ATOM   2787  N   LYS C 748     -17.961   2.768  23.412  1.00 73.20           N  
ATOM   2788  CA  LYS C 748     -17.445   2.771  22.042  1.00 73.20           C  
ATOM   2789  C   LYS C 748     -18.395   2.029  21.088  1.00 73.20           C  
ATOM   2790  O   LYS C 748     -18.650   2.497  19.980  1.00 73.20           O  
ATOM   2791  CB  LYS C 748     -16.041   2.143  21.993  1.00 73.20           C  
ATOM   2792  CG  LYS C 748     -15.383   2.324  20.609  1.00 73.20           C  
ATOM   2793  CD  LYS C 748     -13.900   1.942  20.560  1.00 73.20           C  
ATOM   2794  CE  LYS C 748     -13.666   0.430  20.629  1.00 73.20           C  
ATOM   2795  NZ  LYS C 748     -12.235   0.111  20.500  1.00 73.20           N1+
ATOM   2796  H   LYS C 748     -17.428   2.304  24.135  1.00  0.00           H  
ATOM   2797  HA  LYS C 748     -17.371   3.811  21.716  1.00  0.00           H  
ATOM   2798  HB2 LYS C 748     -15.416   2.623  22.747  1.00  0.00           H  
ATOM   2799  HB3 LYS C 748     -16.084   1.086  22.262  1.00  0.00           H  
ATOM   2800  HG2 LYS C 748     -15.920   1.759  19.846  1.00  0.00           H  
ATOM   2801  HG3 LYS C 748     -15.467   3.372  20.318  1.00  0.00           H  
ATOM   2802  HD2 LYS C 748     -13.479   2.321  19.628  1.00  0.00           H  
ATOM   2803  HD3 LYS C 748     -13.362   2.447  21.364  1.00  0.00           H  
ATOM   2804  HE2 LYS C 748     -14.028   0.044  21.581  1.00  0.00           H  
ATOM   2805  HE3 LYS C 748     -14.214  -0.083  19.837  1.00  0.00           H  
ATOM   2806  HZ1 LYS C 748     -12.124  -0.877  20.318  1.00  0.00           H  
ATOM   2807  HZ2 LYS C 748     -11.841   0.635  19.732  1.00  0.00           H  
ATOM   2808  HZ3 LYS C 748     -11.753   0.353  21.354  1.00  0.00           H  
ATOM   2809  N   THR C 749     -18.942   0.902  21.560  1.00 77.38           N  
ATOM   2810  CA  THR C 749     -19.818   0.008  20.818  1.00 77.38           C  
ATOM   2811  C   THR C 749     -21.277   0.476  20.777  1.00 77.38           C  
ATOM   2812  O   THR C 749     -22.046  -0.134  20.045  1.00 77.38           O  
ATOM   2813  CB  THR C 749     -19.770  -1.389  21.476  1.00 77.38           C  
ATOM   2814  CG2 THR C 749     -18.356  -1.991  21.470  1.00 77.38           C  
ATOM   2815  OG1 THR C 749     -20.315  -1.399  22.781  1.00 77.38           O  
ATOM   2816  H   THR C 749     -18.679   0.610  22.492  1.00  0.00           H  
ATOM   2817  HA  THR C 749     -19.460  -0.072  19.790  1.00  0.00           H  
ATOM   2818  HB  THR C 749     -20.407  -2.056  20.897  1.00  0.00           H  
ATOM   2819  HG1 THR C 749     -19.659  -1.075  23.381  1.00  0.00           H  
ATOM   2820 HG21 THR C 749     -18.322  -2.935  22.011  1.00  0.00           H  
ATOM   2821 HG22 THR C 749     -18.031  -2.175  20.447  1.00  0.00           H  
ATOM   2822 HG23 THR C 749     -17.595  -1.343  21.893  1.00  0.00           H  
ATOM   2823  N   ARG C 750     -21.666   1.515  21.537  0.75108.71           N  
ATOM   2824  CA  ARG C 750     -23.044   1.976  21.733  0.75108.71           C  
ATOM   2825  C   ARG C 750     -23.854   2.141  20.440  0.75108.71           C  
ATOM   2826  O   ARG C 750     -25.006   1.713  20.383  0.75108.71           O  
ATOM   2827  CB  ARG C 750     -23.033   3.272  22.563  0.75108.71           C  
ATOM   2828  CG  ARG C 750     -22.472   4.497  21.818  0.75108.71           C  
ATOM   2829  CD  ARG C 750     -22.191   5.682  22.749  0.75108.71           C  
ATOM   2830  NE  ARG C 750     -23.023   6.815  22.356  0.75108.71           N  
ATOM   2831  CZ  ARG C 750     -22.694   7.701  21.406  0.75108.71           C  
ATOM   2832  NH1 ARG C 750     -21.511   7.636  20.774  0.75108.71           N1+
ATOM   2833  NH2 ARG C 750     -23.566   8.666  21.092  0.75108.71           N1+
ATOM   2834  H   ARG C 750     -20.960   1.955  22.111  1.00  0.00           H  
ATOM   2835  HA  ARG C 750     -23.537   1.206  22.329  1.00  0.00           H  
ATOM   2836  HB2 ARG C 750     -24.046   3.497  22.899  1.00  0.00           H  
ATOM   2837  HB3 ARG C 750     -22.458   3.104  23.473  1.00  0.00           H  
ATOM   2838  HG2 ARG C 750     -21.572   4.240  21.261  1.00  0.00           H  
ATOM   2839  HG3 ARG C 750     -23.192   4.799  21.058  1.00  0.00           H  
ATOM   2840  HD2 ARG C 750     -22.418   5.434  23.785  1.00  0.00           H  
ATOM   2841  HD3 ARG C 750     -21.147   5.987  22.731  1.00  0.00           H  
ATOM   2842  HE  ARG C 750     -23.918   6.897  22.818  1.00  0.00           H  
ATOM   2843 HH11 ARG C 750     -20.863   6.897  21.008  1.00  0.00           H  
ATOM   2844 HH12 ARG C 750     -21.236   8.345  20.112  1.00  0.00           H  
ATOM   2845 HH21 ARG C 750     -24.461   8.713  21.557  1.00  0.00           H  
ATOM   2846 HH22 ARG C 750     -23.331   9.375  20.413  1.00  0.00           H  
ATOM   2847  N   LYS C 751     -23.234   2.726  19.400  1.00 53.34           N  
ATOM   2848  CA  LYS C 751     -23.872   2.973  18.116  1.00 53.34           C  
ATOM   2849  C   LYS C 751     -24.057   1.694  17.304  1.00 53.34           C  
ATOM   2850  O   LYS C 751     -25.000   1.668  16.516  1.00 53.34           O  
ATOM   2851  CB  LYS C 751     -23.030   3.964  17.289  1.00 53.34           C  
ATOM   2852  CG  LYS C 751     -23.263   5.418  17.719  1.00 53.34           C  
ATOM   2853  CD  LYS C 751     -22.412   6.412  16.921  1.00 53.34           C  
ATOM   2854  CE  LYS C 751     -22.723   7.868  17.287  1.00 53.34           C  
ATOM   2855  NZ  LYS C 751     -21.857   8.800  16.545  1.00 53.34           N1+
ATOM   2856  H   LYS C 751     -22.274   3.018  19.514  1.00  0.00           H  
ATOM   2857  HA  LYS C 751     -24.863   3.400  18.287  1.00  0.00           H  
ATOM   2858  HB2 LYS C 751     -21.971   3.710  17.358  1.00  0.00           H  
ATOM   2859  HB3 LYS C 751     -23.288   3.889  16.230  1.00  0.00           H  
ATOM   2860  HG2 LYS C 751     -24.318   5.664  17.598  1.00  0.00           H  
ATOM   2861  HG3 LYS C 751     -23.040   5.528  18.781  1.00  0.00           H  
ATOM   2862  HD2 LYS C 751     -21.356   6.203  17.098  1.00  0.00           H  
ATOM   2863  HD3 LYS C 751     -22.584   6.262  15.854  1.00  0.00           H  
ATOM   2864  HE2 LYS C 751     -23.764   8.101  17.061  1.00  0.00           H  
ATOM   2865  HE3 LYS C 751     -22.584   8.034  18.353  1.00  0.00           H  
ATOM   2866  HZ1 LYS C 751     -20.899   8.484  16.587  1.00  0.00           H  
ATOM   2867  HZ2 LYS C 751     -22.153   8.835  15.580  1.00  0.00           H  
ATOM   2868  HZ3 LYS C 751     -21.925   9.724  16.946  1.00  0.00           H  
ATOM   2869  N   CYS C 752     -23.203   0.663  17.502  1.00 89.87           N  
ATOM   2870  CA  CYS C 752     -23.204  -0.608  16.774  1.00 89.87           C  
ATOM   2871  C   CYS C 752     -24.617  -1.205  16.701  1.00 89.87           C  
ATOM   2872  O   CYS C 752     -25.169  -1.581  17.739  1.00 89.87           O  
ATOM   2873  CB  CYS C 752     -22.204  -1.633  17.341  1.00 89.87           C  
ATOM   2874  SG  CYS C 752     -22.126  -3.103  16.263  1.00 89.87           S  
ATOM   2875  H   CYS C 752     -22.508   0.764  18.229  1.00  0.00           H  
ATOM   2876  HA  CYS C 752     -22.806  -0.343  15.798  1.00  0.00           H  
ATOM   2877  HB2 CYS C 752     -21.206  -1.200  17.419  1.00  0.00           H  
ATOM   2878  HB3 CYS C 752     -22.495  -1.963  18.338  1.00  0.00           H  
ATOM   2879  HG  CYS C 752     -21.221  -3.768  16.987  1.00  0.00           H  
ATOM   2880  N   PRO C 753     -25.205  -1.257  15.490  1.00 94.98           N  
ATOM   2881  CA  PRO C 753     -26.549  -1.776  15.283  1.00 94.98           C  
ATOM   2882  C   PRO C 753     -26.671  -3.304  15.300  1.00 94.98           C  
ATOM   2883  O   PRO C 753     -27.802  -3.788  15.246  1.00 94.98           O  
ATOM   2884  CB  PRO C 753     -26.985  -1.191  13.932  1.00 94.98           C  
ATOM   2885  CG  PRO C 753     -25.692  -0.964  13.170  1.00 94.98           C  
ATOM   2886  CD  PRO C 753     -24.663  -0.683  14.254  1.00 94.98           C  
ATOM   2887  HA  PRO C 753     -27.187  -1.403  16.074  1.00  0.00           H  
ATOM   2888  HB2 PRO C 753     -27.690  -1.815  13.380  1.00  0.00           H  
ATOM   2889  HB3 PRO C 753     -27.476  -0.232  14.103  1.00  0.00           H  
ATOM   2890  HG2 PRO C 753     -25.422  -1.876  12.636  1.00  0.00           H  
ATOM   2891  HG3 PRO C 753     -25.766  -0.159  12.437  1.00  0.00           H  
ATOM   2892  HD2 PRO C 753     -23.708  -1.133  13.978  1.00  0.00           H  
ATOM   2893  HD3 PRO C 753     -24.522   0.392  14.359  1.00  0.00           H  
ATOM   2894  N   GLU C 754     -25.560  -4.063  15.405  1.00 80.12           N  
ATOM   2895  CA  GLU C 754     -25.582  -5.526  15.463  1.00 80.12           C  
ATOM   2896  C   GLU C 754     -26.418  -6.041  16.641  1.00 80.12           C  
ATOM   2897  O   GLU C 754     -26.434  -5.439  17.718  1.00 80.12           O  
ATOM   2898  CB  GLU C 754     -24.159  -6.116  15.510  1.00 80.12           C  
ATOM   2899  CG  GLU C 754     -24.139  -7.666  15.514  1.00 80.12           C  
ATOM   2900  CD  GLU C 754     -22.753  -8.286  15.627  1.00 80.12           C  
ATOM   2901  OE1 GLU C 754     -21.773  -7.518  15.739  1.00 80.12           O  
ATOM   2902  OE2 GLU C 754     -22.702  -9.535  15.619  1.00 80.12           O1-
ATOM   2903  H   GLU C 754     -24.661  -3.608  15.464  1.00  0.00           H  
ATOM   2904  HA  GLU C 754     -26.051  -5.865  14.537  1.00  0.00           H  
ATOM   2905  HB2 GLU C 754     -23.591  -5.751  14.653  1.00  0.00           H  
ATOM   2906  HB3 GLU C 754     -23.647  -5.744  16.399  1.00  0.00           H  
ATOM   2907  HG2 GLU C 754     -24.680  -8.060  16.369  1.00  0.00           H  
ATOM   2908  HG3 GLU C 754     -24.626  -8.054  14.619  1.00  0.00           H  
ATOM   2909  N   ASN C 755     -27.117  -7.158  16.393  1.00 91.51           N  
ATOM   2910  CA  ASN C 755     -27.931  -7.906  17.345  1.00 91.51           C  
ATOM   2911  C   ASN C 755     -29.087  -7.072  17.879  1.00 91.51           C  
ATOM   2912  O   ASN C 755     -29.294  -7.006  19.086  1.00 91.51           O  
ATOM   2913  CB  ASN C 755     -27.093  -8.561  18.475  1.00 91.51           C  
ATOM   2914  CG  ASN C 755     -26.231  -9.714  17.975  1.00 91.51           C  
ATOM   2915  ND2 ASN C 755     -25.057  -9.896  18.577  1.00 91.51           N  
ATOM   2916  OD1 ASN C 755     -26.609 -10.414  17.038  1.00 91.51           O  
ATOM   2917  H   ASN C 755     -27.026  -7.564  15.473  1.00  0.00           H  
ATOM   2918  HA  ASN C 755     -28.423  -8.694  16.772  1.00  0.00           H  
ATOM   2919  HB2 ASN C 755     -26.463  -7.822  18.969  1.00  0.00           H  
ATOM   2920  HB3 ASN C 755     -27.740  -8.986  19.245  1.00  0.00           H  
ATOM   2921 HD21 ASN C 755     -24.795  -9.310  19.359  1.00  0.00           H  
ATOM   2922 HD22 ASN C 755     -24.434 -10.618  18.247  1.00  0.00           H  
ATOM   2923  N   PHE C 756     -29.845  -6.415  16.987  1.00 61.62           N  
ATOM   2924  CA  PHE C 756     -31.050  -5.657  17.339  1.00 61.62           C  
ATOM   2925  C   PHE C 756     -30.715  -4.452  18.218  1.00 61.62           C  
ATOM   2926  O   PHE C 756     -31.433  -4.185  19.182  1.00 61.62           O  
ATOM   2927  CB  PHE C 756     -32.111  -6.558  18.016  1.00 61.62           C  
ATOM   2928  CG  PHE C 756     -32.499  -7.737  17.167  1.00 61.62           C  
ATOM   2929  CD1 PHE C 756     -33.489  -7.574  16.182  1.00 61.62           C  
ATOM   2930  CD2 PHE C 756     -31.852  -8.978  17.330  1.00 61.62           C  
ATOM   2931  CE1 PHE C 756     -33.834  -8.657  15.356  1.00 61.62           C  
ATOM   2932  CE2 PHE C 756     -32.187 -10.054  16.491  1.00 61.62           C  
ATOM   2933  CZ  PHE C 756     -33.181  -9.894  15.508  1.00 61.62           C  
ATOM   2934  H   PHE C 756     -29.612  -6.493  16.008  1.00  0.00           H  
ATOM   2935  HA  PHE C 756     -31.464  -5.267  16.409  1.00  0.00           H  
ATOM   2936  HB2 PHE C 756     -31.792  -6.914  18.996  1.00  0.00           H  
ATOM   2937  HB3 PHE C 756     -33.018  -5.982  18.206  1.00  0.00           H  
ATOM   2938  HD1 PHE C 756     -33.982  -6.622  16.053  1.00  0.00           H  
ATOM   2939  HD2 PHE C 756     -31.093  -9.108  18.087  1.00  0.00           H  
ATOM   2940  HE1 PHE C 756     -34.596  -8.538  14.599  1.00  0.00           H  
ATOM   2941  HE2 PHE C 756     -31.685 -11.004  16.604  1.00  0.00           H  
ATOM   2942  HZ  PHE C 756     -33.444 -10.724  14.869  1.00  0.00           H  
ATOM   2943  N   ASN C 757     -29.575  -3.792  17.953  1.00 40.92           N  
ATOM   2944  CA  ASN C 757     -29.028  -2.719  18.781  1.00 40.92           C  
ATOM   2945  C   ASN C 757     -28.745  -3.226  20.202  1.00 40.92           C  
ATOM   2946  O   ASN C 757     -29.099  -2.550  21.167  1.00 40.92           O  
ATOM   2947  CB  ASN C 757     -29.952  -1.470  18.798  1.00 40.92           C  
ATOM   2948  CG  ASN C 757     -30.174  -0.869  17.414  1.00 40.92           C  
ATOM   2949  ND2 ASN C 757     -29.222  -0.454  16.766  1.00 40.92           N  
ATOM   2950  OD1 ASN C 757     -31.423  -0.819  16.950  1.00 40.92           O  
ATOM   2951  H   ASN C 757     -29.024  -4.087  17.158  1.00  0.00           H  
ATOM   2952  HA  ASN C 757     -28.065  -2.443  18.350  1.00  0.00           H  
ATOM   2953  HB2 ASN C 757     -30.912  -1.682  19.271  1.00  0.00           H  
ATOM   2954  HB3 ASN C 757     -29.495  -0.685  19.403  1.00  0.00           H  
ATOM   2955 HD21 ASN C 757     -28.289  -0.509  17.148  1.00  0.00           H  
ATOM   2956 HD22 ASN C 757     -29.370  -0.057  15.849  1.00  0.00           H  
ATOM   2957  N   GLU C 758     -28.154  -4.432  20.334  1.00 36.04           N  
ATOM   2958  CA  GLU C 758     -27.833  -5.064  21.618  1.00 36.04           C  
ATOM   2959  C   GLU C 758     -26.920  -4.172  22.456  1.00 36.04           C  
ATOM   2960  O   GLU C 758     -27.140  -4.023  23.656  1.00 36.04           O  
ATOM   2961  CB  GLU C 758     -27.181  -6.447  21.417  1.00 36.04           C  
ATOM   2962  CG  GLU C 758     -26.743  -7.157  22.713  1.00 36.04           C  
ATOM   2963  CD  GLU C 758     -26.078  -8.500  22.427  1.00 36.04           C  
ATOM   2964  OE1 GLU C 758     -25.061  -8.493  21.698  1.00 36.04           O  
ATOM   2965  OE2 GLU C 758     -26.574  -9.516  22.965  1.00 36.04           O1-
ATOM   2966  H   GLU C 758     -27.922  -4.946  19.494  1.00  0.00           H  
ATOM   2967  HA  GLU C 758     -28.766  -5.216  22.160  1.00  0.00           H  
ATOM   2968  HB2 GLU C 758     -27.882  -7.116  20.936  1.00  0.00           H  
ATOM   2969  HB3 GLU C 758     -26.328  -6.345  20.744  1.00  0.00           H  
ATOM   2970  HG2 GLU C 758     -26.019  -6.561  23.264  1.00  0.00           H  
ATOM   2971  HG3 GLU C 758     -27.601  -7.301  23.371  1.00  0.00           H  
ATOM   2972  N   ALA C 759     -25.926  -3.559  21.791  1.00 32.13           N  
ATOM   2973  CA  ALA C 759     -24.938  -2.670  22.380  1.00 32.13           C  
ATOM   2974  C   ALA C 759     -25.552  -1.429  23.024  1.00 32.13           C  
ATOM   2975  O   ALA C 759     -25.039  -0.977  24.044  1.00 32.13           O  
ATOM   2976  CB  ALA C 759     -23.937  -2.242  21.305  1.00 32.13           C  
ATOM   2977  H   ALA C 759     -25.846  -3.740  20.800  1.00  0.00           H  
ATOM   2978  HA  ALA C 759     -24.400  -3.220  23.150  1.00  0.00           H  
ATOM   2979  HB1 ALA C 759     -23.130  -1.669  21.760  1.00  0.00           H  
ATOM   2980  HB2 ALA C 759     -23.482  -3.106  20.819  1.00  0.00           H  
ATOM   2981  HB3 ALA C 759     -24.401  -1.628  20.531  1.00  0.00           H  
ATOM   2982  N   LYS C 760     -26.660  -0.905  22.472  1.00 91.56           N  
ATOM   2983  CA  LYS C 760     -27.358   0.261  23.004  1.00 91.56           C  
ATOM   2984  C   LYS C 760     -27.939  -0.016  24.393  1.00 91.56           C  
ATOM   2985  O   LYS C 760     -27.803   0.823  25.283  1.00 91.56           O  
ATOM   2986  CB  LYS C 760     -28.474   0.671  22.035  1.00 91.56           C  
ATOM   2987  CG  LYS C 760     -29.044   2.073  22.323  1.00 91.56           C  
ATOM   2988  CD  LYS C 760     -30.028   2.548  21.248  1.00 91.56           C  
ATOM   2989  CE  LYS C 760     -29.363   2.790  19.882  1.00 91.56           C  
ATOM   2990  NZ  LYS C 760     -30.348   3.224  18.881  1.00 91.56           N1+
ATOM   2991  H   LYS C 760     -27.047  -1.350  21.651  1.00  0.00           H  
ATOM   2992  HA  LYS C 760     -26.632   1.075  23.077  1.00  0.00           H  
ATOM   2993  HB2 LYS C 760     -28.051   0.646  21.032  1.00  0.00           H  
ATOM   2994  HB3 LYS C 760     -29.282  -0.062  22.038  1.00  0.00           H  
ATOM   2995  HG2 LYS C 760     -29.553   2.069  23.288  1.00  0.00           H  
ATOM   2996  HG3 LYS C 760     -28.230   2.794  22.411  1.00  0.00           H  
ATOM   2997  HD2 LYS C 760     -30.832   1.817  21.147  1.00  0.00           H  
ATOM   2998  HD3 LYS C 760     -30.497   3.473  21.586  1.00  0.00           H  
ATOM   2999  HE2 LYS C 760     -28.582   3.547  19.965  1.00  0.00           H  
ATOM   3000  HE3 LYS C 760     -28.895   1.886  19.494  1.00  0.00           H  
ATOM   3001  HZ1 LYS C 760     -31.113   2.564  18.853  1.00  0.00           H  
ATOM   3002  HZ2 LYS C 760     -30.700   4.138  19.125  1.00  0.00           H  
ATOM   3003  HZ3 LYS C 760     -29.908   3.263  17.972  1.00  0.00           H  
ATOM   3004  N   PHE C 761     -28.521  -1.212  24.592  1.00 31.50           N  
ATOM   3005  CA  PHE C 761     -29.047  -1.654  25.881  1.00 31.50           C  
ATOM   3006  C   PHE C 761     -27.923  -1.857  26.895  1.00 31.50           C  
ATOM   3007  O   PHE C 761     -28.090  -1.466  28.049  1.00 31.50           O  
ATOM   3008  CB  PHE C 761     -29.814  -2.974  25.722  1.00 31.50           C  
ATOM   3009  CG  PHE C 761     -31.019  -2.828  24.827  1.00 31.50           C  
ATOM   3010  CD1 PHE C 761     -32.174  -2.173  25.296  1.00 31.50           C  
ATOM   3011  CD2 PHE C 761     -30.967  -3.298  23.504  1.00 31.50           C  
ATOM   3012  CE1 PHE C 761     -33.272  -1.987  24.435  1.00 31.50           C  
ATOM   3013  CE2 PHE C 761     -32.061  -3.110  22.643  1.00 31.50           C  
ATOM   3014  CZ  PHE C 761     -33.216  -2.457  23.110  1.00 31.50           C  
ATOM   3015  H   PHE C 761     -28.577  -1.857  23.817  1.00  0.00           H  
ATOM   3016  HA  PHE C 761     -29.725  -0.889  26.265  1.00  0.00           H  
ATOM   3017  HB2 PHE C 761     -29.167  -3.765  25.342  1.00  0.00           H  
ATOM   3018  HB3 PHE C 761     -30.160  -3.316  26.697  1.00  0.00           H  
ATOM   3019  HD1 PHE C 761     -32.218  -1.806  26.311  1.00  0.00           H  
ATOM   3020  HD2 PHE C 761     -30.082  -3.798  23.149  1.00  0.00           H  
ATOM   3021  HE1 PHE C 761     -34.158  -1.486  24.794  1.00  0.00           H  
ATOM   3022  HE2 PHE C 761     -32.015  -3.470  21.626  1.00  0.00           H  
ATOM   3023  HZ  PHE C 761     -34.060  -2.316  22.451  1.00  0.00           H  
ATOM   3024  N   ILE C 762     -26.780  -2.424  26.462  1.00 29.73           N  
ATOM   3025  CA  ILE C 762     -25.583  -2.612  27.286  1.00 29.73           C  
ATOM   3026  C   ILE C 762     -25.004  -1.281  27.747  1.00 29.73           C  
ATOM   3027  O   ILE C 762     -24.689  -1.145  28.929  1.00 29.73           O  
ATOM   3028  CB  ILE C 762     -24.497  -3.456  26.564  1.00 29.73           C  
ATOM   3029  CG1 ILE C 762     -24.988  -4.867  26.170  1.00 29.73           C  
ATOM   3030  CG2 ILE C 762     -23.236  -3.574  27.447  1.00 29.73           C  
ATOM   3031  CD1 ILE C 762     -24.067  -5.609  25.188  1.00 29.73           C  
ATOM   3032  H   ILE C 762     -26.728  -2.717  25.496  1.00  0.00           H  
ATOM   3033  HA  ILE C 762     -25.856  -3.084  28.220  1.00  0.00           H  
ATOM   3034  HB  ILE C 762     -24.215  -2.942  25.645  1.00  0.00           H  
ATOM   3035 HG12 ILE C 762     -25.095  -5.479  27.065  1.00  0.00           H  
ATOM   3036 HG13 ILE C 762     -25.979  -4.817  25.727  1.00  0.00           H  
ATOM   3037 HG21 ILE C 762     -22.518  -4.285  27.053  1.00  0.00           H  
ATOM   3038 HG22 ILE C 762     -22.702  -2.632  27.544  1.00  0.00           H  
ATOM   3039 HG23 ILE C 762     -23.503  -3.908  28.448  1.00  0.00           H  
ATOM   3040 HD11 ILE C 762     -24.480  -6.588  24.954  1.00  0.00           H  
ATOM   3041 HD12 ILE C 762     -23.953  -5.070  24.250  1.00  0.00           H  
ATOM   3042 HD13 ILE C 762     -23.072  -5.786  25.594  1.00  0.00           H  
ATOM   3043  N   GLY C 763     -24.891  -0.313  26.827  1.00 16.38           N  
ATOM   3044  CA  GLY C 763     -24.428   1.037  27.096  1.00 16.38           C  
ATOM   3045  C   GLY C 763     -25.259   1.694  28.186  1.00 16.38           C  
ATOM   3046  O   GLY C 763     -24.691   2.157  29.173  1.00 16.38           O  
ATOM   3047  H   GLY C 763     -25.155  -0.529  25.873  1.00  0.00           H  
ATOM   3048  HA2 GLY C 763     -23.380   1.041  27.390  1.00  0.00           H  
ATOM   3049  HA3 GLY C 763     -24.505   1.626  26.181  1.00  0.00           H  
ATOM   3050  N   PHE C 764     -26.597   1.648  28.041  1.00 29.80           N  
ATOM   3051  CA  PHE C 764     -27.541   2.173  29.019  1.00 29.80           C  
ATOM   3052  C   PHE C 764     -27.384   1.551  30.405  1.00 29.80           C  
ATOM   3053  O   PHE C 764     -27.356   2.284  31.397  1.00 29.80           O  
ATOM   3054  CB  PHE C 764     -28.995   2.065  28.545  1.00 29.80           C  
ATOM   3055  CG  PHE C 764     -29.906   2.792  29.517  1.00 29.80           C  
ATOM   3056  CD1 PHE C 764     -30.027   4.194  29.453  1.00 29.80           C  
ATOM   3057  CD2 PHE C 764     -30.518   2.087  30.571  1.00 29.80           C  
ATOM   3058  CE1 PHE C 764     -30.763   4.881  30.437  1.00 29.80           C  
ATOM   3059  CE2 PHE C 764     -31.250   2.770  31.556  1.00 29.80           C  
ATOM   3060  CZ  PHE C 764     -31.373   4.170  31.488  1.00 29.80           C  
ATOM   3061  H   PHE C 764     -26.977   1.223  27.206  1.00  0.00           H  
ATOM   3062  HA  PHE C 764     -27.340   3.228  29.117  1.00  0.00           H  
ATOM   3063  HB2 PHE C 764     -29.104   2.512  27.556  1.00  0.00           H  
ATOM   3064  HB3 PHE C 764     -29.302   1.022  28.448  1.00  0.00           H  
ATOM   3065  HD1 PHE C 764     -29.536   4.748  28.667  1.00  0.00           H  
ATOM   3066  HD2 PHE C 764     -30.375   1.022  30.646  1.00  0.00           H  
ATOM   3067  HE1 PHE C 764     -30.849   5.956  30.392  1.00  0.00           H  
ATOM   3068  HE2 PHE C 764     -31.703   2.224  32.371  1.00  0.00           H  
ATOM   3069  HZ  PHE C 764     -31.930   4.700  32.247  1.00  0.00           H  
ATOM   3070  N   THR C 765     -27.268   0.214  30.460  1.00 24.49           N  
ATOM   3071  CA  THR C 765     -27.102  -0.538  31.699  1.00 24.49           C  
ATOM   3072  C   THR C 765     -25.847  -0.067  32.429  1.00 24.49           C  
ATOM   3073  O   THR C 765     -25.896   0.162  33.634  1.00 24.49           O  
ATOM   3074  CB  THR C 765     -26.986  -2.047  31.413  1.00 24.49           C  
ATOM   3075  CG2 THR C 765     -26.799  -2.887  32.684  1.00 24.49           C  
ATOM   3076  OG1 THR C 765     -28.155  -2.511  30.782  1.00 24.49           O  
ATOM   3077  H   THR C 765     -27.294  -0.306  29.594  1.00  0.00           H  
ATOM   3078  HA  THR C 765     -27.970  -0.347  32.333  1.00  0.00           H  
ATOM   3079  HB  THR C 765     -26.152  -2.247  30.741  1.00  0.00           H  
ATOM   3080  HG1 THR C 765     -28.167  -2.190  29.891  1.00  0.00           H  
ATOM   3081 HG21 THR C 765     -26.741  -3.940  32.413  1.00  0.00           H  
ATOM   3082 HG22 THR C 765     -25.871  -2.659  33.208  1.00  0.00           H  
ATOM   3083 HG23 THR C 765     -27.621  -2.759  33.386  1.00  0.00           H  
ATOM   3084  N   MET C 766     -24.750   0.114  31.679  1.00 78.84           N  
ATOM   3085  CA  MET C 766     -23.470   0.549  32.197  1.00 78.84           C  
ATOM   3086  C   MET C 766     -23.471   1.978  32.717  1.00 78.84           C  
ATOM   3087  O   MET C 766     -22.831   2.216  33.739  1.00 78.84           O  
ATOM   3088  CB  MET C 766     -22.388   0.393  31.116  1.00 78.84           C  
ATOM   3089  CG  MET C 766     -21.847  -1.029  31.100  1.00 78.84           C  
ATOM   3090  SD  MET C 766     -21.082  -1.509  32.670  1.00 78.84           S  
ATOM   3091  CE  MET C 766     -21.414  -3.264  32.545  1.00 78.84           C  
ATOM   3092  H   MET C 766     -24.807  -0.080  30.687  1.00  0.00           H  
ATOM   3093  HA  MET C 766     -23.257  -0.073  33.064  1.00  0.00           H  
ATOM   3094  HB2 MET C 766     -22.780   0.648  30.131  1.00  0.00           H  
ATOM   3095  HB3 MET C 766     -21.563   1.081  31.283  1.00  0.00           H  
ATOM   3096  HG2 MET C 766     -22.668  -1.712  30.875  1.00  0.00           H  
ATOM   3097  HG3 MET C 766     -21.114  -1.152  30.303  1.00  0.00           H  
ATOM   3098  HE1 MET C 766     -20.632  -3.795  33.072  1.00  0.00           H  
ATOM   3099  HE2 MET C 766     -22.390  -3.507  32.964  1.00  0.00           H  
ATOM   3100  HE3 MET C 766     -21.383  -3.568  31.502  1.00  0.00           H  
ATOM   3101  N   TYR C 767     -24.215   2.905  32.088  1.00 37.95           N  
ATOM   3102  CA  TYR C 767     -24.331   4.274  32.592  1.00 37.95           C  
ATOM   3103  C   TYR C 767     -25.028   4.281  33.942  1.00 37.95           C  
ATOM   3104  O   TYR C 767     -24.516   4.901  34.866  1.00 37.95           O  
ATOM   3105  CB  TYR C 767     -25.127   5.183  31.645  1.00 37.95           C  
ATOM   3106  CG  TYR C 767     -24.503   5.335  30.283  1.00 37.95           C  
ATOM   3107  CD1 TYR C 767     -23.152   5.706  30.135  1.00 37.95           C  
ATOM   3108  CD2 TYR C 767     -25.286   5.085  29.148  1.00 37.95           C  
ATOM   3109  CE1 TYR C 767     -22.575   5.741  28.852  1.00 37.95           C  
ATOM   3110  CE2 TYR C 767     -24.706   5.073  27.872  1.00 37.95           C  
ATOM   3111  CZ  TYR C 767     -23.347   5.389  27.727  1.00 37.95           C  
ATOM   3112  OH  TYR C 767     -22.804   5.364  26.481  1.00 37.95           O  
ATOM   3113  H   TYR C 767     -24.714   2.655  31.244  1.00  0.00           H  
ATOM   3114  HA  TYR C 767     -23.327   4.680  32.729  1.00  0.00           H  
ATOM   3115  HB2 TYR C 767     -26.148   4.810  31.537  1.00  0.00           H  
ATOM   3116  HB3 TYR C 767     -25.215   6.182  32.073  1.00  0.00           H  
ATOM   3117  HD1 TYR C 767     -22.544   5.937  30.997  1.00  0.00           H  
ATOM   3118  HD2 TYR C 767     -26.340   4.924  29.258  1.00  0.00           H  
ATOM   3119  HE1 TYR C 767     -21.533   6.001  28.740  1.00  0.00           H  
ATOM   3120  HE2 TYR C 767     -25.313   4.844  27.009  1.00  0.00           H  
ATOM   3121  HH  TYR C 767     -23.428   5.114  25.818  1.00  0.00           H  
ATOM   3122  N   THR C 768     -26.136   3.535  34.072  1.00 23.86           N  
ATOM   3123  CA  THR C 768     -26.888   3.433  35.315  1.00 23.86           C  
ATOM   3124  C   THR C 768     -26.047   2.739  36.390  1.00 23.86           C  
ATOM   3125  O   THR C 768     -26.027   3.220  37.516  1.00 23.86           O  
ATOM   3126  CB  THR C 768     -28.192   2.647  35.094  1.00 23.86           C  
ATOM   3127  CG2 THR C 768     -29.063   2.598  36.360  1.00 23.86           C  
ATOM   3128  OG1 THR C 768     -28.973   3.272  34.098  1.00 23.86           O  
ATOM   3129  H   THR C 768     -26.469   3.016  33.271  1.00  0.00           H  
ATOM   3130  HA  THR C 768     -27.130   4.443  35.654  1.00  0.00           H  
ATOM   3131  HB  THR C 768     -27.963   1.637  34.754  1.00  0.00           H  
ATOM   3132  HG1 THR C 768     -28.611   3.066  33.249  1.00  0.00           H  
ATOM   3133 HG21 THR C 768     -30.025   2.127  36.156  1.00  0.00           H  
ATOM   3134 HG22 THR C 768     -28.586   2.022  37.143  1.00  0.00           H  
ATOM   3135 HG23 THR C 768     -29.260   3.598  36.749  1.00  0.00           H  
ATOM   3136  N   THR C 769     -25.325   1.662  36.040  1.00 29.79           N  
ATOM   3137  CA  THR C 769     -24.474   0.875  36.940  1.00 29.79           C  
ATOM   3138  C   THR C 769     -23.325   1.739  37.508  1.00 29.79           C  
ATOM   3139  O   THR C 769     -23.011   1.629  38.694  1.00 29.79           O  
ATOM   3140  CB  THR C 769     -23.928  -0.383  36.199  1.00 29.79           C  
ATOM   3141  CG2 THR C 769     -22.977  -1.235  37.044  1.00 29.79           C  
ATOM   3142  OG1 THR C 769     -24.975  -1.273  35.825  1.00 29.79           O  
ATOM   3143  H   THR C 769     -25.396   1.336  35.082  1.00  0.00           H  
ATOM   3144  HA  THR C 769     -25.084   0.544  37.782  1.00  0.00           H  
ATOM   3145  HB  THR C 769     -23.391  -0.072  35.304  1.00  0.00           H  
ATOM   3146  HG1 THR C 769     -25.466  -0.856  35.119  1.00  0.00           H  
ATOM   3147 HG21 THR C 769     -22.609  -2.081  36.466  1.00  0.00           H  
ATOM   3148 HG22 THR C 769     -22.101  -0.678  37.363  1.00  0.00           H  
ATOM   3149 HG23 THR C 769     -23.462  -1.612  37.945  1.00  0.00           H  
ATOM   3150  N   CYS C 770     -22.750   2.643  36.695  1.00 19.09           N  
ATOM   3151  CA  CYS C 770     -21.733   3.601  37.114  1.00 19.09           C  
ATOM   3152  C   CYS C 770     -22.304   4.552  38.159  1.00 19.09           C  
ATOM   3153  O   CYS C 770     -21.712   4.676  39.223  1.00 19.09           O  
ATOM   3154  CB  CYS C 770     -21.198   4.419  35.928  1.00 19.09           C  
ATOM   3155  SG  CYS C 770     -20.126   3.404  34.894  1.00 19.09           S  
ATOM   3156  H   CYS C 770     -23.033   2.657  35.724  1.00  0.00           H  
ATOM   3157  HA  CYS C 770     -20.907   3.052  37.572  1.00  0.00           H  
ATOM   3158  HB2 CYS C 770     -22.000   4.831  35.319  1.00  0.00           H  
ATOM   3159  HB3 CYS C 770     -20.601   5.261  36.281  1.00  0.00           H  
ATOM   3160  HG  CYS C 770     -21.111   2.758  34.259  1.00  0.00           H  
ATOM   3161  N   ILE C 771     -23.489   5.137  37.904  1.00 69.46           N  
ATOM   3162  CA  ILE C 771     -24.191   5.998  38.855  1.00 69.46           C  
ATOM   3163  C   ILE C 771     -24.532   5.256  40.148  1.00 69.46           C  
ATOM   3164  O   ILE C 771     -24.304   5.814  41.217  1.00 69.46           O  
ATOM   3165  CB  ILE C 771     -25.476   6.610  38.242  1.00 69.46           C  
ATOM   3166  CG1 ILE C 771     -25.210   7.433  36.966  1.00 69.46           C  
ATOM   3167  CG2 ILE C 771     -26.271   7.454  39.264  1.00 69.46           C  
ATOM   3168  CD1 ILE C 771     -24.268   8.628  37.142  1.00 69.46           C  
ATOM   3169  H   ILE C 771     -23.936   4.960  37.015  1.00  0.00           H  
ATOM   3170  HA  ILE C 771     -23.511   6.808  39.126  1.00  0.00           H  
ATOM   3171  HB  ILE C 771     -26.131   5.792  37.941  1.00  0.00           H  
ATOM   3172 HG12 ILE C 771     -24.786   6.807  36.195  1.00  0.00           H  
ATOM   3173 HG13 ILE C 771     -26.160   7.785  36.561  1.00  0.00           H  
ATOM   3174 HG21 ILE C 771     -27.087   7.989  38.780  1.00  0.00           H  
ATOM   3175 HG22 ILE C 771     -26.727   6.841  40.042  1.00  0.00           H  
ATOM   3176 HG23 ILE C 771     -25.637   8.193  39.754  1.00  0.00           H  
ATOM   3177 HD11 ILE C 771     -24.175   9.179  36.206  1.00  0.00           H  
ATOM   3178 HD12 ILE C 771     -24.635   9.326  37.895  1.00  0.00           H  
ATOM   3179 HD13 ILE C 771     -23.265   8.313  37.430  1.00  0.00           H  
ATOM   3180  N   ILE C 772     -25.053   4.016  40.055  1.00 29.06           N  
ATOM   3181  CA  ILE C 772     -25.358   3.147  41.195  1.00 29.06           C  
ATOM   3182  C   ILE C 772     -24.104   2.905  42.047  1.00 29.06           C  
ATOM   3183  O   ILE C 772     -24.167   3.141  43.252  1.00 29.06           O  
ATOM   3184  CB  ILE C 772     -26.070   1.819  40.777  1.00 29.06           C  
ATOM   3185  CG1 ILE C 772     -27.493   2.086  40.231  1.00 29.06           C  
ATOM   3186  CG2 ILE C 772     -26.159   0.808  41.951  1.00 29.06           C  
ATOM   3187  CD1 ILE C 772     -28.148   0.874  39.547  1.00 29.06           C  
ATOM   3188  H   ILE C 772     -25.248   3.657  39.124  1.00  0.00           H  
ATOM   3189  HA  ILE C 772     -26.052   3.702  41.831  1.00  0.00           H  
ATOM   3190  HB  ILE C 772     -25.478   1.356  39.987  1.00  0.00           H  
ATOM   3191 HG12 ILE C 772     -28.134   2.429  41.043  1.00  0.00           H  
ATOM   3192 HG13 ILE C 772     -27.475   2.910  39.520  1.00  0.00           H  
ATOM   3193 HG21 ILE C 772     -26.752  -0.071  41.719  1.00  0.00           H  
ATOM   3194 HG22 ILE C 772     -25.178   0.434  42.246  1.00  0.00           H  
ATOM   3195 HG23 ILE C 772     -26.613   1.273  42.827  1.00  0.00           H  
ATOM   3196 HD11 ILE C 772     -29.127   1.145  39.154  1.00  0.00           H  
ATOM   3197 HD12 ILE C 772     -27.541   0.506  38.719  1.00  0.00           H  
ATOM   3198 HD13 ILE C 772     -28.316   0.047  40.234  1.00  0.00           H  
ATOM   3199  N   TRP C 773     -22.971   2.486  41.454  1.00 48.13           N  
ATOM   3200  CA  TRP C 773     -21.741   2.289  42.224  1.00 48.13           C  
ATOM   3201  C   TRP C 773     -21.238   3.612  42.822  1.00 48.13           C  
ATOM   3202  O   TRP C 773     -20.868   3.637  43.999  1.00 48.13           O  
ATOM   3203  CB  TRP C 773     -20.595   1.614  41.436  1.00 48.13           C  
ATOM   3204  CG  TRP C 773     -19.419   1.386  42.349  1.00 48.13           C  
ATOM   3205  CD1 TRP C 773     -19.298   0.354  43.213  1.00 48.13           C  
ATOM   3206  CD2 TRP C 773     -18.306   2.285  42.652  1.00 48.13           C  
ATOM   3207  CE2 TRP C 773     -17.643   1.802  43.820  1.00 48.13           C  
ATOM   3208  CE3 TRP C 773     -17.814   3.486  42.089  1.00 48.13           C  
ATOM   3209  NE1 TRP C 773     -18.277   0.614  44.100  1.00 48.13           N  
ATOM   3210  CZ2 TRP C 773     -16.567   2.481  44.413  1.00 48.13           C  
ATOM   3211  CZ3 TRP C 773     -16.715   4.162  42.656  1.00 48.13           C  
ATOM   3212  CH2 TRP C 773     -16.095   3.664  43.817  1.00 48.13           C  
ATOM   3213  H   TRP C 773     -22.964   2.307  40.453  1.00  0.00           H  
ATOM   3214  HA  TRP C 773     -21.991   1.624  43.053  1.00  0.00           H  
ATOM   3215  HB2 TRP C 773     -20.929   0.652  41.045  1.00  0.00           H  
ATOM   3216  HB3 TRP C 773     -20.287   2.216  40.580  1.00  0.00           H  
ATOM   3217  HD1 TRP C 773     -19.975  -0.480  43.259  1.00  0.00           H  
ATOM   3218  HE1 TRP C 773     -18.047  -0.008  44.863  1.00  0.00           H  
ATOM   3219  HE3 TRP C 773     -18.293   3.890  41.209  1.00  0.00           H  
ATOM   3220  HZ2 TRP C 773     -16.086   2.082  45.293  1.00  0.00           H  
ATOM   3221  HZ3 TRP C 773     -16.343   5.068  42.201  1.00  0.00           H  
ATOM   3222  HH2 TRP C 773     -15.252   4.187  44.244  1.00  0.00           H  
ATOM   3223  N   LEU C 774     -21.245   4.707  42.043  1.00 32.49           N  
ATOM   3224  CA  LEU C 774     -20.753   5.992  42.528  1.00 32.49           C  
ATOM   3225  C   LEU C 774     -21.585   6.509  43.693  1.00 32.49           C  
ATOM   3226  O   LEU C 774     -21.007   7.041  44.632  1.00 32.49           O  
ATOM   3227  CB  LEU C 774     -20.770   7.059  41.416  1.00 32.49           C  
ATOM   3228  CG  LEU C 774     -19.744   6.866  40.284  1.00 32.49           C  
ATOM   3229  CD1 LEU C 774     -20.009   7.873  39.158  1.00 32.49           C  
ATOM   3230  CD2 LEU C 774     -18.297   6.980  40.754  1.00 32.49           C  
ATOM   3231  H   LEU C 774     -21.574   4.661  41.086  1.00  0.00           H  
ATOM   3232  HA  LEU C 774     -19.743   5.848  42.910  1.00  0.00           H  
ATOM   3233  HB2 LEU C 774     -21.772   7.100  40.985  1.00  0.00           H  
ATOM   3234  HB3 LEU C 774     -20.601   8.046  41.850  1.00  0.00           H  
ATOM   3235  HG  LEU C 774     -19.824   5.863  39.882  1.00  0.00           H  
ATOM   3236 HD11 LEU C 774     -19.301   7.743  38.339  1.00  0.00           H  
ATOM   3237 HD12 LEU C 774     -21.010   7.744  38.744  1.00  0.00           H  
ATOM   3238 HD13 LEU C 774     -19.926   8.901  39.512  1.00  0.00           H  
ATOM   3239 HD21 LEU C 774     -17.603   6.609  40.000  1.00  0.00           H  
ATOM   3240 HD22 LEU C 774     -18.038   8.018  40.962  1.00  0.00           H  
ATOM   3241 HD23 LEU C 774     -18.125   6.436  41.670  1.00  0.00           H  
ATOM   3242  N   ALA C 775     -22.913   6.318  43.648  1.00 24.94           N  
ATOM   3243  CA  ALA C 775     -23.837   6.652  44.722  1.00 24.94           C  
ATOM   3244  C   ALA C 775     -23.650   5.708  45.909  1.00 24.94           C  
ATOM   3245  O   ALA C 775     -23.738   6.151  47.050  1.00 24.94           O  
ATOM   3246  CB  ALA C 775     -25.279   6.515  44.210  1.00 24.94           C  
ATOM   3247  H   ALA C 775     -23.306   5.894  42.817  1.00  0.00           H  
ATOM   3248  HA  ALA C 775     -23.660   7.678  45.047  1.00  0.00           H  
ATOM   3249  HB1 ALA C 775     -26.001   6.769  44.986  1.00  0.00           H  
ATOM   3250  HB2 ALA C 775     -25.458   7.190  43.372  1.00  0.00           H  
ATOM   3251  HB3 ALA C 775     -25.500   5.503  43.868  1.00  0.00           H  
ATOM   3252  N   PHE C 776     -23.388   4.424  45.650  1.00 57.59           N  
ATOM   3253  CA  PHE C 776     -23.262   3.384  46.655  1.00 57.59           C  
ATOM   3254  C   PHE C 776     -22.129   3.634  47.665  1.00 57.59           C  
ATOM   3255  O   PHE C 776     -22.391   3.474  48.860  1.00 57.59           O  
ATOM   3256  CB  PHE C 776     -23.123   2.002  45.987  1.00 57.59           C  
ATOM   3257  CG  PHE C 776     -22.933   0.899  46.998  1.00 57.59           C  
ATOM   3258  CD1 PHE C 776     -23.999   0.552  47.848  1.00 57.59           C  
ATOM   3259  CD2 PHE C 776     -21.661   0.324  47.176  1.00 57.59           C  
ATOM   3260  CE1 PHE C 776     -23.775  -0.341  48.904  1.00 57.59           C  
ATOM   3261  CE2 PHE C 776     -21.446  -0.573  48.234  1.00 57.59           C  
ATOM   3262  CZ  PHE C 776     -22.500  -0.897  49.108  1.00 57.59           C  
ATOM   3263  H   PHE C 776     -23.371   4.130  44.678  1.00  0.00           H  
ATOM   3264  HA  PHE C 776     -24.196   3.385  47.221  1.00  0.00           H  
ATOM   3265  HB2 PHE C 776     -24.015   1.772  45.403  1.00  0.00           H  
ATOM   3266  HB3 PHE C 776     -22.285   1.992  45.294  1.00  0.00           H  
ATOM   3267  HD1 PHE C 776     -24.973   1.002  47.714  1.00  0.00           H  
ATOM   3268  HD2 PHE C 776     -20.845   0.608  46.527  1.00  0.00           H  
ATOM   3269  HE1 PHE C 776     -24.586  -0.584  49.565  1.00  0.00           H  
ATOM   3270  HE2 PHE C 776     -20.474  -1.014  48.375  1.00  0.00           H  
ATOM   3271  HZ  PHE C 776     -22.331  -1.585  49.924  1.00  0.00           H  
ATOM   3272  N   LEU C 777     -20.908   4.021  47.231  1.00102.78           N  
ATOM   3273  CA  LEU C 777     -19.786   4.310  48.133  1.00102.78           C  
ATOM   3274  C   LEU C 777     -20.190   5.322  49.220  1.00102.78           C  
ATOM   3275  O   LEU C 777     -20.259   4.926  50.380  1.00102.78           O  
ATOM   3276  CB  LEU C 777     -18.493   4.670  47.359  1.00102.78           C  
ATOM   3277  CG  LEU C 777     -17.179   4.775  48.186  1.00102.78           C  
ATOM   3278  CD1 LEU C 777     -15.995   4.990  47.234  1.00102.78           C  
ATOM   3279  CD2 LEU C 777     -17.118   5.883  49.260  1.00102.78           C  
ATOM   3280  H   LEU C 777     -20.762   4.142  46.237  1.00  0.00           H  
ATOM   3281  HA  LEU C 777     -19.579   3.368  48.647  1.00  0.00           H  
ATOM   3282  HB2 LEU C 777     -18.342   3.874  46.628  1.00  0.00           H  
ATOM   3283  HB3 LEU C 777     -18.620   5.557  46.746  1.00  0.00           H  
ATOM   3284  HG  LEU C 777     -17.019   3.822  48.687  1.00  0.00           H  
ATOM   3285 HD11 LEU C 777     -15.050   5.042  47.776  1.00  0.00           H  
ATOM   3286 HD12 LEU C 777     -15.911   4.162  46.532  1.00  0.00           H  
ATOM   3287 HD13 LEU C 777     -16.103   5.910  46.658  1.00  0.00           H  
ATOM   3288 HD21 LEU C 777     -16.113   5.961  49.676  1.00  0.00           H  
ATOM   3289 HD22 LEU C 777     -17.359   6.854  48.826  1.00  0.00           H  
ATOM   3290 HD23 LEU C 777     -17.768   5.741  50.114  1.00  0.00           H  
ATOM   3291  N   PRO C 778     -20.549   6.582  48.906  1.00 75.16           N  
ATOM   3292  CA  PRO C 778     -20.979   7.537  49.917  1.00 75.16           C  
ATOM   3293  C   PRO C 778     -22.218   7.105  50.705  1.00 75.16           C  
ATOM   3294  O   PRO C 778     -22.189   7.284  51.909  1.00 75.16           O  
ATOM   3295  CB  PRO C 778     -21.135   8.881  49.204  1.00 75.16           C  
ATOM   3296  CG  PRO C 778     -21.288   8.529  47.737  1.00 75.16           C  
ATOM   3297  CD  PRO C 778     -20.598   7.179  47.583  1.00 75.16           C  
ATOM   3298  HA  PRO C 778     -20.164   7.641  50.637  1.00  0.00           H  
ATOM   3299  HB2 PRO C 778     -21.966   9.482  49.577  1.00  0.00           H  
ATOM   3300  HB3 PRO C 778     -20.226   9.469  49.341  1.00  0.00           H  
ATOM   3301  HG2 PRO C 778     -22.347   8.424  47.503  1.00  0.00           H  
ATOM   3302  HG3 PRO C 778     -20.879   9.290  47.071  1.00  0.00           H  
ATOM   3303  HD2 PRO C 778     -21.141   6.535  46.908  1.00  0.00           H  
ATOM   3304  HD3 PRO C 778     -19.591   7.351  47.208  1.00  0.00           H  
ATOM   3305  N   ILE C 779     -23.242   6.462  50.117  1.00 32.26           N  
ATOM   3306  CA  ILE C 779     -24.421   6.037  50.887  1.00 32.26           C  
ATOM   3307  C   ILE C 779     -24.075   4.942  51.895  1.00 32.26           C  
ATOM   3308  O   ILE C 779     -24.521   5.033  53.034  1.00 32.26           O  
ATOM   3309  CB  ILE C 779     -25.570   5.532  49.982  1.00 32.26           C  
ATOM   3310  CG1 ILE C 779     -26.083   6.650  49.056  1.00 32.26           C  
ATOM   3311  CG2 ILE C 779     -26.764   4.982  50.810  1.00 32.26           C  
ATOM   3312  CD1 ILE C 779     -26.914   6.119  47.882  1.00 32.26           C  
ATOM   3313  H   ILE C 779     -23.228   6.293  49.119  1.00  0.00           H  
ATOM   3314  HA  ILE C 779     -24.787   6.902  51.446  1.00  0.00           H  
ATOM   3315  HB  ILE C 779     -25.181   4.724  49.360  1.00  0.00           H  
ATOM   3316 HG12 ILE C 779     -26.678   7.362  49.630  1.00  0.00           H  
ATOM   3317 HG13 ILE C 779     -25.259   7.238  48.658  1.00  0.00           H  
ATOM   3318 HG21 ILE C 779     -27.585   4.663  50.170  1.00  0.00           H  
ATOM   3319 HG22 ILE C 779     -26.513   4.111  51.410  1.00  0.00           H  
ATOM   3320 HG23 ILE C 779     -27.155   5.742  51.487  1.00  0.00           H  
ATOM   3321 HD11 ILE C 779     -27.158   6.928  47.193  1.00  0.00           H  
ATOM   3322 HD12 ILE C 779     -26.372   5.359  47.319  1.00  0.00           H  
ATOM   3323 HD13 ILE C 779     -27.857   5.683  48.208  1.00  0.00           H  
ATOM   3324  N   PHE C 780     -23.288   3.922  51.534  1.00 41.40           N  
ATOM   3325  CA  PHE C 780     -23.009   2.820  52.456  1.00 41.40           C  
ATOM   3326  C   PHE C 780     -21.967   3.211  53.516  1.00 41.40           C  
ATOM   3327  O   PHE C 780     -22.096   2.801  54.668  1.00 41.40           O  
ATOM   3328  CB  PHE C 780     -22.497   1.611  51.657  1.00 41.40           C  
ATOM   3329  CG  PHE C 780     -22.394   0.313  52.449  1.00 41.40           C  
ATOM   3330  CD1 PHE C 780     -23.400  -0.669  52.353  1.00 41.40           C  
ATOM   3331  CD2 PHE C 780     -21.280   0.079  53.282  1.00 41.40           C  
ATOM   3332  CE1 PHE C 780     -23.252  -1.900  53.019  1.00 41.40           C  
ATOM   3333  CE2 PHE C 780     -21.152  -1.131  53.981  1.00 41.40           C  
ATOM   3334  CZ  PHE C 780     -22.126  -2.127  53.832  1.00 41.40           C  
ATOM   3335  H   PHE C 780     -22.900   3.893  50.593  1.00  0.00           H  
ATOM   3336  HA  PHE C 780     -23.927   2.533  52.973  1.00  0.00           H  
ATOM   3337  HB2 PHE C 780     -23.166   1.444  50.815  1.00  0.00           H  
ATOM   3338  HB3 PHE C 780     -21.528   1.835  51.210  1.00  0.00           H  
ATOM   3339  HD1 PHE C 780     -24.277  -0.491  51.753  1.00  0.00           H  
ATOM   3340  HD2 PHE C 780     -20.501   0.821  53.387  1.00  0.00           H  
ATOM   3341  HE1 PHE C 780     -24.010  -2.663  52.917  1.00  0.00           H  
ATOM   3342  HE2 PHE C 780     -20.293  -1.299  54.615  1.00  0.00           H  
ATOM   3343  HZ  PHE C 780     -22.002  -3.049  54.373  1.00  0.00           H  
ATOM   3344  N   TYR C 781     -20.918   3.955  53.138  1.00 34.32           N  
ATOM   3345  CA  TYR C 781     -19.858   4.321  54.077  1.00 34.32           C  
ATOM   3346  C   TYR C 781     -20.298   5.470  55.008  1.00 34.32           C  
ATOM   3347  O   TYR C 781     -19.886   5.499  56.167  1.00 34.32           O  
ATOM   3348  CB  TYR C 781     -18.573   4.691  53.305  1.00 34.32           C  
ATOM   3349  CG  TYR C 781     -17.743   3.487  52.869  1.00 34.32           C  
ATOM   3350  CD1 TYR C 781     -17.031   2.748  53.838  1.00 34.32           C  
ATOM   3351  CD2 TYR C 781     -17.661   3.095  51.516  1.00 34.32           C  
ATOM   3352  CE1 TYR C 781     -16.246   1.644  53.458  1.00 34.32           C  
ATOM   3353  CE2 TYR C 781     -16.854   2.005  51.131  1.00 34.32           C  
ATOM   3354  CZ  TYR C 781     -16.145   1.277  52.104  1.00 34.32           C  
ATOM   3355  OH  TYR C 781     -15.390   0.202  51.738  1.00 34.32           O  
ATOM   3356  H   TYR C 781     -20.858   4.275  52.177  1.00  0.00           H  
ATOM   3357  HA  TYR C 781     -19.636   3.469  54.724  1.00  0.00           H  
ATOM   3358  HB2 TYR C 781     -18.798   5.332  52.453  1.00  0.00           H  
ATOM   3359  HB3 TYR C 781     -17.924   5.291  53.946  1.00  0.00           H  
ATOM   3360  HD1 TYR C 781     -17.084   3.020  54.883  1.00  0.00           H  
ATOM   3361  HD2 TYR C 781     -18.211   3.627  50.761  1.00  0.00           H  
ATOM   3362  HE1 TYR C 781     -15.730   1.083  54.219  1.00  0.00           H  
ATOM   3363  HE2 TYR C 781     -16.792   1.716  50.093  1.00  0.00           H  
ATOM   3364  HH  TYR C 781     -15.044  -0.284  52.473  1.00  0.00           H  
ATOM   3365  N   VAL C 782     -21.147   6.391  54.533  1.00 13.13           N  
ATOM   3366  CA  VAL C 782     -21.820   7.412  55.343  1.00 13.13           C  
ATOM   3367  C   VAL C 782     -23.115   6.805  55.927  1.00 13.13           C  
ATOM   3368  O   VAL C 782     -23.572   5.748  55.496  1.00 13.13           O  
ATOM   3369  CB  VAL C 782     -22.116   8.685  54.496  1.00 13.13           C  
ATOM   3370  CG1 VAL C 782     -22.700   9.848  55.316  1.00 13.13           C  
ATOM   3371  CG2 VAL C 782     -20.855   9.196  53.760  1.00 13.13           C  
ATOM   3372  H   VAL C 782     -21.308   6.408  53.534  1.00  0.00           H  
ATOM   3373  HA  VAL C 782     -21.165   7.693  56.169  1.00  0.00           H  
ATOM   3374  HB  VAL C 782     -22.895   8.456  53.775  1.00  0.00           H  
ATOM   3375 HG11 VAL C 782     -22.727  10.764  54.726  1.00  0.00           H  
ATOM   3376 HG12 VAL C 782     -23.728   9.663  55.625  1.00  0.00           H  
ATOM   3377 HG13 VAL C 782     -22.102  10.050  56.205  1.00  0.00           H  
ATOM   3378 HG21 VAL C 782     -21.103  10.020  53.090  1.00  0.00           H  
ATOM   3379 HG22 VAL C 782     -20.115   9.564  54.472  1.00  0.00           H  
ATOM   3380 HG23 VAL C 782     -20.359   8.436  53.158  1.00  0.00           H  
TER    3381      VAL C 782 
ATOM   3382  N   NMA C 783     -23.690   7.456  56.945  1.00  0.00           N  
ATOM   3383  CA  NMA C 783     -24.926   7.030  57.580  1.00  0.00           C  
ATOM   3384  H   NMA C 783     -23.261   8.307  57.278  1.00  0.00           H  
ATOM   3385 1HA  NMA C 783     -24.940   5.953  57.755  1.00  0.00           H  
ATOM   3386 2HA  NMA C 783     -25.038   7.529  58.542  1.00  0.00           H  
ATOM   3387 3HA  NMA C 783     -25.782   7.293  56.957  1.00  0.00           H  
ATOM   3388  C   ACE D 789     -26.867   0.865  56.823  1.00  0.00           C  
ATOM   3389  O   ACE D 789     -26.031   1.704  56.496  1.00  0.00           O  
ATOM   3390  CH3 ACE D 789     -27.933   1.231  57.844  1.00  0.00           C  
ATOM   3391 1H   ACE D 789     -27.715   2.196  58.303  1.00  0.00           H  
ATOM   3392 2H   ACE D 789     -28.910   1.293  57.363  1.00  0.00           H  
ATOM   3393 3H   ACE D 789     -27.983   0.482  58.634  1.00  0.00           H  
ATOM   3394  N   GLN D 790     -26.840  -0.408  56.411  1.00 25.56           N  
ATOM   3395  CA  GLN D 790     -25.849  -1.009  55.518  1.00 25.56           C  
ATOM   3396  C   GLN D 790     -26.523  -2.112  54.701  1.00 25.56           C  
ATOM   3397  O   GLN D 790     -26.552  -2.060  53.474  1.00 25.56           O  
ATOM   3398  CB  GLN D 790     -24.640  -1.560  56.305  1.00 25.56           C  
ATOM   3399  CG  GLN D 790     -23.587  -0.516  56.744  1.00 25.56           C  
ATOM   3400  CD  GLN D 790     -22.410  -1.121  57.520  1.00 25.56           C  
ATOM   3401  NE2 GLN D 790     -22.374  -2.438  57.687  1.00 25.56           N  
ATOM   3402  OE1 GLN D 790     -21.533  -0.411  57.999  1.00 25.56           O  
ATOM   3403  HA  GLN D 790     -25.494  -0.258  54.807  1.00  0.00           H  
ATOM   3404  HB2 GLN D 790     -25.002  -2.104  57.178  1.00  0.00           H  
ATOM   3405  HB3 GLN D 790     -24.135  -2.296  55.680  1.00  0.00           H  
ATOM   3406  HG2 GLN D 790     -23.193   0.015  55.875  1.00  0.00           H  
ATOM   3407  HG3 GLN D 790     -24.043   0.239  57.382  1.00  0.00           H  
ATOM   3408 HE21 GLN D 790     -23.088  -3.015  57.281  1.00  0.00           H  
ATOM   3409 HE22 GLN D 790     -21.606  -2.844  58.203  1.00  0.00           H  
ATOM   3410  H2  GLN D 790     -27.574  -1.009  56.746  1.00  0.00           H  
ATOM   3411  N   THR D 791     -27.081  -3.114  55.400  1.00109.02           N  
ATOM   3412  CA  THR D 791     -27.762  -4.261  54.818  1.00109.02           C  
ATOM   3413  C   THR D 791     -28.947  -3.841  53.927  1.00109.02           C  
ATOM   3414  O   THR D 791     -29.072  -4.339  52.814  1.00109.02           O  
ATOM   3415  CB  THR D 791     -28.100  -5.254  55.951  1.00109.02           C  
ATOM   3416  CG2 THR D 791     -29.073  -4.729  57.019  1.00109.02           C  
ATOM   3417  OG1 THR D 791     -28.603  -6.452  55.421  1.00109.02           O  
ATOM   3418  H   THR D 791     -26.979  -3.108  56.401  1.00  0.00           H  
ATOM   3419  HA  THR D 791     -27.056  -4.767  54.166  1.00  0.00           H  
ATOM   3420  HB  THR D 791     -27.169  -5.527  56.452  1.00  0.00           H  
ATOM   3421  HG1 THR D 791     -29.400  -6.277  54.939  1.00  0.00           H  
ATOM   3422 HG21 THR D 791     -29.265  -5.490  57.776  1.00  0.00           H  
ATOM   3423 HG22 THR D 791     -28.669  -3.859  57.538  1.00  0.00           H  
ATOM   3424 HG23 THR D 791     -30.032  -4.442  56.595  1.00  0.00           H  
ATOM   3425  N   THR D 792     -29.755  -2.867  54.371  1.00100.72           N  
ATOM   3426  CA  THR D 792     -30.806  -2.243  53.589  1.00100.72           C  
ATOM   3427  C   THR D 792     -30.235  -1.581  52.317  1.00100.72           C  
ATOM   3428  O   THR D 792     -30.706  -1.865  51.219  1.00100.72           O  
ATOM   3429  CB  THR D 792     -31.594  -1.289  54.522  1.00100.72           C  
ATOM   3430  CG2 THR D 792     -30.781  -0.155  55.174  1.00100.72           C  
ATOM   3431  OG1 THR D 792     -32.683  -0.712  53.844  1.00100.72           O  
ATOM   3432  H   THR D 792     -29.599  -2.507  55.296  1.00  0.00           H  
ATOM   3433  HA  THR D 792     -31.484  -3.031  53.261  1.00  0.00           H  
ATOM   3434  HB  THR D 792     -32.021  -1.887  55.327  1.00  0.00           H  
ATOM   3435  HG1 THR D 792     -32.362  -0.188  53.122  1.00  0.00           H  
ATOM   3436 HG21 THR D 792     -31.402   0.399  55.880  1.00  0.00           H  
ATOM   3437 HG22 THR D 792     -29.929  -0.535  55.735  1.00  0.00           H  
ATOM   3438 HG23 THR D 792     -30.409   0.565  54.446  1.00  0.00           H  
ATOM   3439  N   THR D 793     -29.178  -0.769  52.459  1.00 28.97           N  
ATOM   3440  CA  THR D 793     -28.522  -0.003  51.399  1.00 28.97           C  
ATOM   3441  C   THR D 793     -28.076  -0.913  50.248  1.00 28.97           C  
ATOM   3442  O   THR D 793     -28.427  -0.673  49.091  1.00 28.97           O  
ATOM   3443  CB  THR D 793     -27.326   0.809  51.987  1.00 28.97           C  
ATOM   3444  CG2 THR D 793     -26.496   1.544  50.923  1.00 28.97           C  
ATOM   3445  OG1 THR D 793     -27.797   1.780  52.911  1.00 28.97           O  
ATOM   3446  H   THR D 793     -28.813  -0.610  53.384  1.00  0.00           H  
ATOM   3447  HA  THR D 793     -29.255   0.697  50.993  1.00  0.00           H  
ATOM   3448  HB  THR D 793     -26.646   0.151  52.521  1.00  0.00           H  
ATOM   3449  HG1 THR D 793     -27.056   2.190  53.343  1.00  0.00           H  
ATOM   3450 HG21 THR D 793     -25.675   2.098  51.374  1.00  0.00           H  
ATOM   3451 HG22 THR D 793     -26.042   0.862  50.211  1.00  0.00           H  
ATOM   3452 HG23 THR D 793     -27.117   2.227  50.345  1.00  0.00           H  
ATOM   3453  N   MET D 794     -27.305  -1.963  50.555  1.00 65.31           N  
ATOM   3454  CA  MET D 794     -26.692  -2.769  49.515  1.00 65.31           C  
ATOM   3455  C   MET D 794     -27.591  -3.941  49.090  1.00 65.31           C  
ATOM   3456  O   MET D 794     -27.502  -4.296  47.926  1.00 65.31           O  
ATOM   3457  CB  MET D 794     -25.235  -3.127  49.885  1.00 65.31           C  
ATOM   3458  CG  MET D 794     -24.929  -4.557  50.256  1.00  0.00           C  
ATOM   3459  SD  MET D 794     -25.873  -4.977  51.717  1.00  0.00           S  
ATOM   3460  CE  MET D 794     -25.732  -6.738  51.563  1.00  0.00           C  
ATOM   3461  H   MET D 794     -27.092  -2.165  51.530  1.00  0.00           H  
ATOM   3462  HA  MET D 794     -26.586  -2.149  48.630  1.00  0.00           H  
ATOM   3463  HB2 MET D 794     -24.620  -2.901  49.023  1.00  0.00           H  
ATOM   3464  HB3 MET D 794     -24.876  -2.482  50.684  1.00  0.00           H  
ATOM   3465  HG2 MET D 794     -25.161  -5.220  49.423  1.00  0.00           H  
ATOM   3466  HG3 MET D 794     -23.866  -4.673  50.459  1.00  0.00           H  
ATOM   3467  HE1 MET D 794     -24.815  -7.032  52.051  1.00  0.00           H  
ATOM   3468  HE2 MET D 794     -26.595  -7.201  52.031  1.00  0.00           H  
ATOM   3469  HE3 MET D 794     -25.669  -7.055  50.529  1.00  0.00           H  
ATOM   3470  N   CYS D 795     -28.514  -4.478  49.916  1.00 33.25           N  
ATOM   3471  CA  CYS D 795     -29.521  -5.464  49.466  1.00 33.25           C  
ATOM   3472  C   CYS D 795     -30.349  -4.905  48.310  1.00 33.25           C  
ATOM   3473  O   CYS D 795     -30.583  -5.576  47.304  1.00 33.25           O  
ATOM   3474  CB  CYS D 795     -30.466  -5.918  50.600  1.00 33.25           C  
ATOM   3475  SG  CYS D 795     -29.672  -7.170  51.642  1.00 33.25           S  
ATOM   3476  H   CYS D 795     -28.543  -4.181  50.887  1.00  0.00           H  
ATOM   3477  HA  CYS D 795     -29.014  -6.329  49.049  1.00  0.00           H  
ATOM   3478  HB2 CYS D 795     -30.820  -5.076  51.195  1.00  0.00           H  
ATOM   3479  HB3 CYS D 795     -31.360  -6.384  50.184  1.00  0.00           H  
ATOM   3480  HG  CYS D 795     -28.792  -6.312  52.181  1.00  0.00           H  
ATOM   3481  N   VAL D 796     -30.681  -3.622  48.446  1.00 31.40           N  
ATOM   3482  CA  VAL D 796     -31.255  -2.786  47.402  1.00 31.40           C  
ATOM   3483  C   VAL D 796     -30.240  -2.506  46.293  1.00 31.40           C  
ATOM   3484  O   VAL D 796     -30.619  -2.602  45.134  1.00 31.40           O  
ATOM   3485  CB  VAL D 796     -31.769  -1.453  47.993  1.00 31.40           C  
ATOM   3486  CG1 VAL D 796     -32.300  -0.496  46.901  1.00 31.40           C  
ATOM   3487  CG2 VAL D 796     -32.876  -1.691  49.034  1.00 31.40           C  
ATOM   3488  H   VAL D 796     -30.554  -3.201  49.358  1.00  0.00           H  
ATOM   3489  HA  VAL D 796     -32.099  -3.323  46.964  1.00  0.00           H  
ATOM   3490  HB  VAL D 796     -30.943  -0.955  48.503  1.00  0.00           H  
ATOM   3491 HG11 VAL D 796     -32.776   0.377  47.349  1.00  0.00           H  
ATOM   3492 HG12 VAL D 796     -31.508  -0.116  46.256  1.00  0.00           H  
ATOM   3493 HG13 VAL D 796     -33.043  -0.985  46.270  1.00  0.00           H  
ATOM   3494 HG21 VAL D 796     -33.155  -0.761  49.528  1.00  0.00           H  
ATOM   3495 HG22 VAL D 796     -33.773  -2.094  48.562  1.00  0.00           H  
ATOM   3496 HG23 VAL D 796     -32.586  -2.395  49.811  1.00  0.00           H  
ATOM   3497  N   SER D 797     -29.008  -2.054  46.556  1.00 33.08           N  
ATOM   3498  CA  SER D 797     -28.112  -1.627  45.479  1.00 33.08           C  
ATOM   3499  C   SER D 797     -27.632  -2.816  44.609  1.00 33.08           C  
ATOM   3500  O   SER D 797     -27.440  -2.652  43.402  1.00 33.08           O  
ATOM   3501  CB  SER D 797     -26.941  -0.861  46.102  1.00 33.08           C  
ATOM   3502  OG  SER D 797     -26.219  -0.143  45.134  1.00 33.08           O  
ATOM   3503  H   SER D 797     -28.767  -1.831  47.516  1.00  0.00           H  
ATOM   3504  HA  SER D 797     -28.663  -0.936  44.836  1.00  0.00           H  
ATOM   3505  HB2 SER D 797     -27.297  -0.137  46.835  1.00  0.00           H  
ATOM   3506  HB3 SER D 797     -26.273  -1.542  46.616  1.00  0.00           H  
ATOM   3507  HG  SER D 797     -25.908  -0.736  44.461  1.00  0.00           H  
ATOM   3508  N   VAL D 798     -27.513  -4.016  45.199  1.00 40.39           N  
ATOM   3509  CA  VAL D 798     -27.255  -5.297  44.542  1.00 40.39           C  
ATOM   3510  C   VAL D 798     -28.425  -5.640  43.614  1.00 40.39           C  
ATOM   3511  O   VAL D 798     -28.257  -5.733  42.399  1.00 40.39           O  
ATOM   3512  CB  VAL D 798     -27.054  -6.401  45.626  1.00 40.39           C  
ATOM   3513  CG1 VAL D 798     -26.950  -7.831  45.062  1.00 40.39           C  
ATOM   3514  CG2 VAL D 798     -25.841  -6.148  46.525  1.00 40.39           C  
ATOM   3515  H   VAL D 798     -27.661  -4.062  46.207  1.00  0.00           H  
ATOM   3516  HA  VAL D 798     -26.372  -5.200  43.919  1.00  0.00           H  
ATOM   3517  HB  VAL D 798     -27.930  -6.388  46.278  1.00  0.00           H  
ATOM   3518 HG11 VAL D 798     -26.739  -8.555  45.848  1.00  0.00           H  
ATOM   3519 HG12 VAL D 798     -27.885  -8.142  44.601  1.00  0.00           H  
ATOM   3520 HG13 VAL D 798     -26.160  -7.912  44.315  1.00  0.00           H  
ATOM   3521 HG21 VAL D 798     -24.992  -6.719  46.167  1.00  0.00           H  
ATOM   3522 HG22 VAL D 798     -25.538  -5.103  46.577  1.00  0.00           H  
ATOM   3523 HG23 VAL D 798     -26.051  -6.478  47.540  1.00  0.00           H  
ATOM   3524  N   SER D 799     -29.616  -5.768  44.206  1.00 36.61           N  
ATOM   3525  CA  SER D 799     -30.872  -6.095  43.531  1.00 36.61           C  
ATOM   3526  C   SER D 799     -31.217  -5.092  42.426  1.00 36.61           C  
ATOM   3527  O   SER D 799     -31.669  -5.516  41.367  1.00 36.61           O  
ATOM   3528  CB  SER D 799     -32.036  -6.142  44.534  1.00 36.61           C  
ATOM   3529  OG  SER D 799     -31.922  -7.270  45.374  1.00 36.61           O  
ATOM   3530  H   SER D 799     -29.658  -5.576  45.198  1.00  0.00           H  
ATOM   3531  HA  SER D 799     -30.771  -7.078  43.067  1.00  0.00           H  
ATOM   3532  HB2 SER D 799     -32.086  -5.233  45.136  1.00  0.00           H  
ATOM   3533  HB3 SER D 799     -32.989  -6.228  44.010  1.00  0.00           H  
ATOM   3534  HG  SER D 799     -31.432  -7.018  46.144  1.00  0.00           H  
ATOM   3535  N   LEU D 800     -30.975  -3.787  42.650  1.00 38.91           N  
ATOM   3536  CA  LEU D 800     -31.247  -2.728  41.685  1.00 38.91           C  
ATOM   3537  C   LEU D 800     -30.319  -2.852  40.481  1.00 38.91           C  
ATOM   3538  O   LEU D 800     -30.821  -2.901  39.365  1.00 38.91           O  
ATOM   3539  CB  LEU D 800     -31.090  -1.325  42.312  1.00 38.91           C  
ATOM   3540  CG  LEU D 800     -31.394  -0.158  41.336  1.00 38.91           C  
ATOM   3541  CD1 LEU D 800     -32.861  -0.166  40.870  1.00 38.91           C  
ATOM   3542  CD2 LEU D 800     -31.019   1.193  41.955  1.00 38.91           C  
ATOM   3543  H   LEU D 800     -30.612  -3.508  43.553  1.00  0.00           H  
ATOM   3544  HA  LEU D 800     -32.278  -2.857  41.352  1.00  0.00           H  
ATOM   3545  HB2 LEU D 800     -31.754  -1.240  43.173  1.00  0.00           H  
ATOM   3546  HB3 LEU D 800     -30.078  -1.214  42.705  1.00  0.00           H  
ATOM   3547  HG  LEU D 800     -30.769  -0.247  40.448  1.00  0.00           H  
ATOM   3548 HD11 LEU D 800     -33.073   0.700  40.241  1.00  0.00           H  
ATOM   3549 HD12 LEU D 800     -33.093  -1.049  40.276  1.00  0.00           H  
ATOM   3550 HD13 LEU D 800     -33.547  -0.136  41.716  1.00  0.00           H  
ATOM   3551 HD21 LEU D 800     -31.174   2.008  41.248  1.00  0.00           H  
ATOM   3552 HD22 LEU D 800     -31.615   1.401  42.843  1.00  0.00           H  
ATOM   3553 HD23 LEU D 800     -29.968   1.210  42.248  1.00  0.00           H  
ATOM   3554  N   SER D 801     -28.997  -2.894  40.675  1.00 28.86           N  
ATOM   3555  CA  SER D 801     -28.039  -3.027  39.572  1.00 28.86           C  
ATOM   3556  C   SER D 801     -28.242  -4.329  38.771  1.00 28.86           C  
ATOM   3557  O   SER D 801     -28.225  -4.280  37.541  1.00 28.86           O  
ATOM   3558  CB  SER D 801     -26.585  -2.814  40.054  1.00 28.86           C  
ATOM   3559  OG  SER D 801     -26.198  -3.641  41.134  1.00 28.86           O  
ATOM   3560  H   SER D 801     -28.637  -2.925  41.620  1.00  0.00           H  
ATOM   3561  HA  SER D 801     -28.251  -2.217  38.870  1.00  0.00           H  
ATOM   3562  HB2 SER D 801     -25.901  -3.000  39.225  1.00  0.00           H  
ATOM   3563  HB3 SER D 801     -26.428  -1.775  40.334  1.00  0.00           H  
ATOM   3564  HG  SER D 801     -26.633  -3.345  41.930  1.00  0.00           H  
ATOM   3565  N   GLY D 802     -28.587  -5.446  39.430  1.00 20.80           N  
ATOM   3566  CA  GLY D 802     -28.927  -6.696  38.768  1.00 20.80           C  
ATOM   3567  C   GLY D 802     -30.238  -6.611  37.988  1.00 20.80           C  
ATOM   3568  O   GLY D 802     -30.320  -7.174  36.899  1.00 20.80           O  
ATOM   3569  H   GLY D 802     -28.624  -5.434  40.441  1.00  0.00           H  
ATOM   3570  HA2 GLY D 802     -28.115  -6.995  38.103  1.00  0.00           H  
ATOM   3571  HA3 GLY D 802     -29.027  -7.479  39.514  1.00  0.00           H  
ATOM   3572  N   SER D 803     -31.235  -5.873  38.509  1.00 66.76           N  
ATOM   3573  CA  SER D 803     -32.525  -5.664  37.860  1.00 66.76           C  
ATOM   3574  C   SER D 803     -32.406  -4.769  36.629  1.00 66.76           C  
ATOM   3575  O   SER D 803     -33.114  -5.021  35.662  1.00 66.76           O  
ATOM   3576  CB  SER D 803     -33.539  -5.036  38.837  1.00 66.76           C  
ATOM   3577  OG  SER D 803     -34.824  -4.952  38.249  1.00 66.76           O  
ATOM   3578  H   SER D 803     -31.096  -5.444  39.415  1.00  0.00           H  
ATOM   3579  HA  SER D 803     -32.902  -6.630  37.524  1.00  0.00           H  
ATOM   3580  HB2 SER D 803     -33.633  -5.646  39.735  1.00  0.00           H  
ATOM   3581  HB3 SER D 803     -33.225  -4.042  39.158  1.00  0.00           H  
ATOM   3582  HG  SER D 803     -34.769  -4.414  37.473  1.00  0.00           H  
ATOM   3583  N   VAL D 804     -31.515  -3.761  36.635  1.00 23.33           N  
ATOM   3584  CA  VAL D 804     -31.273  -2.907  35.473  1.00 23.33           C  
ATOM   3585  C   VAL D 804     -30.673  -3.739  34.342  1.00 23.33           C  
ATOM   3586  O   VAL D 804     -31.129  -3.619  33.211  1.00 23.33           O  
ATOM   3587  CB  VAL D 804     -30.335  -1.726  35.812  1.00 23.33           C  
ATOM   3588  CG1 VAL D 804     -29.997  -0.881  34.565  1.00 23.33           C  
ATOM   3589  CG2 VAL D 804     -30.942  -0.795  36.872  1.00 23.33           C  
ATOM   3590  H   VAL D 804     -30.973  -3.591  37.473  1.00  0.00           H  
ATOM   3591  HA  VAL D 804     -32.231  -2.506  35.133  1.00  0.00           H  
ATOM   3592  HB  VAL D 804     -29.404  -2.126  36.217  1.00  0.00           H  
ATOM   3593 HG11 VAL D 804     -29.391  -0.023  34.843  1.00  0.00           H  
ATOM   3594 HG12 VAL D 804     -29.429  -1.431  33.818  1.00  0.00           H  
ATOM   3595 HG13 VAL D 804     -30.899  -0.501  34.084  1.00  0.00           H  
ATOM   3596 HG21 VAL D 804     -30.186  -0.127  37.282  1.00  0.00           H  
ATOM   3597 HG22 VAL D 804     -31.727  -0.175  36.437  1.00  0.00           H  
ATOM   3598 HG23 VAL D 804     -31.404  -1.321  37.698  1.00  0.00           H  
ATOM   3599  N   VAL D 805     -29.695  -4.604  34.656  1.00 22.22           N  
ATOM   3600  CA  VAL D 805     -29.075  -5.502  33.692  1.00 22.22           C  
ATOM   3601  C   VAL D 805     -30.118  -6.475  33.130  1.00 22.22           C  
ATOM   3602  O   VAL D 805     -30.191  -6.629  31.914  1.00 22.22           O  
ATOM   3603  CB  VAL D 805     -27.895  -6.270  34.329  1.00 22.22           C  
ATOM   3604  CG1 VAL D 805     -27.197  -7.148  33.292  1.00 22.22           C  
ATOM   3605  CG2 VAL D 805     -26.824  -5.365  34.967  1.00 22.22           C  
ATOM   3606  H   VAL D 805     -29.375  -4.651  35.614  1.00  0.00           H  
ATOM   3607  HA  VAL D 805     -28.709  -4.903  32.859  1.00  0.00           H  
ATOM   3608  HB  VAL D 805     -28.290  -6.912  35.118  1.00  0.00           H  
ATOM   3609 HG11 VAL D 805     -26.379  -7.699  33.756  1.00  0.00           H  
ATOM   3610 HG12 VAL D 805     -27.878  -7.847  32.812  1.00  0.00           H  
ATOM   3611 HG13 VAL D 805     -26.756  -6.530  32.513  1.00  0.00           H  
ATOM   3612 HG21 VAL D 805     -26.345  -5.869  35.807  1.00  0.00           H  
ATOM   3613 HG22 VAL D 805     -26.032  -5.112  34.264  1.00  0.00           H  
ATOM   3614 HG23 VAL D 805     -27.218  -4.418  35.327  1.00  0.00           H  
ATOM   3615  N   LEU D 806     -30.948  -7.078  34.000  1.00 39.96           N  
ATOM   3616  CA  LEU D 806     -32.026  -7.977  33.605  1.00 39.96           C  
ATOM   3617  C   LEU D 806     -33.053  -7.265  32.716  1.00 39.96           C  
ATOM   3618  O   LEU D 806     -33.383  -7.751  31.640  1.00 39.96           O  
ATOM   3619  CB  LEU D 806     -32.718  -8.586  34.836  1.00 39.96           C  
ATOM   3620  CG  LEU D 806     -33.739  -9.693  34.482  1.00 39.96           C  
ATOM   3621  CD1 LEU D 806     -33.043 -10.914  33.853  1.00 39.96           C  
ATOM   3622  CD2 LEU D 806     -34.551 -10.093  35.718  1.00 39.96           C  
ATOM   3623  H   LEU D 806     -30.822  -6.905  34.989  1.00  0.00           H  
ATOM   3624  HA  LEU D 806     -31.566  -8.796  33.068  1.00  0.00           H  
ATOM   3625  HB2 LEU D 806     -31.966  -8.998  35.511  1.00  0.00           H  
ATOM   3626  HB3 LEU D 806     -33.216  -7.799  35.403  1.00  0.00           H  
ATOM   3627  HG  LEU D 806     -34.466  -9.319  33.761  1.00  0.00           H  
ATOM   3628 HD11 LEU D 806     -33.672 -11.798  33.886  1.00  0.00           H  
ATOM   3629 HD12 LEU D 806     -32.773 -10.738  32.813  1.00  0.00           H  
ATOM   3630 HD13 LEU D 806     -32.132 -11.169  34.395  1.00  0.00           H  
ATOM   3631 HD21 LEU D 806     -35.259 -10.886  35.479  1.00  0.00           H  
ATOM   3632 HD22 LEU D 806     -33.905 -10.455  36.518  1.00  0.00           H  
ATOM   3633 HD23 LEU D 806     -35.121  -9.249  36.108  1.00  0.00           H  
ATOM   3634  N   GLY D 807     -33.536  -6.101  33.162  1.00 33.73           N  
ATOM   3635  CA  GLY D 807     -34.570  -5.324  32.504  1.00 33.73           C  
ATOM   3636  C   GLY D 807     -34.123  -4.776  31.153  1.00 33.73           C  
ATOM   3637  O   GLY D 807     -34.806  -4.990  30.159  1.00 33.73           O  
ATOM   3638  H   GLY D 807     -33.208  -5.757  34.057  1.00  0.00           H  
ATOM   3639  HA2 GLY D 807     -35.466  -5.934  32.385  1.00  0.00           H  
ATOM   3640  HA3 GLY D 807     -34.840  -4.488  33.150  1.00  0.00           H  
ATOM   3641  N   CYS D 808     -32.967  -4.104  31.096  1.00 91.36           N  
ATOM   3642  CA  CYS D 808     -32.495  -3.447  29.882  1.00 91.36           C  
ATOM   3643  C   CYS D 808     -31.976  -4.452  28.854  1.00 91.36           C  
ATOM   3644  O   CYS D 808     -32.365  -4.353  27.696  1.00 91.36           O  
ATOM   3645  CB  CYS D 808     -31.352  -2.480  30.213  1.00 91.36           C  
ATOM   3646  SG  CYS D 808     -31.996  -1.077  31.155  1.00 91.36           S  
ATOM   3647  H   CYS D 808     -32.416  -3.992  31.938  1.00  0.00           H  
ATOM   3648  HA  CYS D 808     -33.314  -2.885  29.427  1.00  0.00           H  
ATOM   3649  HB2 CYS D 808     -30.587  -2.987  30.794  1.00  0.00           H  
ATOM   3650  HB3 CYS D 808     -30.878  -2.094  29.309  1.00  0.00           H  
ATOM   3651  HG  CYS D 808     -32.459  -1.801  32.178  1.00  0.00           H  
ATOM   3652  N   LEU D 809     -31.115  -5.406  29.247  1.00 61.84           N  
ATOM   3653  CA  LEU D 809     -30.490  -6.319  28.291  1.00 61.84           C  
ATOM   3654  C   LEU D 809     -31.450  -7.411  27.835  1.00 61.84           C  
ATOM   3655  O   LEU D 809     -31.565  -7.643  26.632  1.00 61.84           O  
ATOM   3656  CB  LEU D 809     -29.268  -7.030  28.906  1.00 61.84           C  
ATOM   3657  CG  LEU D 809     -28.136  -6.096  29.337  1.00 61.84           C  
ATOM   3658  CD1 LEU D 809     -26.920  -6.901  29.807  1.00 61.84           C  
ATOM   3659  CD2 LEU D 809     -27.737  -5.181  28.194  1.00 61.84           C  
ATOM   3660  H   LEU D 809     -30.843  -5.471  30.219  1.00  0.00           H  
ATOM   3661  HA  LEU D 809     -30.184  -5.763  27.403  1.00  0.00           H  
ATOM   3662  HB2 LEU D 809     -29.563  -7.649  29.749  1.00  0.00           H  
ATOM   3663  HB3 LEU D 809     -28.866  -7.730  28.169  1.00  0.00           H  
ATOM   3664  HG  LEU D 809     -28.470  -5.480  30.173  1.00  0.00           H  
ATOM   3665 HD11 LEU D 809     -26.161  -6.258  30.252  1.00  0.00           H  
ATOM   3666 HD12 LEU D 809     -27.218  -7.644  30.544  1.00  0.00           H  
ATOM   3667 HD13 LEU D 809     -26.455  -7.438  28.979  1.00  0.00           H  
ATOM   3668 HD21 LEU D 809     -26.748  -4.820  28.419  1.00  0.00           H  
ATOM   3669 HD22 LEU D 809     -27.689  -5.705  27.239  1.00  0.00           H  
ATOM   3670 HD23 LEU D 809     -28.418  -4.337  28.104  1.00  0.00           H  
ATOM   3671  N   PHE D 810     -32.108  -8.093  28.784  1.00 73.31           N  
ATOM   3672  CA  PHE D 810     -32.851  -9.307  28.482  1.00 73.31           C  
ATOM   3673  C   PHE D 810     -34.290  -9.019  28.095  1.00 73.31           C  
ATOM   3674  O   PHE D 810     -34.761  -9.699  27.194  1.00 73.31           O  
ATOM   3675  CB  PHE D 810     -32.846 -10.271  29.673  1.00 73.31           C  
ATOM   3676  CG  PHE D 810     -31.448 -10.763  29.949  1.00 73.31           C  
ATOM   3677  CD1 PHE D 810     -30.977 -11.918  29.303  1.00 73.31           C  
ATOM   3678  CD2 PHE D 810     -30.584 -10.020  30.771  1.00 73.31           C  
ATOM   3679  CE1 PHE D 810     -29.653 -12.345  29.501  1.00 73.31           C  
ATOM   3680  CE2 PHE D 810     -29.267 -10.452  30.989  1.00 73.31           C  
ATOM   3681  CZ  PHE D 810     -28.804 -11.622  30.358  1.00 73.31           C  
ATOM   3682  H   PHE D 810     -31.997  -7.830  29.753  1.00  0.00           H  
ATOM   3683  HA  PHE D 810     -32.381  -9.825  27.643  1.00  0.00           H  
ATOM   3684  HB2 PHE D 810     -33.283  -9.854  30.573  1.00  0.00           H  
ATOM   3685  HB3 PHE D 810     -33.465 -11.137  29.438  1.00  0.00           H  
ATOM   3686  HD1 PHE D 810     -31.627 -12.477  28.651  1.00  0.00           H  
ATOM   3687  HD2 PHE D 810     -30.915  -9.086  31.183  1.00  0.00           H  
ATOM   3688  HE1 PHE D 810     -29.295 -13.240  29.013  1.00  0.00           H  
ATOM   3689  HE2 PHE D 810     -28.611  -9.871  31.617  1.00  0.00           H  
ATOM   3690  HZ  PHE D 810     -27.796 -11.969  30.522  1.00  0.00           H  
ATOM   3691  N   ALA D 811     -34.989  -8.051  28.719  1.00 37.25           N  
ATOM   3692  CA  ALA D 811     -36.412  -7.812  28.440  1.00 37.25           C  
ATOM   3693  C   ALA D 811     -36.727  -7.506  26.965  1.00 37.25           C  
ATOM   3694  O   ALA D 811     -37.651  -8.126  26.449  1.00 37.25           O  
ATOM   3695  CB  ALA D 811     -37.045  -6.770  29.373  1.00 37.25           C  
ATOM   3696  H   ALA D 811     -34.545  -7.503  29.444  1.00  0.00           H  
ATOM   3697  HA  ALA D 811     -36.904  -8.757  28.676  1.00  0.00           H  
ATOM   3698  HB1 ALA D 811     -38.127  -6.907  29.398  1.00  0.00           H  
ATOM   3699  HB2 ALA D 811     -36.692  -6.893  30.397  1.00  0.00           H  
ATOM   3700  HB3 ALA D 811     -36.889  -5.739  29.073  1.00  0.00           H  
ATOM   3701  N   PRO D 812     -35.983  -6.635  26.248  1.00 61.77           N  
ATOM   3702  CA  PRO D 812     -36.125  -6.469  24.795  1.00 61.77           C  
ATOM   3703  C   PRO D 812     -35.903  -7.754  23.978  1.00 61.77           C  
ATOM   3704  O   PRO D 812     -36.610  -7.943  22.993  1.00 61.77           O  
ATOM   3705  CB  PRO D 812     -35.078  -5.427  24.395  1.00 61.77           C  
ATOM   3706  CG  PRO D 812     -34.823  -4.646  25.663  1.00 61.77           C  
ATOM   3707  CD  PRO D 812     -35.102  -5.614  26.803  1.00 61.77           C  
ATOM   3708  HA  PRO D 812     -37.124  -6.076  24.596  1.00  0.00           H  
ATOM   3709  HB2 PRO D 812     -34.142  -5.896  24.084  1.00  0.00           H  
ATOM   3710  HB3 PRO D 812     -35.412  -4.791  23.576  1.00  0.00           H  
ATOM   3711  HG2 PRO D 812     -33.811  -4.260  25.695  1.00  0.00           H  
ATOM   3712  HG3 PRO D 812     -35.512  -3.802  25.718  1.00  0.00           H  
ATOM   3713  HD2 PRO D 812     -34.176  -6.088  27.125  1.00  0.00           H  
ATOM   3714  HD3 PRO D 812     -35.523  -5.069  27.642  1.00  0.00           H  
ATOM   3715  N   LYS D 813     -34.988  -8.653  24.397  1.00 41.48           N  
ATOM   3716  CA  LYS D 813     -34.785  -9.959  23.756  1.00 41.48           C  
ATOM   3717  C   LYS D 813     -36.010 -10.854  23.963  1.00 41.48           C  
ATOM   3718  O   LYS D 813     -36.445 -11.499  23.014  1.00 41.48           O  
ATOM   3719  CB  LYS D 813     -33.560 -10.708  24.323  1.00 41.48           C  
ATOM   3720  CG  LYS D 813     -32.207 -10.025  24.080  1.00 41.48           C  
ATOM   3721  CD  LYS D 813     -31.071 -10.793  24.770  1.00 41.48           C  
ATOM   3722  CE  LYS D 813     -29.678 -10.205  24.557  1.00 41.48           C  
ATOM   3723  NZ  LYS D 813     -28.664 -10.994  25.279  1.00 41.48           N1+
ATOM   3724  H   LYS D 813     -34.451  -8.451  25.229  1.00  0.00           H  
ATOM   3725  HA  LYS D 813     -34.640  -9.806  22.684  1.00  0.00           H  
ATOM   3726  HB2 LYS D 813     -33.680 -10.896  25.387  1.00  0.00           H  
ATOM   3727  HB3 LYS D 813     -33.514 -11.699  23.868  1.00  0.00           H  
ATOM   3728  HG2 LYS D 813     -32.018  -9.957  23.008  1.00  0.00           H  
ATOM   3729  HG3 LYS D 813     -32.234  -9.002  24.455  1.00  0.00           H  
ATOM   3730  HD2 LYS D 813     -31.264 -10.821  25.842  1.00  0.00           H  
ATOM   3731  HD3 LYS D 813     -31.066 -11.819  24.399  1.00  0.00           H  
ATOM   3732  HE2 LYS D 813     -29.426 -10.188  23.495  1.00  0.00           H  
ATOM   3733  HE3 LYS D 813     -29.641  -9.175  24.913  1.00  0.00           H  
ATOM   3734  HZ1 LYS D 813     -27.761 -10.827  24.856  1.00  0.00           H  
ATOM   3735  HZ2 LYS D 813     -28.641 -10.716  26.250  1.00  0.00           H  
ATOM   3736  HZ3 LYS D 813     -28.887 -11.977  25.212  1.00  0.00           H  
ATOM   3737  N   LEU D 814     -36.593 -10.846  25.177  1.00 32.97           N  
ATOM   3738  CA  LEU D 814     -37.804 -11.587  25.518  1.00 32.97           C  
ATOM   3739  C   LEU D 814     -39.006 -11.071  24.744  1.00 32.97           C  
ATOM   3740  O   LEU D 814     -39.786 -11.879  24.250  1.00 32.97           O  
ATOM   3741  CB  LEU D 814     -38.165 -11.441  27.009  1.00 32.97           C  
ATOM   3742  CG  LEU D 814     -37.130 -11.927  28.026  1.00 32.97           C  
ATOM   3743  CD1 LEU D 814     -37.709 -11.806  29.442  1.00 32.97           C  
ATOM   3744  CD2 LEU D 814     -36.711 -13.351  27.744  1.00 32.97           C  
ATOM   3745  H   LEU D 814     -36.172 -10.281  25.904  1.00  0.00           H  
ATOM   3746  HA  LEU D 814     -37.665 -12.637  25.258  1.00  0.00           H  
ATOM   3747  HB2 LEU D 814     -38.405 -10.404  27.244  1.00  0.00           H  
ATOM   3748  HB3 LEU D 814     -39.091 -11.995  27.183  1.00  0.00           H  
ATOM   3749  HG  LEU D 814     -36.239 -11.320  27.982  1.00  0.00           H  
ATOM   3750 HD11 LEU D 814     -37.243 -10.987  29.989  1.00  0.00           H  
ATOM   3751 HD12 LEU D 814     -38.782 -11.612  29.436  1.00  0.00           H  
ATOM   3752 HD13 LEU D 814     -37.581 -12.726  30.006  1.00  0.00           H  
ATOM   3753 HD21 LEU D 814     -35.993 -13.710  28.475  1.00  0.00           H  
ATOM   3754 HD22 LEU D 814     -37.621 -13.936  27.837  1.00  0.00           H  
ATOM   3755 HD23 LEU D 814     -36.267 -13.482  26.758  1.00  0.00           H  
ATOM   3756  N   HIS D 815     -39.141  -9.739  24.631  1.00 56.43           N  
ATOM   3757  CA  HIS D 815     -40.225  -9.099  23.907  1.00 56.43           C  
ATOM   3758  C   HIS D 815     -40.172  -9.485  22.439  1.00 56.43           C  
ATOM   3759  O   HIS D 815     -41.191  -9.901  21.913  1.00 56.43           O  
ATOM   3760  CB  HIS D 815     -40.192  -7.571  24.049  1.00 56.43           C  
ATOM   3761  CG  HIS D 815     -41.439  -6.921  23.495  1.00 56.43           C  
ATOM   3762  CD2 HIS D 815     -42.659  -6.694  24.087  1.00 56.43           C  
ATOM   3763  ND1 HIS D 815     -41.580  -6.502  22.180  1.00 56.43           N  
ATOM   3764  CE1 HIS D 815     -42.819  -6.018  22.052  1.00 56.43           C  
ATOM   3765  NE2 HIS D 815     -43.531  -6.109  23.169  1.00 56.43           N  
ATOM   3766  H   HIS D 815     -38.463  -9.142  25.090  1.00  0.00           H  
ATOM   3767  HA  HIS D 815     -41.162  -9.465  24.334  1.00  0.00           H  
ATOM   3768  HB2 HIS D 815     -40.128  -7.311  25.106  1.00  0.00           H  
ATOM   3769  HB3 HIS D 815     -39.308  -7.140  23.574  1.00  0.00           H  
ATOM   3770  HD1 HIS D 815     -40.876  -6.537  21.457  1.00  0.00           H  
ATOM   3771  HD2 HIS D 815     -42.979  -6.909  25.096  1.00  0.00           H  
ATOM   3772  HE1 HIS D 815     -43.203  -5.599  21.134  1.00  0.00           H  
ATOM   3773  N   ILE D 816     -38.997  -9.442  21.791  1.00 51.41           N  
ATOM   3774  CA  ILE D 816     -38.864  -9.911  20.415  1.00 51.41           C  
ATOM   3775  C   ILE D 816     -39.266 -11.381  20.315  1.00 51.41           C  
ATOM   3776  O   ILE D 816     -40.113 -11.692  19.499  1.00 51.41           O  
ATOM   3777  CB  ILE D 816     -37.448  -9.688  19.843  1.00 51.41           C  
ATOM   3778  CG1 ILE D 816     -37.109  -8.186  19.767  1.00 51.41           C  
ATOM   3779  CG2 ILE D 816     -37.299 -10.332  18.442  1.00 51.41           C  
ATOM   3780  CD1 ILE D 816     -35.605  -7.919  19.629  1.00 51.41           C  
ATOM   3781  H   ILE D 816     -38.169  -9.112  22.271  1.00  0.00           H  
ATOM   3782  HA  ILE D 816     -39.564  -9.337  19.804  1.00  0.00           H  
ATOM   3783  HB  ILE D 816     -36.732 -10.164  20.516  1.00  0.00           H  
ATOM   3784 HG12 ILE D 816     -37.641  -7.729  18.932  1.00  0.00           H  
ATOM   3785 HG13 ILE D 816     -37.465  -7.661  20.650  1.00  0.00           H  
ATOM   3786 HG21 ILE D 816     -36.344 -10.084  17.981  1.00  0.00           H  
ATOM   3787 HG22 ILE D 816     -37.333 -11.421  18.477  1.00  0.00           H  
ATOM   3788 HG23 ILE D 816     -38.084  -9.994  17.763  1.00  0.00           H  
ATOM   3789 HD11 ILE D 816     -35.403  -6.847  19.640  1.00  0.00           H  
ATOM   3790 HD12 ILE D 816     -35.048  -8.364  20.454  1.00  0.00           H  
ATOM   3791 HD13 ILE D 816     -35.197  -8.313  18.699  1.00  0.00           H  
ATOM   3792  N   ILE D 817     -38.725 -12.269  21.156  1.00 51.52           N  
ATOM   3793  CA  ILE D 817     -39.028 -13.694  21.081  1.00 51.52           C  
ATOM   3794  C   ILE D 817     -40.525 -13.986  21.278  1.00 51.52           C  
ATOM   3795  O   ILE D 817     -41.140 -14.595  20.406  1.00 51.52           O  
ATOM   3796  CB  ILE D 817     -38.160 -14.469  22.090  1.00 51.52           C  
ATOM   3797  CG1 ILE D 817     -36.668 -14.420  21.715  1.00 51.52           C  
ATOM   3798  CG2 ILE D 817     -38.592 -15.933  22.182  1.00 51.52           C  
ATOM   3799  CD1 ILE D 817     -35.727 -14.831  22.855  1.00 51.52           C  
ATOM   3800  H   ILE D 817     -38.046 -11.959  21.839  1.00  0.00           H  
ATOM   3801  HA  ILE D 817     -38.763 -14.035  20.078  1.00  0.00           H  
ATOM   3802  HB  ILE D 817     -38.283 -14.014  23.074  1.00  0.00           H  
ATOM   3803 HG12 ILE D 817     -36.502 -15.080  20.864  1.00  0.00           H  
ATOM   3804 HG13 ILE D 817     -36.387 -13.423  21.383  1.00  0.00           H  
ATOM   3805 HG21 ILE D 817     -37.923 -16.466  22.850  1.00  0.00           H  
ATOM   3806 HG22 ILE D 817     -39.587 -16.059  22.604  1.00  0.00           H  
ATOM   3807 HG23 ILE D 817     -38.566 -16.412  21.203  1.00  0.00           H  
ATOM   3808 HD11 ILE D 817     -34.692 -14.617  22.596  1.00  0.00           H  
ATOM   3809 HD12 ILE D 817     -35.950 -14.277  23.768  1.00  0.00           H  
ATOM   3810 HD13 ILE D 817     -35.790 -15.895  23.083  1.00  0.00           H  
ATOM   3811  N   LEU D 818     -41.094 -13.569  22.416  1.00 60.35           N  
ATOM   3812  CA  LEU D 818     -42.452 -13.927  22.793  1.00 60.35           C  
ATOM   3813  C   LEU D 818     -43.482 -13.053  22.086  1.00 60.35           C  
ATOM   3814  O   LEU D 818     -44.441 -13.603  21.548  1.00 60.35           O  
ATOM   3815  CB  LEU D 818     -42.643 -13.754  24.308  1.00 60.35           C  
ATOM   3816  CG  LEU D 818     -41.730 -14.655  25.153  1.00 60.35           C  
ATOM   3817  CD1 LEU D 818     -41.971 -14.376  26.631  1.00 60.35           C  
ATOM   3818  CD2 LEU D 818     -41.900 -16.153  24.845  1.00 60.35           C  
ATOM   3819  H   LEU D 818     -40.541 -13.038  23.078  1.00  0.00           H  
ATOM   3820  HA  LEU D 818     -42.654 -14.962  22.513  1.00  0.00           H  
ATOM   3821  HB2 LEU D 818     -42.469 -12.712  24.585  1.00  0.00           H  
ATOM   3822  HB3 LEU D 818     -43.681 -13.965  24.570  1.00  0.00           H  
ATOM   3823  HG  LEU D 818     -40.692 -14.392  24.945  1.00  0.00           H  
ATOM   3824 HD11 LEU D 818     -41.206 -14.889  27.203  1.00  0.00           H  
ATOM   3825 HD12 LEU D 818     -41.883 -13.313  26.860  1.00  0.00           H  
ATOM   3826 HD13 LEU D 818     -42.957 -14.713  26.953  1.00  0.00           H  
ATOM   3827 HD21 LEU D 818     -41.299 -16.758  25.524  1.00  0.00           H  
ATOM   3828 HD22 LEU D 818     -42.938 -16.466  24.957  1.00  0.00           H  
ATOM   3829 HD23 LEU D 818     -41.581 -16.404  23.835  1.00  0.00           H  
ATOM   3830  N   PHE D 819     -43.302 -11.721  22.076  1.00 93.26           N  
ATOM   3831  CA  PHE D 819     -44.283 -10.802  21.507  1.00 93.26           C  
ATOM   3832  C   PHE D 819     -44.265 -10.827  19.975  1.00 93.26           C  
ATOM   3833  O   PHE D 819     -45.332 -10.996  19.388  1.00 93.26           O  
ATOM   3834  CB  PHE D 819     -44.077  -9.350  21.986  1.00 93.26           C  
ATOM   3835  CG  PHE D 819     -45.251  -8.478  21.613  1.00 93.26           C  
ATOM   3836  CD1 PHE D 819     -46.437  -8.538  22.361  1.00 93.26           C  
ATOM   3837  CD2 PHE D 819     -45.189  -7.645  20.484  1.00 93.26           C  
ATOM   3838  CE1 PHE D 819     -47.557  -7.796  21.945  1.00 93.26           C  
ATOM   3839  CE2 PHE D 819     -46.309  -6.935  20.039  1.00 93.26           C  
ATOM   3840  CZ  PHE D 819     -47.501  -7.013  20.775  1.00 93.26           C  
ATOM   3841  H   PHE D 819     -42.461 -11.328  22.477  1.00  0.00           H  
ATOM   3842  HA  PHE D 819     -45.269 -11.126  21.846  1.00  0.00           H  
ATOM   3843  HB2 PHE D 819     -43.930  -9.313  23.066  1.00  0.00           H  
ATOM   3844  HB3 PHE D 819     -43.215  -8.879  21.526  1.00  0.00           H  
ATOM   3845  HD1 PHE D 819     -46.501  -9.169  23.236  1.00  0.00           H  
ATOM   3846  HD2 PHE D 819     -44.267  -7.506  19.978  1.00  0.00           H  
ATOM   3847  HE1 PHE D 819     -48.474  -7.846  22.513  1.00  0.00           H  
ATOM   3848  HE2 PHE D 819     -46.246  -6.308  19.161  1.00  0.00           H  
ATOM   3849  HZ  PHE D 819     -48.370  -6.457  20.456  1.00  0.00           H  
ATOM   3850  N   GLN D 820     -43.092 -10.694  19.327  1.00 71.18           N  
ATOM   3851  CA  GLN D 820     -42.985 -10.702  17.863  1.00 71.18           C  
ATOM   3852  C   GLN D 820     -42.075 -11.831  17.381  1.00 71.18           C  
ATOM   3853  O   GLN D 820     -40.958 -11.545  16.939  1.00 71.18           O  
ATOM   3854  CB  GLN D 820     -42.421  -9.372  17.332  1.00 71.18           C  
ATOM   3855  CG  GLN D 820     -43.148  -8.135  17.823  1.00 71.18           C  
ATOM   3856  CD  GLN D 820     -42.737  -6.839  17.135  1.00 71.18           C  
ATOM   3857  NE2 GLN D 820     -41.715  -6.879  16.276  1.00 71.18           N  
ATOM   3858  OE1 GLN D 820     -43.331  -5.798  17.395  1.00 71.18           O  
ATOM   3859  H   GLN D 820     -42.240 -10.603  19.865  1.00  0.00           H  
ATOM   3860  HA  GLN D 820     -43.955 -10.849  17.387  1.00  0.00           H  
ATOM   3861  HB2 GLN D 820     -41.373  -9.257  17.618  1.00  0.00           H  
ATOM   3862  HB3 GLN D 820     -42.453  -9.408  16.241  1.00  0.00           H  
ATOM   3863  HG2 GLN D 820     -44.231  -8.257  17.795  1.00  0.00           H  
ATOM   3864  HG3 GLN D 820     -42.798  -8.024  18.844  1.00  0.00           H  
ATOM   3865 HE21 GLN D 820     -41.246  -7.753  16.089  1.00  0.00           H  
ATOM   3866 HE22 GLN D 820     -41.421  -6.031  15.814  1.00  0.00           H  
ATOM   3867  N   PRO D 821     -42.496 -13.110  17.441  1.00 63.15           N  
ATOM   3868  CA  PRO D 821     -41.716 -14.236  16.913  1.00 63.15           C  
ATOM   3869  C   PRO D 821     -41.197 -14.066  15.469  1.00 63.15           C  
ATOM   3870  O   PRO D 821     -40.158 -14.635  15.143  1.00 63.15           O  
ATOM   3871  CB  PRO D 821     -42.646 -15.449  17.018  1.00 63.15           C  
ATOM   3872  CG  PRO D 821     -43.628 -15.101  18.120  1.00 63.15           C  
ATOM   3873  CD  PRO D 821     -43.702 -13.580  18.116  1.00 63.15           C  
ATOM   3874  HA  PRO D 821     -40.862 -14.377  17.578  1.00  0.00           H  
ATOM   3875  HB2 PRO D 821     -43.199 -15.596  16.089  1.00  0.00           H  
ATOM   3876  HB3 PRO D 821     -42.102 -16.371  17.226  1.00  0.00           H  
ATOM   3877  HG2 PRO D 821     -44.604 -15.567  17.977  1.00  0.00           H  
ATOM   3878  HG3 PRO D 821     -43.240 -15.449  19.077  1.00  0.00           H  
ATOM   3879  HD2 PRO D 821     -44.591 -13.227  17.593  1.00  0.00           H  
ATOM   3880  HD3 PRO D 821     -43.737 -13.252  19.145  1.00  0.00           H  
ATOM   3881  N   GLN D 822     -41.871 -13.245  14.642  1.00 64.21           N  
ATOM   3882  CA  GLN D 822     -41.450 -12.871  13.298  1.00 64.21           C  
ATOM   3883  C   GLN D 822     -41.324 -11.344  13.197  1.00 64.21           C  
ATOM   3884  O   GLN D 822     -42.266 -10.615  13.509  1.00 64.21           O  
ATOM   3885  CB  GLN D 822     -42.430 -13.470  12.271  1.00 64.21           C  
ATOM   3886  CG  GLN D 822     -43.859 -12.884  12.292  1.00 64.21           C  
ATOM   3887  CD  GLN D 822     -44.773 -13.585  11.294  1.00 64.21           C  
ATOM   3888  NE2 GLN D 822     -46.023 -13.832  11.688  1.00 64.21           N  
ATOM   3889  OE1 GLN D 822     -44.359 -13.900  10.181  1.00 64.21           O  
ATOM   3890  H   GLN D 822     -42.701 -12.793  14.997  1.00  0.00           H  
ATOM   3891  HA  GLN D 822     -40.467 -13.296  13.086  1.00  0.00           H  
ATOM   3892  HB2 GLN D 822     -42.003 -13.331  11.276  1.00  0.00           H  
ATOM   3893  HB3 GLN D 822     -42.477 -14.550  12.421  1.00  0.00           H  
ATOM   3894  HG2 GLN D 822     -44.283 -12.956  13.295  1.00  0.00           H  
ATOM   3895  HG3 GLN D 822     -43.859 -11.831  12.017  1.00  0.00           H  
ATOM   3896 HE21 GLN D 822     -46.327 -13.558  12.611  1.00  0.00           H  
ATOM   3897 HE22 GLN D 822     -46.660 -14.293  11.056  1.00  0.00           H  
TER    3898      GLN D 822 
ATOM   3899  N   NMA D 823     -40.155 -10.870  12.744  1.00  0.00           N  
ATOM   3900  CA  NMA D 823     -39.856  -9.456  12.575  1.00  0.00           C  
ATOM   3901  H   NMA D 823     -39.429 -11.530  12.504  1.00  0.00           H  
ATOM   3902 1HA  NMA D 823     -40.721  -8.897  12.215  1.00  0.00           H  
ATOM   3903 2HA  NMA D 823     -39.531  -9.023  13.521  1.00  0.00           H  
ATOM   3904 3HA  NMA D 823     -39.051  -9.333  11.849  1.00  0.00           H  
HETATM 3905  C1  UNK Z 999     -19.705  -5.031  49.452  1.00  0.00           C  
HETATM 3906  N1  UNK Z 999     -19.320  -5.653  46.516  1.00  0.00           N  
HETATM 3907  O1  UNK Z 999     -17.652  -6.781  47.482  1.00  0.00           O  
HETATM 3908  S1  UNK Z 999     -22.256  -5.966  58.124  1.00  0.00           S  
HETATM 3909  C2  UNK Z 999     -20.335  -4.667  46.486  1.00  0.00           C  
HETATM 3910  N2  UNK Z 999     -20.823  -4.629  48.978  1.00  0.00           N  
HETATM 3911  O2  UNK Z 999     -22.366  -7.428  58.250  1.00  0.00           O1-
HETATM 3912  C3  UNK Z 999     -21.047  -4.228  47.642  1.00  0.00           C  
HETATM 3913  O3  UNK Z 999     -20.916  -5.428  58.404  1.00  0.00           O  
HETATM 3914  C4  UNK Z 999     -18.432  -4.849  48.651  1.00  0.00           C  
HETATM 3915  O4  UNK Z 999     -23.359  -5.215  58.741  1.00  0.00           O  
HETATM 3916  C5  UNK Z 999     -19.645  -5.694  50.798  1.00  0.00           C  
HETATM 3917  C6  UNK Z 999     -21.794  -3.325  45.028  1.00  0.00           C  
HETATM 3918  C7  UNK Z 999     -22.583  -2.999  46.154  1.00  0.00           C  
HETATM 3919  C8  UNK Z 999     -20.691  -4.187  45.209  1.00  0.00           C  
HETATM 3920  C9  UNK Z 999     -22.183  -3.428  47.433  1.00  0.00           C  
HETATM 3921  C10 UNK Z 999     -20.584  -6.066  53.060  1.00  0.00           C  
HETATM 3922  C11 UNK Z 999     -20.522  -5.327  51.850  1.00  0.00           C  
HETATM 3923  C12 UNK Z 999     -18.437  -5.841  47.497  1.00  0.00           C  
HETATM 3924  C13 UNK Z 999     -21.640  -5.801  54.063  1.00  0.00           C  
HETATM 3925  C14 UNK Z 999     -18.766  -6.780  51.002  1.00  0.00           C  
HETATM 3926  C15 UNK Z 999     -19.662  -7.120  53.246  1.00  0.00           C  
HETATM 3927  C16 UNK Z 999     -22.117  -2.763  43.643  1.00  0.00           C  
HETATM 3928  C17 UNK Z 999     -23.857  -2.186  46.022  1.00  0.00           C  
HETATM 3929  C18 UNK Z 999     -18.754  -7.469  52.229  1.00  0.00           C  
HETATM 3930  C19 UNK Z 999     -21.427  -5.932  55.458  1.00  0.00           C  
HETATM 3931  C20 UNK Z 999     -22.482  -5.701  56.370  1.00  0.00           C  
HETATM 3932  C21 UNK Z 999     -22.932  -5.428  53.628  1.00  0.00           C  
HETATM 3933  C22 UNK Z 999     -23.750  -5.301  55.917  1.00  0.00           C  
HETATM 3934  C23 UNK Z 999     -23.965  -5.148  54.543  1.00  0.00           C  
HETATM 3935  F1  UNK Z 999     -21.967  -1.442  43.671  1.00  0.00           F  
HETATM 3936  F2  UNK Z 999     -23.371  -3.027  43.284  1.00  0.00           F  
HETATM 3937  F3  UNK Z 999     -21.303  -3.251  42.707  1.00  0.00           F  
HETATM 3938  H1  UNK Z 999     -17.566  -5.008  49.284  1.00  0.00           H  
HETATM 3939  H2  UNK Z 999     -18.366  -3.828  48.281  1.00  0.00           H  
HETATM 3940  H3  UNK Z 999     -20.119  -4.505  44.350  1.00  0.00           H  
HETATM 3941  H4  UNK Z 999     -22.766  -3.148  48.293  1.00  0.00           H  
HETATM 3942  H5  UNK Z 999     -19.281  -6.297  45.741  1.00  0.00           H  
HETATM 3943  H6  UNK Z 999     -21.212  -4.510  51.691  1.00  0.00           H  
HETATM 3944  H7  UNK Z 999     -18.094  -7.106  50.222  1.00  0.00           H  
HETATM 3945  H8  UNK Z 999     -19.675  -7.702  54.156  1.00  0.00           H  
HETATM 3946  H9  UNK Z 999     -24.277  -1.957  47.000  1.00  0.00           H  
HETATM 3947  H10 UNK Z 999     -23.672  -1.242  45.511  1.00  0.00           H  
HETATM 3948  H11 UNK Z 999     -24.609  -2.746  45.465  1.00  0.00           H  
HETATM 3949  H12 UNK Z 999     -18.072  -8.293  52.376  1.00  0.00           H  
HETATM 3950  H13 UNK Z 999     -20.460  -6.227  55.838  1.00  0.00           H  
HETATM 3951  H14 UNK Z 999     -23.148  -5.336  52.575  1.00  0.00           H  
HETATM 3952  H15 UNK Z 999     -24.559  -5.125  56.609  1.00  0.00           H  
HETATM 3953  H16 UNK Z 999     -24.937  -4.842  54.192  1.00  0.00           H  
CONECT 3905 3910
CONECT 3905 3910
CONECT 3905 3914 3916
CONECT 3906 3909 3923 3942
CONECT 3907 3923
CONECT 3907 3923
CONECT 3908 3911
CONECT 3908 3913
CONECT 3908 3913
CONECT 3908 3915
CONECT 3908 3915
CONECT 3908 3931
CONECT 3909 3906
CONECT 3909 3912
CONECT 3909 3912
CONECT 3909 3912
CONECT 3909 3912
CONECT 3909 3919
CONECT 3909 3919
CONECT 3909 3919
CONECT 3909 3919
CONECT 3910 3905
CONECT 3910 3905
CONECT 3910 3912
CONECT 3911 3908
CONECT 3912 3909
CONECT 3912 3909
CONECT 3912 3909
CONECT 3912 3909
CONECT 3912 3910
CONECT 3912 3920
CONECT 3912 3920
CONECT 3912 3920
CONECT 3912 3920
CONECT 3913 3908
CONECT 3913 3908
CONECT 3914 3905 3923 3938 3939
CONECT 3915 3908
CONECT 3915 3908
CONECT 3916 3905
CONECT 3916 3922
CONECT 3916 3922
CONECT 3916 3922
CONECT 3916 3922
CONECT 3916 3925
CONECT 3916 3925
CONECT 3916 3925
CONECT 3916 3925
CONECT 3917 3918
CONECT 3917 3918
CONECT 3917 3918
CONECT 3917 3918
CONECT 3917 3919
CONECT 3917 3919
CONECT 3917 3919
CONECT 3917 3919
CONECT 3917 3927
CONECT 3918 3917
CONECT 3918 3917
CONECT 3918 3917
CONECT 3918 3917
CONECT 3918 3920
CONECT 3918 3920
CONECT 3918 3920
CONECT 3918 3920
CONECT 3918 3928
CONECT 3919 3909
CONECT 3919 3909
CONECT 3919 3909
CONECT 3919 3909
CONECT 3919 3917
CONECT 3919 3917
CONECT 3919 3917
CONECT 3919 3917
CONECT 3919 3940
CONECT 3920 3912
CONECT 3920 3912
CONECT 3920 3912
CONECT 3920 3912
CONECT 3920 3918
CONECT 3920 3918
CONECT 3920 3918
CONECT 3920 3918
CONECT 3920 3941
CONECT 3921 3922
CONECT 3921 3922
CONECT 3921 3922
CONECT 3921 3922
CONECT 3921 3924
CONECT 3921 3926
CONECT 3921 3926
CONECT 3921 3926
CONECT 3921 3926
CONECT 3922 3916
CONECT 3922 3916
CONECT 3922 3916
CONECT 3922 3916
CONECT 3922 3921
CONECT 3922 3921
CONECT 3922 3921
CONECT 3922 3921
CONECT 3922 3943
CONECT 3923 3906
CONECT 3923 3907
CONECT 3923 3907
CONECT 3923 3914
CONECT 3924 3921
CONECT 3924 3930
CONECT 3924 3930
CONECT 3924 3930
CONECT 3924 3930
CONECT 3924 3932
CONECT 3924 3932
CONECT 3924 3932
CONECT 3924 3932
CONECT 3925 3916
CONECT 3925 3916
CONECT 3925 3916
CONECT 3925 3916
CONECT 3925 3929
CONECT 3925 3929
CONECT 3925 3929
CONECT 3925 3929
CONECT 3925 3944
CONECT 3926 3921
CONECT 3926 3921
CONECT 3926 3921
CONECT 3926 3921
CONECT 3926 3929
CONECT 3926 3929
CONECT 3926 3929
CONECT 3926 3929
CONECT 3926 3945
CONECT 3927 3917 3935 3936 3937
CONECT 3928 3918 3946 3947 3948
CONECT 3929 3925
CONECT 3929 3925
CONECT 3929 3925
CONECT 3929 3925
CONECT 3929 3926
CONECT 3929 3926
CONECT 3929 3926
CONECT 3929 3926
CONECT 3929 3949
CONECT 3930 3924
CONECT 3930 3924
CONECT 3930 3924
CONECT 3930 3924
CONECT 3930 3931
CONECT 3930 3931
CONECT 3930 3931
CONECT 3930 3931
CONECT 3930 3950
CONECT 3931 3908
CONECT 3931 3930
CONECT 3931 3930
CONECT 3931 3930
CONECT 3931 3930
CONECT 3931 3933
CONECT 3931 3933
CONECT 3931 3933
CONECT 3931 3933
CONECT 3932 3924
CONECT 3932 3924
CONECT 3932 3924
CONECT 3932 3924
CONECT 3932 3934
CONECT 3932 3934
CONECT 3932 3934
CONECT 3932 3934
CONECT 3932 3951
CONECT 3933 3931
CONECT 3933 3931
CONECT 3933 3931
CONECT 3933 3931
CONECT 3933 3934
CONECT 3933 3934
CONECT 3933 3934
CONECT 3933 3934
CONECT 3933 3952
CONECT 3934 3932
CONECT 3934 3932
CONECT 3934 3932
CONECT 3934 3932
CONECT 3934 3933
CONECT 3934 3933
CONECT 3934 3933
CONECT 3934 3933
CONECT 3934 3953
CONECT 3935 3927
CONECT 3936 3927
CONECT 3937 3927
CONECT 3938 3914
CONECT 3939 3914
CONECT 3940 3919
CONECT 3941 3920
CONECT 3942 3906
CONECT 3943 3922
CONECT 3944 3925
CONECT 3945 3926
CONECT 3946 3928
CONECT 3947 3928
CONECT 3948 3928
CONECT 3949 3929
CONECT 3950 3930
CONECT 3951 3932
CONECT 3952 3933
CONECT 3953 3934
END
