# Supplementary material for: Selective Negative Allosteric Modulation Of Metabotropic Glutamate Receptors – A Structural Perspective of Ligands and Mutants
Source: Sci Rep. 2015 Sep 11;5:13869. doi: 10.1038/srep13869 (PMC4566082; doi:10.1038/srep13869)
Supplement: Supplementary Dataset 1 [file srep13869-s2.zip › mglu3-model_ifd-ml337.pdb]

ATOM      1  C   ACE A 564     -30.908 -12.239  71.913  1.00  0.00           C  
ATOM      2  O   ACE A 564     -31.662 -11.860  72.804  1.00  0.00           O  
ATOM      3  CH3 ACE A 564     -29.573 -12.853  72.295  1.00  0.00           C  
ATOM      4 1H   ACE A 564     -29.356 -12.687  73.351  1.00  0.00           H  
ATOM      5 2H   ACE A 564     -29.586 -13.928  72.113  1.00  0.00           H  
ATOM      6 3H   ACE A 564     -28.766 -12.412  71.710  1.00  0.00           H  
ATOM      7  N   LEU A 565     -31.188 -12.132  70.603  1.00124.40           N  
ATOM      8  CA  LEU A 565     -32.412 -11.555  70.047  1.00124.40           C  
ATOM      9  C   LEU A 565     -32.660 -12.047  68.613  1.00124.40           C  
ATOM     10  O   LEU A 565     -31.703 -12.169  67.846  1.00124.40           O  
ATOM     11  CB  LEU A 565     -32.393 -10.004  70.088  1.00124.40           C  
ATOM     12  CG  LEU A 565     -32.445  -9.332  71.478  1.00124.40           C  
ATOM     13  CD1 LEU A 565     -32.316  -7.812  71.356  1.00124.40           C  
ATOM     14  CD2 LEU A 565     -33.718  -9.697  72.269  1.00124.40           C  
ATOM     15  HA  LEU A 565     -33.218 -11.929  70.673  1.00  0.00           H  
ATOM     16  HB2 LEU A 565     -31.504  -9.656  69.561  1.00  0.00           H  
ATOM     17  HB3 LEU A 565     -33.235  -9.623  69.507  1.00  0.00           H  
ATOM     18  HG  LEU A 565     -31.566  -9.610  72.051  1.00  0.00           H  
ATOM     19 HD11 LEU A 565     -32.304  -7.336  72.337  1.00  0.00           H  
ATOM     20 HD12 LEU A 565     -31.393  -7.534  70.846  1.00  0.00           H  
ATOM     21 HD13 LEU A 565     -33.147  -7.388  70.791  1.00  0.00           H  
ATOM     22 HD21 LEU A 565     -33.705  -9.234  73.256  1.00  0.00           H  
ATOM     23 HD22 LEU A 565     -34.608  -9.338  71.752  1.00  0.00           H  
ATOM     24 HD23 LEU A 565     -33.851 -10.765  72.423  1.00  0.00           H  
ATOM     25  H2  LEU A 565     -30.508 -12.468  69.935  1.00  0.00           H  
ATOM     26  N   PRO A 566     -33.937 -12.228  68.209  1.00509.41           N  
ATOM     27  CA  PRO A 566     -34.321 -12.484  66.816  1.00509.41           C  
ATOM     28  C   PRO A 566     -34.251 -11.173  66.007  1.00509.41           C  
ATOM     29  O   PRO A 566     -33.960 -10.110  66.559  1.00509.41           O  
ATOM     30  CB  PRO A 566     -35.767 -12.995  66.925  1.00509.41           C  
ATOM     31  CG  PRO A 566     -36.329 -12.255  68.128  1.00509.41           C  
ATOM     32  CD  PRO A 566     -35.127 -12.119  69.062  1.00509.41           C  
ATOM     33  HA  PRO A 566     -33.679 -13.235  66.351  1.00  0.00           H  
ATOM     34  HB2 PRO A 566     -36.363 -12.839  66.024  1.00  0.00           H  
ATOM     35  HB3 PRO A 566     -35.759 -14.067  67.126  1.00  0.00           H  
ATOM     36  HG2 PRO A 566     -36.671 -11.265  67.820  1.00  0.00           H  
ATOM     37  HG3 PRO A 566     -37.172 -12.769  68.591  1.00  0.00           H  
ATOM     38  HD2 PRO A 566     -35.167 -11.173  69.604  1.00  0.00           H  
ATOM     39  HD3 PRO A 566     -35.124 -12.934  69.787  1.00  0.00           H  
ATOM     40  N   GLU A 567     -34.546 -11.243  64.700  1.00315.01           N  
ATOM     41  CA  GLU A 567     -34.733 -10.079  63.825  1.00315.01           C  
ATOM     42  C   GLU A 567     -36.115  -9.465  64.084  1.00315.01           C  
ATOM     43  O   GLU A 567     -36.971 -10.127  64.670  1.00315.01           O  
ATOM     44  CB  GLU A 567     -34.669 -10.464  62.323  1.00315.01           C  
ATOM     45  CG  GLU A 567     -33.746 -11.635  61.937  1.00315.01           C  
ATOM     46  CD  GLU A 567     -34.438 -13.000  62.021  1.00315.01           C  
ATOM     47  OE1 GLU A 567     -35.476 -13.097  62.714  1.00315.01           O  
ATOM     48  OE2 GLU A 567     -33.909 -13.934  61.384  1.00315.01           O1-
ATOM     49  H   GLU A 567     -34.797 -12.140  64.302  1.00  0.00           H  
ATOM     50  HA  GLU A 567     -33.956  -9.343  64.041  1.00  0.00           H  
ATOM     51  HB2 GLU A 567     -35.666 -10.660  61.922  1.00  0.00           H  
ATOM     52  HB3 GLU A 567     -34.331  -9.594  61.770  1.00  0.00           H  
ATOM     53  HG2 GLU A 567     -33.423 -11.502  60.903  1.00  0.00           H  
ATOM     54  HG3 GLU A 567     -32.839 -11.640  62.542  1.00  0.00           H  
ATOM     55  N   ASP A 568     -36.338  -8.213  63.648  1.00242.08           N  
ATOM     56  CA  ASP A 568     -37.548  -7.446  63.964  1.00242.08           C  
ATOM     57  C   ASP A 568     -38.148  -6.694  62.768  1.00242.08           C  
ATOM     58  O   ASP A 568     -38.046  -5.469  62.760  1.00242.08           O  
ATOM     59  CB  ASP A 568     -37.329  -6.473  65.149  1.00242.08           C  
ATOM     60  CG  ASP A 568     -36.804  -7.066  66.451  1.00242.08           C  
ATOM     61  OD1 ASP A 568     -37.201  -8.200  66.791  1.00242.08           O  
ATOM     62  OD2 ASP A 568     -36.033  -6.337  67.110  1.00242.08           O1-
ATOM     63  H   ASP A 568     -35.600  -7.730  63.157  1.00  0.00           H  
ATOM     64  HA  ASP A 568     -38.301  -8.134  64.301  1.00  0.00           H  
ATOM     65  HB2 ASP A 568     -36.626  -5.693  64.852  1.00  0.00           H  
ATOM     66  HB3 ASP A 568     -38.263  -5.965  65.391  1.00  0.00           H  
ATOM     67  N   TYR A 569     -38.776  -7.341  61.762  1.00566.55           N  
ATOM     68  CA  TYR A 569     -39.200  -6.608  60.553  1.00566.55           C  
ATOM     69  C   TYR A 569     -40.551  -6.932  59.907  1.00566.55           C  
ATOM     70  O   TYR A 569     -40.634  -6.749  58.694  1.00566.55           O  
ATOM     71  CB  TYR A 569     -38.083  -6.581  59.480  1.00566.55           C  
ATOM     72  CG  TYR A 569     -36.703  -6.200  59.943  1.00566.55           C  
ATOM     73  CD1 TYR A 569     -35.845  -7.187  60.454  1.00566.55           C  
ATOM     74  CD2 TYR A 569     -36.264  -4.872  59.857  1.00566.55           C  
ATOM     75  CE1 TYR A 569     -34.572  -6.826  60.922  1.00566.55           C  
ATOM     76  CE2 TYR A 569     -35.009  -4.498  60.362  1.00566.55           C  
ATOM     77  CZ  TYR A 569     -34.159  -5.483  60.889  1.00566.55           C  
ATOM     78  OH  TYR A 569     -32.920  -5.147  61.343  1.00566.55           O  
ATOM     79  H   TYR A 569     -38.843  -8.349  61.774  1.00  0.00           H  
ATOM     80  HA  TYR A 569     -39.387  -5.575  60.834  1.00  0.00           H  
ATOM     81  HB2 TYR A 569     -38.011  -7.565  59.012  1.00  0.00           H  
ATOM     82  HB3 TYR A 569     -38.344  -5.889  58.677  1.00  0.00           H  
ATOM     83  HD1 TYR A 569     -36.164  -8.218  60.503  1.00  0.00           H  
ATOM     84  HD2 TYR A 569     -36.872  -4.158  59.346  1.00  0.00           H  
ATOM     85  HE1 TYR A 569     -33.900  -7.572  61.315  1.00  0.00           H  
ATOM     86  HE2 TYR A 569     -34.688  -3.469  60.303  1.00  0.00           H  
ATOM     87  HH  TYR A 569     -32.443  -5.881  61.698  1.00  0.00           H  
ATOM     88  N   ILE A 570     -41.617  -7.382  60.594  1.00598.26           N  
ATOM     89  CA  ILE A 570     -42.894  -7.583  59.876  1.00598.26           C  
ATOM     90  C   ILE A 570     -44.162  -7.482  60.722  1.00598.26           C  
ATOM     91  O   ILE A 570     -45.062  -6.711  60.402  1.00598.26           O  
ATOM     92  CB  ILE A 570     -42.858  -8.836  58.964  1.00598.26           C  
ATOM     93  CG1 ILE A 570     -44.002  -8.832  57.930  1.00598.26           C  
ATOM     94  CG2 ILE A 570     -42.843 -10.143  59.776  1.00598.26           C  
ATOM     95  CD1 ILE A 570     -43.934  -7.662  56.943  1.00598.26           C  
ATOM     96  H   ILE A 570     -41.565  -7.537  61.590  1.00  0.00           H  
ATOM     97  HA  ILE A 570     -42.983  -6.705  59.240  1.00  0.00           H  
ATOM     98  HB  ILE A 570     -41.936  -8.836  58.383  1.00  0.00           H  
ATOM     99 HG12 ILE A 570     -43.960  -9.758  57.355  1.00  0.00           H  
ATOM    100 HG13 ILE A 570     -44.974  -8.837  58.424  1.00  0.00           H  
ATOM    101 HG21 ILE A 570     -42.629 -10.992  59.127  1.00  0.00           H  
ATOM    102 HG22 ILE A 570     -42.074 -10.130  60.549  1.00  0.00           H  
ATOM    103 HG23 ILE A 570     -43.802 -10.346  60.252  1.00  0.00           H  
ATOM    104 HD11 ILE A 570     -44.759  -7.724  56.236  1.00  0.00           H  
ATOM    105 HD12 ILE A 570     -44.034  -6.697  57.425  1.00  0.00           H  
ATOM    106 HD13 ILE A 570     -42.993  -7.665  56.402  1.00  0.00           H  
ATOM    107  N   ARG A 571     -44.215  -8.231  61.829  1.00402.95           N  
ATOM    108  CA  ARG A 571     -45.163  -8.036  62.932  1.00402.95           C  
ATOM    109  C   ARG A 571     -44.816  -6.713  63.607  1.00402.95           C  
ATOM    110  O   ARG A 571     -45.659  -5.851  63.841  1.00402.95           O  
ATOM    111  CB  ARG A 571     -44.930  -9.163  63.970  1.00402.95           C  
ATOM    112  CG  ARG A 571     -46.025 -10.224  64.043  1.00402.95           C  
ATOM    113  CD  ARG A 571     -46.199 -11.058  62.765  1.00402.95           C  
ATOM    114  NE  ARG A 571     -47.057 -10.375  61.789  1.00402.95           N  
ATOM    115  CZ  ARG A 571     -48.361 -10.092  61.958  1.00402.95           C  
ATOM    116  NH1 ARG A 571     -49.022 -10.434  63.075  1.00402.95           N1+
ATOM    117  NH2 ARG A 571     -49.019  -9.450  60.986  1.00402.95           N1+
ATOM    118  H   ARG A 571     -43.461  -8.884  61.986  1.00  0.00           H  
ATOM    119  HA  ARG A 571     -46.195  -7.997  62.580  1.00  0.00           H  
ATOM    120  HB2 ARG A 571     -43.969  -9.653  63.802  1.00  0.00           H  
ATOM    121  HB3 ARG A 571     -44.848  -8.757  64.981  1.00  0.00           H  
ATOM    122  HG2 ARG A 571     -45.788 -10.905  64.862  1.00  0.00           H  
ATOM    123  HG3 ARG A 571     -46.950  -9.734  64.340  1.00  0.00           H  
ATOM    124  HD2 ARG A 571     -45.232 -11.284  62.312  1.00  0.00           H  
ATOM    125  HD3 ARG A 571     -46.662 -12.015  63.005  1.00  0.00           H  
ATOM    126  HE  ARG A 571     -46.602 -10.064  60.942  1.00  0.00           H  
ATOM    127 HH11 ARG A 571     -48.541 -10.928  63.813  1.00  0.00           H  
ATOM    128 HH12 ARG A 571     -49.998 -10.202  63.188  1.00  0.00           H  
ATOM    129 HH21 ARG A 571     -48.537  -9.159  60.147  1.00  0.00           H  
ATOM    130 HH22 ARG A 571     -50.000  -9.230  61.088  1.00  0.00           H  
ATOM    131  N   TRP A 572     -43.504  -6.583  63.817  1.00468.48           N  
ATOM    132  CA  TRP A 572     -42.713  -5.422  64.157  1.00468.48           C  
ATOM    133  C   TRP A 572     -42.939  -4.286  63.153  1.00468.48           C  
ATOM    134  O   TRP A 572     -42.922  -3.114  63.516  1.00468.48           O  
ATOM    135  CB  TRP A 572     -41.270  -5.959  64.202  1.00468.48           C  
ATOM    136  CG  TRP A 572     -41.134  -7.117  65.158  1.00468.48           C  
ATOM    137  CD1 TRP A 572     -41.455  -7.036  66.468  1.00468.48           C  
ATOM    138  CD2 TRP A 572     -40.752  -8.516  64.934  1.00468.48           C  
ATOM    139  CE2 TRP A 572     -40.776  -9.189  66.194  1.00468.48           C  
ATOM    140  CE3 TRP A 572     -40.384  -9.298  63.813  1.00468.48           C  
ATOM    141  NE1 TRP A 572     -41.267  -8.255  67.076  1.00468.48           N  
ATOM    142  CZ2 TRP A 572     -40.368 -10.523  66.349  1.00468.48           C  
ATOM    143  CZ3 TRP A 572     -39.925 -10.622  63.960  1.00468.48           C  
ATOM    144  CH2 TRP A 572     -39.910 -11.233  65.227  1.00468.48           C  
ATOM    145  H   TRP A 572     -42.959  -7.407  63.613  1.00  0.00           H  
ATOM    146  HA  TRP A 572     -43.019  -5.068  65.143  1.00  0.00           H  
ATOM    147  HB2 TRP A 572     -40.960  -6.282  63.210  1.00  0.00           H  
ATOM    148  HB3 TRP A 572     -40.580  -5.170  64.504  1.00  0.00           H  
ATOM    149  HD1 TRP A 572     -41.802  -6.138  66.957  1.00  0.00           H  
ATOM    150  HE1 TRP A 572     -41.416  -8.399  68.064  1.00  0.00           H  
ATOM    151  HE3 TRP A 572     -40.425  -8.867  62.829  1.00  0.00           H  
ATOM    152  HZ2 TRP A 572     -40.386 -10.992  67.322  1.00  0.00           H  
ATOM    153  HZ3 TRP A 572     -39.599 -11.178  63.093  1.00  0.00           H  
ATOM    154  HH2 TRP A 572     -39.566 -12.251  65.333  1.00  0.00           H  
ATOM    155  N   GLU A 573     -43.212  -4.679  61.903  1.00328.08           N  
ATOM    156  CA  GLU A 573     -43.745  -3.927  60.785  1.00328.08           C  
ATOM    157  C   GLU A 573     -42.770  -2.899  60.259  1.00328.08           C  
ATOM    158  O   GLU A 573     -43.166  -1.824  59.811  1.00328.08           O  
ATOM    159  CB  GLU A 573     -45.203  -3.442  60.974  1.00328.08           C  
ATOM    160  CG  GLU A 573     -45.947  -3.078  59.662  1.00328.08           C  
ATOM    161  CD  GLU A 573     -46.042  -4.248  58.677  1.00328.08           C  
ATOM    162  OE1 GLU A 573     -45.022  -4.530  58.011  1.00328.08           O  
ATOM    163  OE2 GLU A 573     -47.135  -4.850  58.611  1.00328.08           O1-
ATOM    164  H   GLU A 573     -43.192  -5.677  61.754  1.00  0.00           H  
ATOM    165  HA  GLU A 573     -43.721  -4.674  60.004  1.00  0.00           H  
ATOM    166  HB2 GLU A 573     -45.772  -4.225  61.477  1.00  0.00           H  
ATOM    167  HB3 GLU A 573     -45.220  -2.588  61.652  1.00  0.00           H  
ATOM    168  HG2 GLU A 573     -46.959  -2.758  59.912  1.00  0.00           H  
ATOM    169  HG3 GLU A 573     -45.496  -2.228  59.153  1.00  0.00           H  
ATOM    170  N   ASP A 574     -41.477  -3.248  60.292  1.00193.91           N  
ATOM    171  CA  ASP A 574     -40.502  -2.494  59.544  1.00193.91           C  
ATOM    172  C   ASP A 574     -40.611  -2.969  58.094  1.00193.91           C  
ATOM    173  O   ASP A 574     -40.445  -4.147  57.782  1.00193.91           O  
ATOM    174  CB  ASP A 574     -39.087  -2.697  60.093  1.00193.91           C  
ATOM    175  CG  ASP A 574     -38.070  -1.738  59.452  1.00193.91           C  
ATOM    176  OD1 ASP A 574     -38.481  -0.874  58.646  1.00193.91           O  
ATOM    177  OD2 ASP A 574     -36.878  -1.865  59.794  1.00193.91           O1-
ATOM    178  H   ASP A 574     -41.207  -4.137  60.683  1.00  0.00           H  
ATOM    179  HA  ASP A 574     -40.741  -1.430  59.622  1.00  0.00           H  
ATOM    180  HB2 ASP A 574     -39.077  -2.527  61.170  1.00  0.00           H  
ATOM    181  HB3 ASP A 574     -38.785  -3.725  59.940  1.00  0.00           H  
ATOM    182  N   ALA A 575     -40.924  -2.002  57.231  1.00120.63           N  
ATOM    183  CA  ALA A 575     -41.210  -2.196  55.827  1.00120.63           C  
ATOM    184  C   ALA A 575     -39.961  -2.477  54.997  1.00120.63           C  
ATOM    185  O   ALA A 575     -40.117  -3.000  53.894  1.00120.63           O  
ATOM    186  CB  ALA A 575     -41.823  -0.896  55.288  1.00120.63           C  
ATOM    187  H   ALA A 575     -41.018  -1.065  57.595  1.00  0.00           H  
ATOM    188  HA  ALA A 575     -41.926  -3.011  55.711  1.00  0.00           H  
ATOM    189  HB1 ALA A 575     -42.092  -0.988  54.235  1.00  0.00           H  
ATOM    190  HB2 ALA A 575     -42.735  -0.645  55.831  1.00  0.00           H  
ATOM    191  HB3 ALA A 575     -41.140  -0.052  55.385  1.00  0.00           H  
ATOM    192  N   TRP A 576     -38.747  -2.105  55.459  1.00177.42           N  
ATOM    193  CA  TRP A 576     -37.574  -2.180  54.596  1.00177.42           C  
ATOM    194  C   TRP A 576     -37.301  -3.615  54.155  1.00177.42           C  
ATOM    195  O   TRP A 576     -37.239  -3.785  52.954  1.00177.42           O  
ATOM    196  CB  TRP A 576     -36.325  -1.452  55.144  1.00177.42           C  
ATOM    197  CG  TRP A 576     -35.272  -2.236  55.868  1.00177.42           C  
ATOM    198  CD1 TRP A 576     -34.965  -2.105  57.175  1.00177.42           C  
ATOM    199  CD2 TRP A 576     -34.359  -3.250  55.342  1.00177.42           C  
ATOM    200  CE2 TRP A 576     -33.569  -3.740  56.423  1.00177.42           C  
ATOM    201  CE3 TRP A 576     -34.112  -3.805  54.063  1.00177.42           C  
ATOM    202  NE1 TRP A 576     -33.965  -2.992  57.507  1.00177.42           N  
ATOM    203  CZ2 TRP A 576     -32.613  -4.754  56.255  1.00177.42           C  
ATOM    204  CZ3 TRP A 576     -33.141  -4.807  53.886  1.00177.42           C  
ATOM    205  CH2 TRP A 576     -32.403  -5.292  54.976  1.00177.42           C  
ATOM    206  H   TRP A 576     -38.661  -1.682  56.375  1.00  0.00           H  
ATOM    207  HA  TRP A 576     -37.854  -1.615  53.702  1.00  0.00           H  
ATOM    208  HB2 TRP A 576     -35.811  -0.983  54.304  1.00  0.00           H  
ATOM    209  HB3 TRP A 576     -36.641  -0.623  55.778  1.00  0.00           H  
ATOM    210  HD1 TRP A 576     -35.446  -1.409  57.843  1.00  0.00           H  
ATOM    211  HE1 TRP A 576     -33.605  -3.074  58.448  1.00  0.00           H  
ATOM    212  HE3 TRP A 576     -34.643  -3.432  53.201  1.00  0.00           H  
ATOM    213  HZ2 TRP A 576     -32.040  -5.107  57.100  1.00  0.00           H  
ATOM    214  HZ3 TRP A 576     -32.889  -5.169  52.904  1.00  0.00           H  
ATOM    215  HH2 TRP A 576     -31.652  -6.055  54.825  1.00  0.00           H  
ATOM    216  N   ALA A 577     -37.197  -4.599  55.074  1.00220.87           N  
ATOM    217  CA  ALA A 577     -36.750  -5.973  54.816  1.00220.87           C  
ATOM    218  C   ALA A 577     -37.799  -6.866  54.148  1.00220.87           C  
ATOM    219  O   ALA A 577     -37.404  -7.839  53.513  1.00220.87           O  
ATOM    220  CB  ALA A 577     -36.370  -6.641  56.144  1.00220.87           C  
ATOM    221  H   ALA A 577     -37.318  -4.339  56.042  1.00  0.00           H  
ATOM    222  HA  ALA A 577     -35.869  -5.944  54.176  1.00  0.00           H  
ATOM    223  HB1 ALA A 577     -35.957  -7.638  55.996  1.00  0.00           H  
ATOM    224  HB2 ALA A 577     -35.618  -6.057  56.674  1.00  0.00           H  
ATOM    225  HB3 ALA A 577     -37.235  -6.738  56.799  1.00  0.00           H  
ATOM    226  N   ILE A 578     -39.099  -6.524  54.178  1.00250.81           N  
ATOM    227  CA  ILE A 578     -40.088  -7.209  53.339  1.00250.81           C  
ATOM    228  C   ILE A 578     -39.891  -6.840  51.859  1.00250.81           C  
ATOM    229  O   ILE A 578     -39.971  -7.718  51.008  1.00250.81           O  
ATOM    230  CB  ILE A 578     -41.539  -6.918  53.794  1.00250.81           C  
ATOM    231  CG1 ILE A 578     -42.563  -7.708  52.951  1.00250.81           C  
ATOM    232  CG2 ILE A 578     -41.900  -5.425  53.831  1.00250.81           C  
ATOM    233  CD1 ILE A 578     -43.948  -7.859  53.582  1.00250.81           C  
ATOM    234  H   ILE A 578     -39.387  -5.704  54.693  1.00  0.00           H  
ATOM    235  HA  ILE A 578     -39.928  -8.285  53.437  1.00  0.00           H  
ATOM    236  HB  ILE A 578     -41.602  -7.292  54.813  1.00  0.00           H  
ATOM    237 HG12 ILE A 578     -42.680  -7.227  51.979  1.00  0.00           H  
ATOM    238 HG13 ILE A 578     -42.180  -8.709  52.744  1.00  0.00           H  
ATOM    239 HG21 ILE A 578     -42.935  -5.261  54.126  1.00  0.00           H  
ATOM    240 HG22 ILE A 578     -41.304  -4.955  54.606  1.00  0.00           H  
ATOM    241 HG23 ILE A 578     -41.754  -4.913  52.882  1.00  0.00           H  
ATOM    242 HD11 ILE A 578     -44.654  -8.249  52.849  1.00  0.00           H  
ATOM    243 HD12 ILE A 578     -43.910  -8.587  54.390  1.00  0.00           H  
ATOM    244 HD13 ILE A 578     -44.356  -6.923  53.959  1.00  0.00           H  
ATOM    245  N   GLY A 579     -39.579  -5.567  51.565  1.00 80.29           N  
ATOM    246  CA  GLY A 579     -39.298  -5.025  50.239  1.00 80.29           C  
ATOM    247  C   GLY A 579     -38.260  -5.795  49.399  1.00 80.29           C  
ATOM    248  O   GLY A 579     -38.614  -6.235  48.310  1.00 80.29           O  
ATOM    249  H   GLY A 579     -39.512  -4.917  52.337  1.00  0.00           H  
ATOM    250  HA2 GLY A 579     -40.237  -4.960  49.687  1.00  0.00           H  
ATOM    251  HA3 GLY A 579     -38.944  -4.002  50.364  1.00  0.00           H  
ATOM    252  N   PRO A 580     -37.016  -6.040  49.873  1.00157.28           N  
ATOM    253  CA  PRO A 580     -35.971  -6.750  49.159  1.00157.28           C  
ATOM    254  C   PRO A 580     -36.269  -8.240  49.064  1.00157.28           C  
ATOM    255  O   PRO A 580     -35.799  -8.867  48.128  1.00157.28           O  
ATOM    256  CB  PRO A 580     -34.674  -6.540  49.934  1.00157.28           C  
ATOM    257  CG  PRO A 580     -35.178  -6.446  51.340  1.00157.28           C  
ATOM    258  CD  PRO A 580     -36.481  -5.695  51.156  1.00157.28           C  
ATOM    259  HA  PRO A 580     -35.812  -6.261  48.213  1.00  0.00           H  
ATOM    260  HB2 PRO A 580     -33.939  -7.336  49.802  1.00  0.00           H  
ATOM    261  HB3 PRO A 580     -34.204  -5.601  49.640  1.00  0.00           H  
ATOM    262  HG2 PRO A 580     -35.356  -7.439  51.752  1.00  0.00           H  
ATOM    263  HG3 PRO A 580     -34.506  -5.931  52.001  1.00  0.00           H  
ATOM    264  HD2 PRO A 580     -37.172  -5.899  51.941  1.00  0.00           H  
ATOM    265  HD3 PRO A 580     -36.245  -4.636  51.075  1.00  0.00           H  
ATOM    266  N   VAL A 581     -37.046  -8.810  50.000  1.00 75.02           N  
ATOM    267  CA  VAL A 581     -37.453 -10.206  49.927  1.00 75.02           C  
ATOM    268  C   VAL A 581     -38.437 -10.360  48.772  1.00 75.02           C  
ATOM    269  O   VAL A 581     -38.210 -11.216  47.923  1.00 75.02           O  
ATOM    270  CB  VAL A 581     -38.087 -10.689  51.249  1.00 75.02           C  
ATOM    271  CG1 VAL A 581     -38.634 -12.127  51.137  1.00 75.02           C  
ATOM    272  CG2 VAL A 581     -37.073 -10.633  52.396  1.00 75.02           C  
ATOM    273  H   VAL A 581     -37.400  -8.250  50.763  1.00  0.00           H  
ATOM    274  HA  VAL A 581     -36.574 -10.822  49.721  1.00  0.00           H  
ATOM    275  HB  VAL A 581     -38.916 -10.031  51.511  1.00  0.00           H  
ATOM    276 HG11 VAL A 581     -38.961 -12.494  52.110  1.00  0.00           H  
ATOM    277 HG12 VAL A 581     -39.498 -12.193  50.475  1.00  0.00           H  
ATOM    278 HG13 VAL A 581     -37.873 -12.815  50.765  1.00  0.00           H  
ATOM    279 HG21 VAL A 581     -37.565 -10.683  53.368  1.00  0.00           H  
ATOM    280 HG22 VAL A 581     -36.369 -11.464  52.337  1.00  0.00           H  
ATOM    281 HG23 VAL A 581     -36.474  -9.730  52.360  1.00  0.00           H  
ATOM    282  N   THR A 582     -39.482  -9.514  48.715  1.00 90.20           N  
ATOM    283  CA  THR A 582     -40.465  -9.514  47.637  1.00 90.20           C  
ATOM    284  C   THR A 582     -39.811  -9.220  46.286  1.00 90.20           C  
ATOM    285  O   THR A 582     -40.027  -9.994  45.363  1.00 90.20           O  
ATOM    286  CB  THR A 582     -41.637  -8.546  47.909  1.00 90.20           C  
ATOM    287  CG2 THR A 582     -42.428  -8.881  49.180  1.00 90.20           C  
ATOM    288  OG1 THR A 582     -41.241  -7.190  47.910  1.00 90.20           O  
ATOM    289  H   THR A 582     -39.596  -8.835  49.456  1.00  0.00           H  
ATOM    290  HA  THR A 582     -40.880 -10.524  47.587  1.00  0.00           H  
ATOM    291  HB  THR A 582     -42.336  -8.636  47.077  1.00  0.00           H  
ATOM    292  HG1 THR A 582     -40.616  -7.054  48.607  1.00  0.00           H  
ATOM    293 HG21 THR A 582     -43.225  -8.156  49.349  1.00  0.00           H  
ATOM    294 HG22 THR A 582     -42.897  -9.860  49.085  1.00  0.00           H  
ATOM    295 HG23 THR A 582     -41.816  -8.918  50.074  1.00  0.00           H  
ATOM    296  N   ILE A 583     -38.969  -8.173  46.175  1.00114.48           N  
ATOM    297  CA  ILE A 583     -38.296  -7.833  44.920  1.00114.48           C  
ATOM    298  C   ILE A 583     -37.323  -8.935  44.502  1.00114.48           C  
ATOM    299  O   ILE A 583     -37.213  -9.198  43.310  1.00114.48           O  
ATOM    300  CB  ILE A 583     -37.559  -6.466  44.989  1.00114.48           C  
ATOM    301  CG1 ILE A 583     -37.231  -5.890  43.599  1.00114.48           C  
ATOM    302  CG2 ILE A 583     -36.237  -6.527  45.750  1.00114.48           C  
ATOM    303  CD1 ILE A 583     -38.460  -5.560  42.752  1.00114.48           C  
ATOM    304  H   ILE A 583     -38.823  -7.567  46.973  1.00  0.00           H  
ATOM    305  HA  ILE A 583     -39.085  -7.780  44.170  1.00  0.00           H  
ATOM    306  HB  ILE A 583     -38.213  -5.761  45.504  1.00  0.00           H  
ATOM    307 HG12 ILE A 583     -36.664  -4.967  43.728  1.00  0.00           H  
ATOM    308 HG13 ILE A 583     -36.577  -6.560  43.039  1.00  0.00           H  
ATOM    309 HG21 ILE A 583     -35.943  -5.545  46.121  1.00  0.00           H  
ATOM    310 HG22 ILE A 583     -36.377  -7.209  46.562  1.00  0.00           H  
ATOM    311 HG23 ILE A 583     -35.416  -6.915  45.146  1.00  0.00           H  
ATOM    312 HD11 ILE A 583     -38.168  -5.016  41.853  1.00  0.00           H  
ATOM    313 HD12 ILE A 583     -38.984  -6.456  42.421  1.00  0.00           H  
ATOM    314 HD13 ILE A 583     -39.165  -4.935  43.301  1.00  0.00           H  
ATOM    315  N   ALA A 584     -36.647  -9.588  45.466  1.00 29.31           N  
ATOM    316  CA  ALA A 584     -35.743 -10.683  45.184  1.00 29.31           C  
ATOM    317  C   ALA A 584     -36.519 -11.876  44.656  1.00 29.31           C  
ATOM    318  O   ALA A 584     -36.114 -12.398  43.626  1.00 29.31           O  
ATOM    319  CB  ALA A 584     -34.916 -11.084  46.400  1.00 29.31           C  
ATOM    320  H   ALA A 584     -36.768  -9.313  46.433  1.00  0.00           H  
ATOM    321  HA  ALA A 584     -35.065 -10.356  44.405  1.00  0.00           H  
ATOM    322  HB1 ALA A 584     -34.227 -11.873  46.113  1.00  0.00           H  
ATOM    323  HB2 ALA A 584     -34.292 -10.255  46.732  1.00  0.00           H  
ATOM    324  HB3 ALA A 584     -35.526 -11.427  47.236  1.00  0.00           H  
ATOM    325  N   CYS A 585     -37.664 -12.228  45.273  1.00 22.13           N  
ATOM    326  CA  CYS A 585     -38.581 -13.276  44.821  1.00 22.13           C  
ATOM    327  C   CYS A 585     -39.067 -13.036  43.389  1.00 22.13           C  
ATOM    328  O   CYS A 585     -38.991 -13.947  42.569  1.00 22.13           O  
ATOM    329  CB  CYS A 585     -39.804 -13.401  45.753  1.00 22.13           C  
ATOM    330  SG  CYS A 585     -39.346 -14.051  47.379  1.00 22.13           S  
ATOM    331  H   CYS A 585     -37.925 -11.717  46.108  1.00  0.00           H  
ATOM    332  HA  CYS A 585     -38.040 -14.223  44.831  1.00  0.00           H  
ATOM    333  HB2 CYS A 585     -40.313 -12.449  45.886  1.00  0.00           H  
ATOM    334  HB3 CYS A 585     -40.536 -14.089  45.326  1.00  0.00           H  
ATOM    335  HG  CYS A 585     -38.593 -13.004  47.736  1.00  0.00           H  
ATOM    336  N   LEU A 586     -39.495 -11.799  43.073  1.00 83.14           N  
ATOM    337  CA  LEU A 586     -39.890 -11.390  41.725  1.00 83.14           C  
ATOM    338  C   LEU A 586     -38.709 -11.460  40.757  1.00 83.14           C  
ATOM    339  O   LEU A 586     -38.875 -11.900  39.625  1.00 83.14           O  
ATOM    340  CB  LEU A 586     -40.425  -9.943  41.718  1.00 83.14           C  
ATOM    341  CG  LEU A 586     -41.708  -9.691  42.530  1.00 83.14           C  
ATOM    342  CD1 LEU A 586     -42.119  -8.216  42.422  1.00 83.14           C  
ATOM    343  CD2 LEU A 586     -42.861 -10.628  42.147  1.00 83.14           C  
ATOM    344  H   LEU A 586     -39.526 -11.098  43.803  1.00  0.00           H  
ATOM    345  HA  LEU A 586     -40.656 -12.076  41.359  1.00  0.00           H  
ATOM    346  HB2 LEU A 586     -39.649  -9.267  42.078  1.00  0.00           H  
ATOM    347  HB3 LEU A 586     -40.618  -9.645  40.685  1.00  0.00           H  
ATOM    348  HG  LEU A 586     -41.517  -9.886  43.575  1.00  0.00           H  
ATOM    349 HD11 LEU A 586     -42.994  -8.006  43.036  1.00  0.00           H  
ATOM    350 HD12 LEU A 586     -41.318  -7.559  42.762  1.00  0.00           H  
ATOM    351 HD13 LEU A 586     -42.360  -7.943  41.394  1.00  0.00           H  
ATOM    352 HD21 LEU A 586     -43.770 -10.369  42.690  1.00  0.00           H  
ATOM    353 HD22 LEU A 586     -43.083 -10.568  41.081  1.00  0.00           H  
ATOM    354 HD23 LEU A 586     -42.635 -11.667  42.387  1.00  0.00           H  
ATOM    355  N   GLY A 587     -37.518 -11.069  41.227  1.00 16.78           N  
ATOM    356  CA  GLY A 587     -36.262 -11.113  40.506  1.00 16.78           C  
ATOM    357  C   GLY A 587     -35.852 -12.531  40.128  1.00 16.78           C  
ATOM    358  O   GLY A 587     -35.448 -12.744  38.991  1.00 16.78           O  
ATOM    359  H   GLY A 587     -37.481 -10.701  42.170  1.00  0.00           H  
ATOM    360  HA2 GLY A 587     -36.314 -10.478  39.620  1.00  0.00           H  
ATOM    361  HA3 GLY A 587     -35.501 -10.698  41.159  1.00  0.00           H  
ATOM    362  N   PHE A 588     -36.027 -13.507  41.036  1.00 84.73           N  
ATOM    363  CA  PHE A 588     -35.793 -14.924  40.777  1.00 84.73           C  
ATOM    364  C   PHE A 588     -36.746 -15.469  39.737  1.00 84.73           C  
ATOM    365  O   PHE A 588     -36.296 -16.158  38.829  1.00 84.73           O  
ATOM    366  CB  PHE A 588     -36.008 -15.768  42.036  1.00 84.73           C  
ATOM    367  CG  PHE A 588     -34.813 -15.750  42.927  1.00 84.73           C  
ATOM    368  CD1 PHE A 588     -33.667 -16.471  42.546  1.00 84.73           C  
ATOM    369  CD2 PHE A 588     -34.841 -15.020  44.121  1.00 84.73           C  
ATOM    370  CE1 PHE A 588     -32.561 -16.511  43.397  1.00 84.73           C  
ATOM    371  CE2 PHE A 588     -33.699 -14.991  44.920  1.00 84.73           C  
ATOM    372  CZ  PHE A 588     -32.608 -15.798  44.592  1.00 84.73           C  
ATOM    373  H   PHE A 588     -36.347 -13.245  41.961  1.00  0.00           H  
ATOM    374  HA  PHE A 588     -34.775 -15.053  40.402  1.00  0.00           H  
ATOM    375  HB2 PHE A 588     -36.889 -15.437  42.586  1.00  0.00           H  
ATOM    376  HB3 PHE A 588     -36.192 -16.816  41.789  1.00  0.00           H  
ATOM    377  HD1 PHE A 588     -33.652 -17.028  41.620  1.00  0.00           H  
ATOM    378  HD2 PHE A 588     -35.735 -14.526  44.451  1.00  0.00           H  
ATOM    379  HE1 PHE A 588     -31.697 -17.110  43.150  1.00  0.00           H  
ATOM    380  HE2 PHE A 588     -33.650 -14.411  45.806  1.00  0.00           H  
ATOM    381  HZ  PHE A 588     -31.801 -15.954  45.258  1.00  0.00           H  
ATOM    382  N   MET A 589     -38.043 -15.148  39.864  1.00 50.85           N  
ATOM    383  CA  MET A 589     -39.080 -15.573  38.935  1.00 50.85           C  
ATOM    384  C   MET A 589     -38.833 -14.998  37.544  1.00 50.85           C  
ATOM    385  O   MET A 589     -38.937 -15.737  36.571  1.00 50.85           O  
ATOM    386  CB  MET A 589     -40.457 -15.108  39.427  1.00 50.85           C  
ATOM    387  CG  MET A 589     -40.960 -15.887  40.640  1.00 50.85           C  
ATOM    388  SD  MET A 589     -42.559 -15.290  41.235  1.00 50.85           S  
ATOM    389  CE  MET A 589     -42.658 -16.266  42.754  1.00 50.85           C  
ATOM    390  H   MET A 589     -38.324 -14.574  40.648  1.00  0.00           H  
ATOM    391  HA  MET A 589     -39.069 -16.663  38.866  1.00  0.00           H  
ATOM    392  HB2 MET A 589     -40.434 -14.044  39.666  1.00  0.00           H  
ATOM    393  HB3 MET A 589     -41.194 -15.220  38.630  1.00  0.00           H  
ATOM    394  HG2 MET A 589     -41.061 -16.943  40.389  1.00  0.00           H  
ATOM    395  HG3 MET A 589     -40.241 -15.832  41.455  1.00  0.00           H  
ATOM    396  HE1 MET A 589     -43.589 -16.052  43.277  1.00  0.00           H  
ATOM    397  HE2 MET A 589     -42.625 -17.331  42.525  1.00  0.00           H  
ATOM    398  HE3 MET A 589     -41.826 -16.025  43.416  1.00  0.00           H  
ATOM    399  N   CYS A 590     -38.458 -13.710  37.457  1.00 56.94           N  
ATOM    400  CA  CYS A 590     -38.123 -13.040  36.208  1.00 56.94           C  
ATOM    401  C   CYS A 590     -36.863 -13.652  35.594  1.00 56.94           C  
ATOM    402  O   CYS A 590     -36.885 -13.955  34.408  1.00 56.94           O  
ATOM    403  CB  CYS A 590     -37.929 -11.529  36.437  1.00 56.94           C  
ATOM    404  SG  CYS A 590     -37.740 -10.668  34.842  1.00 56.94           S  
ATOM    405  H   CYS A 590     -38.410 -13.163  38.308  1.00  0.00           H  
ATOM    406  HA  CYS A 590     -38.957 -13.185  35.519  1.00  0.00           H  
ATOM    407  HB2 CYS A 590     -38.799 -11.110  36.943  1.00  0.00           H  
ATOM    408  HB3 CYS A 590     -37.065 -11.325  37.071  1.00  0.00           H  
ATOM    409  HG  CYS A 590     -38.911 -11.057  34.330  1.00  0.00           H  
ATOM    410  N   THR A 591     -35.804 -13.895  36.387  1.00 21.97           N  
ATOM    411  CA  THR A 591     -34.562 -14.514  35.918  1.00 21.97           C  
ATOM    412  C   THR A 591     -34.819 -15.954  35.455  1.00 21.97           C  
ATOM    413  O   THR A 591     -34.280 -16.353  34.426  1.00 21.97           O  
ATOM    414  CB  THR A 591     -33.486 -14.520  37.028  1.00 21.97           C  
ATOM    415  CG2 THR A 591     -32.154 -15.143  36.566  1.00 21.97           C  
ATOM    416  OG1 THR A 591     -33.189 -13.194  37.411  1.00 21.97           O  
ATOM    417  H   THR A 591     -35.858 -13.633  37.363  1.00  0.00           H  
ATOM    418  HA  THR A 591     -34.193 -13.937  35.068  1.00  0.00           H  
ATOM    419  HB  THR A 591     -33.847 -15.051  37.909  1.00  0.00           H  
ATOM    420  HG1 THR A 591     -33.950 -12.835  37.849  1.00  0.00           H  
ATOM    421 HG21 THR A 591     -31.403 -15.074  37.354  1.00  0.00           H  
ATOM    422 HG22 THR A 591     -32.248 -16.203  36.329  1.00  0.00           H  
ATOM    423 HG23 THR A 591     -31.758 -14.638  35.685  1.00  0.00           H  
ATOM    424  N   CYS A 592     -35.663 -16.708  36.181  1.00 19.84           N  
ATOM    425  CA  CYS A 592     -36.082 -18.064  35.842  1.00 19.84           C  
ATOM    426  C   CYS A 592     -36.913 -18.070  34.550  1.00 19.84           C  
ATOM    427  O   CYS A 592     -36.739 -18.959  33.718  1.00 19.84           O  
ATOM    428  CB  CYS A 592     -36.898 -18.689  36.988  1.00 19.84           C  
ATOM    429  SG  CYS A 592     -37.265 -20.438  36.632  1.00 19.84           S  
ATOM    430  H   CYS A 592     -36.047 -16.311  37.031  1.00  0.00           H  
ATOM    431  HA  CYS A 592     -35.182 -18.665  35.734  1.00  0.00           H  
ATOM    432  HB2 CYS A 592     -36.336 -18.651  37.920  1.00  0.00           H  
ATOM    433  HB3 CYS A 592     -37.833 -18.152  37.153  1.00  0.00           H  
ATOM    434  HG  CYS A 592     -37.916 -20.216  35.486  1.00  0.00           H  
ATOM    435  N   MET A 593     -37.791 -17.071  34.362  1.00 49.74           N  
ATOM    436  CA  MET A 593     -38.577 -16.913  33.145  1.00 49.74           C  
ATOM    437  C   MET A 593     -37.660 -16.580  31.967  1.00 49.74           C  
ATOM    438  O   MET A 593     -37.838 -17.131  30.885  1.00 49.74           O  
ATOM    439  CB  MET A 593     -39.628 -15.799  33.286  1.00 49.74           C  
ATOM    440  CG  MET A 593     -40.550 -15.745  32.055  1.00 49.74           C  
ATOM    441  SD  MET A 593     -41.794 -14.442  32.065  1.00 49.74           S  
ATOM    442  CE  MET A 593     -42.469 -14.750  30.412  1.00 49.74           C  
ATOM    443  H   MET A 593     -37.916 -16.383  35.095  1.00  0.00           H  
ATOM    444  HA  MET A 593     -39.109 -17.846  32.966  1.00  0.00           H  
ATOM    445  HB2 MET A 593     -40.236 -15.979  34.173  1.00  0.00           H  
ATOM    446  HB3 MET A 593     -39.153 -14.829  33.433  1.00  0.00           H  
ATOM    447  HG2 MET A 593     -39.976 -15.585  31.143  1.00  0.00           H  
ATOM    448  HG3 MET A 593     -41.060 -16.701  31.936  1.00  0.00           H  
ATOM    449  HE1 MET A 593     -43.282 -14.055  30.202  1.00  0.00           H  
ATOM    450  HE2 MET A 593     -41.696 -14.612  29.657  1.00  0.00           H  
ATOM    451  HE3 MET A 593     -42.855 -15.766  30.337  1.00  0.00           H  
ATOM    452  N   VAL A 594     -36.674 -15.698  32.177  1.00 30.28           N  
ATOM    453  CA  VAL A 594     -35.695 -15.339  31.168  1.00 30.28           C  
ATOM    454  C   VAL A 594     -34.893 -16.583  30.784  1.00 30.28           C  
ATOM    455  O   VAL A 594     -34.967 -16.980  29.635  1.00 30.28           O  
ATOM    456  CB  VAL A 594     -34.818 -14.159  31.627  1.00 30.28           C  
ATOM    457  CG1 VAL A 594     -33.721 -13.831  30.606  1.00 30.28           C  
ATOM    458  CG2 VAL A 594     -35.670 -12.894  31.868  1.00 30.28           C  
ATOM    459  H   VAL A 594     -36.598 -15.256  33.085  1.00  0.00           H  
ATOM    460  HA  VAL A 594     -36.242 -14.997  30.289  1.00  0.00           H  
ATOM    461  HB  VAL A 594     -34.330 -14.426  32.565  1.00  0.00           H  
ATOM    462 HG11 VAL A 594     -33.130 -12.988  30.959  1.00  0.00           H  
ATOM    463 HG12 VAL A 594     -33.030 -14.655  30.430  1.00  0.00           H  
ATOM    464 HG13 VAL A 594     -34.170 -13.542  29.661  1.00  0.00           H  
ATOM    465 HG21 VAL A 594     -35.425 -12.093  31.170  1.00  0.00           H  
ATOM    466 HG22 VAL A 594     -36.739 -13.078  31.761  1.00  0.00           H  
ATOM    467 HG23 VAL A 594     -35.517 -12.495  32.867  1.00  0.00           H  
ATOM    468  N   VAL A 595     -34.220 -17.270  31.719  1.00 76.63           N  
ATOM    469  CA  VAL A 595     -33.424 -18.455  31.390  1.00 76.63           C  
ATOM    470  C   VAL A 595     -34.209 -19.541  30.637  1.00 76.63           C  
ATOM    471  O   VAL A 595     -33.675 -20.059  29.662  1.00 76.63           O  
ATOM    472  CB  VAL A 595     -32.687 -19.025  32.619  1.00 76.63           C  
ATOM    473  CG1 VAL A 595     -33.601 -19.760  33.600  1.00 76.63           C  
ATOM    474  CG2 VAL A 595     -31.530 -19.939  32.195  1.00 76.63           C  
ATOM    475  H   VAL A 595     -34.223 -16.943  32.677  1.00  0.00           H  
ATOM    476  HA  VAL A 595     -32.659 -18.093  30.699  1.00  0.00           H  
ATOM    477  HB  VAL A 595     -32.245 -18.184  33.156  1.00  0.00           H  
ATOM    478 HG11 VAL A 595     -33.067 -20.022  34.514  1.00  0.00           H  
ATOM    479 HG12 VAL A 595     -34.393 -19.088  33.870  1.00  0.00           H  
ATOM    480 HG13 VAL A 595     -34.030 -20.676  33.194  1.00  0.00           H  
ATOM    481 HG21 VAL A 595     -30.969 -20.288  33.062  1.00  0.00           H  
ATOM    482 HG22 VAL A 595     -31.881 -20.815  31.657  1.00  0.00           H  
ATOM    483 HG23 VAL A 595     -30.830 -19.411  31.547  1.00  0.00           H  
ATOM    484  N   THR A 596     -35.467 -19.837  31.024  1.00 88.03           N  
ATOM    485  CA  THR A 596     -36.266 -20.863  30.351  1.00 88.03           C  
ATOM    486  C   THR A 596     -36.570 -20.495  28.898  1.00 88.03           C  
ATOM    487  O   THR A 596     -36.460 -21.375  28.044  1.00 88.03           O  
ATOM    488  CB  THR A 596     -37.565 -21.224  31.110  1.00 88.03           C  
ATOM    489  CG2 THR A 596     -38.673 -20.168  31.095  1.00 88.03           C  
ATOM    490  OG1 THR A 596     -38.126 -22.389  30.538  1.00 88.03           O  
ATOM    491  H   THR A 596     -35.869 -19.360  31.821  1.00  0.00           H  
ATOM    492  HA  THR A 596     -35.649 -21.763  30.333  1.00  0.00           H  
ATOM    493  HB  THR A 596     -37.316 -21.460  32.146  1.00  0.00           H  
ATOM    494  HG1 THR A 596     -37.498 -23.091  30.614  1.00  0.00           H  
ATOM    495 HG21 THR A 596     -39.555 -20.526  31.626  1.00  0.00           H  
ATOM    496 HG22 THR A 596     -38.323 -19.305  31.632  1.00  0.00           H  
ATOM    497 HG23 THR A 596     -38.997 -19.873  30.097  1.00  0.00           H  
ATOM    498  N   VAL A 597     -36.903 -19.218  28.604  1.00 94.23           N  
ATOM    499  CA  VAL A 597     -37.126 -18.794  27.226  1.00 94.23           C  
ATOM    500  C   VAL A 597     -35.832 -18.931  26.430  1.00 94.23           C  
ATOM    501  O   VAL A 597     -35.883 -19.510  25.359  1.00 94.23           O  
ATOM    502  CB  VAL A 597     -37.751 -17.387  27.063  1.00 94.23           C  
ATOM    503  CG1 VAL A 597     -39.123 -17.284  27.739  1.00 94.23           C  
ATOM    504  CG2 VAL A 597     -36.883 -16.179  27.417  1.00 94.23           C  
ATOM    505  H   VAL A 597     -36.963 -18.528  29.341  1.00  0.00           H  
ATOM    506  HA  VAL A 597     -37.843 -19.499  26.797  1.00  0.00           H  
ATOM    507  HB  VAL A 597     -37.949 -17.270  25.998  1.00  0.00           H  
ATOM    508 HG11 VAL A 597     -39.558 -16.298  27.584  1.00  0.00           H  
ATOM    509 HG12 VAL A 597     -39.816 -18.016  27.322  1.00  0.00           H  
ATOM    510 HG13 VAL A 597     -39.077 -17.460  28.809  1.00  0.00           H  
ATOM    511 HG21 VAL A 597     -37.361 -15.292  27.006  1.00  0.00           H  
ATOM    512 HG22 VAL A 597     -36.841 -16.032  28.488  1.00  0.00           H  
ATOM    513 HG23 VAL A 597     -35.884 -16.209  26.993  1.00  0.00           H  
ATOM    514  N   PHE A 598     -34.675 -18.525  26.974  1.00115.38           N  
ATOM    515  CA  PHE A 598     -33.382 -18.672  26.309  1.00115.38           C  
ATOM    516  C   PHE A 598     -33.009 -20.128  26.031  1.00115.38           C  
ATOM    517  O   PHE A 598     -32.472 -20.394  24.962  1.00115.38           O  
ATOM    518  CB  PHE A 598     -32.268 -17.991  27.117  1.00115.38           C  
ATOM    519  CG  PHE A 598     -32.208 -16.504  26.851  1.00115.38           C  
ATOM    520  CD1 PHE A 598     -33.146 -15.646  27.438  1.00115.38           C  
ATOM    521  CD2 PHE A 598     -31.264 -15.969  25.958  1.00115.38           C  
ATOM    522  CE1 PHE A 598     -33.167 -14.278  27.166  1.00115.38           C  
ATOM    523  CE2 PHE A 598     -31.273 -14.590  25.673  1.00115.38           C  
ATOM    524  CZ  PHE A 598     -32.223 -13.751  26.284  1.00115.38           C  
ATOM    525  H   PHE A 598     -34.692 -18.097  27.891  1.00  0.00           H  
ATOM    526  HA  PHE A 598     -33.453 -18.180  25.336  1.00  0.00           H  
ATOM    527  HB2 PHE A 598     -32.397 -18.163  28.186  1.00  0.00           H  
ATOM    528  HB3 PHE A 598     -31.292 -18.410  26.865  1.00  0.00           H  
ATOM    529  HD1 PHE A 598     -33.921 -16.028  28.034  1.00  0.00           H  
ATOM    530  HD2 PHE A 598     -30.536 -16.611  25.489  1.00  0.00           H  
ATOM    531  HE1 PHE A 598     -33.933 -13.638  27.573  1.00  0.00           H  
ATOM    532  HE2 PHE A 598     -30.555 -14.181  24.979  1.00  0.00           H  
ATOM    533  HZ  PHE A 598     -32.271 -12.704  26.063  1.00  0.00           H  
ATOM    534  N   ILE A 599     -33.319 -21.064  26.945  1.00 33.45           N  
ATOM    535  CA  ILE A 599     -33.045 -22.489  26.761  1.00 33.45           C  
ATOM    536  C   ILE A 599     -33.930 -23.077  25.654  1.00 33.45           C  
ATOM    537  O   ILE A 599     -33.407 -23.748  24.767  1.00 33.45           O  
ATOM    538  CB  ILE A 599     -33.245 -23.283  28.079  1.00 33.45           C  
ATOM    539  CG1 ILE A 599     -32.222 -22.871  29.159  1.00 33.45           C  
ATOM    540  CG2 ILE A 599     -33.139 -24.811  27.845  1.00 33.45           C  
ATOM    541  CD1 ILE A 599     -32.639 -23.277  30.580  1.00 33.45           C  
ATOM    542  H   ILE A 599     -33.758 -20.774  27.810  1.00  0.00           H  
ATOM    543  HA  ILE A 599     -32.004 -22.601  26.449  1.00  0.00           H  
ATOM    544  HB  ILE A 599     -34.245 -23.065  28.460  1.00  0.00           H  
ATOM    545 HG12 ILE A 599     -31.255 -23.318  28.927  1.00  0.00           H  
ATOM    546 HG13 ILE A 599     -32.042 -21.800  29.141  1.00  0.00           H  
ATOM    547 HG21 ILE A 599     -33.167 -25.373  28.777  1.00  0.00           H  
ATOM    548 HG22 ILE A 599     -33.963 -25.202  27.248  1.00  0.00           H  
ATOM    549 HG23 ILE A 599     -32.207 -25.070  27.341  1.00  0.00           H  
ATOM    550 HD11 ILE A 599     -31.853 -23.034  31.294  1.00  0.00           H  
ATOM    551 HD12 ILE A 599     -33.544 -22.755  30.892  1.00  0.00           H  
ATOM    552 HD13 ILE A 599     -32.822 -24.346  30.675  1.00  0.00           H  
ATOM    553  N   LYS A 600     -35.252 -22.845  25.701  1.00 35.48           N  
ATOM    554  CA  LYS A 600     -36.194 -23.390  24.722  1.00 35.48           C  
ATOM    555  C   LYS A 600     -35.983 -22.750  23.346  1.00 35.48           C  
ATOM    556  O   LYS A 600     -35.907 -23.458  22.343  1.00 35.48           O  
ATOM    557  CB  LYS A 600     -37.638 -23.120  25.179  1.00 35.48           C  
ATOM    558  CG  LYS A 600     -38.070 -23.984  26.371  1.00 35.48           C  
ATOM    559  CD  LYS A 600     -39.471 -23.603  26.863  1.00 35.48           C  
ATOM    560  CE  LYS A 600     -39.928 -24.447  28.057  1.00 35.48           C  
ATOM    561  NZ  LYS A 600     -41.258 -24.023  28.525  1.00 35.48           N1+
ATOM    562  H   LYS A 600     -35.625 -22.284  26.457  1.00  0.00           H  
ATOM    563  HA  LYS A 600     -36.039 -24.467  24.630  1.00  0.00           H  
ATOM    564  HB2 LYS A 600     -37.751 -22.063  25.430  1.00  0.00           H  
ATOM    565  HB3 LYS A 600     -38.329 -23.309  24.355  1.00  0.00           H  
ATOM    566  HG2 LYS A 600     -38.049 -25.036  26.086  1.00  0.00           H  
ATOM    567  HG3 LYS A 600     -37.358 -23.870  27.190  1.00  0.00           H  
ATOM    568  HD2 LYS A 600     -39.474 -22.548  27.145  1.00  0.00           H  
ATOM    569  HD3 LYS A 600     -40.185 -23.708  26.045  1.00  0.00           H  
ATOM    570  HE2 LYS A 600     -39.970 -25.502  27.783  1.00  0.00           H  
ATOM    571  HE3 LYS A 600     -39.220 -24.357  28.882  1.00  0.00           H  
ATOM    572  HZ1 LYS A 600     -41.217 -23.058  28.822  1.00  0.00           H  
ATOM    573  HZ2 LYS A 600     -41.928 -24.118  27.776  1.00  0.00           H  
ATOM    574  HZ3 LYS A 600     -41.541 -24.600  29.304  1.00  0.00           H  
ATOM    575  N   HIS A 601     -35.834 -21.416  23.322  1.00 82.45           N  
ATOM    576  CA  HIS A 601     -35.591 -20.609  22.133  1.00 82.45           C  
ATOM    577  C   HIS A 601     -34.122 -20.599  21.719  1.00 82.45           C  
ATOM    578  O   HIS A 601     -33.778 -19.822  20.838  1.00 82.45           O  
ATOM    579  CB  HIS A 601     -36.005 -19.140  22.376  1.00 82.45           C  
ATOM    580  CG  HIS A 601     -37.480 -18.970  22.573  1.00 82.45           C  
ATOM    581  CD2 HIS A 601     -38.496 -18.982  21.649  1.00 82.45           C  
ATOM    582  ND1 HIS A 601     -38.094 -18.792  23.799  1.00 82.45           N  
ATOM    583  CE1 HIS A 601     -39.404 -18.682  23.576  1.00 82.45           C  
ATOM    584  NE2 HIS A 601     -39.719 -18.790  22.292  1.00 82.45           N  
ATOM    585  H   HIS A 601     -35.886 -20.915  24.201  1.00  0.00           H  
ATOM    586  HA  HIS A 601     -36.171 -21.010  21.301  1.00  0.00           H  
ATOM    587  HB2 HIS A 601     -35.433 -18.658  23.167  1.00  0.00           H  
ATOM    588  HB3 HIS A 601     -35.793 -18.543  21.489  1.00  0.00           H  
ATOM    589  HD1 HIS A 601     -37.624 -18.774  24.693  1.00  0.00           H  
ATOM    590  HD2 HIS A 601     -38.445 -19.108  20.578  1.00  0.00           H  
ATOM    591  HE1 HIS A 601     -40.133 -18.552  24.362  1.00  0.00           H  
ATOM    592  N   ASN A 602     -33.247 -21.437  22.300  1.00105.11           N  
ATOM    593  CA  ASN A 602     -31.813 -21.456  22.009  1.00105.11           C  
ATOM    594  C   ASN A 602     -31.506 -21.594  20.512  1.00105.11           C  
ATOM    595  O   ASN A 602     -30.604 -20.920  20.016  1.00105.11           O  
ATOM    596  CB  ASN A 602     -31.139 -22.582  22.804  1.00105.11           C  
ATOM    597  CG  ASN A 602     -29.622 -22.451  22.784  1.00105.11           C  
ATOM    598  ND2 ASN A 602     -29.052 -22.027  23.910  1.00105.11           N  
ATOM    599  OD1 ASN A 602     -28.984 -22.710  21.765  1.00105.11           O  
ATOM    600  H   ASN A 602     -33.584 -22.060  23.020  1.00  0.00           H  
ATOM    601  HA  ASN A 602     -31.416 -20.497  22.346  1.00  0.00           H  
ATOM    602  HB2 ASN A 602     -31.458 -22.543  23.843  1.00  0.00           H  
ATOM    603  HB3 ASN A 602     -31.428 -23.564  22.426  1.00  0.00           H  
ATOM    604 HD21 ASN A 602     -29.621 -21.821  24.720  1.00  0.00           H  
ATOM    605 HD22 ASN A 602     -28.050 -21.933  23.969  1.00  0.00           H  
ATOM    606  N   ASN A 603     -32.292 -22.420  19.801  1.00 39.42           N  
ATOM    607  CA  ASN A 603     -32.158 -22.628  18.364  1.00 39.42           C  
ATOM    608  C   ASN A 603     -32.427 -21.362  17.558  1.00 39.42           C  
ATOM    609  O   ASN A 603     -31.768 -21.173  16.535  1.00 39.42           O  
ATOM    610  CB  ASN A 603     -33.122 -23.722  17.868  1.00 39.42           C  
ATOM    611  CG  ASN A 603     -32.806 -25.097  18.448  1.00 39.42           C  
ATOM    612  ND2 ASN A 603     -33.843 -25.885  18.734  1.00 39.42           N  
ATOM    613  OD1 ASN A 603     -31.644 -25.433  18.665  1.00 39.42           O  
ATOM    614  H   ASN A 603     -33.017 -22.928  20.286  1.00  0.00           H  
ATOM    615  HA  ASN A 603     -31.128 -22.929  18.159  1.00  0.00           H  
ATOM    616  HB2 ASN A 603     -34.153 -23.450  18.108  1.00  0.00           H  
ATOM    617  HB3 ASN A 603     -33.070 -23.811  16.782  1.00  0.00           H  
ATOM    618 HD21 ASN A 603     -34.786 -25.572  18.553  1.00  0.00           H  
ATOM    619 HD22 ASN A 603     -33.677 -26.798  19.131  1.00  0.00           H  
ATOM    620  N   THR A 604     -33.358 -20.502  18.021  1.00 43.88           N  
ATOM    621  CA  THR A 604     -33.727 -19.260  17.349  1.00 43.88           C  
ATOM    622  C   THR A 604     -32.488 -18.384  17.106  1.00 43.88           C  
ATOM    623  O   THR A 604     -31.665 -18.237  18.014  1.00 43.88           O  
ATOM    624  CB  THR A 604     -34.837 -18.459  18.066  1.00 43.88           C  
ATOM    625  CG2 THR A 604     -36.089 -19.288  18.372  1.00 43.88           C  
ATOM    626  OG1 THR A 604     -34.383 -17.777  19.219  1.00 43.88           O  
ATOM    627  H   THR A 604     -33.807 -20.706  18.903  1.00  0.00           H  
ATOM    628  HA  THR A 604     -34.178 -19.612  16.425  1.00  0.00           H  
ATOM    629  HB  THR A 604     -35.149 -17.668  17.382  1.00  0.00           H  
ATOM    630  HG1 THR A 604     -34.092 -18.425  19.850  1.00  0.00           H  
ATOM    631 HG21 THR A 604     -36.876 -18.660  18.790  1.00  0.00           H  
ATOM    632 HG22 THR A 604     -36.484 -19.748  17.466  1.00  0.00           H  
ATOM    633 HG23 THR A 604     -35.886 -20.084  19.086  1.00  0.00           H  
ATOM    634  N   PRO A 605     -32.336 -17.837  15.887  1.00124.65           N  
ATOM    635  CA  PRO A 605     -31.255 -16.926  15.515  1.00124.65           C  
ATOM    636  C   PRO A 605     -31.035 -15.711  16.426  1.00124.65           C  
ATOM    637  O   PRO A 605     -29.908 -15.224  16.466  1.00124.65           O  
ATOM    638  CB  PRO A 605     -31.598 -16.461  14.100  1.00124.65           C  
ATOM    639  CG  PRO A 605     -32.404 -17.601  13.515  1.00124.65           C  
ATOM    640  CD  PRO A 605     -33.120 -18.215  14.709  1.00124.65           C  
ATOM    641  HA  PRO A 605     -30.337 -17.508  15.472  1.00  0.00           H  
ATOM    642  HB2 PRO A 605     -32.220 -15.564  14.121  1.00  0.00           H  
ATOM    643  HB3 PRO A 605     -30.711 -16.233  13.507  1.00  0.00           H  
ATOM    644  HG2 PRO A 605     -33.089 -17.281  12.729  1.00  0.00           H  
ATOM    645  HG3 PRO A 605     -31.724 -18.336  13.083  1.00  0.00           H  
ATOM    646  HD2 PRO A 605     -34.130 -17.814  14.799  1.00  0.00           H  
ATOM    647  HD3 PRO A 605     -33.179 -19.296  14.570  1.00  0.00           H  
ATOM    648  N   LEU A 606     -32.055 -15.241  17.174  1.00 99.73           N  
ATOM    649  CA  LEU A 606     -31.893 -14.140  18.125  1.00 99.73           C  
ATOM    650  C   LEU A 606     -30.901 -14.548  19.215  1.00 99.73           C  
ATOM    651  O   LEU A 606     -29.890 -13.873  19.401  1.00 99.73           O  
ATOM    652  CB  LEU A 606     -33.237 -13.760  18.767  1.00 99.73           C  
ATOM    653  CG  LEU A 606     -33.245 -12.406  19.526  1.00 99.73           C  
ATOM    654  CD1 LEU A 606     -34.554 -12.299  20.243  1.00 99.73           C  
ATOM    655  CD2 LEU A 606     -32.168 -12.161  20.604  1.00 99.73           C  
ATOM    656  H   LEU A 606     -32.961 -15.683  17.109  1.00  0.00           H  
ATOM    657  HA  LEU A 606     -31.501 -13.277  17.584  1.00  0.00           H  
ATOM    658  HB2 LEU A 606     -33.991 -13.703  17.981  1.00  0.00           H  
ATOM    659  HB3 LEU A 606     -33.577 -14.562  19.425  1.00  0.00           H  
ATOM    660  HG  LEU A 606     -33.182 -11.598  18.796  1.00  0.00           H  
ATOM    661 HD11 LEU A 606     -34.620 -11.348  20.760  1.00  0.00           H  
ATOM    662 HD12 LEU A 606     -35.399 -12.457  19.574  1.00  0.00           H  
ATOM    663 HD13 LEU A 606     -34.535 -13.062  21.009  1.00  0.00           H  
ATOM    664 HD21 LEU A 606     -32.407 -11.288  21.211  1.00  0.00           H  
ATOM    665 HD22 LEU A 606     -32.063 -13.006  21.286  1.00  0.00           H  
ATOM    666 HD23 LEU A 606     -31.202 -11.933  20.158  1.00  0.00           H  
ATOM    667  N   VAL A 607     -31.186 -15.657  19.913  1.00 44.18           N  
ATOM    668  CA  VAL A 607     -30.363 -16.155  21.006  1.00 44.18           C  
ATOM    669  C   VAL A 607     -29.040 -16.723  20.478  1.00 44.18           C  
ATOM    670  O   VAL A 607     -28.004 -16.501  21.103  1.00 44.18           O  
ATOM    671  CB  VAL A 607     -31.134 -17.245  21.789  1.00 44.18           C  
ATOM    672  CG1 VAL A 607     -30.273 -17.871  22.904  1.00 44.18           C  
ATOM    673  CG2 VAL A 607     -32.447 -16.698  22.375  1.00 44.18           C  
ATOM    674  H   VAL A 607     -32.022 -16.176  19.682  1.00  0.00           H  
ATOM    675  HA  VAL A 607     -30.137 -15.327  21.682  1.00  0.00           H  
ATOM    676  HB  VAL A 607     -31.407 -18.048  21.101  1.00  0.00           H  
ATOM    677 HG11 VAL A 607     -30.884 -18.428  23.615  1.00  0.00           H  
ATOM    678 HG12 VAL A 607     -29.560 -18.582  22.490  1.00  0.00           H  
ATOM    679 HG13 VAL A 607     -29.719 -17.115  23.459  1.00  0.00           H  
ATOM    680 HG21 VAL A 607     -32.980 -17.470  22.932  1.00  0.00           H  
ATOM    681 HG22 VAL A 607     -32.264 -15.866  23.054  1.00  0.00           H  
ATOM    682 HG23 VAL A 607     -33.126 -16.349  21.596  1.00  0.00           H  
ATOM    683  N   LYS A 608     -29.081 -17.441  19.342  1.00 70.68           N  
ATOM    684  CA  LYS A 608     -27.939 -18.145  18.768  1.00 70.68           C  
ATOM    685  C   LYS A 608     -26.798 -17.207  18.360  1.00 70.68           C  
ATOM    686  O   LYS A 608     -25.640 -17.570  18.565  1.00 70.68           O  
ATOM    687  CB  LYS A 608     -28.399 -18.968  17.554  1.00 70.68           C  
ATOM    688  CG  LYS A 608     -27.290 -19.852  16.949  1.00 70.68           C  
ATOM    689  CD  LYS A 608     -27.803 -20.839  15.896  1.00 70.68           C  
ATOM    690  CE  LYS A 608     -28.357 -20.157  14.638  1.00 70.68           C  
ATOM    691  NZ  LYS A 608     -28.795 -21.156  13.651  1.00 70.68           N1+
ATOM    692  H   LYS A 608     -29.978 -17.570  18.891  1.00  0.00           H  
ATOM    693  HA  LYS A 608     -27.561 -18.829  19.529  1.00  0.00           H  
ATOM    694  HB2 LYS A 608     -29.231 -19.606  17.856  1.00  0.00           H  
ATOM    695  HB3 LYS A 608     -28.789 -18.295  16.793  1.00  0.00           H  
ATOM    696  HG2 LYS A 608     -26.505 -19.239  16.505  1.00  0.00           H  
ATOM    697  HG3 LYS A 608     -26.816 -20.420  17.751  1.00  0.00           H  
ATOM    698  HD2 LYS A 608     -26.984 -21.502  15.614  1.00  0.00           H  
ATOM    699  HD3 LYS A 608     -28.570 -21.475  16.341  1.00  0.00           H  
ATOM    700  HE2 LYS A 608     -29.214 -19.530  14.882  1.00  0.00           H  
ATOM    701  HE3 LYS A 608     -27.601 -19.516  14.184  1.00  0.00           H  
ATOM    702  HZ1 LYS A 608     -29.524 -21.728  14.054  1.00  0.00           H  
ATOM    703  HZ2 LYS A 608     -29.153 -20.687  12.831  1.00  0.00           H  
ATOM    704  HZ3 LYS A 608     -28.014 -21.741  13.391  1.00  0.00           H  
ATOM    705  N   ALA A 609     -27.113 -16.021  17.805  1.00 43.76           N  
ATOM    706  CA  ALA A 609     -26.124 -15.049  17.337  1.00 43.76           C  
ATOM    707  C   ALA A 609     -25.223 -14.545  18.468  1.00 43.76           C  
ATOM    708  O   ALA A 609     -24.005 -14.506  18.306  1.00 43.76           O  
ATOM    709  CB  ALA A 609     -26.833 -13.859  16.677  1.00 43.76           C  
ATOM    710  H   ALA A 609     -28.089 -15.789  17.680  1.00  0.00           H  
ATOM    711  HA  ALA A 609     -25.496 -15.537  16.589  1.00  0.00           H  
ATOM    712  HB1 ALA A 609     -26.117 -13.114  16.328  1.00  0.00           H  
ATOM    713  HB2 ALA A 609     -27.412 -14.181  15.812  1.00  0.00           H  
ATOM    714  HB3 ALA A 609     -27.519 -13.363  17.367  1.00  0.00           H  
ATOM    715  N   SER A 610     -25.820 -14.218  19.625  1.00 91.07           N  
ATOM    716  CA  SER A 610     -25.102 -13.787  20.819  1.00 91.07           C  
ATOM    717  C   SER A 610     -24.411 -14.984  21.481  1.00 91.07           C  
ATOM    718  O   SER A 610     -24.798 -16.136  21.270  1.00 91.07           O  
ATOM    719  CB  SER A 610     -26.107 -13.175  21.813  1.00 91.07           C  
ATOM    720  OG  SER A 610     -26.555 -11.935  21.305  1.00 91.07           O  
ATOM    721  H   SER A 610     -26.825 -14.295  19.689  1.00  0.00           H  
ATOM    722  HA  SER A 610     -24.347 -13.045  20.549  1.00  0.00           H  
ATOM    723  HB2 SER A 610     -26.960 -13.833  21.988  1.00  0.00           H  
ATOM    724  HB3 SER A 610     -25.641 -12.991  22.781  1.00  0.00           H  
ATOM    725  HG  SER A 610     -26.720 -11.330  22.018  1.00  0.00           H  
ATOM    726  N   GLY A 611     -23.389 -14.700  22.302  1.00 29.42           N  
ATOM    727  CA  GLY A 611     -22.713 -15.692  23.124  1.00 29.42           C  
ATOM    728  C   GLY A 611     -23.686 -16.228  24.168  1.00 29.42           C  
ATOM    729  O   GLY A 611     -23.990 -15.534  25.139  1.00 29.42           O  
ATOM    730  H   GLY A 611     -23.078 -13.745  22.378  1.00  0.00           H  
ATOM    731  HA2 GLY A 611     -22.316 -16.498  22.503  1.00  0.00           H  
ATOM    732  HA3 GLY A 611     -21.865 -15.225  23.627  1.00  0.00           H  
ATOM    733  N   ARG A 612     -24.192 -17.449  23.936  1.00 68.48           N  
ATOM    734  CA  ARG A 612     -25.184 -18.101  24.783  1.00 68.48           C  
ATOM    735  C   ARG A 612     -24.571 -18.436  26.138  1.00 68.48           C  
ATOM    736  O   ARG A 612     -25.203 -18.173  27.155  1.00 68.48           O  
ATOM    737  CB  ARG A 612     -25.673 -19.395  24.120  1.00 68.48           C  
ATOM    738  CG  ARG A 612     -26.492 -19.154  22.848  1.00 68.48           C  
ATOM    739  CD  ARG A 612     -26.794 -20.464  22.125  1.00 68.48           C  
ATOM    740  NE  ARG A 612     -25.640 -20.943  21.361  1.00 68.48           N  
ATOM    741  CZ  ARG A 612     -25.387 -22.229  21.058  1.00 68.48           C  
ATOM    742  NH1 ARG A 612     -26.229 -23.219  21.387  1.00 68.48           N1+
ATOM    743  NH2 ARG A 612     -24.261 -22.531  20.402  1.00 68.48           N1+
ATOM    744  H   ARG A 612     -23.905 -17.935  23.099  1.00  0.00           H  
ATOM    745  HA  ARG A 612     -26.029 -17.426  24.934  1.00  0.00           H  
ATOM    746  HB2 ARG A 612     -24.820 -20.027  23.880  1.00  0.00           H  
ATOM    747  HB3 ARG A 612     -26.286 -19.963  24.821  1.00  0.00           H  
ATOM    748  HG2 ARG A 612     -27.418 -18.648  23.113  1.00  0.00           H  
ATOM    749  HG3 ARG A 612     -25.967 -18.481  22.170  1.00  0.00           H  
ATOM    750  HD2 ARG A 612     -27.011 -21.219  22.867  1.00  0.00           H  
ATOM    751  HD3 ARG A 612     -27.650 -20.358  21.459  1.00  0.00           H  
ATOM    752  HE  ARG A 612     -24.996 -20.234  21.041  1.00  0.00           H  
ATOM    753 HH11 ARG A 612     -27.139 -23.001  21.780  1.00  0.00           H  
ATOM    754 HH12 ARG A 612     -26.002 -24.180  21.181  1.00  0.00           H  
ATOM    755 HH21 ARG A 612     -23.597 -21.806  20.171  1.00  0.00           H  
ATOM    756 HH22 ARG A 612     -24.051 -23.487  20.157  1.00  0.00           H  
ATOM    757  N   GLU A 613     -23.323 -18.935  26.147  1.00 67.65           N  
ATOM    758  CA  GLU A 613     -22.552 -19.276  27.340  1.00 67.65           C  
ATOM    759  C   GLU A 613     -22.385 -18.060  28.244  1.00 67.65           C  
ATOM    760  O   GLU A 613     -22.646 -18.172  29.436  1.00 67.65           O  
ATOM    761  CB  GLU A 613     -21.166 -19.851  26.991  1.00 67.65           C  
ATOM    762  CG  GLU A 613     -21.189 -21.246  26.345  1.00 67.65           C  
ATOM    763  CD  GLU A 613     -21.616 -21.198  24.882  1.00 67.65           C  
ATOM    764  OE1 GLU A 613     -22.822 -21.389  24.623  1.00 67.65           O  
ATOM    765  OE2 GLU A 613     -20.737 -20.921  24.045  1.00 67.65           O1-
ATOM    766  H   GLU A 613     -22.896 -19.151  25.256  1.00  0.00           H  
ATOM    767  HA  GLU A 613     -23.089 -20.041  27.897  1.00  0.00           H  
ATOM    768  HB2 GLU A 613     -20.605 -19.153  26.366  1.00  0.00           H  
ATOM    769  HB3 GLU A 613     -20.598 -19.944  27.916  1.00  0.00           H  
ATOM    770  HG2 GLU A 613     -20.192 -21.684  26.390  1.00  0.00           H  
ATOM    771  HG3 GLU A 613     -21.844 -21.918  26.900  1.00  0.00           H  
ATOM    772  N   LEU A 614     -22.041 -16.894  27.671  1.00 36.55           N  
ATOM    773  CA  LEU A 614     -21.912 -15.640  28.406  1.00 36.55           C  
ATOM    774  C   LEU A 614     -23.237 -15.162  28.995  1.00 36.55           C  
ATOM    775  O   LEU A 614     -23.238 -14.658  30.116  1.00 36.55           O  
ATOM    776  CB  LEU A 614     -21.349 -14.526  27.508  1.00 36.55           C  
ATOM    777  CG  LEU A 614     -19.925 -14.766  26.978  1.00 36.55           C  
ATOM    778  CD1 LEU A 614     -19.439 -13.509  26.248  1.00 36.55           C  
ATOM    779  CD2 LEU A 614     -18.939 -15.160  28.093  1.00 36.55           C  
ATOM    780  H   LEU A 614     -21.872 -16.876  26.675  1.00  0.00           H  
ATOM    781  HA  LEU A 614     -21.244 -15.798  29.250  1.00  0.00           H  
ATOM    782  HB2 LEU A 614     -22.019 -14.355  26.663  1.00  0.00           H  
ATOM    783  HB3 LEU A 614     -21.346 -13.591  28.074  1.00  0.00           H  
ATOM    784  HG  LEU A 614     -19.949 -15.581  26.254  1.00  0.00           H  
ATOM    785 HD11 LEU A 614     -18.422 -13.634  25.889  1.00  0.00           H  
ATOM    786 HD12 LEU A 614     -20.071 -13.268  25.392  1.00  0.00           H  
ATOM    787 HD13 LEU A 614     -19.430 -12.649  26.917  1.00  0.00           H  
ATOM    788 HD21 LEU A 614     -17.908 -15.147  27.747  1.00  0.00           H  
ATOM    789 HD22 LEU A 614     -19.000 -14.476  28.941  1.00  0.00           H  
ATOM    790 HD23 LEU A 614     -19.128 -16.171  28.452  1.00  0.00           H  
ATOM    791  N   CYS A 615     -24.357 -15.356  28.275  1.00 27.92           N  
ATOM    792  CA  CYS A 615     -25.692 -15.016  28.761  1.00 27.92           C  
ATOM    793  C   CYS A 615     -26.056 -15.851  29.988  1.00 27.92           C  
ATOM    794  O   CYS A 615     -26.563 -15.284  30.946  1.00 27.92           O  
ATOM    795  CB  CYS A 615     -26.769 -15.216  27.678  1.00 27.92           C  
ATOM    796  SG  CYS A 615     -26.599 -13.991  26.354  1.00 27.92           S  
ATOM    797  H   CYS A 615     -24.281 -15.792  27.366  1.00  0.00           H  
ATOM    798  HA  CYS A 615     -25.691 -13.965  29.061  1.00  0.00           H  
ATOM    799  HB2 CYS A 615     -26.741 -16.214  27.246  1.00  0.00           H  
ATOM    800  HB3 CYS A 615     -27.765 -15.091  28.106  1.00  0.00           H  
ATOM    801  HG  CYS A 615     -25.403 -14.416  25.931  1.00  0.00           H  
ATOM    802  N   TYR A 616     -25.732 -17.158  30.005  1.00 36.97           N  
ATOM    803  CA  TYR A 616     -25.961 -18.026  31.163  1.00 36.97           C  
ATOM    804  C   TYR A 616     -25.144 -17.599  32.373  1.00 36.97           C  
ATOM    805  O   TYR A 616     -25.663 -17.653  33.482  1.00 36.97           O  
ATOM    806  CB  TYR A 616     -25.611 -19.489  30.853  1.00 36.97           C  
ATOM    807  CG  TYR A 616     -26.578 -20.118  29.887  1.00 36.97           C  
ATOM    808  CD1 TYR A 616     -27.925 -20.297  30.253  1.00 36.97           C  
ATOM    809  CD2 TYR A 616     -26.143 -20.502  28.608  1.00 36.97           C  
ATOM    810  CE1 TYR A 616     -28.841 -20.814  29.320  1.00 36.97           C  
ATOM    811  CE2 TYR A 616     -27.059 -20.995  27.666  1.00 36.97           C  
ATOM    812  CZ  TYR A 616     -28.411 -21.148  28.021  1.00 36.97           C  
ATOM    813  OH  TYR A 616     -29.301 -21.630  27.108  1.00 36.97           O  
ATOM    814  H   TYR A 616     -25.305 -17.568  29.184  1.00  0.00           H  
ATOM    815  HA  TYR A 616     -27.015 -17.956  31.436  1.00  0.00           H  
ATOM    816  HB2 TYR A 616     -24.593 -19.575  30.474  1.00  0.00           H  
ATOM    817  HB3 TYR A 616     -25.642 -20.088  31.766  1.00  0.00           H  
ATOM    818  HD1 TYR A 616     -28.266 -20.020  31.240  1.00  0.00           H  
ATOM    819  HD2 TYR A 616     -25.108 -20.408  28.337  1.00  0.00           H  
ATOM    820  HE1 TYR A 616     -29.876 -20.936  29.602  1.00  0.00           H  
ATOM    821  HE2 TYR A 616     -26.720 -21.275  26.680  1.00  0.00           H  
ATOM    822  HH  TYR A 616     -30.173 -21.718  27.461  1.00  0.00           H  
ATOM    823  N   ILE A 617     -23.900 -17.143  32.159  1.00 26.98           N  
ATOM    824  CA  ILE A 617     -23.028 -16.630  33.206  1.00 26.98           C  
ATOM    825  C   ILE A 617     -23.622 -15.348  33.807  1.00 26.98           C  
ATOM    826  O   ILE A 617     -23.697 -15.237  35.029  1.00 26.98           O  
ATOM    827  CB  ILE A 617     -21.609 -16.378  32.641  1.00 26.98           C  
ATOM    828  CG1 ILE A 617     -20.933 -17.672  32.153  1.00 26.98           C  
ATOM    829  CG2 ILE A 617     -20.705 -15.753  33.694  1.00 26.98           C  
ATOM    830  CD1 ILE A 617     -19.656 -17.425  31.336  1.00 26.98           C  
ATOM    831  H   ILE A 617     -23.547 -17.134  31.211  1.00  0.00           H  
ATOM    832  HA  ILE A 617     -22.964 -17.379  33.998  1.00  0.00           H  
ATOM    833  HB  ILE A 617     -21.676 -15.686  31.803  1.00  0.00           H  
ATOM    834 HG12 ILE A 617     -20.695 -18.312  33.004  1.00  0.00           H  
ATOM    835 HG13 ILE A 617     -21.619 -18.265  31.561  1.00  0.00           H  
ATOM    836 HG21 ILE A 617     -19.691 -15.636  33.339  1.00  0.00           H  
ATOM    837 HG22 ILE A 617     -21.039 -14.763  33.988  1.00  0.00           H  
ATOM    838 HG23 ILE A 617     -20.654 -16.419  34.549  1.00  0.00           H  
ATOM    839 HD11 ILE A 617     -19.373 -18.319  30.781  1.00  0.00           H  
ATOM    840 HD12 ILE A 617     -19.775 -16.613  30.624  1.00  0.00           H  
ATOM    841 HD13 ILE A 617     -18.812 -17.175  31.978  1.00  0.00           H  
ATOM    842  N   LEU A 618     -24.082 -14.414  32.957  1.00 79.99           N  
ATOM    843  CA  LEU A 618     -24.751 -13.189  33.378  1.00 79.99           C  
ATOM    844  C   LEU A 618     -26.023 -13.534  34.163  1.00 79.99           C  
ATOM    845  O   LEU A 618     -26.198 -13.033  35.270  1.00 79.99           O  
ATOM    846  CB  LEU A 618     -25.050 -12.304  32.147  1.00 79.99           C  
ATOM    847  CG  LEU A 618     -25.363 -10.824  32.463  1.00 79.99           C  
ATOM    848  CD1 LEU A 618     -25.528  -9.993  31.187  1.00 79.99           C  
ATOM    849  CD2 LEU A 618     -26.568 -10.642  33.385  1.00 79.99           C  
ATOM    850  H   LEU A 618     -23.979 -14.575  31.963  1.00  0.00           H  
ATOM    851  HA  LEU A 618     -24.068 -12.659  34.040  1.00  0.00           H  
ATOM    852  HB2 LEU A 618     -24.177 -12.322  31.493  1.00  0.00           H  
ATOM    853  HB3 LEU A 618     -25.858 -12.738  31.558  1.00  0.00           H  
ATOM    854  HG  LEU A 618     -24.495 -10.412  32.981  1.00  0.00           H  
ATOM    855 HD11 LEU A 618     -25.578  -8.933  31.434  1.00  0.00           H  
ATOM    856 HD12 LEU A 618     -24.670 -10.120  30.526  1.00  0.00           H  
ATOM    857 HD13 LEU A 618     -26.417 -10.256  30.622  1.00  0.00           H  
ATOM    858 HD21 LEU A 618     -27.051  -9.694  33.253  1.00  0.00           H  
ATOM    859 HD22 LEU A 618     -27.344 -11.391  33.228  1.00  0.00           H  
ATOM    860 HD23 LEU A 618     -26.210 -10.667  34.405  1.00  0.00           H  
ATOM    861  N   LEU A 619     -26.878 -14.415  33.616  1.00 36.99           N  
ATOM    862  CA  LEU A 619     -28.119 -14.864  34.238  1.00 36.99           C  
ATOM    863  C   LEU A 619     -27.893 -15.591  35.565  1.00 36.99           C  
ATOM    864  O   LEU A 619     -28.692 -15.439  36.488  1.00 36.99           O  
ATOM    865  CB  LEU A 619     -28.920 -15.780  33.302  1.00 36.99           C  
ATOM    866  CG  LEU A 619     -29.567 -15.068  32.100  1.00 36.99           C  
ATOM    867  CD1 LEU A 619     -30.315 -16.091  31.235  1.00 36.99           C  
ATOM    868  CD2 LEU A 619     -30.495 -13.916  32.513  1.00 36.99           C  
ATOM    869  H   LEU A 619     -26.660 -14.789  32.700  1.00  0.00           H  
ATOM    870  HA  LEU A 619     -28.712 -13.981  34.427  1.00  0.00           H  
ATOM    871  HB2 LEU A 619     -28.278 -16.588  32.949  1.00  0.00           H  
ATOM    872  HB3 LEU A 619     -29.720 -16.266  33.866  1.00  0.00           H  
ATOM    873  HG  LEU A 619     -28.796 -14.620  31.481  1.00  0.00           H  
ATOM    874 HD11 LEU A 619     -30.712 -15.627  30.331  1.00  0.00           H  
ATOM    875 HD12 LEU A 619     -29.657 -16.903  30.922  1.00  0.00           H  
ATOM    876 HD13 LEU A 619     -31.151 -16.526  31.780  1.00  0.00           H  
ATOM    877 HD21 LEU A 619     -31.053 -13.547  31.658  1.00  0.00           H  
ATOM    878 HD22 LEU A 619     -31.222 -14.237  33.260  1.00  0.00           H  
ATOM    879 HD23 LEU A 619     -29.948 -13.062  32.913  1.00  0.00           H  
ATOM    880  N   PHE A 620     -26.790 -16.341  35.687  1.00 70.05           N  
ATOM    881  CA  PHE A 620     -26.413 -16.977  36.937  1.00 70.05           C  
ATOM    882  C   PHE A 620     -26.045 -15.915  37.971  1.00 70.05           C  
ATOM    883  O   PHE A 620     -26.500 -15.994  39.106  1.00 70.05           O  
ATOM    884  CB  PHE A 620     -25.229 -17.934  36.741  1.00 70.05           C  
ATOM    885  CG  PHE A 620     -24.941 -18.699  38.016  1.00 70.05           C  
ATOM    886  CD1 PHE A 620     -25.789 -19.757  38.390  1.00 70.05           C  
ATOM    887  CD2 PHE A 620     -23.895 -18.320  38.877  1.00 70.05           C  
ATOM    888  CE1 PHE A 620     -25.582 -20.428  39.608  1.00 70.05           C  
ATOM    889  CE2 PHE A 620     -23.651 -19.025  40.061  1.00 70.05           C  
ATOM    890  CZ  PHE A 620     -24.508 -20.067  40.441  1.00 70.05           C  
ATOM    891  H   PHE A 620     -26.182 -16.463  34.887  1.00  0.00           H  
ATOM    892  HA  PHE A 620     -27.272 -17.545  37.302  1.00  0.00           H  
ATOM    893  HB2 PHE A 620     -25.461 -18.657  35.958  1.00  0.00           H  
ATOM    894  HB3 PHE A 620     -24.335 -17.406  36.411  1.00  0.00           H  
ATOM    895  HD1 PHE A 620     -26.614 -20.044  37.754  1.00  0.00           H  
ATOM    896  HD2 PHE A 620     -23.269 -17.488  38.666  1.00  0.00           H  
ATOM    897  HE1 PHE A 620     -26.241 -21.233  39.897  1.00  0.00           H  
ATOM    898  HE2 PHE A 620     -22.797 -18.775  40.668  1.00  0.00           H  
ATOM    899  HZ  PHE A 620     -24.332 -20.604  41.362  1.00  0.00           H  
ATOM    900  N   GLY A 621     -25.283 -14.903  37.549  1.00 21.34           N  
ATOM    901  CA  GLY A 621     -24.874 -13.783  38.361  1.00 21.34           C  
ATOM    902  C   GLY A 621     -25.992 -12.934  38.916  1.00 21.34           C  
ATOM    903  O   GLY A 621     -25.946 -12.584  40.092  1.00 21.34           O  
ATOM    904  H   GLY A 621     -24.968 -14.911  36.587  1.00  0.00           H  
ATOM    905  HA2 GLY A 621     -24.243 -14.118  39.181  1.00  0.00           H  
ATOM    906  HA3 GLY A 621     -24.344 -13.120  37.692  1.00  0.00           H  
ATOM    907  N   VAL A 622     -26.994 -12.613  38.081  1.00 86.58           N  
ATOM    908  CA  VAL A 622     -28.161 -11.850  38.520  1.00 86.58           C  
ATOM    909  C   VAL A 622     -29.020 -12.711  39.449  1.00 86.58           C  
ATOM    910  O   VAL A 622     -29.561 -12.186  40.412  1.00 86.58           O  
ATOM    911  CB  VAL A 622     -29.026 -11.319  37.353  1.00 86.58           C  
ATOM    912  CG1 VAL A 622     -28.217 -10.400  36.441  1.00 86.58           C  
ATOM    913  CG2 VAL A 622     -29.711 -12.412  36.538  1.00 86.58           C  
ATOM    914  H   VAL A 622     -26.945 -12.905  37.113  1.00  0.00           H  
ATOM    915  HA  VAL A 622     -27.794 -10.980  39.061  1.00  0.00           H  
ATOM    916  HB  VAL A 622     -29.820 -10.705  37.781  1.00  0.00           H  
ATOM    917 HG11 VAL A 622     -28.811 -10.022  35.608  1.00  0.00           H  
ATOM    918 HG12 VAL A 622     -27.828  -9.541  36.989  1.00  0.00           H  
ATOM    919 HG13 VAL A 622     -27.376 -10.947  36.046  1.00  0.00           H  
ATOM    920 HG21 VAL A 622     -30.205 -12.012  35.652  1.00  0.00           H  
ATOM    921 HG22 VAL A 622     -28.941 -13.088  36.221  1.00  0.00           H  
ATOM    922 HG23 VAL A 622     -30.458 -12.956  37.109  1.00  0.00           H  
ATOM    923  N   GLY A 623     -29.096 -14.031  39.208  1.00 13.57           N  
ATOM    924  CA  GLY A 623     -29.783 -14.980  40.072  1.00 13.57           C  
ATOM    925  C   GLY A 623     -29.165 -15.011  41.471  1.00 13.57           C  
ATOM    926  O   GLY A 623     -29.894 -14.918  42.457  1.00 13.57           O  
ATOM    927  H   GLY A 623     -28.625 -14.401  38.393  1.00  0.00           H  
ATOM    928  HA2 GLY A 623     -30.844 -14.732  40.130  1.00  0.00           H  
ATOM    929  HA3 GLY A 623     -29.709 -15.974  39.629  1.00  0.00           H  
ATOM    930  N   LEU A 624     -27.822 -15.023  41.543  1.00 33.79           N  
ATOM    931  CA  LEU A 624     -27.063 -14.906  42.783  1.00 33.79           C  
ATOM    932  C   LEU A 624     -27.239 -13.538  43.444  1.00 33.79           C  
ATOM    933  O   LEU A 624     -27.260 -13.466  44.668  1.00 33.79           O  
ATOM    934  CB  LEU A 624     -25.553 -15.085  42.544  1.00 33.79           C  
ATOM    935  CG  LEU A 624     -25.062 -16.480  42.128  1.00 33.79           C  
ATOM    936  CD1 LEU A 624     -23.524 -16.469  42.152  1.00 33.79           C  
ATOM    937  CD2 LEU A 624     -25.642 -17.611  42.992  1.00 33.79           C  
ATOM    938  H   LEU A 624     -27.297 -15.101  40.681  1.00  0.00           H  
ATOM    939  HA  LEU A 624     -27.419 -15.666  43.475  1.00  0.00           H  
ATOM    940  HB2 LEU A 624     -25.202 -14.361  41.808  1.00  0.00           H  
ATOM    941  HB3 LEU A 624     -25.038 -14.824  43.471  1.00  0.00           H  
ATOM    942  HG  LEU A 624     -25.368 -16.692  41.109  1.00  0.00           H  
ATOM    943 HD11 LEU A 624     -23.110 -17.468  42.238  1.00  0.00           H  
ATOM    944 HD12 LEU A 624     -23.117 -15.995  41.258  1.00  0.00           H  
ATOM    945 HD13 LEU A 624     -23.136 -15.926  43.015  1.00  0.00           H  
ATOM    946 HD21 LEU A 624     -25.180 -18.568  42.753  1.00  0.00           H  
ATOM    947 HD22 LEU A 624     -25.477 -17.423  44.053  1.00  0.00           H  
ATOM    948 HD23 LEU A 624     -26.713 -17.731  42.830  1.00  0.00           H  
ATOM    949  N   SER A 625     -27.374 -12.465  42.649  1.00 70.46           N  
ATOM    950  CA  SER A 625     -27.627 -11.105  43.117  1.00 70.46           C  
ATOM    951  C   SER A 625     -28.946 -11.014  43.893  1.00 70.46           C  
ATOM    952  O   SER A 625     -28.983 -10.367  44.933  1.00 70.46           O  
ATOM    953  CB  SER A 625     -27.584 -10.128  41.923  1.00 70.46           C  
ATOM    954  OG  SER A 625     -28.130  -8.862  42.190  1.00 70.46           O  
ATOM    955  H   SER A 625     -27.320 -12.604  41.649  1.00  0.00           H  
ATOM    956  HA  SER A 625     -26.826 -10.832  43.807  1.00  0.00           H  
ATOM    957  HB2 SER A 625     -26.559 -10.002  41.573  1.00  0.00           H  
ATOM    958  HB3 SER A 625     -28.151 -10.491  41.088  1.00  0.00           H  
ATOM    959  HG  SER A 625     -27.578  -8.412  42.812  1.00  0.00           H  
ATOM    960  N   TYR A 626     -30.005 -11.701  43.441  1.00 47.51           N  
ATOM    961  CA  TYR A 626     -31.260 -11.783  44.183  1.00 47.51           C  
ATOM    962  C   TYR A 626     -31.129 -12.721  45.389  1.00 47.51           C  
ATOM    963  O   TYR A 626     -31.706 -12.426  46.434  1.00 47.51           O  
ATOM    964  CB  TYR A 626     -32.376 -12.273  43.248  1.00 47.51           C  
ATOM    965  CG  TYR A 626     -32.668 -11.277  42.147  1.00 47.51           C  
ATOM    966  CD1 TYR A 626     -33.170 -10.001  42.467  1.00 47.51           C  
ATOM    967  CD2 TYR A 626     -32.388 -11.598  40.806  1.00 47.51           C  
ATOM    968  CE1 TYR A 626     -33.417  -9.060  41.453  1.00 47.51           C  
ATOM    969  CE2 TYR A 626     -32.584 -10.641  39.795  1.00 47.51           C  
ATOM    970  CZ  TYR A 626     -33.119  -9.381  40.117  1.00 47.51           C  
ATOM    971  OH  TYR A 626     -33.361  -8.473  39.133  1.00 47.51           O  
ATOM    972  H   TYR A 626     -29.931 -12.205  42.567  1.00  0.00           H  
ATOM    973  HA  TYR A 626     -31.523 -10.794  44.564  1.00  0.00           H  
ATOM    974  HB2 TYR A 626     -32.128 -13.246  42.819  1.00  0.00           H  
ATOM    975  HB3 TYR A 626     -33.300 -12.412  43.809  1.00  0.00           H  
ATOM    976  HD1 TYR A 626     -33.330  -9.715  43.493  1.00  0.00           H  
ATOM    977  HD2 TYR A 626     -32.019 -12.579  40.548  1.00  0.00           H  
ATOM    978  HE1 TYR A 626     -33.807  -8.084  41.705  1.00  0.00           H  
ATOM    979  HE2 TYR A 626     -32.354 -10.893  38.770  1.00  0.00           H  
ATOM    980  HH  TYR A 626     -33.093  -8.777  38.279  1.00  0.00           H  
ATOM    981  N   CYS A 627     -30.322 -13.795  45.273  1.00 81.97           N  
ATOM    982  CA  CYS A 627     -30.017 -14.770  46.335  1.00 81.97           C  
ATOM    983  C   CYS A 627     -29.244 -14.166  47.485  1.00 81.97           C  
ATOM    984  O   CYS A 627     -29.337 -14.666  48.603  1.00 81.97           O  
ATOM    985  CB  CYS A 627     -29.201 -15.948  45.752  1.00 81.97           C  
ATOM    986  SG  CYS A 627     -29.048 -17.325  46.929  1.00 81.97           S  
ATOM    987  H   CYS A 627     -29.889 -13.955  44.374  1.00  0.00           H  
ATOM    988  HA  CYS A 627     -30.937 -15.117  46.800  1.00  0.00           H  
ATOM    989  HB2 CYS A 627     -29.640 -16.330  44.831  1.00  0.00           H  
ATOM    990  HB3 CYS A 627     -28.189 -15.634  45.515  1.00  0.00           H  
ATOM    991  HG  CYS A 627     -28.537 -16.600  47.930  1.00  0.00           H  
ATOM    992  N   MET A 628     -28.496 -13.075  47.259  1.00109.29           N  
ATOM    993  CA  MET A 628     -27.730 -12.324  48.255  1.00109.29           C  
ATOM    994  C   MET A 628     -28.614 -11.783  49.400  1.00109.29           C  
ATOM    995  O   MET A 628     -28.204 -11.878  50.560  1.00109.29           O  
ATOM    996  CB  MET A 628     -26.906 -11.235  47.525  1.00109.29           C  
ATOM    997  CG  MET A 628     -26.236 -10.155  48.391  1.00109.29           C  
ATOM    998  SD  MET A 628     -27.193  -8.612  48.432  1.00109.29           S  
ATOM    999  CE  MET A 628     -27.050  -8.189  50.169  1.00109.29           C  
ATOM   1000  H   MET A 628     -28.412 -12.779  46.292  1.00  0.00           H  
ATOM   1001  HA  MET A 628     -27.027 -13.022  48.713  1.00  0.00           H  
ATOM   1002  HB2 MET A 628     -26.129 -11.741  46.950  1.00  0.00           H  
ATOM   1003  HB3 MET A 628     -27.518 -10.732  46.784  1.00  0.00           H  
ATOM   1004  HG2 MET A 628     -26.036 -10.525  49.397  1.00  0.00           H  
ATOM   1005  HG3 MET A 628     -25.263  -9.905  47.967  1.00  0.00           H  
ATOM   1006  HE1 MET A 628     -27.453  -7.205  50.372  1.00  0.00           H  
ATOM   1007  HE2 MET A 628     -27.629  -8.903  50.746  1.00  0.00           H  
ATOM   1008  HE3 MET A 628     -26.009  -8.204  50.485  1.00  0.00           H  
ATOM   1009  N   THR A 629     -29.832 -11.283  49.118  1.00 41.57           N  
ATOM   1010  CA  THR A 629     -30.777 -10.834  50.141  1.00 41.57           C  
ATOM   1011  C   THR A 629     -31.164 -11.918  51.158  1.00 41.57           C  
ATOM   1012  O   THR A 629     -31.348 -11.607  52.330  1.00 41.57           O  
ATOM   1013  CB  THR A 629     -32.021 -10.200  49.489  1.00 41.57           C  
ATOM   1014  CG2 THR A 629     -31.686  -9.118  48.453  1.00 41.57           C  
ATOM   1015  OG1 THR A 629     -32.850 -11.182  48.901  1.00 41.57           O  
ATOM   1016  H   THR A 629     -30.049 -11.049  48.159  1.00  0.00           H  
ATOM   1017  HA  THR A 629     -30.264 -10.043  50.687  1.00  0.00           H  
ATOM   1018  HB  THR A 629     -32.612  -9.731  50.278  1.00  0.00           H  
ATOM   1019  HG1 THR A 629     -32.402 -11.558  48.155  1.00  0.00           H  
ATOM   1020 HG21 THR A 629     -32.590  -8.610  48.114  1.00  0.00           H  
ATOM   1021 HG22 THR A 629     -31.021  -8.365  48.872  1.00  0.00           H  
ATOM   1022 HG23 THR A 629     -31.199  -9.535  47.570  1.00  0.00           H  
ATOM   1023  N   PHE A 630     -31.226 -13.186  50.717  1.00162.44           N  
ATOM   1024  CA  PHE A 630     -31.549 -14.346  51.540  1.00162.44           C  
ATOM   1025  C   PHE A 630     -30.442 -14.670  52.536  1.00162.44           C  
ATOM   1026  O   PHE A 630     -30.754 -15.119  53.632  1.00162.44           O  
ATOM   1027  CB  PHE A 630     -31.803 -15.579  50.655  1.00162.44           C  
ATOM   1028  CG  PHE A 630     -33.071 -15.414  49.855  1.00162.44           C  
ATOM   1029  CD1 PHE A 630     -33.087 -14.575  48.728  1.00162.44           C  
ATOM   1030  CD2 PHE A 630     -34.268 -15.996  50.313  1.00162.44           C  
ATOM   1031  CE1 PHE A 630     -34.313 -14.267  48.122  1.00162.44           C  
ATOM   1032  CE2 PHE A 630     -35.478 -15.748  49.639  1.00162.44           C  
ATOM   1033  CZ  PHE A 630     -35.501 -14.879  48.538  1.00162.44           C  
ATOM   1034  H   PHE A 630     -31.023 -13.359  49.743  1.00  0.00           H  
ATOM   1035  HA  PHE A 630     -32.454 -14.125  52.110  1.00  0.00           H  
ATOM   1036  HB2 PHE A 630     -30.970 -15.789  49.989  1.00  0.00           H  
ATOM   1037  HB3 PHE A 630     -31.907 -16.470  51.276  1.00  0.00           H  
ATOM   1038  HD1 PHE A 630     -32.188 -14.081  48.398  1.00  0.00           H  
ATOM   1039  HD2 PHE A 630     -34.268 -16.627  51.190  1.00  0.00           H  
ATOM   1040  HE1 PHE A 630     -34.369 -13.508  47.371  1.00  0.00           H  
ATOM   1041  HE2 PHE A 630     -36.395 -16.199  49.989  1.00  0.00           H  
ATOM   1042  HZ  PHE A 630     -36.435 -14.640  48.050  1.00  0.00           H  
ATOM   1043  N   PHE A 631     -29.171 -14.396  52.213  1.00182.48           N  
ATOM   1044  CA  PHE A 631     -28.088 -14.469  53.191  1.00182.48           C  
ATOM   1045  C   PHE A 631     -28.107 -13.262  54.107  1.00182.48           C  
ATOM   1046  O   PHE A 631     -27.818 -13.407  55.288  1.00182.48           O  
ATOM   1047  CB  PHE A 631     -26.724 -14.477  52.487  1.00182.48           C  
ATOM   1048  CG  PHE A 631     -26.516 -15.669  51.585  1.00182.48           C  
ATOM   1049  CD1 PHE A 631     -27.228 -16.871  51.793  1.00182.48           C  
ATOM   1050  CD2 PHE A 631     -25.610 -15.573  50.513  1.00182.48           C  
ATOM   1051  CE1 PHE A 631     -27.015 -17.973  50.955  1.00182.48           C  
ATOM   1052  CE2 PHE A 631     -25.365 -16.696  49.697  1.00182.48           C  
ATOM   1053  CZ  PHE A 631     -26.053 -17.901  49.934  1.00182.48           C  
ATOM   1054  H   PHE A 631     -28.965 -14.006  51.303  1.00  0.00           H  
ATOM   1055  HA  PHE A 631     -28.197 -15.343  53.832  1.00  0.00           H  
ATOM   1056  HB2 PHE A 631     -26.577 -13.567  51.906  1.00  0.00           H  
ATOM   1057  HB3 PHE A 631     -25.921 -14.494  53.227  1.00  0.00           H  
ATOM   1058  HD1 PHE A 631     -27.944 -16.993  52.588  1.00  0.00           H  
ATOM   1059  HD2 PHE A 631     -25.082 -14.649  50.328  1.00  0.00           H  
ATOM   1060  HE1 PHE A 631     -27.560 -18.891  51.121  1.00  0.00           H  
ATOM   1061  HE2 PHE A 631     -24.650 -16.631  48.891  1.00  0.00           H  
ATOM   1062  HZ  PHE A 631     -25.867 -18.761  49.307  1.00  0.00           H  
ATOM   1063  N   PHE A 632     -28.400 -12.066  53.588  1.00185.58           N  
ATOM   1064  CA  PHE A 632     -28.354 -10.853  54.394  1.00185.58           C  
ATOM   1065  C   PHE A 632     -29.486 -10.747  55.407  1.00185.58           C  
ATOM   1066  O   PHE A 632     -29.230 -10.381  56.553  1.00185.58           O  
ATOM   1067  CB  PHE A 632     -28.236  -9.612  53.507  1.00185.58           C  
ATOM   1068  CG  PHE A 632     -26.773  -9.246  53.459  1.00185.58           C  
ATOM   1069  CD1 PHE A 632     -25.904  -9.857  52.536  1.00185.58           C  
ATOM   1070  CD2 PHE A 632     -26.253  -8.456  54.497  1.00185.58           C  
ATOM   1071  CE1 PHE A 632     -24.520  -9.650  52.645  1.00185.58           C  
ATOM   1072  CE2 PHE A 632     -24.871  -8.304  54.647  1.00185.58           C  
ATOM   1073  CZ  PHE A 632     -24.002  -8.904  53.722  1.00185.58           C  
ATOM   1074  H   PHE A 632     -28.645 -12.001  52.607  1.00  0.00           H  
ATOM   1075  HA  PHE A 632     -27.461 -10.916  55.013  1.00  0.00           H  
ATOM   1076  HB2 PHE A 632     -28.647  -9.786  52.514  1.00  0.00           H  
ATOM   1077  HB3 PHE A 632     -28.788  -8.767  53.924  1.00  0.00           H  
ATOM   1078  HD1 PHE A 632     -26.292 -10.511  51.769  1.00  0.00           H  
ATOM   1079  HD2 PHE A 632     -26.907  -8.044  55.244  1.00  0.00           H  
ATOM   1080  HE1 PHE A 632     -23.854 -10.105  51.928  1.00  0.00           H  
ATOM   1081  HE2 PHE A 632     -24.498  -7.743  55.488  1.00  0.00           H  
ATOM   1082  HZ  PHE A 632     -22.935  -8.775  53.830  1.00  0.00           H  
ATOM   1083  N   ILE A 633     -30.699 -11.155  55.041  1.00437.53           N  
ATOM   1084  CA  ILE A 633     -31.737 -11.422  56.017  1.00437.53           C  
ATOM   1085  C   ILE A 633     -31.643 -12.916  56.294  1.00437.53           C  
ATOM   1086  O   ILE A 633     -32.196 -13.744  55.574  1.00437.53           O  
ATOM   1087  CB  ILE A 633     -33.135 -11.072  55.472  1.00437.53           C  
ATOM   1088  CG1 ILE A 633     -33.214  -9.585  55.071  1.00437.53           C  
ATOM   1089  CG2 ILE A 633     -34.213 -11.401  56.534  1.00437.53           C  
ATOM   1090  CD1 ILE A 633     -34.420  -9.271  54.188  1.00437.53           C  
ATOM   1091  H   ILE A 633     -30.886 -11.399  54.075  1.00  0.00           H  
ATOM   1092  HA  ILE A 633     -31.578 -10.857  56.939  1.00  0.00           H  
ATOM   1093  HB  ILE A 633     -33.330 -11.666  54.576  1.00  0.00           H  
ATOM   1094 HG12 ILE A 633     -33.232  -8.958  55.963  1.00  0.00           H  
ATOM   1095 HG13 ILE A 633     -32.329  -9.281  54.512  1.00  0.00           H  
ATOM   1096 HG21 ILE A 633     -35.212 -11.143  56.187  1.00  0.00           H  
ATOM   1097 HG22 ILE A 633     -34.252 -12.460  56.787  1.00  0.00           H  
ATOM   1098 HG23 ILE A 633     -34.038 -10.849  57.459  1.00  0.00           H  
ATOM   1099 HD11 ILE A 633     -34.446  -8.210  53.939  1.00  0.00           H  
ATOM   1100 HD12 ILE A 633     -34.357  -9.826  53.252  1.00  0.00           H  
ATOM   1101 HD13 ILE A 633     -35.366  -9.518  54.668  1.00  0.00           H  
ATOM   1102  N   ALA A 634     -30.931 -13.237  57.367  1.00214.62           N  
ATOM   1103  CA  ALA A 634     -30.792 -14.578  57.872  1.00214.62           C  
ATOM   1104  C   ALA A 634     -30.407 -14.492  59.329  1.00214.62           C  
ATOM   1105  O   ALA A 634     -29.799 -13.515  59.776  1.00214.62           O  
ATOM   1106  CB  ALA A 634     -29.789 -15.364  57.042  1.00214.62           C  
ATOM   1107  H   ALA A 634     -30.492 -12.500  57.901  1.00  0.00           H  
ATOM   1108  HA  ALA A 634     -31.762 -15.079  57.820  1.00  0.00           H  
ATOM   1109  HB1 ALA A 634     -29.494 -16.294  57.530  1.00  0.00           H  
ATOM   1110  HB2 ALA A 634     -30.187 -15.618  56.062  1.00  0.00           H  
ATOM   1111  HB3 ALA A 634     -28.925 -14.735  56.898  1.00  0.00           H  
ATOM   1112  N   LYS A 635     -30.744 -15.560  60.056  1.00313.27           N  
ATOM   1113  CA  LYS A 635     -30.398 -15.718  61.452  1.00313.27           C  
ATOM   1114  C   LYS A 635     -28.880 -15.762  61.633  1.00313.27           C  
ATOM   1115  O   LYS A 635     -28.173 -16.192  60.714  1.00313.27           O  
ATOM   1116  CB  LYS A 635     -31.027 -17.014  61.983  1.00313.27           C  
ATOM   1117  CG  LYS A 635     -32.493 -16.818  62.375  1.00313.27           C  
ATOM   1118  CD  LYS A 635     -33.046 -18.039  63.109  1.00313.27           C  
ATOM   1119  CE  LYS A 635     -34.470 -17.811  63.621  1.00313.27           C  
ATOM   1120  NZ  LYS A 635     -34.887 -18.912  64.504  1.00313.27           N1+
ATOM   1121  H   LYS A 635     -31.242 -16.315  59.609  1.00  0.00           H  
ATOM   1122  HA  LYS A 635     -30.805 -14.855  61.982  1.00  0.00           H  
ATOM   1123  HB2 LYS A 635     -30.941 -17.811  61.243  1.00  0.00           H  
ATOM   1124  HB3 LYS A 635     -30.483 -17.381  62.854  1.00  0.00           H  
ATOM   1125  HG2 LYS A 635     -32.581 -15.945  63.024  1.00  0.00           H  
ATOM   1126  HG3 LYS A 635     -33.093 -16.607  61.489  1.00  0.00           H  
ATOM   1127  HD2 LYS A 635     -33.018 -18.912  62.455  1.00  0.00           H  
ATOM   1128  HD3 LYS A 635     -32.396 -18.265  63.956  1.00  0.00           H  
ATOM   1129  HE2 LYS A 635     -34.528 -16.879  64.185  1.00  0.00           H  
ATOM   1130  HE3 LYS A 635     -35.168 -17.727  62.787  1.00  0.00           H  
ATOM   1131  HZ1 LYS A 635     -34.262 -18.964  65.297  1.00  0.00           H  
ATOM   1132  HZ2 LYS A 635     -35.828 -18.742  64.830  1.00  0.00           H  
ATOM   1133  HZ3 LYS A 635     -34.860 -19.783  63.995  1.00  0.00           H  
ATOM   1134  N   PRO A 636     -28.385 -15.369  62.823  1.00195.02           N  
ATOM   1135  CA  PRO A 636     -26.963 -15.387  63.145  1.00195.02           C  
ATOM   1136  C   PRO A 636     -26.433 -16.808  63.050  1.00195.02           C  
ATOM   1137  O   PRO A 636     -26.785 -17.661  63.861  1.00195.02           O  
ATOM   1138  CB  PRO A 636     -26.852 -14.851  64.574  1.00195.02           C  
ATOM   1139  CG  PRO A 636     -28.233 -14.999  65.177  1.00195.02           C  
ATOM   1140  CD  PRO A 636     -29.192 -15.017  63.993  1.00195.02           C  
ATOM   1141  HA  PRO A 636     -26.417 -14.738  62.458  1.00  0.00           H  
ATOM   1142  HB2 PRO A 636     -26.088 -15.347  65.174  1.00  0.00           H  
ATOM   1143  HB3 PRO A 636     -26.590 -13.813  64.564  1.00  0.00           H  
ATOM   1144  HG2 PRO A 636     -28.292 -15.953  65.702  1.00  0.00           H  
ATOM   1145  HG3 PRO A 636     -28.467 -14.213  65.897  1.00  0.00           H  
ATOM   1146  HD2 PRO A 636     -30.014 -15.702  64.192  1.00  0.00           H  
ATOM   1147  HD3 PRO A 636     -29.614 -14.023  63.843  1.00  0.00           H  
ATOM   1148  N   SER A 637     -25.620 -17.040  62.023  1.00 87.07           N  
ATOM   1149  CA  SER A 637     -24.977 -18.304  61.748  1.00 87.07           C  
ATOM   1150  C   SER A 637     -23.586 -17.974  61.218  1.00 87.07           C  
ATOM   1151  O   SER A 637     -23.461 -17.057  60.412  1.00 87.07           O  
ATOM   1152  CB  SER A 637     -25.827 -19.170  60.804  1.00 87.07           C  
ATOM   1153  OG  SER A 637     -25.178 -20.398  60.538  1.00 87.07           O  
ATOM   1154  H   SER A 637     -25.408 -16.280  61.393  1.00  0.00           H  
ATOM   1155  HA  SER A 637     -24.906 -18.849  62.687  1.00  0.00           H  
ATOM   1156  HB2 SER A 637     -26.802 -19.377  61.248  1.00  0.00           H  
ATOM   1157  HB3 SER A 637     -26.014 -18.657  59.864  1.00  0.00           H  
ATOM   1158  HG  SER A 637     -25.155 -20.907  61.335  1.00  0.00           H  
ATOM   1159  N   PRO A 638     -22.523 -18.670  61.651  1.00133.12           N  
ATOM   1160  CA  PRO A 638     -21.171 -18.484  61.114  1.00133.12           C  
ATOM   1161  C   PRO A 638     -21.034 -18.606  59.584  1.00133.12           C  
ATOM   1162  O   PRO A 638     -20.317 -17.800  58.991  1.00133.12           O  
ATOM   1163  CB  PRO A 638     -20.329 -19.550  61.818  1.00133.12           C  
ATOM   1164  CG  PRO A 638     -21.046 -19.788  63.135  1.00133.12           C  
ATOM   1165  CD  PRO A 638     -22.516 -19.531  62.832  1.00133.12           C  
ATOM   1166  HA  PRO A 638     -20.829 -17.494  61.423  1.00  0.00           H  
ATOM   1167  HB2 PRO A 638     -20.316 -20.482  61.251  1.00  0.00           H  
ATOM   1168  HB3 PRO A 638     -19.294 -19.237  61.960  1.00  0.00           H  
ATOM   1169  HG2 PRO A 638     -20.865 -20.782  63.546  1.00  0.00           H  
ATOM   1170  HG3 PRO A 638     -20.696 -19.059  63.868  1.00  0.00           H  
ATOM   1171  HD2 PRO A 638     -23.030 -20.466  62.602  1.00  0.00           H  
ATOM   1172  HD3 PRO A 638     -22.996 -19.069  63.696  1.00  0.00           H  
ATOM   1173  N   VAL A 639     -21.740 -19.560  58.942  1.00 35.49           N  
ATOM   1174  CA  VAL A 639     -21.672 -19.770  57.491  1.00 35.49           C  
ATOM   1175  C   VAL A 639     -22.304 -18.600  56.744  1.00 35.49           C  
ATOM   1176  O   VAL A 639     -21.795 -18.233  55.693  1.00 35.49           O  
ATOM   1177  CB  VAL A 639     -22.381 -21.082  57.066  1.00 35.49           C  
ATOM   1178  CG1 VAL A 639     -22.334 -21.312  55.538  1.00 35.49           C  
ATOM   1179  CG2 VAL A 639     -21.782 -22.300  57.782  1.00 35.49           C  
ATOM   1180  H   VAL A 639     -22.330 -20.179  59.480  1.00  0.00           H  
ATOM   1181  HA  VAL A 639     -20.621 -19.832  57.204  1.00  0.00           H  
ATOM   1182  HB  VAL A 639     -23.431 -21.025  57.358  1.00  0.00           H  
ATOM   1183 HG11 VAL A 639     -22.671 -22.316  55.282  1.00  0.00           H  
ATOM   1184 HG12 VAL A 639     -22.994 -20.630  55.009  1.00  0.00           H  
ATOM   1185 HG13 VAL A 639     -21.325 -21.192  55.142  1.00  0.00           H  
ATOM   1186 HG21 VAL A 639     -22.285 -23.220  57.480  1.00  0.00           H  
ATOM   1187 HG22 VAL A 639     -20.722 -22.413  57.553  1.00  0.00           H  
ATOM   1188 HG23 VAL A 639     -21.883 -22.225  58.865  1.00  0.00           H  
ATOM   1189  N   ILE A 640     -23.381 -18.008  57.284  1.00146.82           N  
ATOM   1190  CA  ILE A 640     -24.124 -16.926  56.655  1.00146.82           C  
ATOM   1191  C   ILE A 640     -23.236 -15.724  56.325  1.00146.82           C  
ATOM   1192  O   ILE A 640     -23.336 -15.204  55.221  1.00146.82           O  
ATOM   1193  CB  ILE A 640     -25.342 -16.552  57.532  1.00146.82           C  
ATOM   1194  CG1 ILE A 640     -26.547 -16.231  56.649  1.00146.82           C  
ATOM   1195  CG2 ILE A 640     -25.140 -15.360  58.502  1.00146.82           C  
ATOM   1196  CD1 ILE A 640     -27.247 -17.448  56.034  1.00146.82           C  
ATOM   1197  H   ILE A 640     -23.718 -18.349  58.173  1.00  0.00           H  
ATOM   1198  HA  ILE A 640     -24.471 -17.336  55.706  1.00  0.00           H  
ATOM   1199  HB  ILE A 640     -25.610 -17.415  58.137  1.00  0.00           H  
ATOM   1200 HG12 ILE A 640     -27.245 -15.738  57.308  1.00  0.00           H  
ATOM   1201 HG13 ILE A 640     -26.276 -15.514  55.873  1.00  0.00           H  
ATOM   1202 HG21 ILE A 640     -25.913 -15.353  59.271  1.00  0.00           H  
ATOM   1203 HG22 ILE A 640     -24.184 -15.346  59.009  1.00  0.00           H  
ATOM   1204 HG23 ILE A 640     -25.212 -14.408  57.973  1.00  0.00           H  
ATOM   1205 HD11 ILE A 640     -28.061 -17.142  55.377  1.00  0.00           H  
ATOM   1206 HD12 ILE A 640     -26.569 -18.068  55.456  1.00  0.00           H  
ATOM   1207 HD13 ILE A 640     -27.675 -18.079  56.813  1.00  0.00           H  
ATOM   1208  N   CYS A 641     -22.308 -15.358  57.226  1.00 60.40           N  
ATOM   1209  CA  CYS A 641     -21.337 -14.273  57.066  1.00 60.40           C  
ATOM   1210  C   CYS A 641     -20.296 -14.573  55.980  1.00 60.40           C  
ATOM   1211  O   CYS A 641     -19.796 -13.652  55.333  1.00 60.40           O  
ATOM   1212  CB  CYS A 641     -20.630 -13.994  58.404  1.00 60.40           C  
ATOM   1213  SG  CYS A 641     -21.678 -13.220  59.667  1.00 60.40           S  
ATOM   1214  H   CYS A 641     -22.292 -15.880  58.094  1.00  0.00           H  
ATOM   1215  HA  CYS A 641     -21.858 -13.372  56.756  1.00  0.00           H  
ATOM   1216  HB2 CYS A 641     -20.211 -14.915  58.814  1.00  0.00           H  
ATOM   1217  HB3 CYS A 641     -19.793 -13.314  58.244  1.00  0.00           H  
ATOM   1218  N   ALA A 642     -20.005 -15.855  55.744  1.00 24.66           N  
ATOM   1219  CA  ALA A 642     -19.187 -16.321  54.630  1.00 24.66           C  
ATOM   1220  C   ALA A 642     -19.965 -16.255  53.312  1.00 24.66           C  
ATOM   1221  O   ALA A 642     -19.403 -15.839  52.300  1.00 24.66           O  
ATOM   1222  CB  ALA A 642     -18.718 -17.764  54.877  1.00 24.66           C  
ATOM   1223  H   ALA A 642     -20.355 -16.551  56.388  1.00  0.00           H  
ATOM   1224  HA  ALA A 642     -18.315 -15.673  54.556  1.00  0.00           H  
ATOM   1225  HB1 ALA A 642     -17.967 -18.052  54.141  1.00  0.00           H  
ATOM   1226  HB2 ALA A 642     -18.255 -17.860  55.860  1.00  0.00           H  
ATOM   1227  HB3 ALA A 642     -19.519 -18.496  54.812  1.00  0.00           H  
ATOM   1228  N   LEU A 643     -21.263 -16.598  53.344  1.00 37.11           N  
ATOM   1229  CA  LEU A 643     -22.164 -16.533  52.206  1.00 37.11           C  
ATOM   1230  C   LEU A 643     -22.404 -15.093  51.741  1.00 37.11           C  
ATOM   1231  O   LEU A 643     -22.487 -14.879  50.534  1.00 37.11           O  
ATOM   1232  CB  LEU A 643     -23.513 -17.176  52.563  1.00 37.11           C  
ATOM   1233  CG  LEU A 643     -23.533 -18.678  52.847  1.00 37.11           C  
ATOM   1234  CD1 LEU A 643     -24.958 -19.168  53.142  1.00 37.11           C  
ATOM   1235  CD2 LEU A 643     -22.901 -19.506  51.721  1.00 37.11           C  
ATOM   1236  H   LEU A 643     -21.644 -16.934  54.219  1.00  0.00           H  
ATOM   1237  HA  LEU A 643     -21.708 -17.068  51.371  1.00  0.00           H  
ATOM   1238  HB2 LEU A 643     -24.013 -16.635  53.363  1.00  0.00           H  
ATOM   1239  HB3 LEU A 643     -24.139 -17.080  51.712  1.00  0.00           H  
ATOM   1240  HG  LEU A 643     -22.942 -18.849  53.733  1.00  0.00           H  
ATOM   1241 HD11 LEU A 643     -24.948 -19.993  53.853  1.00  0.00           H  
ATOM   1242 HD12 LEU A 643     -25.579 -18.380  53.560  1.00  0.00           H  
ATOM   1243 HD13 LEU A 643     -25.441 -19.546  52.244  1.00  0.00           H  
ATOM   1244 HD21 LEU A 643     -22.999 -20.572  51.924  1.00  0.00           H  
ATOM   1245 HD22 LEU A 643     -23.377 -19.305  50.760  1.00  0.00           H  
ATOM   1246 HD23 LEU A 643     -21.835 -19.303  51.619  1.00  0.00           H  
ATOM   1247  N   ARG A 644     -22.524 -14.171  52.701  1.00147.72           N  
ATOM   1248  CA  ARG A 644     -22.677 -12.735  52.538  1.00147.72           C  
ATOM   1249  C   ARG A 644     -21.503 -12.123  51.737  1.00147.72           C  
ATOM   1250  O   ARG A 644     -21.724 -11.266  50.881  1.00147.72           O  
ATOM   1251  CB  ARG A 644     -22.785 -12.115  53.955  1.00147.72           C  
ATOM   1252  CG  ARG A 644     -24.167 -12.247  54.653  1.00147.72           C  
ATOM   1253  CD  ARG A 644     -24.136 -11.772  56.118  1.00147.72           C  
ATOM   1254  NE  ARG A 644     -25.395 -11.151  56.559  1.00147.72           N  
ATOM   1255  CZ  ARG A 644     -25.524 -10.066  57.347  1.00147.72           C  
ATOM   1256  NH1 ARG A 644     -24.464  -9.402  57.823  1.00147.72           N1+
ATOM   1257  NH2 ARG A 644     -26.740  -9.627  57.683  1.00147.72           N1+
ATOM   1258  H   ARG A 644     -22.566 -14.542  53.647  1.00  0.00           H  
ATOM   1259  HA  ARG A 644     -23.595 -12.544  51.979  1.00  0.00           H  
ATOM   1260  HB2 ARG A 644     -22.021 -12.558  54.589  1.00  0.00           H  
ATOM   1261  HB3 ARG A 644     -22.508 -11.064  53.910  1.00  0.00           H  
ATOM   1262  HG2 ARG A 644     -24.930 -11.704  54.108  1.00  0.00           H  
ATOM   1263  HG3 ARG A 644     -24.527 -13.268  54.618  1.00  0.00           H  
ATOM   1264  HD2 ARG A 644     -23.921 -12.605  56.786  1.00  0.00           H  
ATOM   1265  HD3 ARG A 644     -23.330 -11.050  56.235  1.00  0.00           H  
ATOM   1266  HE  ARG A 644     -26.234 -11.646  56.281  1.00  0.00           H  
ATOM   1267 HH11 ARG A 644     -23.531  -9.738  57.636  1.00  0.00           H  
ATOM   1268 HH12 ARG A 644     -24.574  -8.595  58.417  1.00  0.00           H  
ATOM   1269 HH21 ARG A 644     -27.585 -10.065  57.326  1.00  0.00           H  
ATOM   1270 HH22 ARG A 644     -26.857  -8.816  58.271  1.00  0.00           H  
ATOM   1271  N   ARG A 645     -20.269 -12.584  51.997  1.00104.24           N  
ATOM   1272  CA  ARG A 645     -19.041 -12.094  51.362  1.00104.24           C  
ATOM   1273  C   ARG A 645     -18.823 -12.737  49.978  1.00104.24           C  
ATOM   1274  O   ARG A 645     -18.512 -12.022  49.026  1.00104.24           O  
ATOM   1275  CB  ARG A 645     -17.839 -12.435  52.274  1.00104.24           C  
ATOM   1276  CG  ARG A 645     -17.819 -11.605  53.574  1.00104.24           C  
ATOM   1277  CD  ARG A 645     -16.822 -12.129  54.619  1.00104.24           C  
ATOM   1278  NE  ARG A 645     -15.503 -11.480  54.531  1.00104.24           N  
ATOM   1279  CZ  ARG A 645     -14.488 -11.601  55.405  1.00104.24           C  
ATOM   1280  NH1 ARG A 645     -14.589 -12.337  56.506  1.00104.24           N1+
ATOM   1281  NH2 ARG A 645     -13.336 -10.975  55.188  1.00104.24           N1+
ATOM   1282  H   ARG A 645     -20.187 -13.329  52.675  1.00  0.00           H  
ATOM   1283  HA  ARG A 645     -19.099 -11.011  51.227  1.00  0.00           H  
ATOM   1284  HB2 ARG A 645     -17.853 -13.501  52.509  1.00  0.00           H  
ATOM   1285  HB3 ARG A 645     -16.904 -12.261  51.739  1.00  0.00           H  
ATOM   1286  HG2 ARG A 645     -17.610 -10.560  53.336  1.00  0.00           H  
ATOM   1287  HG3 ARG A 645     -18.811 -11.602  54.025  1.00  0.00           H  
ATOM   1288  HD2 ARG A 645     -17.221 -11.930  55.608  1.00  0.00           H  
ATOM   1289  HD3 ARG A 645     -16.733 -13.209  54.553  1.00  0.00           H  
ATOM   1290  HE  ARG A 645     -15.358 -10.868  53.737  1.00  0.00           H  
ATOM   1291 HH11 ARG A 645     -15.431 -12.844  56.723  1.00  0.00           H  
ATOM   1292 HH12 ARG A 645     -13.769 -12.460  57.098  1.00  0.00           H  
ATOM   1293 HH21 ARG A 645     -13.278 -10.295  54.434  1.00  0.00           H  
ATOM   1294 HH22 ARG A 645     -12.520 -11.151  55.764  1.00  0.00           H  
ATOM   1295  N   LEU A 646     -19.022 -14.063  49.853  1.00 38.64           N  
ATOM   1296  CA  LEU A 646     -18.962 -14.808  48.604  1.00 38.64           C  
ATOM   1297  C   LEU A 646     -20.003 -14.291  47.613  1.00 38.64           C  
ATOM   1298  O   LEU A 646     -19.645 -13.954  46.489  1.00 38.64           O  
ATOM   1299  CB  LEU A 646     -19.177 -16.318  48.845  1.00 38.64           C  
ATOM   1300  CG  LEU A 646     -19.128 -17.158  47.546  1.00 38.64           C  
ATOM   1301  CD1 LEU A 646     -17.765 -17.056  46.870  1.00 38.64           C  
ATOM   1302  CD2 LEU A 646     -19.494 -18.623  47.794  1.00 38.64           C  
ATOM   1303  H   LEU A 646     -19.308 -14.559  50.687  1.00  0.00           H  
ATOM   1304  HA  LEU A 646     -17.971 -14.651  48.180  1.00  0.00           H  
ATOM   1305  HB2 LEU A 646     -18.420 -16.683  49.541  1.00  0.00           H  
ATOM   1306  HB3 LEU A 646     -20.135 -16.476  49.343  1.00  0.00           H  
ATOM   1307  HG  LEU A 646     -19.875 -16.798  46.839  1.00  0.00           H  
ATOM   1308 HD11 LEU A 646     -17.750 -17.715  46.003  1.00  0.00           H  
ATOM   1309 HD12 LEU A 646     -17.555 -16.050  46.507  1.00  0.00           H  
ATOM   1310 HD13 LEU A 646     -16.968 -17.353  47.552  1.00  0.00           H  
ATOM   1311 HD21 LEU A 646     -19.497 -19.194  46.865  1.00  0.00           H  
ATOM   1312 HD22 LEU A 646     -18.787 -19.097  48.476  1.00  0.00           H  
ATOM   1313 HD23 LEU A 646     -20.488 -18.709  48.235  1.00  0.00           H  
ATOM   1314  N   GLY A 647     -21.272 -14.235  48.041  1.00 28.66           N  
ATOM   1315  CA  GLY A 647     -22.421 -13.884  47.225  1.00 28.66           C  
ATOM   1316  C   GLY A 647     -22.355 -12.455  46.704  1.00 28.66           C  
ATOM   1317  O   GLY A 647     -22.539 -12.254  45.509  1.00 28.66           O  
ATOM   1318  H   GLY A 647     -21.466 -14.512  48.996  1.00  0.00           H  
ATOM   1319  HA2 GLY A 647     -22.502 -14.584  46.392  1.00  0.00           H  
ATOM   1320  HA3 GLY A 647     -23.324 -13.998  47.825  1.00  0.00           H  
ATOM   1321  N   LEU A 648     -22.088 -11.400  47.501  1.00 45.83           N  
ATOM   1322  CA  LEU A 648     -22.040 -10.057  46.882  1.00 45.83           C  
ATOM   1323  C   LEU A 648     -20.869  -9.958  45.901  1.00 45.83           C  
ATOM   1324  O   LEU A 648     -21.081  -9.590  44.743  1.00 45.83           O  
ATOM   1325  CB  LEU A 648     -21.979  -8.881  47.875  1.00 45.83           C  
ATOM   1326  CG  LEU A 648     -21.998  -7.501  47.143  1.00  0.00           C  
ATOM   1327  CD1 LEU A 648     -22.800  -6.442  47.893  1.00  0.00           C  
ATOM   1328  CD2 LEU A 648     -20.599  -6.942  46.817  1.00  0.00           C  
ATOM   1329  H   LEU A 648     -21.887 -11.522  48.486  1.00  0.00           H  
ATOM   1330  HA  LEU A 648     -22.963  -9.923  46.311  1.00  0.00           H  
ATOM   1331  HB  LEU A 648     -22.866  -8.978  48.496  1.00  0.00           H  
ATOM   1332  HB2 LEU A 648     -21.121  -8.960  48.544  1.00  0.00           H  
ATOM   1333  HG  LEU A 648     -22.530  -7.633  46.199  1.00  0.00           H  
ATOM   1334 HD11 LEU A 648     -23.063  -5.602  47.253  1.00  0.00           H  
ATOM   1335 HD12 LEU A 648     -23.713  -6.874  48.285  1.00  0.00           H  
ATOM   1336 HD13 LEU A 648     -22.247  -6.016  48.719  1.00  0.00           H  
ATOM   1337 HD21 LEU A 648     -20.683  -5.990  46.306  1.00  0.00           H  
ATOM   1338 HD22 LEU A 648     -20.007  -6.790  47.711  1.00  0.00           H  
ATOM   1339 HD23 LEU A 648     -20.000  -7.553  46.152  1.00  0.00           H  
ATOM   1340  N   GLY A 649     -19.660 -10.308  46.363  1.00 30.58           N  
ATOM   1341  CA  GLY A 649     -18.423 -10.164  45.609  1.00 30.58           C  
ATOM   1342  C   GLY A 649     -18.503 -10.878  44.264  1.00 30.58           C  
ATOM   1343  O   GLY A 649     -18.262 -10.262  43.222  1.00 30.58           O  
ATOM   1344  H   GLY A 649     -19.584 -10.668  47.306  1.00  0.00           H  
ATOM   1345  HA2 GLY A 649     -18.214  -9.105  45.452  1.00  0.00           H  
ATOM   1346  HA3 GLY A 649     -17.596 -10.575  46.188  1.00  0.00           H  
ATOM   1347  N   SER A 650     -18.944 -12.142  44.300  1.00 77.21           N  
ATOM   1348  CA  SER A 650     -19.051 -12.996  43.126  1.00 77.21           C  
ATOM   1349  C   SER A 650     -20.201 -12.588  42.203  1.00 77.21           C  
ATOM   1350  O   SER A 650     -19.973 -12.626  41.002  1.00 77.21           O  
ATOM   1351  CB  SER A 650     -19.234 -14.471  43.529  1.00 77.21           C  
ATOM   1352  OG  SER A 650     -19.218 -15.315  42.391  1.00 77.21           O  
ATOM   1353  H   SER A 650     -19.139 -12.564  45.199  1.00  0.00           H  
ATOM   1354  HA  SER A 650     -18.112 -12.915  42.576  1.00  0.00           H  
ATOM   1355  HB2 SER A 650     -18.432 -14.787  44.197  1.00  0.00           H  
ATOM   1356  HB3 SER A 650     -20.177 -14.623  44.056  1.00  0.00           H  
ATOM   1357  HG  SER A 650     -19.928 -15.067  41.817  1.00  0.00           H  
ATOM   1358  N   SER A 651     -21.394 -12.223  42.718  1.00 33.91           N  
ATOM   1359  CA  SER A 651     -22.598 -11.934  41.918  1.00 33.91           C  
ATOM   1360  C   SER A 651     -22.407 -10.820  40.885  1.00 33.91           C  
ATOM   1361  O   SER A 651     -22.834 -10.962  39.740  1.00 33.91           O  
ATOM   1362  CB  SER A 651     -23.809 -11.601  42.812  1.00 33.91           C  
ATOM   1363  OG  SER A 651     -23.670 -10.362  43.489  1.00 33.91           O  
ATOM   1364  H   SER A 651     -21.499 -12.206  43.724  1.00  0.00           H  
ATOM   1365  HA  SER A 651     -22.840 -12.849  41.374  1.00  0.00           H  
ATOM   1366  HB2 SER A 651     -24.700 -11.525  42.190  1.00  0.00           H  
ATOM   1367  HB3 SER A 651     -24.016 -12.405  43.516  1.00  0.00           H  
ATOM   1368  HG  SER A 651     -22.963 -10.438  44.114  1.00  0.00           H  
ATOM   1369  N   PHE A 652     -21.721  -9.745  41.291  1.00 94.93           N  
ATOM   1370  CA  PHE A 652     -21.342  -8.621  40.449  1.00 94.93           C  
ATOM   1371  C   PHE A 652     -20.248  -9.052  39.473  1.00 94.93           C  
ATOM   1372  O   PHE A 652     -20.326  -8.772  38.274  1.00 94.93           O  
ATOM   1373  CB  PHE A 652     -20.739  -7.522  41.343  1.00 94.93           C  
ATOM   1374  CG  PHE A 652     -21.709  -6.607  42.049  1.00 94.93           C  
ATOM   1375  CD1 PHE A 652     -22.591  -5.829  41.283  1.00 94.93           C  
ATOM   1376  CD2 PHE A 652     -21.674  -6.449  43.448  1.00 94.93           C  
ATOM   1377  CE1 PHE A 652     -23.388  -4.852  41.896  1.00 94.93           C  
ATOM   1378  CE2 PHE A 652     -22.511  -5.499  44.065  1.00 94.93           C  
ATOM   1379  CZ  PHE A 652     -23.365  -4.695  43.291  1.00 94.93           C  
ATOM   1380  H   PHE A 652     -21.518  -9.686  42.281  1.00  0.00           H  
ATOM   1381  HA  PHE A 652     -22.202  -8.255  39.883  1.00  0.00           H  
ATOM   1382  HB2 PHE A 652     -20.077  -7.976  42.080  1.00  0.00           H  
ATOM   1383  HB3 PHE A 652     -20.114  -6.860  40.741  1.00  0.00           H  
ATOM   1384  HD1 PHE A 652     -22.646  -5.969  40.218  1.00  0.00           H  
ATOM   1385  HD2 PHE A 652     -20.994  -7.035  44.046  1.00  0.00           H  
ATOM   1386  HE1 PHE A 652     -24.003  -4.221  41.279  1.00  0.00           H  
ATOM   1387  HE2 PHE A 652     -22.479  -5.357  45.131  1.00  0.00           H  
ATOM   1388  HZ  PHE A 652     -23.988  -3.948  43.762  1.00  0.00           H  
ATOM   1389  N   ALA A 653     -19.228  -9.740  40.005  1.00 29.12           N  
ATOM   1390  CA  ALA A 653     -18.051 -10.180  39.277  1.00 29.12           C  
ATOM   1391  C   ALA A 653     -18.394 -11.085  38.110  1.00 29.12           C  
ATOM   1392  O   ALA A 653     -17.935 -10.814  37.016  1.00 29.12           O  
ATOM   1393  CB  ALA A 653     -17.040 -10.850  40.202  1.00 29.12           C  
ATOM   1394  H   ALA A 653     -19.226  -9.873  41.007  1.00  0.00           H  
ATOM   1395  HA  ALA A 653     -17.592  -9.281  38.872  1.00  0.00           H  
ATOM   1396  HB1 ALA A 653     -16.160 -11.190  39.655  1.00  0.00           H  
ATOM   1397  HB2 ALA A 653     -16.699 -10.128  40.942  1.00  0.00           H  
ATOM   1398  HB3 ALA A 653     -17.461 -11.708  40.723  1.00  0.00           H  
ATOM   1399  N   ILE A 654     -19.259 -12.084  38.309  1.00 89.43           N  
ATOM   1400  CA  ILE A 654     -19.724 -12.965  37.253  1.00 89.43           C  
ATOM   1401  C   ILE A 654     -20.526 -12.226  36.161  1.00 89.43           C  
ATOM   1402  O   ILE A 654     -20.285 -12.491  34.985  1.00 89.43           O  
ATOM   1403  CB  ILE A 654     -20.475 -14.155  37.879  1.00 89.43           C  
ATOM   1404  CG1 ILE A 654     -20.830 -15.171  36.798  1.00 89.43           C  
ATOM   1405  CG2 ILE A 654     -21.714 -13.721  38.632  1.00 89.43           C  
ATOM   1406  CD1 ILE A 654     -21.609 -16.381  37.263  1.00 89.43           C  
ATOM   1407  H   ILE A 654     -19.615 -12.238  39.245  1.00  0.00           H  
ATOM   1408  HA  ILE A 654     -18.842 -13.365  36.756  1.00  0.00           H  
ATOM   1409  HB  ILE A 654     -19.804 -14.640  38.590  1.00  0.00           H  
ATOM   1410 HG12 ILE A 654     -21.441 -14.690  36.045  1.00  0.00           H  
ATOM   1411 HG13 ILE A 654     -19.903 -15.497  36.334  1.00  0.00           H  
ATOM   1412 HG21 ILE A 654     -22.140 -14.541  39.208  1.00  0.00           H  
ATOM   1413 HG22 ILE A 654     -21.520 -12.910  39.306  1.00  0.00           H  
ATOM   1414 HG23 ILE A 654     -22.407 -13.358  37.897  1.00  0.00           H  
ATOM   1415 HD11 ILE A 654     -21.662 -17.152  36.496  1.00  0.00           H  
ATOM   1416 HD12 ILE A 654     -21.175 -16.817  38.164  1.00  0.00           H  
ATOM   1417 HD13 ILE A 654     -22.624 -16.045  37.458  1.00  0.00           H  
ATOM   1418  N   CYS A 655     -21.418 -11.283  36.522  1.00 38.18           N  
ATOM   1419  CA  CYS A 655     -22.191 -10.492  35.560  1.00 38.18           C  
ATOM   1420  C   CYS A 655     -21.278  -9.606  34.716  1.00 38.18           C  
ATOM   1421  O   CYS A 655     -21.337  -9.655  33.489  1.00 38.18           O  
ATOM   1422  CB  CYS A 655     -23.202  -9.566  36.265  1.00 38.18           C  
ATOM   1423  SG  CYS A 655     -24.598 -10.492  36.910  1.00 38.18           S  
ATOM   1424  H   CYS A 655     -21.550 -11.089  37.504  1.00  0.00           H  
ATOM   1425  HA  CYS A 655     -22.720 -11.163  34.887  1.00  0.00           H  
ATOM   1426  HB2 CYS A 655     -22.744  -9.004  37.079  1.00  0.00           H  
ATOM   1427  HB3 CYS A 655     -23.608  -8.833  35.565  1.00  0.00           H  
ATOM   1428  HG  CYS A 655     -23.906 -11.155  37.842  1.00  0.00           H  
ATOM   1429  N   TYR A 656     -20.422  -8.822  35.372  1.00 53.77           N  
ATOM   1430  CA  TYR A 656     -19.651  -7.810  34.681  1.00 53.77           C  
ATOM   1431  C   TYR A 656     -18.381  -8.395  34.059  1.00 53.77           C  
ATOM   1432  O   TYR A 656     -18.006  -7.921  33.001  1.00 53.77           O  
ATOM   1433  CB  TYR A 656     -19.402  -6.627  35.632  1.00 53.77           C  
ATOM   1434  CG  TYR A 656     -20.695  -5.919  36.048  1.00 53.77           C  
ATOM   1435  CD1 TYR A 656     -21.665  -5.556  35.082  1.00 53.77           C  
ATOM   1436  CD2 TYR A 656     -20.937  -5.603  37.402  1.00 53.77           C  
ATOM   1437  CE1 TYR A 656     -22.846  -4.884  35.455  1.00 53.77           C  
ATOM   1438  CE2 TYR A 656     -22.101  -4.893  37.766  1.00 53.77           C  
ATOM   1439  CZ  TYR A 656     -23.061  -4.541  36.800  1.00 53.77           C  
ATOM   1440  OH  TYR A 656     -24.176  -3.845  37.171  1.00 53.77           O  
ATOM   1441  H   TYR A 656     -20.407  -8.838  36.390  1.00  0.00           H  
ATOM   1442  HA  TYR A 656     -20.222  -7.439  33.832  1.00  0.00           H  
ATOM   1443  HB2 TYR A 656     -18.856  -6.961  36.517  1.00  0.00           H  
ATOM   1444  HB3 TYR A 656     -18.767  -5.888  35.140  1.00  0.00           H  
ATOM   1445  HD1 TYR A 656     -21.519  -5.780  34.039  1.00  0.00           H  
ATOM   1446  HD2 TYR A 656     -20.212  -5.857  38.161  1.00  0.00           H  
ATOM   1447  HE1 TYR A 656     -23.577  -4.620  34.707  1.00  0.00           H  
ATOM   1448  HE2 TYR A 656     -22.247  -4.570  38.783  1.00  0.00           H  
ATOM   1449  HH  TYR A 656     -24.428  -3.146  36.569  1.00  0.00           H  
ATOM   1450  N   SER A 657     -17.784  -9.486  34.563  1.00 34.56           N  
ATOM   1451  CA  SER A 657     -16.697 -10.177  33.874  1.00 34.56           C  
ATOM   1452  C   SER A 657     -17.163 -10.820  32.564  1.00 34.56           C  
ATOM   1453  O   SER A 657     -16.449 -10.730  31.571  1.00 34.56           O  
ATOM   1454  CB  SER A 657     -16.055 -11.244  34.766  1.00 34.56           C  
ATOM   1455  OG  SER A 657     -16.916 -12.328  35.038  1.00 34.56           O  
ATOM   1456  H   SER A 657     -18.081  -9.849  35.460  1.00  0.00           H  
ATOM   1457  HA  SER A 657     -15.931  -9.435  33.636  1.00  0.00           H  
ATOM   1458  HB2 SER A 657     -15.225 -11.658  34.210  1.00  0.00           H  
ATOM   1459  HB3 SER A 657     -15.655 -10.823  35.689  1.00  0.00           H  
ATOM   1460  HG  SER A 657     -17.581 -12.026  35.641  1.00  0.00           H  
ATOM   1461  N   ALA A 658     -18.370 -11.411  32.543  1.00 29.63           N  
ATOM   1462  CA  ALA A 658     -18.963 -11.996  31.344  1.00 29.63           C  
ATOM   1463  C   ALA A 658     -19.340 -10.912  30.346  1.00 29.63           C  
ATOM   1464  O   ALA A 658     -19.114 -11.083  29.151  1.00 29.63           O  
ATOM   1465  CB  ALA A 658     -20.233 -12.770  31.711  1.00 29.63           C  
ATOM   1466  H   ALA A 658     -18.905 -11.457  33.400  1.00  0.00           H  
ATOM   1467  HA  ALA A 658     -18.248 -12.669  30.869  1.00  0.00           H  
ATOM   1468  HB1 ALA A 658     -20.679 -13.246  30.837  1.00  0.00           H  
ATOM   1469  HB2 ALA A 658     -19.994 -13.554  32.419  1.00  0.00           H  
ATOM   1470  HB3 ALA A 658     -20.990 -12.134  32.171  1.00  0.00           H  
ATOM   1471  N   LEU A 659     -19.873  -9.783  30.836  1.00133.36           N  
ATOM   1472  CA  LEU A 659     -20.251  -8.664  29.992  1.00133.36           C  
ATOM   1473  C   LEU A 659     -19.023  -7.928  29.452  1.00133.36           C  
ATOM   1474  O   LEU A 659     -19.065  -7.467  28.319  1.00133.36           O  
ATOM   1475  CB  LEU A 659     -21.138  -7.695  30.787  1.00133.36           C  
ATOM   1476  CG  LEU A 659     -21.786  -6.584  29.935  1.00133.36           C  
ATOM   1477  CD1 LEU A 659     -22.612  -7.145  28.764  1.00133.36           C  
ATOM   1478  CD2 LEU A 659     -22.674  -5.718  30.826  1.00133.36           C  
ATOM   1479  H   LEU A 659     -20.042  -9.709  31.830  1.00  0.00           H  
ATOM   1480  HA  LEU A 659     -20.817  -9.074  29.156  1.00  0.00           H  
ATOM   1481  HB2 LEU A 659     -21.935  -8.264  31.268  1.00  0.00           H  
ATOM   1482  HB3 LEU A 659     -20.559  -7.249  31.598  1.00  0.00           H  
ATOM   1483  HG  LEU A 659     -21.004  -5.936  29.537  1.00  0.00           H  
ATOM   1484 HD11 LEU A 659     -23.199  -6.361  28.290  1.00  0.00           H  
ATOM   1485 HD12 LEU A 659     -21.979  -7.570  27.986  1.00  0.00           H  
ATOM   1486 HD13 LEU A 659     -23.308  -7.917  29.096  1.00  0.00           H  
ATOM   1487 HD21 LEU A 659     -22.874  -4.744  30.386  1.00  0.00           H  
ATOM   1488 HD22 LEU A 659     -23.635  -6.201  31.007  1.00  0.00           H  
ATOM   1489 HD23 LEU A 659     -22.220  -5.578  31.804  1.00  0.00           H  
ATOM   1490  N   LEU A 660     -17.917  -7.873  30.211  1.00 89.59           N  
ATOM   1491  CA  LEU A 660     -16.640  -7.289  29.817  1.00 89.59           C  
ATOM   1492  C   LEU A 660     -16.117  -8.000  28.577  1.00 89.59           C  
ATOM   1493  O   LEU A 660     -15.789  -7.336  27.602  1.00 89.59           O  
ATOM   1494  CB  LEU A 660     -15.627  -7.427  30.971  1.00 89.59           C  
ATOM   1495  CG  LEU A 660     -14.342  -6.596  30.865  1.00 89.59           C  
ATOM   1496  CD1 LEU A 660     -13.528  -6.754  32.153  1.00 89.59           C  
ATOM   1497  CD2 LEU A 660     -13.464  -6.890  29.628  1.00 89.59           C  
ATOM   1498  H   LEU A 660     -17.973  -8.244  31.151  1.00  0.00           H  
ATOM   1499  HA  LEU A 660     -16.793  -6.232  29.594  1.00  0.00           H  
ATOM   1500  HB2 LEU A 660     -16.103  -7.120  31.898  1.00  0.00           H  
ATOM   1501  HB3 LEU A 660     -15.363  -8.474  31.116  1.00  0.00           H  
ATOM   1502  HG  LEU A 660     -14.700  -5.578  30.848  1.00  0.00           H  
ATOM   1503 HD11 LEU A 660     -12.461  -6.865  31.972  1.00  0.00           H  
ATOM   1504 HD12 LEU A 660     -13.689  -5.912  32.826  1.00  0.00           H  
ATOM   1505 HD13 LEU A 660     -13.825  -7.646  32.696  1.00  0.00           H  
ATOM   1506 HD21 LEU A 660     -12.430  -6.582  29.777  1.00  0.00           H  
ATOM   1507 HD22 LEU A 660     -13.427  -7.957  29.409  1.00  0.00           H  
ATOM   1508 HD23 LEU A 660     -13.819  -6.357  28.749  1.00  0.00           H  
ATOM   1509  N   THR A 661     -16.069  -9.341  28.605  1.00106.37           N  
ATOM   1510  CA  THR A 661     -15.620 -10.149  27.476  1.00106.37           C  
ATOM   1511  C   THR A 661     -16.518  -9.967  26.250  1.00106.37           C  
ATOM   1512  O   THR A 661     -15.990  -9.860  25.145  1.00106.37           O  
ATOM   1513  CB  THR A 661     -15.517 -11.638  27.859  1.00106.37           C  
ATOM   1514  CG2 THR A 661     -14.544 -11.891  29.009  1.00106.37           C  
ATOM   1515  OG1 THR A 661     -16.769 -12.231  28.132  1.00106.37           O  
ATOM   1516  H   THR A 661     -16.351  -9.818  29.450  1.00  0.00           H  
ATOM   1517  HA  THR A 661     -14.620  -9.802  27.205  1.00  0.00           H  
ATOM   1518  HB  THR A 661     -15.125 -12.176  26.994  1.00  0.00           H  
ATOM   1519  HG1 THR A 661     -17.182 -11.776  28.852  1.00  0.00           H  
ATOM   1520 HG21 THR A 661     -14.429 -12.958  29.197  1.00  0.00           H  
ATOM   1521 HG22 THR A 661     -13.567 -11.486  28.753  1.00  0.00           H  
ATOM   1522 HG23 THR A 661     -14.847 -11.421  29.937  1.00  0.00           H  
ATOM   1523  N   LYS A 662     -17.847  -9.870  26.451  1.00 80.62           N  
ATOM   1524  CA  LYS A 662     -18.812  -9.598  25.393  1.00 80.62           C  
ATOM   1525  C   LYS A 662     -18.550  -8.227  24.760  1.00 80.62           C  
ATOM   1526  O   LYS A 662     -18.389  -8.160  23.548  1.00 80.62           O  
ATOM   1527  CB  LYS A 662     -20.257  -9.695  25.925  1.00 80.62           C  
ATOM   1528  CG  LYS A 662     -21.323  -9.356  24.863  1.00 80.62           C  
ATOM   1529  CD  LYS A 662     -22.759  -9.666  25.310  1.00 80.62           C  
ATOM   1530  CE  LYS A 662     -23.207 -11.099  24.993  1.00 80.62           C  
ATOM   1531  NZ  LYS A 662     -23.461 -11.266  23.551  1.00 80.62           N1+
ATOM   1532  H   LYS A 662     -18.200  -9.973  27.393  1.00  0.00           H  
ATOM   1533  HA  LYS A 662     -18.682 -10.360  24.622  1.00  0.00           H  
ATOM   1534  HB2 LYS A 662     -20.430 -10.705  26.292  1.00  0.00           H  
ATOM   1535  HB3 LYS A 662     -20.393  -9.042  26.784  1.00  0.00           H  
ATOM   1536  HG2 LYS A 662     -21.275  -8.288  24.649  1.00  0.00           H  
ATOM   1537  HG3 LYS A 662     -21.099  -9.859  23.922  1.00  0.00           H  
ATOM   1538  HD2 LYS A 662     -22.854  -9.477  26.380  1.00  0.00           H  
ATOM   1539  HD3 LYS A 662     -23.446  -8.968  24.829  1.00  0.00           H  
ATOM   1540  HE2 LYS A 662     -22.467 -11.827  25.327  1.00  0.00           H  
ATOM   1541  HE3 LYS A 662     -24.133 -11.321  25.524  1.00  0.00           H  
ATOM   1542  HZ1 LYS A 662     -22.606 -11.115  23.035  1.00  0.00           H  
ATOM   1543  HZ2 LYS A 662     -23.810 -12.196  23.375  1.00  0.00           H  
ATOM   1544  HZ3 LYS A 662     -24.150 -10.588  23.248  1.00  0.00           H  
ATOM   1545  N   THR A 663     -18.470  -7.159  25.571  1.00 32.26           N  
ATOM   1546  CA  THR A 663     -18.219  -5.788  25.121  1.00 32.26           C  
ATOM   1547  C   THR A 663     -16.848  -5.624  24.472  1.00 32.26           C  
ATOM   1548  O   THR A 663     -16.757  -4.941  23.454  1.00 32.26           O  
ATOM   1549  CB  THR A 663     -18.378  -4.774  26.273  1.00 32.26           C  
ATOM   1550  CG2 THR A 663     -19.797  -4.706  26.836  1.00 32.26           C  
ATOM   1551  OG1 THR A 663     -17.431  -4.968  27.303  1.00 32.26           O  
ATOM   1552  H   THR A 663     -18.613  -7.302  26.564  1.00  0.00           H  
ATOM   1553  HA  THR A 663     -18.961  -5.542  24.364  1.00  0.00           H  
ATOM   1554  HB  THR A 663     -18.184  -3.782  25.869  1.00  0.00           H  
ATOM   1555  HG1 THR A 663     -17.586  -5.813  27.699  1.00  0.00           H  
ATOM   1556 HG21 THR A 663     -19.858  -4.005  27.670  1.00  0.00           H  
ATOM   1557 HG22 THR A 663     -20.475  -4.349  26.061  1.00  0.00           H  
ATOM   1558 HG23 THR A 663     -20.183  -5.664  27.170  1.00  0.00           H  
ATOM   1559  N   ASN A 664     -15.802  -6.265  25.025  1.00 27.82           N  
ATOM   1560  CA  ASN A 664     -14.456  -6.244  24.473  1.00 27.82           C  
ATOM   1561  C   ASN A 664     -14.485  -6.889  23.093  1.00 27.82           C  
ATOM   1562  O   ASN A 664     -13.999  -6.259  22.168  1.00 27.82           O  
ATOM   1563  CB  ASN A 664     -13.441  -6.967  25.383  1.00 27.82           C  
ATOM   1564  CG  ASN A 664     -11.987  -6.685  24.970  1.00 27.82           C  
ATOM   1565  ND2 ASN A 664     -11.179  -6.156  25.886  1.00 27.82           N  
ATOM   1566  OD1 ASN A 664     -11.591  -6.919  23.832  1.00 27.82           O  
ATOM   1567  H   ASN A 664     -15.949  -6.786  25.882  1.00  0.00           H  
ATOM   1568  HA  ASN A 664     -14.159  -5.197  24.376  1.00  0.00           H  
ATOM   1569  HB2 ASN A 664     -13.575  -6.625  26.409  1.00  0.00           H  
ATOM   1570  HB3 ASN A 664     -13.613  -8.045  25.395  1.00  0.00           H  
ATOM   1571 HD21 ASN A 664     -11.525  -5.959  26.813  1.00  0.00           H  
ATOM   1572 HD22 ASN A 664     -10.224  -5.937  25.644  1.00  0.00           H  
ATOM   1573  N   CYS A 665     -15.105  -8.071  22.932  1.00 25.19           N  
ATOM   1574  CA  CYS A 665     -15.253  -8.735  21.639  1.00 25.19           C  
ATOM   1575  C   CYS A 665     -15.969  -7.840  20.618  1.00 25.19           C  
ATOM   1576  O   CYS A 665     -15.475  -7.722  19.505  1.00 25.19           O  
ATOM   1577  CB  CYS A 665     -15.969 -10.089  21.794  1.00 25.19           C  
ATOM   1578  SG  CYS A 665     -15.955 -11.007  20.220  1.00 25.19           S  
ATOM   1579  H   CYS A 665     -15.507  -8.527  23.741  1.00  0.00           H  
ATOM   1580  HA  CYS A 665     -14.245  -8.930  21.270  1.00  0.00           H  
ATOM   1581  HB2 CYS A 665     -15.469 -10.701  22.544  1.00  0.00           H  
ATOM   1582  HB3 CYS A 665     -17.000  -9.960  22.124  1.00  0.00           H  
ATOM   1583  HG  CYS A 665     -16.601 -10.078  19.508  1.00  0.00           H  
ATOM   1584  N   ILE A 666     -17.064  -7.158  21.000  1.00 25.08           N  
ATOM   1585  CA  ILE A 666     -17.781  -6.220  20.127  1.00 25.08           C  
ATOM   1586  C   ILE A 666     -16.872  -5.062  19.691  1.00 25.08           C  
ATOM   1587  O   ILE A 666     -16.853  -4.708  18.514  1.00 25.08           O  
ATOM   1588  CB  ILE A 666     -19.075  -5.681  20.789  1.00 25.08           C  
ATOM   1589  CG1 ILE A 666     -20.066  -6.804  21.160  1.00 25.08           C  
ATOM   1590  CG2 ILE A 666     -19.808  -4.688  19.854  1.00 25.08           C  
ATOM   1591  CD1 ILE A 666     -21.109  -6.386  22.209  1.00 25.08           C  
ATOM   1592  H   ILE A 666     -17.417  -7.290  21.939  1.00  0.00           H  
ATOM   1593  HA  ILE A 666     -18.072  -6.755  19.226  1.00  0.00           H  
ATOM   1594  HB  ILE A 666     -18.797  -5.164  21.708  1.00  0.00           H  
ATOM   1595 HG12 ILE A 666     -20.584  -7.138  20.260  1.00  0.00           H  
ATOM   1596 HG13 ILE A 666     -19.552  -7.692  21.509  1.00  0.00           H  
ATOM   1597 HG21 ILE A 666     -20.716  -4.300  20.313  1.00  0.00           H  
ATOM   1598 HG22 ILE A 666     -19.216  -3.824  19.572  1.00  0.00           H  
ATOM   1599 HG23 ILE A 666     -20.105  -5.178  18.926  1.00  0.00           H  
ATOM   1600 HD11 ILE A 666     -21.788  -7.213  22.417  1.00  0.00           H  
ATOM   1601 HD12 ILE A 666     -20.649  -6.103  23.151  1.00  0.00           H  
ATOM   1602 HD13 ILE A 666     -21.722  -5.550  21.873  1.00  0.00           H  
ATOM   1603  N   ALA A 667     -16.099  -4.502  20.630  1.00 22.33           N  
ATOM   1604  CA  ALA A 667     -15.158  -3.427  20.368  1.00 22.33           C  
ATOM   1605  C   ALA A 667     -13.992  -3.872  19.486  1.00 22.33           C  
ATOM   1606  O   ALA A 667     -13.551  -3.093  18.646  1.00 22.33           O  
ATOM   1607  CB  ALA A 667     -14.608  -2.938  21.698  1.00 22.33           C  
ATOM   1608  H   ALA A 667     -16.170  -4.844  21.581  1.00  0.00           H  
ATOM   1609  HA  ALA A 667     -15.678  -2.606  19.871  1.00  0.00           H  
ATOM   1610  HB1 ALA A 667     -13.831  -2.191  21.555  1.00  0.00           H  
ATOM   1611  HB2 ALA A 667     -15.414  -2.495  22.283  1.00  0.00           H  
ATOM   1612  HB3 ALA A 667     -14.174  -3.745  22.286  1.00  0.00           H  
ATOM   1613  N   ARG A 668     -13.535  -5.126  19.644  1.00 62.75           N  
ATOM   1614  CA  ARG A 668     -12.488  -5.746  18.840  1.00 62.75           C  
ATOM   1615  C   ARG A 668     -12.968  -5.952  17.407  1.00 62.75           C  
ATOM   1616  O   ARG A 668     -12.201  -5.679  16.486  1.00 62.75           O  
ATOM   1617  CB  ARG A 668     -12.110  -7.126  19.408  1.00 62.75           C  
ATOM   1618  CG  ARG A 668     -11.514  -7.075  20.820  1.00 62.75           C  
ATOM   1619  CD  ARG A 668      -9.992  -7.049  20.893  1.00 62.75           C  
ATOM   1620  NE  ARG A 668      -9.403  -8.238  20.283  1.00 62.75           N  
ATOM   1621  CZ  ARG A 668      -9.443  -9.483  20.779  1.00 62.75           C  
ATOM   1622  NH1 ARG A 668     -10.066  -9.774  21.932  1.00 62.75           N1+
ATOM   1623  NH2 ARG A 668      -8.838 -10.448  20.086  1.00 62.75           N1+
ATOM   1624  H   ARG A 668     -13.951  -5.691  20.374  1.00  0.00           H  
ATOM   1625  HA  ARG A 668     -11.610  -5.098  18.832  1.00  0.00           H  
ATOM   1626  HB2 ARG A 668     -12.991  -7.763  19.439  1.00  0.00           H  
ATOM   1627  HB3 ARG A 668     -11.425  -7.636  18.729  1.00  0.00           H  
ATOM   1628  HG2 ARG A 668     -11.823  -6.163  21.320  1.00  0.00           H  
ATOM   1629  HG3 ARG A 668     -11.905  -7.907  21.404  1.00  0.00           H  
ATOM   1630  HD2 ARG A 668      -9.612  -6.169  20.374  1.00  0.00           H  
ATOM   1631  HD3 ARG A 668      -9.656  -6.972  21.927  1.00  0.00           H  
ATOM   1632  HE  ARG A 668      -8.954  -8.091  19.390  1.00  0.00           H  
ATOM   1633 HH11 ARG A 668     -10.516  -9.038  22.460  1.00  0.00           H  
ATOM   1634 HH12 ARG A 668     -10.084 -10.720  22.285  1.00  0.00           H  
ATOM   1635 HH21 ARG A 668      -8.328 -10.225  19.244  1.00  0.00           H  
ATOM   1636 HH22 ARG A 668      -8.953 -11.421  20.343  1.00  0.00           H  
ATOM   1637  N   ILE A 669     -14.232  -6.390  17.224  1.00 26.03           N  
ATOM   1638  CA  ILE A 669     -14.862  -6.564  15.915  1.00 26.03           C  
ATOM   1639  C   ILE A 669     -14.884  -5.240  15.160  1.00 26.03           C  
ATOM   1640  O   ILE A 669     -14.522  -5.230  13.984  1.00 26.03           O  
ATOM   1641  CB  ILE A 669     -16.300  -7.143  16.007  1.00 26.03           C  
ATOM   1642  CG1 ILE A 669     -16.313  -8.581  16.559  1.00 26.03           C  
ATOM   1643  CG2 ILE A 669     -17.013  -7.132  14.630  1.00 26.03           C  
ATOM   1644  CD1 ILE A 669     -17.690  -9.030  17.074  1.00 26.03           C  
ATOM   1645  H   ILE A 669     -14.790  -6.603  18.040  1.00  0.00           H  
ATOM   1646  HA  ILE A 669     -14.247  -7.262  15.344  1.00  0.00           H  
ATOM   1647  HB  ILE A 669     -16.879  -6.518  16.686  1.00  0.00           H  
ATOM   1648 HG12 ILE A 669     -15.986  -9.268  15.777  1.00  0.00           H  
ATOM   1649 HG13 ILE A 669     -15.577  -8.709  17.344  1.00  0.00           H  
ATOM   1650 HG21 ILE A 669     -17.984  -7.624  14.669  1.00  0.00           H  
ATOM   1651 HG22 ILE A 669     -17.220  -6.123  14.270  1.00  0.00           H  
ATOM   1652 HG23 ILE A 669     -16.421  -7.644  13.871  1.00  0.00           H  
ATOM   1653 HD11 ILE A 669     -17.624 -10.029  17.505  1.00  0.00           H  
ATOM   1654 HD12 ILE A 669     -18.074  -8.370  17.845  1.00  0.00           H  
ATOM   1655 HD13 ILE A 669     -18.433  -9.077  16.279  1.00  0.00           H  
ATOM   1656  N   PHE A 670     -15.280  -4.140  15.832  1.00 85.06           N  
ATOM   1657  CA  PHE A 670     -15.264  -2.822  15.220  1.00 85.06           C  
ATOM   1658  C   PHE A 670     -13.825  -2.458  14.856  1.00 85.06           C  
ATOM   1659  O   PHE A 670     -12.966  -2.350  15.730  1.00 85.06           O  
ATOM   1660  CB  PHE A 670     -15.864  -1.734  16.125  1.00 85.06           C  
ATOM   1661  CG  PHE A 670     -15.935  -0.421  15.365  1.00 85.06           C  
ATOM   1662  CD1 PHE A 670     -17.009  -0.190  14.483  1.00 85.06           C  
ATOM   1663  CD2 PHE A 670     -14.872   0.506  15.431  1.00 85.06           C  
ATOM   1664  CE1 PHE A 670     -17.017   0.955  13.665  1.00 85.06           C  
ATOM   1665  CE2 PHE A 670     -14.873   1.642  14.601  1.00 85.06           C  
ATOM   1666  CZ  PHE A 670     -15.946   1.867  13.719  1.00 85.06           C  
ATOM   1667  H   PHE A 670     -15.558  -4.222  16.800  1.00  0.00           H  
ATOM   1668  HA  PHE A 670     -15.870  -2.880  14.312  1.00  0.00           H  
ATOM   1669  HB2 PHE A 670     -16.868  -2.018  16.441  1.00  0.00           H  
ATOM   1670  HB3 PHE A 670     -15.280  -1.607  17.039  1.00  0.00           H  
ATOM   1671  HD1 PHE A 670     -17.816  -0.904  14.411  1.00  0.00           H  
ATOM   1672  HD2 PHE A 670     -14.033   0.325  16.087  1.00  0.00           H  
ATOM   1673  HE1 PHE A 670     -17.837   1.125  12.983  1.00  0.00           H  
ATOM   1674  HE2 PHE A 670     -14.048   2.339  14.638  1.00  0.00           H  
ATOM   1675  HZ  PHE A 670     -15.947   2.739  13.082  1.00  0.00           H  
ATOM   1676  N   ASP A 671     -13.605  -2.288  13.551  1.00 59.27           N  
ATOM   1677  CA  ASP A 671     -12.347  -1.932  12.921  1.00 59.27           C  
ATOM   1678  C   ASP A 671     -12.565  -1.876  11.399  1.00 59.27           C  
ATOM   1679  O   ASP A 671     -13.658  -2.166  10.908  1.00 59.27           O  
ATOM   1680  CB  ASP A 671     -11.221  -2.947  13.281  1.00 59.27           C  
ATOM   1681  CG  ASP A 671      -9.811  -2.357  13.194  1.00 59.27           C  
ATOM   1682  OD1 ASP A 671      -9.683  -1.164  12.838  1.00 59.27           O  
ATOM   1683  OD2 ASP A 671      -8.868  -3.126  13.475  1.00 59.27           O1-
ATOM   1684  H   ASP A 671     -14.381  -2.425  12.919  1.00  0.00           H  
ATOM   1685  HA  ASP A 671     -12.112  -0.928  13.280  1.00  0.00           H  
ATOM   1686  HB2 ASP A 671     -11.307  -3.349  14.287  1.00  0.00           H  
ATOM   1687  HB3 ASP A 671     -11.275  -3.821  12.629  1.00  0.00           H  
TER    1688      ASP A 671 
ATOM   1689  N   NMA A 672     -11.507  -1.522  10.658  1.00  0.00           N  
ATOM   1690  CA  NMA A 672     -11.463  -1.509   9.206  1.00  0.00           C  
ATOM   1691  H   NMA A 672     -10.652  -1.295  11.154  1.00  0.00           H  
ATOM   1692 1HA  NMA A 672     -12.445  -1.344   8.760  1.00  0.00           H  
ATOM   1693 2HA  NMA A 672     -10.803  -0.712   8.866  1.00  0.00           H  
ATOM   1694 3HA  NMA A 672     -11.070  -2.456   8.835  1.00  0.00           H  
ATOM   1695  C   ACE B 677      -3.973 -11.906   9.084  1.00  0.00           C  
ATOM   1696  O   ACE B 677      -3.769 -10.846   8.495  1.00  0.00           O  
ATOM   1697  CH3 ACE B 677      -2.911 -12.996   9.075  1.00  0.00           C  
ATOM   1698 1H   ACE B 677      -2.056 -12.699   8.467  1.00  0.00           H  
ATOM   1699 2H   ACE B 677      -2.558 -13.191  10.088  1.00  0.00           H  
ATOM   1700 3H   ACE B 677      -3.315 -13.921   8.664  1.00  0.00           H  
ATOM   1701  N   GLN B 678      -5.110 -12.172   9.742  1.00 65.09           N  
ATOM   1702  CA  GLN B 678      -6.240 -11.247   9.844  1.00 65.09           C  
ATOM   1703  C   GLN B 678      -7.296 -11.755  10.814  1.00 65.09           C  
ATOM   1704  O   GLN B 678      -7.979 -10.931  11.424  1.00 65.09           O  
ATOM   1705  CB  GLN B 678      -6.870 -11.007   8.458  1.00 65.09           C  
ATOM   1706  CG  GLN B 678      -8.065 -10.031   8.436  1.00 65.09           C  
ATOM   1707  CD  GLN B 678      -8.630  -9.808   7.033  1.00 65.09           C  
ATOM   1708  NE2 GLN B 678      -8.089 -10.479   6.012  1.00 65.09           N  
ATOM   1709  OE1 GLN B 678      -9.566  -9.032   6.871  1.00 65.09           O  
ATOM   1710  HA  GLN B 678      -5.865 -10.299  10.233  1.00  0.00           H  
ATOM   1711  HB2 GLN B 678      -6.116 -10.616   7.776  1.00  0.00           H  
ATOM   1712  HB3 GLN B 678      -7.178 -11.971   8.047  1.00  0.00           H  
ATOM   1713  HG2 GLN B 678      -8.890 -10.398   9.046  1.00  0.00           H  
ATOM   1714  HG3 GLN B 678      -7.768  -9.066   8.848  1.00  0.00           H  
ATOM   1715 HE21 GLN B 678      -7.316 -11.108   6.170  1.00  0.00           H  
ATOM   1716 HE22 GLN B 678      -8.453 -10.341   5.080  1.00  0.00           H  
ATOM   1717  H2  GLN B 678      -5.186 -13.055  10.225  1.00  0.00           H  
ATOM   1718  N   ARG B 679      -7.450 -13.090  10.939  1.00 82.86           N  
ATOM   1719  CA  ARG B 679      -8.454 -13.706  11.794  1.00 82.86           C  
ATOM   1720  C   ARG B 679      -8.227 -13.261  13.246  1.00 82.86           C  
ATOM   1721  O   ARG B 679      -7.123 -13.451  13.763  1.00 82.86           O  
ATOM   1722  CB  ARG B 679      -8.427 -15.245  11.702  1.00 82.86           C  
ATOM   1723  CG  ARG B 679      -9.552 -15.888  12.543  1.00 82.86           C  
ATOM   1724  CD  ARG B 679      -9.533 -17.413  12.548  1.00 82.86           C  
ATOM   1725  NE  ARG B 679     -10.593 -17.934  13.422  1.00 82.86           N  
ATOM   1726  CZ  ARG B 679     -10.976 -19.220  13.483  1.00 82.86           C  
ATOM   1727  NH1 ARG B 679     -10.386 -20.150  12.717  1.00 82.86           N1+
ATOM   1728  NH2 ARG B 679     -11.959 -19.580  14.318  1.00 82.86           N1+
ATOM   1729  H   ARG B 679      -6.870 -13.702  10.385  1.00  0.00           H  
ATOM   1730  HA  ARG B 679      -9.420 -13.393  11.401  1.00  0.00           H  
ATOM   1731  HB2 ARG B 679      -8.537 -15.550  10.661  1.00  0.00           H  
ATOM   1732  HB3 ARG B 679      -7.458 -15.623  12.031  1.00  0.00           H  
ATOM   1733  HG2 ARG B 679      -9.487 -15.568  13.578  1.00  0.00           H  
ATOM   1734  HG3 ARG B 679     -10.518 -15.538  12.178  1.00  0.00           H  
ATOM   1735  HD2 ARG B 679      -9.676 -17.788  11.533  1.00  0.00           H  
ATOM   1736  HD3 ARG B 679      -8.570 -17.782  12.902  1.00  0.00           H  
ATOM   1737  HE  ARG B 679     -11.037 -17.262  14.032  1.00  0.00           H  
ATOM   1738 HH11 ARG B 679      -9.646 -19.885  12.084  1.00  0.00           H  
ATOM   1739 HH12 ARG B 679     -10.677 -21.115  12.762  1.00  0.00           H  
ATOM   1740 HH21 ARG B 679     -12.421 -18.890  14.892  1.00  0.00           H  
ATOM   1741 HH22 ARG B 679     -12.254 -20.544  14.375  1.00  0.00           H  
ATOM   1742  N   PRO B 680      -9.239 -12.655  13.896  1.00 87.78           N  
ATOM   1743  CA  PRO B 680      -9.187 -12.326  15.319  1.00 87.78           C  
ATOM   1744  C   PRO B 680      -9.015 -13.587  16.179  1.00 87.78           C  
ATOM   1745  O   PRO B 680      -9.571 -14.644  15.879  1.00 87.78           O  
ATOM   1746  CB  PRO B 680     -10.539 -11.671  15.629  1.00 87.78           C  
ATOM   1747  CG  PRO B 680     -11.047 -11.162  14.294  1.00 87.78           C  
ATOM   1748  CD  PRO B 680     -10.428 -12.090  13.258  1.00 87.78           C  
ATOM   1749  HA  PRO B 680      -8.373 -11.617  15.487  1.00  0.00           H  
ATOM   1750  HB2 PRO B 680     -11.258 -12.395  16.018  1.00  0.00           H  
ATOM   1751  HB3 PRO B 680     -10.454 -10.873  16.368  1.00  0.00           H  
ATOM   1752  HG2 PRO B 680     -12.136 -11.128  14.237  1.00  0.00           H  
ATOM   1753  HG3 PRO B 680     -10.677 -10.148  14.135  1.00  0.00           H  
ATOM   1754  HD2 PRO B 680     -11.118 -12.901  13.023  1.00  0.00           H  
ATOM   1755  HD3 PRO B 680     -10.225 -11.541  12.340  1.00  0.00           H  
ATOM   1756  N   LYS B 681      -8.238 -13.455  17.254  1.00 41.02           N  
ATOM   1757  CA  LYS B 681      -8.055 -14.498  18.252  1.00 41.02           C  
ATOM   1758  C   LYS B 681      -8.975 -14.202  19.427  1.00 41.02           C  
ATOM   1759  O   LYS B 681      -9.481 -13.090  19.580  1.00 41.02           O  
ATOM   1760  CB  LYS B 681      -6.606 -14.461  18.749  1.00 41.02           C  
ATOM   1761  CG  LYS B 681      -5.622 -14.911  17.665  1.00 41.02           C  
ATOM   1762  CD  LYS B 681      -4.169 -14.755  18.116  1.00 41.02           C  
ATOM   1763  CE  LYS B 681      -3.179 -15.143  17.014  1.00 41.02           C  
ATOM   1764  NZ  LYS B 681      -1.792 -14.944  17.462  1.00 41.02           N1+
ATOM   1765  H   LYS B 681      -7.806 -12.560  17.431  1.00  0.00           H  
ATOM   1766  HA  LYS B 681      -8.282 -15.490  17.856  1.00  0.00           H  
ATOM   1767  HB2 LYS B 681      -6.351 -13.454  19.087  1.00  0.00           H  
ATOM   1768  HB3 LYS B 681      -6.483 -15.115  19.614  1.00  0.00           H  
ATOM   1769  HG2 LYS B 681      -5.819 -15.950  17.398  1.00  0.00           H  
ATOM   1770  HG3 LYS B 681      -5.772 -14.326  16.757  1.00  0.00           H  
ATOM   1771  HD2 LYS B 681      -3.993 -13.720  18.413  1.00  0.00           H  
ATOM   1772  HD3 LYS B 681      -3.995 -15.366  19.003  1.00  0.00           H  
ATOM   1773  HE2 LYS B 681      -3.314 -16.188  16.731  1.00  0.00           H  
ATOM   1774  HE3 LYS B 681      -3.348 -14.541  16.120  1.00  0.00           H  
ATOM   1775  HZ1 LYS B 681      -1.613 -15.516  18.275  1.00  0.00           H  
ATOM   1776  HZ2 LYS B 681      -1.157 -15.207  16.721  1.00  0.00           H  
ATOM   1777  HZ3 LYS B 681      -1.647 -13.972  17.696  1.00  0.00           H  
ATOM   1778  N   PHE B 682      -9.219 -15.224  20.253  1.00 52.10           N  
ATOM   1779  CA  PHE B 682     -10.058 -15.153  21.446  1.00 52.10           C  
ATOM   1780  C   PHE B 682     -11.541 -14.928  21.121  1.00 52.10           C  
ATOM   1781  O   PHE B 682     -12.330 -14.633  22.018  1.00 52.10           O  
ATOM   1782  CB  PHE B 682      -9.535 -14.133  22.489  1.00 52.10           C  
ATOM   1783  CG  PHE B 682      -8.121 -14.411  22.953  1.00 52.10           C  
ATOM   1784  CD1 PHE B 682      -7.879 -15.232  24.072  1.00 52.10           C  
ATOM   1785  CD2 PHE B 682      -7.029 -13.861  22.254  1.00 52.10           C  
ATOM   1786  CE1 PHE B 682      -6.569 -15.570  24.442  1.00 52.10           C  
ATOM   1787  CE2 PHE B 682      -5.714 -14.181  22.634  1.00 52.10           C  
ATOM   1788  CZ  PHE B 682      -5.485 -15.049  23.718  1.00 52.10           C  
ATOM   1789  H   PHE B 682      -8.770 -16.108  20.064  1.00  0.00           H  
ATOM   1790  HA  PHE B 682      -9.983 -16.156  21.849  1.00  0.00           H  
ATOM   1791  HB2 PHE B 682      -9.592 -13.111  22.114  1.00  0.00           H  
ATOM   1792  HB3 PHE B 682     -10.180 -14.144  23.365  1.00  0.00           H  
ATOM   1793  HD1 PHE B 682      -8.674 -15.596  24.691  1.00  0.00           H  
ATOM   1794  HD2 PHE B 682      -7.194 -13.202  21.416  1.00  0.00           H  
ATOM   1795  HE1 PHE B 682      -6.394 -16.208  25.296  1.00  0.00           H  
ATOM   1796  HE2 PHE B 682      -4.879 -13.768  22.088  1.00  0.00           H  
ATOM   1797  HZ  PHE B 682      -4.474 -15.299  24.005  1.00  0.00           H  
ATOM   1798  N   ILE B 683     -11.912 -15.057  19.835  1.00 89.03           N  
ATOM   1799  CA  ILE B 683     -13.264 -14.877  19.333  1.00 89.03           C  
ATOM   1800  C   ILE B 683     -14.159 -16.018  19.804  1.00 89.03           C  
ATOM   1801  O   ILE B 683     -15.330 -15.776  20.093  1.00 89.03           O  
ATOM   1802  CB  ILE B 683     -13.256 -14.827  17.782  1.00 89.03           C  
ATOM   1803  CG1 ILE B 683     -14.656 -14.431  17.254  1.00 89.03           C  
ATOM   1804  CG2 ILE B 683     -12.741 -16.125  17.109  1.00 89.03           C  
ATOM   1805  CD1 ILE B 683     -14.686 -14.056  15.771  1.00 89.03           C  
ATOM   1806  H   ILE B 683     -11.195 -15.273  19.158  1.00  0.00           H  
ATOM   1807  HA  ILE B 683     -13.652 -13.935  19.726  1.00  0.00           H  
ATOM   1808  HB  ILE B 683     -12.568 -14.027  17.503  1.00  0.00           H  
ATOM   1809 HG12 ILE B 683     -15.373 -15.236  17.418  1.00  0.00           H  
ATOM   1810 HG13 ILE B 683     -15.026 -13.577  17.823  1.00  0.00           H  
ATOM   1811 HG21 ILE B 683     -12.548 -15.959  16.050  1.00  0.00           H  
ATOM   1812 HG22 ILE B 683     -11.800 -16.464  17.544  1.00  0.00           H  
ATOM   1813 HG23 ILE B 683     -13.460 -16.942  17.177  1.00  0.00           H  
ATOM   1814 HD11 ILE B 683     -15.681 -13.719  15.480  1.00  0.00           H  
ATOM   1815 HD12 ILE B 683     -13.987 -13.247  15.556  1.00  0.00           H  
ATOM   1816 HD13 ILE B 683     -14.430 -14.902  15.135  1.00  0.00           H  
ATOM   1817  N   SER B 684     -13.595 -17.241  19.871  1.00 53.81           N  
ATOM   1818  CA  SER B 684     -14.297 -18.474  20.172  1.00 53.81           C  
ATOM   1819  C   SER B 684     -15.090 -18.352  21.476  1.00 53.81           C  
ATOM   1820  O   SER B 684     -14.621 -17.709  22.419  1.00 53.81           O  
ATOM   1821  CB  SER B 684     -13.319 -19.667  20.226  1.00 53.81           C  
ATOM   1822  OG  SER B 684     -13.975 -20.887  20.533  1.00 53.81           O  
ATOM   1823  H   SER B 684     -12.616 -17.315  19.637  1.00  0.00           H  
ATOM   1824  HA  SER B 684     -14.959 -18.612  19.318  1.00  0.00           H  
ATOM   1825  HB2 SER B 684     -12.800 -19.778  19.274  1.00  0.00           H  
ATOM   1826  HB3 SER B 684     -12.555 -19.493  20.985  1.00  0.00           H  
ATOM   1827  HG  SER B 684     -14.537 -21.119  19.809  1.00  0.00           H  
ATOM   1828  N   PRO B 685     -16.269 -18.989  21.544  1.00 84.94           N  
ATOM   1829  CA  PRO B 685     -17.040 -19.084  22.775  1.00 84.94           C  
ATOM   1830  C   PRO B 685     -16.313 -19.789  23.927  1.00 84.94           C  
ATOM   1831  O   PRO B 685     -16.545 -19.414  25.071  1.00 84.94           O  
ATOM   1832  CB  PRO B 685     -18.341 -19.783  22.388  1.00 84.94           C  
ATOM   1833  CG  PRO B 685     -18.122 -20.391  21.015  1.00 84.94           C  
ATOM   1834  CD  PRO B 685     -16.939 -19.650  20.422  1.00 84.94           C  
ATOM   1835  HA  PRO B 685     -17.277 -18.074  23.111  1.00  0.00           H  
ATOM   1836  HB2 PRO B 685     -18.597 -20.563  23.099  1.00  0.00           H  
ATOM   1837  HB3 PRO B 685     -19.162 -19.066  22.360  1.00  0.00           H  
ATOM   1838  HG2 PRO B 685     -17.864 -21.445  21.131  1.00  0.00           H  
ATOM   1839  HG3 PRO B 685     -19.011 -20.341  20.385  1.00  0.00           H  
ATOM   1840  HD2 PRO B 685     -16.315 -20.343  19.863  1.00  0.00           H  
ATOM   1841  HD3 PRO B 685     -17.292 -18.886  19.728  1.00  0.00           H  
ATOM   1842  N   SER B 686     -15.393 -20.733  23.648  1.00 59.75           N  
ATOM   1843  CA  SER B 686     -14.564 -21.365  24.676  1.00 59.75           C  
ATOM   1844  C   SER B 686     -13.589 -20.354  25.285  1.00 59.75           C  
ATOM   1845  O   SER B 686     -13.426 -20.324  26.503  1.00 59.75           O  
ATOM   1846  CB  SER B 686     -13.764 -22.537  24.079  1.00 59.75           C  
ATOM   1847  OG  SER B 686     -12.980 -23.175  25.074  1.00 59.75           O  
ATOM   1848  H   SER B 686     -15.231 -20.992  22.685  1.00  0.00           H  
ATOM   1849  HA  SER B 686     -15.215 -21.746  25.465  1.00  0.00           H  
ATOM   1850  HB2 SER B 686     -14.442 -23.276  23.650  1.00  0.00           H  
ATOM   1851  HB3 SER B 686     -13.110 -22.201  23.272  1.00  0.00           H  
ATOM   1852  HG  SER B 686     -12.367 -22.551  25.430  1.00  0.00           H  
ATOM   1853  N   SER B 687     -12.974 -19.515  24.437  1.00 61.29           N  
ATOM   1854  CA  SER B 687     -12.037 -18.491  24.859  1.00 61.29           C  
ATOM   1855  C   SER B 687     -12.718 -17.428  25.724  1.00 61.29           C  
ATOM   1856  O   SER B 687     -12.158 -17.055  26.748  1.00 61.29           O  
ATOM   1857  CB  SER B 687     -11.402 -17.838  23.630  1.00 61.29           C  
ATOM   1858  OG  SER B 687     -10.493 -16.872  24.080  1.00 61.29           O  
ATOM   1859  H   SER B 687     -13.186 -19.581  23.452  1.00  0.00           H  
ATOM   1860  HA  SER B 687     -11.251 -18.970  25.448  1.00  0.00           H  
ATOM   1861  HB2 SER B 687     -10.871 -18.574  23.027  1.00  0.00           H  
ATOM   1862  HB3 SER B 687     -12.143 -17.360  22.990  1.00  0.00           H  
ATOM   1863  HG  SER B 687     -10.965 -16.221  24.579  1.00  0.00           H  
ATOM   1864  N   GLN B 688     -13.922 -16.976  25.340  1.00 34.93           N  
ATOM   1865  CA  GLN B 688     -14.694 -15.990  26.089  1.00 34.93           C  
ATOM   1866  C   GLN B 688     -15.073 -16.501  27.480  1.00 34.93           C  
ATOM   1867  O   GLN B 688     -14.941 -15.753  28.446  1.00 34.93           O  
ATOM   1868  CB  GLN B 688     -15.975 -15.634  25.328  1.00 34.93           C  
ATOM   1869  CG  GLN B 688     -15.737 -14.798  24.065  1.00 34.93           C  
ATOM   1870  CD  GLN B 688     -17.068 -14.363  23.460  1.00 34.93           C  
ATOM   1871  NE2 GLN B 688     -17.800 -15.303  22.861  1.00 34.93           N  
ATOM   1872  OE1 GLN B 688     -17.439 -13.194  23.548  1.00 34.93           O  
ATOM   1873  H   GLN B 688     -14.322 -17.331  24.481  1.00  0.00           H  
ATOM   1874  HA  GLN B 688     -14.091 -15.089  26.213  1.00  0.00           H  
ATOM   1875  HB2 GLN B 688     -16.532 -16.541  25.086  1.00  0.00           H  
ATOM   1876  HB3 GLN B 688     -16.616 -15.049  25.986  1.00  0.00           H  
ATOM   1877  HG2 GLN B 688     -15.154 -13.909  24.309  1.00  0.00           H  
ATOM   1878  HG3 GLN B 688     -15.163 -15.352  23.323  1.00  0.00           H  
ATOM   1879 HE21 GLN B 688     -17.452 -16.248  22.797  1.00  0.00           H  
ATOM   1880 HE22 GLN B 688     -18.686 -15.055  22.447  1.00  0.00           H  
ATOM   1881  N   VAL B 689     -15.486 -17.777  27.586  1.00 21.13           N  
ATOM   1882  CA  VAL B 689     -15.793 -18.431  28.857  1.00 21.13           C  
ATOM   1883  C   VAL B 689     -14.536 -18.551  29.717  1.00 21.13           C  
ATOM   1884  O   VAL B 689     -14.619 -18.315  30.918  1.00 21.13           O  
ATOM   1885  CB  VAL B 689     -16.413 -19.829  28.626  1.00 21.13           C  
ATOM   1886  CG1 VAL B 689     -16.597 -20.627  29.938  1.00 21.13           C  
ATOM   1887  CG2 VAL B 689     -17.775 -19.716  27.932  1.00 21.13           C  
ATOM   1888  H   VAL B 689     -15.569 -18.332  26.744  1.00  0.00           H  
ATOM   1889  HA  VAL B 689     -16.515 -17.812  29.394  1.00  0.00           H  
ATOM   1890  HB  VAL B 689     -15.753 -20.401  27.972  1.00  0.00           H  
ATOM   1891 HG11 VAL B 689     -17.163 -21.541  29.759  1.00  0.00           H  
ATOM   1892 HG12 VAL B 689     -15.647 -20.935  30.376  1.00  0.00           H  
ATOM   1893 HG13 VAL B 689     -17.140 -20.046  30.684  1.00  0.00           H  
ATOM   1894 HG21 VAL B 689     -18.104 -20.681  27.545  1.00  0.00           H  
ATOM   1895 HG22 VAL B 689     -18.526 -19.366  28.639  1.00  0.00           H  
ATOM   1896 HG23 VAL B 689     -17.784 -19.003  27.112  1.00  0.00           H  
ATOM   1897  N   PHE B 690     -13.388 -18.892  29.110  1.00 33.67           N  
ATOM   1898  CA  PHE B 690     -12.122 -19.029  29.812  1.00 33.67           C  
ATOM   1899  C   PHE B 690     -11.648 -17.687  30.375  1.00 33.67           C  
ATOM   1900  O   PHE B 690     -11.236 -17.636  31.533  1.00 33.67           O  
ATOM   1901  CB  PHE B 690     -11.046 -19.608  28.881  1.00 33.67           C  
ATOM   1902  CG  PHE B 690      -9.854 -20.104  29.670  1.00 33.67           C  
ATOM   1903  CD1 PHE B 690      -9.881 -21.407  30.200  1.00 33.67           C  
ATOM   1904  CD2 PHE B 690      -8.764 -19.253  29.945  1.00 33.67           C  
ATOM   1905  CE1 PHE B 690      -8.823 -21.862  31.007  1.00 33.67           C  
ATOM   1906  CE2 PHE B 690      -7.710 -19.705  30.760  1.00 33.67           C  
ATOM   1907  CZ  PHE B 690      -7.739 -21.010  31.289  1.00 33.67           C  
ATOM   1908  H   PHE B 690     -13.401 -19.086  28.117  1.00  0.00           H  
ATOM   1909  HA  PHE B 690     -12.283 -19.722  30.641  1.00  0.00           H  
ATOM   1910  HB2 PHE B 690     -11.452 -20.451  28.321  1.00  0.00           H  
ATOM   1911  HB3 PHE B 690     -10.722 -18.881  28.135  1.00  0.00           H  
ATOM   1912  HD1 PHE B 690     -10.721 -22.058  30.005  1.00  0.00           H  
ATOM   1913  HD2 PHE B 690      -8.745 -18.246  29.554  1.00  0.00           H  
ATOM   1914  HE1 PHE B 690      -8.846 -22.860  31.417  1.00  0.00           H  
ATOM   1915  HE2 PHE B 690      -6.879 -19.051  30.980  1.00  0.00           H  
ATOM   1916  HZ  PHE B 690      -6.929 -21.356  31.914  1.00  0.00           H  
ATOM   1917  N   ILE B 691     -11.745 -16.605  29.580  1.00 23.40           N  
ATOM   1918  CA  ILE B 691     -11.397 -15.249  30.002  1.00 23.40           C  
ATOM   1919  C   ILE B 691     -12.319 -14.812  31.139  1.00 23.40           C  
ATOM   1920  O   ILE B 691     -11.823 -14.325  32.151  1.00 23.40           O  
ATOM   1921  CB  ILE B 691     -11.487 -14.231  28.837  1.00 23.40           C  
ATOM   1922  CG1 ILE B 691     -10.498 -14.547  27.698  1.00 23.40           C  
ATOM   1923  CG2 ILE B 691     -11.217 -12.789  29.334  1.00 23.40           C  
ATOM   1924  CD1 ILE B 691     -10.911 -13.918  26.361  1.00 23.40           C  
ATOM   1925  H   ILE B 691     -12.086 -16.729  28.635  1.00  0.00           H  
ATOM   1926  HA  ILE B 691     -10.372 -15.264  30.376  1.00  0.00           H  
ATOM   1927  HB  ILE B 691     -12.498 -14.275  28.426  1.00  0.00           H  
ATOM   1928 HG12 ILE B 691      -9.505 -14.190  27.971  1.00  0.00           H  
ATOM   1929 HG13 ILE B 691     -10.369 -15.618  27.562  1.00  0.00           H  
ATOM   1930 HG21 ILE B 691     -11.234 -12.069  28.517  1.00  0.00           H  
ATOM   1931 HG22 ILE B 691     -11.947 -12.436  30.061  1.00  0.00           H  
ATOM   1932 HG23 ILE B 691     -10.237 -12.716  29.806  1.00  0.00           H  
ATOM   1933 HD11 ILE B 691     -10.149 -14.109  25.610  1.00  0.00           H  
ATOM   1934 HD12 ILE B 691     -11.849 -14.335  25.996  1.00  0.00           H  
ATOM   1935 HD13 ILE B 691     -11.029 -12.838  26.428  1.00  0.00           H  
ATOM   1936  N   CYS B 692     -13.639 -15.016  30.982  1.00 58.09           N  
ATOM   1937  CA  CYS B 692     -14.642 -14.710  31.992  1.00 58.09           C  
ATOM   1938  C   CYS B 692     -14.362 -15.472  33.290  1.00 58.09           C  
ATOM   1939  O   CYS B 692     -14.384 -14.856  34.350  1.00 58.09           O  
ATOM   1940  CB  CYS B 692     -16.046 -15.021  31.450  1.00 58.09           C  
ATOM   1941  SG  CYS B 692     -17.290 -14.633  32.705  1.00 58.09           S  
ATOM   1942  H   CYS B 692     -13.964 -15.421  30.113  1.00  0.00           H  
ATOM   1943  HA  CYS B 692     -14.583 -13.640  32.203  1.00  0.00           H  
ATOM   1944  HB2 CYS B 692     -16.254 -14.425  30.561  1.00  0.00           H  
ATOM   1945  HB3 CYS B 692     -16.144 -16.069  31.168  1.00  0.00           H  
ATOM   1946  HG  CYS B 692     -16.922 -13.363  32.898  1.00  0.00           H  
ATOM   1947  N   LEU B 693     -14.038 -16.774  33.204  1.00 27.34           N  
ATOM   1948  CA  LEU B 693     -13.684 -17.609  34.347  1.00 27.34           C  
ATOM   1949  C   LEU B 693     -12.462 -17.067  35.084  1.00 27.34           C  
ATOM   1950  O   LEU B 693     -12.482 -17.016  36.311  1.00 27.34           O  
ATOM   1951  CB  LEU B 693     -13.433 -19.069  33.920  1.00 27.34           C  
ATOM   1952  CG  LEU B 693     -13.106 -20.020  35.099  1.00 27.34           C  
ATOM   1953  CD1 LEU B 693     -14.303 -20.175  36.053  1.00 27.34           C  
ATOM   1954  CD2 LEU B 693     -12.614 -21.379  34.594  1.00 27.34           C  
ATOM   1955  H   LEU B 693     -14.050 -17.217  32.293  1.00  0.00           H  
ATOM   1956  HA  LEU B 693     -14.531 -17.583  35.030  1.00  0.00           H  
ATOM   1957  HB2 LEU B 693     -14.308 -19.448  33.390  1.00  0.00           H  
ATOM   1958  HB3 LEU B 693     -12.616 -19.101  33.199  1.00  0.00           H  
ATOM   1959  HG  LEU B 693     -12.274 -19.625  35.681  1.00  0.00           H  
ATOM   1960 HD11 LEU B 693     -14.082 -20.897  36.839  1.00  0.00           H  
ATOM   1961 HD12 LEU B 693     -14.553 -19.238  36.549  1.00  0.00           H  
ATOM   1962 HD13 LEU B 693     -15.190 -20.524  35.524  1.00  0.00           H  
ATOM   1963 HD21 LEU B 693     -12.345 -22.035  35.423  1.00  0.00           H  
ATOM   1964 HD22 LEU B 693     -13.382 -21.884  34.006  1.00  0.00           H  
ATOM   1965 HD23 LEU B 693     -11.731 -21.269  33.964  1.00  0.00           H  
ATOM   1966  N   GLY B 694     -11.430 -16.642  34.339  1.00 12.17           N  
ATOM   1967  CA  GLY B 694     -10.208 -16.064  34.872  1.00 12.17           C  
ATOM   1968  C   GLY B 694     -10.477 -14.799  35.684  1.00 12.17           C  
ATOM   1969  O   GLY B 694      -9.978 -14.687  36.797  1.00 12.17           O  
ATOM   1970  H   GLY B 694     -11.500 -16.732  33.333  1.00  0.00           H  
ATOM   1971  HA2 GLY B 694      -9.693 -16.803  35.488  1.00  0.00           H  
ATOM   1972  HA3 GLY B 694      -9.546 -15.818  34.042  1.00  0.00           H  
ATOM   1973  N   LEU B 695     -11.333 -13.900  35.173  1.00 32.87           N  
ATOM   1974  CA  LEU B 695     -11.740 -12.673  35.850  1.00 32.87           C  
ATOM   1975  C   LEU B 695     -12.572 -12.946  37.110  1.00 32.87           C  
ATOM   1976  O   LEU B 695     -12.376 -12.262  38.114  1.00 32.87           O  
ATOM   1977  CB  LEU B 695     -12.586 -11.824  34.893  1.00 32.87           C  
ATOM   1978  CG  LEU B 695     -11.867 -11.258  33.656  1.00 32.87           C  
ATOM   1979  CD1 LEU B 695     -12.862 -10.460  32.800  1.00 32.87           C  
ATOM   1980  CD2 LEU B 695     -10.638 -10.413  34.015  1.00 32.87           C  
ATOM   1981  H   LEU B 695     -11.722 -14.079  34.256  1.00  0.00           H  
ATOM   1982  HA  LEU B 695     -10.850 -12.124  36.160  1.00  0.00           H  
ATOM   1983  HB2 LEU B 695     -13.384 -12.468  34.538  1.00  0.00           H  
ATOM   1984  HB3 LEU B 695     -13.052 -11.000  35.437  1.00  0.00           H  
ATOM   1985  HG  LEU B 695     -11.504 -12.079  33.047  1.00  0.00           H  
ATOM   1986 HD11 LEU B 695     -12.373  -9.995  31.943  1.00  0.00           H  
ATOM   1987 HD12 LEU B 695     -13.651 -11.104  32.413  1.00  0.00           H  
ATOM   1988 HD13 LEU B 695     -13.334  -9.676  33.389  1.00  0.00           H  
ATOM   1989 HD21 LEU B 695     -10.199  -9.966  33.124  1.00  0.00           H  
ATOM   1990 HD22 LEU B 695     -10.900  -9.603  34.697  1.00  0.00           H  
ATOM   1991 HD23 LEU B 695      -9.858 -11.011  34.485  1.00  0.00           H  
ATOM   1992  N   ILE B 696     -13.456 -13.961  37.088  1.00 27.91           N  
ATOM   1993  CA  ILE B 696     -14.217 -14.399  38.262  1.00 27.91           C  
ATOM   1994  C   ILE B 696     -13.269 -14.968  39.318  1.00 27.91           C  
ATOM   1995  O   ILE B 696     -13.472 -14.705  40.501  1.00 27.91           O  
ATOM   1996  CB  ILE B 696     -15.277 -15.474  37.900  1.00 27.91           C  
ATOM   1997  CG1 ILE B 696     -16.321 -14.927  36.919  1.00 27.91           C  
ATOM   1998  CG2 ILE B 696     -16.001 -16.018  39.157  1.00 27.91           C  
ATOM   1999  CD1 ILE B 696     -17.115 -16.013  36.182  1.00 27.91           C  
ATOM   2000  H   ILE B 696     -13.580 -14.478  36.227  1.00  0.00           H  
ATOM   2001  HA  ILE B 696     -14.726 -13.531  38.687  1.00  0.00           H  
ATOM   2002  HB  ILE B 696     -14.769 -16.309  37.416  1.00  0.00           H  
ATOM   2003 HG12 ILE B 696     -16.998 -14.269  37.462  1.00  0.00           H  
ATOM   2004 HG13 ILE B 696     -15.846 -14.295  36.180  1.00  0.00           H  
ATOM   2005 HG21 ILE B 696     -16.816 -16.691  38.896  1.00  0.00           H  
ATOM   2006 HG22 ILE B 696     -15.341 -16.595  39.804  1.00  0.00           H  
ATOM   2007 HG23 ILE B 696     -16.428 -15.208  39.750  1.00  0.00           H  
ATOM   2008 HD11 ILE B 696     -17.790 -15.558  35.459  1.00  0.00           H  
ATOM   2009 HD12 ILE B 696     -16.461 -16.686  35.632  1.00  0.00           H  
ATOM   2010 HD13 ILE B 696     -17.723 -16.612  36.859  1.00  0.00           H  
ATOM   2011  N   LEU B 697     -12.235 -15.716  38.888  1.00 84.48           N  
ATOM   2012  CA  LEU B 697     -11.216 -16.297  39.753  1.00 84.48           C  
ATOM   2013  C   LEU B 697     -10.471 -15.191  40.511  1.00 84.48           C  
ATOM   2014  O   LEU B 697     -10.198 -15.346  41.693  1.00 84.48           O  
ATOM   2015  CB  LEU B 697     -10.218 -17.164  38.957  1.00 84.48           C  
ATOM   2016  CG  LEU B 697      -9.384 -18.195  39.768  1.00 84.48           C  
ATOM   2017  CD1 LEU B 697      -8.501 -18.999  38.806  1.00 84.48           C  
ATOM   2018  CD2 LEU B 697      -8.495 -17.621  40.888  1.00 84.48           C  
ATOM   2019  H   LEU B 697     -12.157 -15.900  37.896  1.00  0.00           H  
ATOM   2020  HA  LEU B 697     -11.759 -16.956  40.421  1.00  0.00           H  
ATOM   2021  HB2 LEU B 697     -10.775 -17.719  38.201  1.00  0.00           H  
ATOM   2022  HB3 LEU B 697      -9.530 -16.529  38.402  1.00  0.00           H  
ATOM   2023  HG  LEU B 697     -10.080 -18.897  40.230  1.00  0.00           H  
ATOM   2024 HD11 LEU B 697      -7.974 -19.801  39.326  1.00  0.00           H  
ATOM   2025 HD12 LEU B 697      -9.095 -19.463  38.018  1.00  0.00           H  
ATOM   2026 HD13 LEU B 697      -7.754 -18.365  38.328  1.00  0.00           H  
ATOM   2027 HD21 LEU B 697      -7.713 -18.328  41.169  1.00  0.00           H  
ATOM   2028 HD22 LEU B 697      -8.000 -16.696  40.591  1.00  0.00           H  
ATOM   2029 HD23 LEU B 697      -9.069 -17.458  41.796  1.00  0.00           H  
ATOM   2030  N   VAL B 698     -10.178 -14.043  39.880  1.00 22.88           N  
ATOM   2031  CA  VAL B 698      -9.537 -12.927  40.578  1.00 22.88           C  
ATOM   2032  C   VAL B 698     -10.396 -12.437  41.751  1.00 22.88           C  
ATOM   2033  O   VAL B 698      -9.861 -12.208  42.833  1.00 22.88           O  
ATOM   2034  CB  VAL B 698      -9.216 -11.752  39.639  1.00 22.88           C  
ATOM   2035  CG1 VAL B 698      -8.516 -10.604  40.395  1.00 22.88           C  
ATOM   2036  CG2 VAL B 698      -8.350 -12.178  38.449  1.00 22.88           C  
ATOM   2037  H   VAL B 698     -10.412 -13.936  38.902  1.00  0.00           H  
ATOM   2038  HA  VAL B 698      -8.589 -13.294  40.974  1.00  0.00           H  
ATOM   2039  HB  VAL B 698     -10.150 -11.364  39.238  1.00  0.00           H  
ATOM   2040 HG11 VAL B 698      -8.183  -9.828  39.705  1.00  0.00           H  
ATOM   2041 HG12 VAL B 698      -9.172 -10.112  41.113  1.00  0.00           H  
ATOM   2042 HG13 VAL B 698      -7.636 -10.960  40.931  1.00  0.00           H  
ATOM   2043 HG21 VAL B 698      -8.053 -11.315  37.851  1.00  0.00           H  
ATOM   2044 HG22 VAL B 698      -7.442 -12.686  38.774  1.00  0.00           H  
ATOM   2045 HG23 VAL B 698      -8.887 -12.837  37.782  1.00  0.00           H  
ATOM   2046  N   GLN B 699     -11.719 -12.335  41.559  1.00 47.58           N  
ATOM   2047  CA  GLN B 699     -12.629 -11.976  42.632  1.00 47.58           C  
ATOM   2048  C   GLN B 699     -12.691 -13.075  43.698  1.00 47.58           C  
ATOM   2049  O   GLN B 699     -12.613 -12.735  44.873  1.00 47.58           O  
ATOM   2050  CB  GLN B 699     -14.039 -11.699  42.083  1.00 47.58           C  
ATOM   2051  CG  GLN B 699     -15.045 -11.230  43.153  1.00 47.58           C  
ATOM   2052  CD  GLN B 699     -14.702  -9.855  43.718  1.00 47.58           C  
ATOM   2053  NE2 GLN B 699     -15.109  -8.789  43.038  1.00 47.58           N  
ATOM   2054  OE1 GLN B 699     -14.115  -9.749  44.786  1.00 47.58           O  
ATOM   2055  H   GLN B 699     -12.106 -12.560  40.653  1.00  0.00           H  
ATOM   2056  HA  GLN B 699     -12.245 -11.065  43.092  1.00  0.00           H  
ATOM   2057  HB2 GLN B 699     -13.981 -10.951  41.292  1.00  0.00           H  
ATOM   2058  HB3 GLN B 699     -14.439 -12.593  41.606  1.00  0.00           H  
ATOM   2059  HG2 GLN B 699     -16.039 -11.204  42.722  1.00  0.00           H  
ATOM   2060  HG3 GLN B 699     -15.127 -11.943  43.974  1.00  0.00           H  
ATOM   2061 HE21 GLN B 699     -15.634  -8.901  42.181  1.00  0.00           H  
ATOM   2062 HE22 GLN B 699     -14.927  -7.862  43.398  1.00  0.00           H  
ATOM   2063  N   ILE B 700     -12.810 -14.364  43.320  1.00111.20           N  
ATOM   2064  CA  ILE B 700     -12.944 -15.453  44.291  1.00111.20           C  
ATOM   2065  C   ILE B 700     -11.703 -15.596  45.169  1.00111.20           C  
ATOM   2066  O   ILE B 700     -11.865 -15.757  46.375  1.00111.20           O  
ATOM   2067  CB  ILE B 700     -13.317 -16.824  43.653  1.00111.20           C  
ATOM   2068  CG1 ILE B 700     -13.877 -17.810  44.691  1.00111.20           C  
ATOM   2069  CG2 ILE B 700     -12.165 -17.601  43.002  1.00111.20           C  
ATOM   2070  CD1 ILE B 700     -15.154 -17.359  45.367  1.00111.20           C  
ATOM   2071  H   ILE B 700     -12.868 -14.588  42.334  1.00  0.00           H  
ATOM   2072  HA  ILE B 700     -13.765 -15.138  44.935  1.00  0.00           H  
ATOM   2073  HB  ILE B 700     -14.080 -16.644  42.894  1.00  0.00           H  
ATOM   2074 HG12 ILE B 700     -14.092 -18.758  44.194  1.00  0.00           H  
ATOM   2075 HG13 ILE B 700     -13.136 -18.044  45.456  1.00  0.00           H  
ATOM   2076 HG21 ILE B 700     -12.539 -18.371  42.327  1.00  0.00           H  
ATOM   2077 HG22 ILE B 700     -11.523 -16.964  42.450  1.00  0.00           H  
ATOM   2078 HG23 ILE B 700     -11.530 -18.097  43.737  1.00  0.00           H  
ATOM   2079 HD11 ILE B 700     -15.544 -18.201  45.937  1.00  0.00           H  
ATOM   2080 HD12 ILE B 700     -14.991 -16.540  46.066  1.00  0.00           H  
ATOM   2081 HD13 ILE B 700     -15.905 -17.057  44.636  1.00  0.00           H  
ATOM   2082  N   VAL B 701     -10.489 -15.509  44.593  1.00 74.08           N  
ATOM   2083  CA  VAL B 701      -9.248 -15.614  45.354  1.00 74.08           C  
ATOM   2084  C   VAL B 701      -9.110 -14.433  46.309  1.00 74.08           C  
ATOM   2085  O   VAL B 701      -8.690 -14.628  47.444  1.00 74.08           O  
ATOM   2086  CB  VAL B 701      -7.998 -15.715  44.444  1.00 74.08           C  
ATOM   2087  CG1 VAL B 701      -7.672 -14.454  43.628  1.00 74.08           C  
ATOM   2088  CG2 VAL B 701      -6.759 -16.126  45.257  1.00 74.08           C  
ATOM   2089  H   VAL B 701     -10.425 -15.371  43.591  1.00  0.00           H  
ATOM   2090  HA  VAL B 701      -9.310 -16.529  45.948  1.00  0.00           H  
ATOM   2091  HB  VAL B 701      -8.188 -16.520  43.735  1.00  0.00           H  
ATOM   2092 HG11 VAL B 701      -6.856 -14.646  42.931  1.00  0.00           H  
ATOM   2093 HG12 VAL B 701      -8.524 -14.166  43.038  1.00  0.00           H  
ATOM   2094 HG13 VAL B 701      -7.372 -13.607  44.246  1.00  0.00           H  
ATOM   2095 HG21 VAL B 701      -5.916 -16.336  44.598  1.00  0.00           H  
ATOM   2096 HG22 VAL B 701      -6.441 -15.345  45.949  1.00  0.00           H  
ATOM   2097 HG23 VAL B 701      -6.948 -17.030  45.837  1.00  0.00           H  
ATOM   2098  N   MET B 702      -9.505 -13.233  45.857  1.00 67.22           N  
ATOM   2099  CA  MET B 702      -9.445 -12.019  46.640  1.00 67.22           C  
ATOM   2100  C   MET B 702     -10.441 -12.086  47.798  1.00 67.22           C  
ATOM   2101  O   MET B 702     -10.060 -11.805  48.927  1.00 67.22           O  
ATOM   2102  CB  MET B 702      -9.758 -10.838  45.739  1.00 67.22           C  
ATOM   2103  CG  MET B 702      -9.435  -9.499  46.397  1.00 67.22           C  
ATOM   2104  SD  MET B 702      -9.745  -8.134  45.278  1.00 67.22           S  
ATOM   2105  CE  MET B 702     -11.514  -8.355  45.174  1.00 67.22           C  
ATOM   2106  H   MET B 702      -9.851 -13.162  44.910  1.00  0.00           H  
ATOM   2107  HA  MET B 702      -8.425 -11.896  46.999  1.00  0.00           H  
ATOM   2108  HB2 MET B 702      -9.146 -10.906  44.841  1.00  0.00           H  
ATOM   2109  HB3 MET B 702     -10.794 -10.900  45.415  1.00  0.00           H  
ATOM   2110  HG2 MET B 702     -10.018  -9.350  47.306  1.00  0.00           H  
ATOM   2111  HG3 MET B 702      -8.383  -9.474  46.682  1.00  0.00           H  
ATOM   2112  HE1 MET B 702     -11.920  -7.488  44.678  1.00  0.00           H  
ATOM   2113  HE2 MET B 702     -11.734  -9.205  44.536  1.00  0.00           H  
ATOM   2114  HE3 MET B 702     -11.960  -8.490  46.159  1.00  0.00           H  
ATOM   2115  N   VAL B 703     -11.683 -12.533  47.558  1.00 29.74           N  
ATOM   2116  CA  VAL B 703     -12.664 -12.765  48.611  1.00 29.74           C  
ATOM   2117  C   VAL B 703     -12.147 -13.831  49.582  1.00 29.74           C  
ATOM   2118  O   VAL B 703     -12.087 -13.553  50.773  1.00 29.74           O  
ATOM   2119  CB  VAL B 703     -14.043 -13.137  48.021  1.00 29.74           C  
ATOM   2120  CG1 VAL B 703     -15.058 -13.544  49.104  1.00 29.74           C  
ATOM   2121  CG2 VAL B 703     -14.635 -11.975  47.212  1.00 29.74           C  
ATOM   2122  H   VAL B 703     -11.949 -12.753  46.606  1.00  0.00           H  
ATOM   2123  HA  VAL B 703     -12.777 -11.834  49.172  1.00  0.00           H  
ATOM   2124  HB  VAL B 703     -13.916 -13.981  47.340  1.00  0.00           H  
ATOM   2125 HG11 VAL B 703     -16.065 -13.567  48.695  1.00  0.00           H  
ATOM   2126 HG12 VAL B 703     -14.859 -14.547  49.478  1.00  0.00           H  
ATOM   2127 HG13 VAL B 703     -15.060 -12.846  49.942  1.00  0.00           H  
ATOM   2128 HG21 VAL B 703     -15.490 -12.300  46.618  1.00  0.00           H  
ATOM   2129 HG22 VAL B 703     -14.976 -11.175  47.870  1.00  0.00           H  
ATOM   2130 HG23 VAL B 703     -13.912 -11.530  46.539  1.00  0.00           H  
ATOM   2131  N   SER B 704     -11.720 -15.000  49.077  1.00 62.93           N  
ATOM   2132  CA  SER B 704     -11.222 -16.119  49.872  1.00 62.93           C  
ATOM   2133  C   SER B 704     -10.023 -15.745  50.745  1.00 62.93           C  
ATOM   2134  O   SER B 704     -10.007 -16.145  51.904  1.00 62.93           O  
ATOM   2135  CB  SER B 704     -10.872 -17.322  48.979  1.00 62.93           C  
ATOM   2136  OG  SER B 704     -10.460 -18.429  49.762  1.00 62.93           O  
ATOM   2137  H   SER B 704     -11.775 -15.139  48.075  1.00  0.00           H  
ATOM   2138  HA  SER B 704     -12.035 -16.422  50.533  1.00  0.00           H  
ATOM   2139  HB2 SER B 704     -11.739 -17.623  48.390  1.00  0.00           H  
ATOM   2140  HB3 SER B 704     -10.078 -17.069  48.274  1.00  0.00           H  
ATOM   2141  HG  SER B 704      -9.690 -18.187  50.254  1.00  0.00           H  
ATOM   2142  N   VAL B 705      -9.049 -14.966  50.235  1.00 74.99           N  
ATOM   2143  CA  VAL B 705      -7.923 -14.513  51.053  1.00 74.99           C  
ATOM   2144  C   VAL B 705      -8.420 -13.624  52.189  1.00 74.99           C  
ATOM   2145  O   VAL B 705      -7.965 -13.806  53.308  1.00 74.99           O  
ATOM   2146  CB  VAL B 705      -6.799 -13.818  50.246  1.00 74.99           C  
ATOM   2147  CG1 VAL B 705      -7.149 -12.446  49.660  1.00 74.99           C  
ATOM   2148  CG2 VAL B 705      -5.518 -13.686  51.083  1.00 74.99           C  
ATOM   2149  H   VAL B 705      -9.093 -14.670  49.267  1.00  0.00           H  
ATOM   2150  HA  VAL B 705      -7.491 -15.410  51.501  1.00  0.00           H  
ATOM   2151  HB  VAL B 705      -6.553 -14.475  49.410  1.00  0.00           H  
ATOM   2152 HG11 VAL B 705      -6.281 -11.996  49.179  1.00  0.00           H  
ATOM   2153 HG12 VAL B 705      -7.872 -12.603  48.883  1.00  0.00           H  
ATOM   2154 HG13 VAL B 705      -7.525 -11.723  50.383  1.00  0.00           H  
ATOM   2155 HG21 VAL B 705      -4.676 -13.380  50.461  1.00  0.00           H  
ATOM   2156 HG22 VAL B 705      -5.626 -12.938  51.866  1.00  0.00           H  
ATOM   2157 HG23 VAL B 705      -5.245 -14.631  51.553  1.00  0.00           H  
ATOM   2158  N   TRP B 706      -9.401 -12.742  51.932  1.00107.72           N  
ATOM   2159  CA  TRP B 706     -10.032 -11.931  52.961  1.00107.72           C  
ATOM   2160  C   TRP B 706     -10.751 -12.752  54.013  1.00107.72           C  
ATOM   2161  O   TRP B 706     -10.641 -12.400  55.182  1.00107.72           O  
ATOM   2162  CB  TRP B 706     -10.970 -10.880  52.355  1.00107.72           C  
ATOM   2163  CG  TRP B 706     -10.187  -9.728  51.876  1.00107.72           C  
ATOM   2164  CD1 TRP B 706     -10.033  -9.337  50.602  1.00107.72           C  
ATOM   2165  CD2 TRP B 706      -9.384  -8.830  52.683  1.00107.72           C  
ATOM   2166  CE2 TRP B 706      -8.689  -7.953  51.809  1.00107.72           C  
ATOM   2167  CE3 TRP B 706      -9.169  -8.677  54.069  1.00107.72           C  
ATOM   2168  NE1 TRP B 706      -9.061  -8.371  50.560  1.00107.72           N  
ATOM   2169  CZ2 TRP B 706      -7.827  -6.954  52.276  1.00107.72           C  
ATOM   2170  CZ3 TRP B 706      -8.296  -7.687  54.553  1.00107.72           C  
ATOM   2171  CH2 TRP B 706      -7.621  -6.834  53.660  1.00107.72           C  
ATOM   2172  H   TRP B 706      -9.748 -12.656  50.986  1.00  0.00           H  
ATOM   2173  HA  TRP B 706      -9.226 -11.424  53.493  1.00  0.00           H  
ATOM   2174  HB2 TRP B 706     -11.583 -11.276  51.549  1.00  0.00           H  
ATOM   2175  HB3 TRP B 706     -11.648 -10.467  53.092  1.00  0.00           H  
ATOM   2176  HD1 TRP B 706     -10.549  -9.743  49.753  1.00  0.00           H  
ATOM   2177  HE1 TRP B 706      -8.752  -7.955  49.694  1.00  0.00           H  
ATOM   2178  HE3 TRP B 706      -9.679  -9.324  54.767  1.00  0.00           H  
ATOM   2179  HZ2 TRP B 706      -7.308  -6.303  51.588  1.00  0.00           H  
ATOM   2180  HZ3 TRP B 706      -8.144  -7.582  55.617  1.00  0.00           H  
ATOM   2181  HH2 TRP B 706      -6.951  -6.078  54.041  1.00  0.00           H  
ATOM   2182  N   LEU B 707     -11.413 -13.857  53.630  1.00 82.62           N  
ATOM   2183  CA  LEU B 707     -11.994 -14.808  54.572  1.00 82.62           C  
ATOM   2184  C   LEU B 707     -10.918 -15.410  55.482  1.00 82.62           C  
ATOM   2185  O   LEU B 707     -11.157 -15.537  56.675  1.00 82.62           O  
ATOM   2186  CB  LEU B 707     -12.740 -15.955  53.848  1.00 82.62           C  
ATOM   2187  CG  LEU B 707     -14.184 -15.686  53.390  1.00 82.62           C  
ATOM   2188  CD1 LEU B 707     -15.098 -15.365  54.546  1.00 82.62           C  
ATOM   2189  CD2 LEU B 707     -14.337 -14.660  52.282  1.00 82.62           C  
ATOM   2190  H   LEU B 707     -11.465 -14.073  52.643  1.00  0.00           H  
ATOM   2191  HA  LEU B 707     -12.681 -14.262  55.217  1.00  0.00           H  
ATOM   2192  HB2 LEU B 707     -12.169 -16.300  52.992  1.00  0.00           H  
ATOM   2193  HB3 LEU B 707     -12.785 -16.823  54.509  1.00  0.00           H  
ATOM   2194  HG  LEU B 707     -14.546 -16.628  52.975  1.00  0.00           H  
ATOM   2195 HD11 LEU B 707     -16.139 -15.371  54.229  1.00  0.00           H  
ATOM   2196 HD12 LEU B 707     -14.962 -16.152  55.285  1.00  0.00           H  
ATOM   2197 HD13 LEU B 707     -14.881 -14.399  54.997  1.00  0.00           H  
ATOM   2198 HD21 LEU B 707     -15.388 -14.501  52.038  1.00  0.00           H  
ATOM   2199 HD22 LEU B 707     -13.913 -13.693  52.549  1.00  0.00           H  
ATOM   2200 HD23 LEU B 707     -13.865 -15.054  51.389  1.00  0.00           H  
ATOM   2201  N   ILE B 708      -9.731 -15.741  54.949  1.00 83.63           N  
ATOM   2202  CA  ILE B 708      -8.627 -16.269  55.748  1.00 83.63           C  
ATOM   2203  C   ILE B 708      -8.006 -15.181  56.633  1.00 83.63           C  
ATOM   2204  O   ILE B 708      -7.844 -15.423  57.828  1.00 83.63           O  
ATOM   2205  CB  ILE B 708      -7.546 -16.911  54.843  1.00 83.63           C  
ATOM   2206  CG1 ILE B 708      -8.094 -18.091  54.010  1.00 83.63           C  
ATOM   2207  CG2 ILE B 708      -6.296 -17.353  55.638  1.00 83.63           C  
ATOM   2208  CD1 ILE B 708      -8.692 -19.244  54.827  1.00 83.63           C  
ATOM   2209  H   ILE B 708      -9.584 -15.611  53.957  1.00  0.00           H  
ATOM   2210  HA  ILE B 708      -9.018 -17.033  56.421  1.00  0.00           H  
ATOM   2211  HB  ILE B 708      -7.205 -16.163  54.127  1.00  0.00           H  
ATOM   2212 HG12 ILE B 708      -8.855 -17.742  53.320  1.00  0.00           H  
ATOM   2213 HG13 ILE B 708      -7.296 -18.482  53.379  1.00  0.00           H  
ATOM   2214 HG21 ILE B 708      -5.615 -17.927  55.009  1.00  0.00           H  
ATOM   2215 HG22 ILE B 708      -5.724 -16.505  56.014  1.00  0.00           H  
ATOM   2216 HG23 ILE B 708      -6.563 -17.979  56.491  1.00  0.00           H  
ATOM   2217 HD11 ILE B 708      -8.985 -20.062  54.169  1.00  0.00           H  
ATOM   2218 HD12 ILE B 708      -7.978 -19.646  55.546  1.00  0.00           H  
ATOM   2219 HD13 ILE B 708      -9.587 -18.939  55.370  1.00  0.00           H  
ATOM   2220  N   LEU B 709      -7.658 -14.010  56.069  1.00 40.70           N  
ATOM   2221  CA  LEU B 709      -6.996 -12.917  56.783  1.00 40.70           C  
ATOM   2222  C   LEU B 709      -7.869 -12.403  57.925  1.00 40.70           C  
ATOM   2223  O   LEU B 709      -7.438 -12.393  59.075  1.00 40.70           O  
ATOM   2224  CB  LEU B 709      -6.664 -11.742  55.837  1.00 40.70           C  
ATOM   2225  CG  LEU B 709      -5.610 -12.024  54.751  1.00 40.70           C  
ATOM   2226  CD1 LEU B 709      -5.384 -10.764  53.901  1.00 40.70           C  
ATOM   2227  CD2 LEU B 709      -4.289 -12.568  55.309  1.00 40.70           C  
ATOM   2228  H   LEU B 709      -7.823 -13.888  55.077  1.00  0.00           H  
ATOM   2229  HA  LEU B 709      -6.080 -13.302  57.232  1.00  0.00           H  
ATOM   2230  HB2 LEU B 709      -7.580 -11.397  55.352  1.00  0.00           H  
ATOM   2231  HB3 LEU B 709      -6.313 -10.897  56.433  1.00  0.00           H  
ATOM   2232  HG  LEU B 709      -5.982 -12.796  54.092  1.00  0.00           H  
ATOM   2233 HD11 LEU B 709      -4.674 -10.953  53.095  1.00  0.00           H  
ATOM   2234 HD12 LEU B 709      -6.315 -10.428  53.442  1.00  0.00           H  
ATOM   2235 HD13 LEU B 709      -4.994  -9.943  54.502  1.00  0.00           H  
ATOM   2236 HD21 LEU B 709      -3.547 -12.674  54.517  1.00  0.00           H  
ATOM   2237 HD22 LEU B 709      -3.873 -11.902  56.065  1.00  0.00           H  
ATOM   2238 HD23 LEU B 709      -4.412 -13.555  55.756  1.00  0.00           H  
ATOM   2239  N   GLU B 710      -9.107 -12.025  57.597  1.00 43.42           N  
ATOM   2240  CA  GLU B 710     -10.127 -11.664  58.555  1.00 43.42           C  
ATOM   2241  C   GLU B 710     -11.175 -12.758  58.489  1.00 43.42           C  
ATOM   2242  O   GLU B 710     -12.032 -12.745  57.601  1.00 43.42           O  
ATOM   2243  CB  GLU B 710     -10.777 -10.350  58.122  1.00 43.42           C  
ATOM   2244  CG  GLU B 710      -9.838  -9.146  58.226  1.00 43.42           C  
ATOM   2245  CD  GLU B 710     -10.538  -7.862  57.799  1.00 43.42           C  
ATOM   2246  OE1 GLU B 710     -11.728  -7.929  57.413  1.00 43.42           O  
ATOM   2247  OE2 GLU B 710      -9.854  -6.821  57.860  1.00 43.42           O1-
ATOM   2248  H   GLU B 710      -9.397 -12.103  56.630  1.00  0.00           H  
ATOM   2249  HA  GLU B 710      -9.747 -11.570  59.574  1.00  0.00           H  
ATOM   2250  HB2 GLU B 710     -11.136 -10.428  57.094  1.00  0.00           H  
ATOM   2251  HB3 GLU B 710     -11.655 -10.168  58.746  1.00  0.00           H  
ATOM   2252  HG2 GLU B 710      -9.482  -9.031  59.250  1.00  0.00           H  
ATOM   2253  HG3 GLU B 710      -8.961  -9.286  57.594  1.00  0.00           H  
ATOM   2254  N   ALA B 711     -11.137 -13.686  59.456  1.00 25.80           N  
ATOM   2255  CA  ALA B 711     -12.188 -14.678  59.623  1.00 25.80           C  
ATOM   2256  C   ALA B 711     -13.518 -13.955  59.838  1.00 25.80           C  
ATOM   2257  O   ALA B 711     -13.580 -13.060  60.687  1.00 25.80           O  
ATOM   2258  CB  ALA B 711     -11.877 -15.613  60.795  1.00 25.80           C  
ATOM   2259  H   ALA B 711     -10.401 -13.650  60.146  1.00  0.00           H  
ATOM   2260  HA  ALA B 711     -12.221 -15.298  58.740  1.00  0.00           H  
ATOM   2261  HB1 ALA B 711     -12.659 -16.363  60.918  1.00  0.00           H  
ATOM   2262  HB2 ALA B 711     -10.938 -16.144  60.630  1.00  0.00           H  
ATOM   2263  HB3 ALA B 711     -11.789 -15.066  61.735  1.00  0.00           H  
ATOM   2264  N   PRO B 712     -14.576 -14.306  59.082  1.00 69.50           N  
ATOM   2265  CA  PRO B 712     -15.901 -13.791  59.371  1.00 69.50           C  
ATOM   2266  C   PRO B 712     -16.383 -14.417  60.676  1.00 69.50           C  
ATOM   2267  O   PRO B 712     -16.095 -15.570  60.993  1.00 69.50           O  
ATOM   2268  CB  PRO B 712     -16.776 -14.185  58.189  1.00 69.50           C  
ATOM   2269  CG  PRO B 712     -16.113 -15.431  57.664  1.00 69.50           C  
ATOM   2270  CD  PRO B 712     -14.617 -15.239  57.957  1.00 69.50           C  
ATOM   2271  HA  PRO B 712     -15.872 -12.704  59.439  1.00  0.00           H  
ATOM   2272  HB2 PRO B 712     -17.808 -14.372  58.471  1.00  0.00           H  
ATOM   2273  HB3 PRO B 712     -16.775 -13.405  57.430  1.00  0.00           H  
ATOM   2274  HG2 PRO B 712     -16.467 -16.280  58.250  1.00  0.00           H  
ATOM   2275  HG3 PRO B 712     -16.418 -15.636  56.648  1.00  0.00           H  
ATOM   2276  HD2 PRO B 712     -14.152 -16.197  58.188  1.00  0.00           H  
ATOM   2277  HD3 PRO B 712     -14.090 -14.791  57.116  1.00  0.00           H  
ATOM   2278  N   GLY B 713     -17.079 -13.605  61.446  1.00 19.28           N  
ATOM   2279  CA  GLY B 713     -17.584 -13.937  62.744  1.00 19.28           C  
ATOM   2280  C   GLY B 713     -18.833 -13.118  62.942  1.00 19.28           C  
ATOM   2281  O   GLY B 713     -18.996 -12.034  62.373  1.00 19.28           O  
ATOM   2282  H   GLY B 713     -17.222 -12.652  61.136  1.00  0.00           H  
ATOM   2283  HA2 GLY B 713     -17.812 -15.002  62.832  1.00  0.00           H  
ATOM   2284  HA3 GLY B 713     -16.848 -13.679  63.506  1.00  0.00           H  
ATOM   2285  N   THR B 714     -19.709 -13.636  63.800  1.00121.97           N  
ATOM   2286  CA  THR B 714     -20.850 -12.884  64.262  1.00121.97           C  
ATOM   2287  C   THR B 714     -20.350 -11.790  65.215  1.00121.97           C  
ATOM   2288  O   THR B 714     -19.344 -11.946  65.908  1.00121.97           O  
ATOM   2289  CB  THR B 714     -21.836 -13.842  64.945  1.00121.97           C  
ATOM   2290  CG2 THR B 714     -21.433 -14.318  66.351  1.00121.97           C  
ATOM   2291  OG1 THR B 714     -23.061 -13.176  65.045  1.00121.97           O  
ATOM   2292  H   THR B 714     -19.510 -14.522  64.241  1.00  0.00           H  
ATOM   2293  HA  THR B 714     -21.340 -12.427  63.397  1.00  0.00           H  
ATOM   2294  HB  THR B 714     -21.996 -14.711  64.304  1.00  0.00           H  
ATOM   2295  HG1 THR B 714     -23.690 -13.764  65.434  1.00  0.00           H  
ATOM   2296 HG21 THR B 714     -22.134 -15.067  66.719  1.00  0.00           H  
ATOM   2297 HG22 THR B 714     -20.444 -14.778  66.344  1.00  0.00           H  
ATOM   2298 HG23 THR B 714     -21.420 -13.509  67.082  1.00  0.00           H  
ATOM   2299  N   ARG B 715     -21.061 -10.675  65.219  1.00276.43           N  
ATOM   2300  CA  ARG B 715     -20.749  -9.486  65.974  1.00276.43           C  
ATOM   2301  C   ARG B 715     -22.057  -8.891  66.455  1.00276.43           C  
ATOM   2302  O   ARG B 715     -23.090  -9.049  65.809  1.00276.43           O  
ATOM   2303  CB  ARG B 715     -19.883  -8.537  65.120  1.00276.43           C  
ATOM   2304  CG  ARG B 715     -19.597  -7.183  65.780  1.00276.43           C  
ATOM   2305  CD  ARG B 715     -18.828  -6.230  64.878  1.00276.43           C  
ATOM   2306  NE  ARG B 715     -18.591  -4.962  65.578  1.00276.43           N  
ATOM   2307  CZ  ARG B 715     -18.115  -3.847  65.003  1.00276.43           C  
ATOM   2308  NH1 ARG B 715     -17.849  -3.810  63.689  1.00276.43           N1+
ATOM   2309  NH2 ARG B 715     -17.896  -2.760  65.754  1.00276.43           N1+
ATOM   2310  H   ARG B 715     -21.869 -10.619  64.612  1.00  0.00           H  
ATOM   2311  HA  ARG B 715     -20.181  -9.759  66.866  1.00  0.00           H  
ATOM   2312  HB2 ARG B 715     -18.939  -9.030  64.894  1.00  0.00           H  
ATOM   2313  HB3 ARG B 715     -20.362  -8.355  64.159  1.00  0.00           H  
ATOM   2314  HG2 ARG B 715     -20.530  -6.679  66.012  1.00  0.00           H  
ATOM   2315  HG3 ARG B 715     -19.066  -7.332  66.721  1.00  0.00           H  
ATOM   2316  HD2 ARG B 715     -17.871  -6.663  64.585  1.00  0.00           H  
ATOM   2317  HD3 ARG B 715     -19.397  -6.042  63.967  1.00  0.00           H  
ATOM   2318  HE  ARG B 715     -18.759  -4.964  66.575  1.00  0.00           H  
ATOM   2319 HH11 ARG B 715     -17.993  -4.633  63.121  1.00  0.00           H  
ATOM   2320 HH12 ARG B 715     -17.470  -2.977  63.263  1.00  0.00           H  
ATOM   2321 HH21 ARG B 715     -18.083  -2.778  66.746  1.00  0.00           H  
ATOM   2322 HH22 ARG B 715     -17.524  -1.917  65.340  1.00  0.00           H  
ATOM   2323  N   ARG B 716     -21.996  -8.166  67.572  1.00140.12           N  
ATOM   2324  CA  ARG B 716     -23.053  -7.259  67.958  1.00140.12           C  
ATOM   2325  C   ARG B 716     -22.542  -5.849  67.737  1.00140.12           C  
ATOM   2326  O   ARG B 716     -21.481  -5.499  68.254  1.00140.12           O  
ATOM   2327  CB  ARG B 716     -23.397  -7.439  69.445  1.00140.12           C  
ATOM   2328  CG  ARG B 716     -23.895  -8.846  69.793  1.00140.12           C  
ATOM   2329  CD  ARG B 716     -24.354  -8.921  71.249  1.00140.12           C  
ATOM   2330  NE  ARG B 716     -24.713 -10.293  71.624  1.00140.12           N  
ATOM   2331  CZ  ARG B 716     -24.837 -10.733  72.887  1.00140.12           C  
ATOM   2332  NH1 ARG B 716     -24.631  -9.915  73.930  1.00140.12           N1+
ATOM   2333  NH2 ARG B 716     -25.172 -12.010  73.110  1.00140.12           N1+
ATOM   2334  H   ARG B 716     -21.117  -8.091  68.064  1.00  0.00           H  
ATOM   2335  HA  ARG B 716     -23.909  -7.403  67.318  1.00  0.00           H  
ATOM   2336  HB2 ARG B 716     -22.529  -7.209  70.066  1.00  0.00           H  
ATOM   2337  HB3 ARG B 716     -24.165  -6.714  69.719  1.00  0.00           H  
ATOM   2338  HG2 ARG B 716     -24.720  -9.122  69.136  1.00  0.00           H  
ATOM   2339  HG3 ARG B 716     -23.104  -9.577  69.620  1.00  0.00           H  
ATOM   2340  HD2 ARG B 716     -23.548  -8.576  71.897  1.00  0.00           H  
ATOM   2341  HD3 ARG B 716     -25.210  -8.267  71.418  1.00  0.00           H  
ATOM   2342  HE  ARG B 716     -24.909 -10.927  70.863  1.00  0.00           H  
ATOM   2343 HH11 ARG B 716     -24.382  -8.950  73.772  1.00  0.00           H  
ATOM   2344 HH12 ARG B 716     -24.725 -10.253  74.877  1.00  0.00           H  
ATOM   2345 HH21 ARG B 716     -25.325 -12.642  72.337  1.00  0.00           H  
ATOM   2346 HH22 ARG B 716     -25.273 -12.356  74.053  1.00  0.00           H  
ATOM   2347  N   TYR B 717     -23.291  -5.035  66.981  1.00 69.89           N  
ATOM   2348  CA  TYR B 717     -22.982  -3.614  66.883  1.00 69.89           C  
ATOM   2349  C   TYR B 717     -23.660  -2.874  68.050  1.00 69.89           C  
ATOM   2350  O   TYR B 717     -24.523  -3.433  68.721  1.00 69.89           O  
ATOM   2351  CB  TYR B 717     -23.442  -3.047  65.526  1.00 69.89           C  
ATOM   2352  CG  TYR B 717     -22.755  -1.734  65.256  1.00 69.89           C  
ATOM   2353  CD1 TYR B 717     -21.396  -1.737  64.889  1.00 69.89           C  
ATOM   2354  CD2 TYR B 717     -23.426  -0.517  65.492  1.00 69.89           C  
ATOM   2355  CE1 TYR B 717     -20.698  -0.523  64.794  1.00 69.89           C  
ATOM   2356  CE2 TYR B 717     -22.722   0.695  65.412  1.00 69.89           C  
ATOM   2357  CZ  TYR B 717     -21.357   0.690  65.067  1.00 69.89           C  
ATOM   2358  OH  TYR B 717     -20.666   1.863  64.994  1.00 69.89           O  
ATOM   2359  H   TYR B 717     -24.157  -5.371  66.585  1.00  0.00           H  
ATOM   2360  HA  TYR B 717     -21.903  -3.469  66.964  1.00  0.00           H  
ATOM   2361  HB2 TYR B 717     -23.199  -3.739  64.718  1.00  0.00           H  
ATOM   2362  HB3 TYR B 717     -24.510  -2.869  65.480  1.00  0.00           H  
ATOM   2363  HD1 TYR B 717     -20.877  -2.670  64.719  1.00  0.00           H  
ATOM   2364  HD2 TYR B 717     -24.466  -0.512  65.788  1.00  0.00           H  
ATOM   2365  HE1 TYR B 717     -19.651  -0.522  64.529  1.00  0.00           H  
ATOM   2366  HE2 TYR B 717     -23.230   1.625  65.622  1.00  0.00           H  
ATOM   2367  HH  TYR B 717     -21.190   2.620  65.207  1.00  0.00           H  
TER    2368      TYR B 717 
ATOM   2369  N   NMA B 718     -23.246  -1.628  68.308  1.00  0.00           N  
ATOM   2370  CA  NMA B 718     -23.816  -0.772  69.334  1.00  0.00           C  
ATOM   2371  H   NMA B 718     -22.524  -1.231  67.724  1.00  0.00           H  
ATOM   2372 1HA  NMA B 718     -23.912  -1.298  70.285  1.00  0.00           H  
ATOM   2373 2HA  NMA B 718     -23.176   0.096  69.490  1.00  0.00           H  
ATOM   2374 3HA  NMA B 718     -24.802  -0.419  69.030  1.00  0.00           H  
ATOM   2375  C   ACE C 726     -27.672  -4.065  69.359  1.00  0.00           C  
ATOM   2376  O   ACE C 726     -28.798  -3.616  69.161  1.00  0.00           O  
ATOM   2377  CH3 ACE C 726     -26.857  -3.539  70.537  1.00  0.00           C  
ATOM   2378 1H   ACE C 726     -27.489  -3.455  71.421  1.00  0.00           H  
ATOM   2379 2H   ACE C 726     -26.029  -4.206  70.779  1.00  0.00           H  
ATOM   2380 3H   ACE C 726     -26.460  -2.550  70.310  1.00  0.00           H  
ATOM   2381  N   ILE C 727     -27.115  -4.999  68.572  1.00238.55           N  
ATOM   2382  CA  ILE C 727     -27.781  -5.643  67.432  1.00238.55           C  
ATOM   2383  C   ILE C 727     -26.979  -6.881  67.010  1.00238.55           C  
ATOM   2384  O   ILE C 727     -26.112  -7.314  67.759  1.00238.55           O  
ATOM   2385  CB  ILE C 727     -28.007  -4.605  66.292  1.00238.55           C  
ATOM   2386  CG1 ILE C 727     -29.176  -4.948  65.346  1.00238.55           C  
ATOM   2387  CG2 ILE C 727     -26.715  -4.305  65.522  1.00238.55           C  
ATOM   2388  CD1 ILE C 727     -30.544  -4.946  66.044  1.00238.55           C  
ATOM   2389  HA  ILE C 727     -28.736  -6.011  67.806  1.00  0.00           H  
ATOM   2390  HB  ILE C 727     -28.290  -3.651  66.733  1.00  0.00           H  
ATOM   2391 HG12 ILE C 727     -29.209  -4.196  64.557  1.00  0.00           H  
ATOM   2392 HG13 ILE C 727     -29.027  -5.895  64.830  1.00  0.00           H  
ATOM   2393 HG21 ILE C 727     -26.797  -3.367  64.973  1.00  0.00           H  
ATOM   2394 HG22 ILE C 727     -25.899  -4.221  66.232  1.00  0.00           H  
ATOM   2395 HG23 ILE C 727     -26.454  -5.077  64.804  1.00  0.00           H  
ATOM   2396 HD11 ILE C 727     -31.345  -5.044  65.312  1.00  0.00           H  
ATOM   2397 HD12 ILE C 727     -30.652  -5.774  66.744  1.00  0.00           H  
ATOM   2398 HD13 ILE C 727     -30.710  -4.018  66.591  1.00  0.00           H  
ATOM   2399  H2  ILE C 727     -26.178  -5.311  68.785  1.00  0.00           H  
ATOM   2400  N   LEU C 728     -27.252  -7.444  65.824  1.00272.01           N  
ATOM   2401  CA  LEU C 728     -26.384  -8.405  65.158  1.00272.01           C  
ATOM   2402  C   LEU C 728     -25.807  -7.774  63.890  1.00272.01           C  
ATOM   2403  O   LEU C 728     -26.487  -7.042  63.173  1.00272.01           O  
ATOM   2404  CB  LEU C 728     -27.178  -9.643  64.730  1.00272.01           C  
ATOM   2405  CG  LEU C 728     -26.246 -10.789  64.289  1.00272.01           C  
ATOM   2406  CD1 LEU C 728     -25.686 -11.488  65.531  1.00272.01           C  
ATOM   2407  CD2 LEU C 728     -26.944 -11.702  63.279  1.00272.01           C  
ATOM   2408  H   LEU C 728     -28.000  -7.051  65.272  1.00  0.00           H  
ATOM   2409  HA  LEU C 728     -25.575  -8.704  65.821  1.00  0.00           H  
ATOM   2410  HB2 LEU C 728     -27.821  -9.980  65.545  1.00  0.00           H  
ATOM   2411  HB3 LEU C 728     -27.865  -9.377  63.923  1.00  0.00           H  
ATOM   2412  HG  LEU C 728     -25.384 -10.432  63.734  1.00  0.00           H  
ATOM   2413 HD11 LEU C 728     -25.232 -12.424  65.267  1.00  0.00           H  
ATOM   2414 HD12 LEU C 728     -24.943 -10.887  66.051  1.00  0.00           H  
ATOM   2415 HD13 LEU C 728     -26.477 -11.728  66.243  1.00  0.00           H  
ATOM   2416 HD21 LEU C 728     -26.260 -12.453  62.887  1.00  0.00           H  
ATOM   2417 HD22 LEU C 728     -27.821 -12.188  63.708  1.00  0.00           H  
ATOM   2418 HD23 LEU C 728     -27.290 -11.129  62.418  1.00  0.00           H  
ATOM   2419  N   LYS C 729     -24.532  -8.046  63.611  1.00141.29           N  
ATOM   2420  CA  LYS C 729     -23.767  -7.676  62.425  1.00141.29           C  
ATOM   2421  C   LYS C 729     -22.751  -8.813  62.175  1.00141.29           C  
ATOM   2422  O   LYS C 729     -22.551  -9.647  63.057  1.00141.29           O  
ATOM   2423  CB  LYS C 729     -23.162  -6.267  62.661  1.00141.29           C  
ATOM   2424  CG  LYS C 729     -22.632  -5.559  61.404  1.00141.29           C  
ATOM   2425  CD  LYS C 729     -22.225  -4.096  61.655  1.00141.29           C  
ATOM   2426  CE  LYS C 729     -21.809  -3.368  60.365  1.00141.29           C  
ATOM   2427  NZ  LYS C 729     -21.399  -1.980  60.630  1.00141.29           N1+
ATOM   2428  H   LYS C 729     -24.031  -8.665  64.252  1.00  0.00           H  
ATOM   2429  HA  LYS C 729     -24.448  -7.645  61.573  1.00  0.00           H  
ATOM   2430  HB2 LYS C 729     -23.935  -5.630  63.094  1.00  0.00           H  
ATOM   2431  HB3 LYS C 729     -22.373  -6.329  63.412  1.00  0.00           H  
ATOM   2432  HG2 LYS C 729     -21.767  -6.097  61.025  1.00  0.00           H  
ATOM   2433  HG3 LYS C 729     -23.392  -5.595  60.622  1.00  0.00           H  
ATOM   2434  HD2 LYS C 729     -23.058  -3.559  62.112  1.00  0.00           H  
ATOM   2435  HD3 LYS C 729     -21.406  -4.067  62.375  1.00  0.00           H  
ATOM   2436  HE2 LYS C 729     -20.986  -3.888  59.874  1.00  0.00           H  
ATOM   2437  HE3 LYS C 729     -22.639  -3.343  59.659  1.00  0.00           H  
ATOM   2438  HZ1 LYS C 729     -20.570  -1.968  61.205  1.00  0.00           H  
ATOM   2439  HZ2 LYS C 729     -21.207  -1.529  59.745  1.00  0.00           H  
ATOM   2440  HZ3 LYS C 729     -22.145  -1.487  61.098  1.00  0.00           H  
ATOM   2441  N   CYS C 730     -22.074  -8.870  61.022  1.00 70.08           N  
ATOM   2442  CA  CYS C 730     -20.870  -9.700  60.878  1.00 70.08           C  
ATOM   2443  C   CYS C 730     -19.668  -8.775  61.135  1.00 70.08           C  
ATOM   2444  O   CYS C 730     -19.691  -7.606  60.746  1.00 70.08           O  
ATOM   2445  CB  CYS C 730     -20.746 -10.277  59.453  1.00 70.08           C  
ATOM   2446  SG  CYS C 730     -22.096 -11.364  58.917  1.00 70.08           S  
ATOM   2447  H   CYS C 730     -22.212  -8.151  60.319  1.00  0.00           H  
ATOM   2448  HA  CYS C 730     -20.866 -10.532  61.582  1.00  0.00           H  
ATOM   2449  HB2 CYS C 730     -20.643  -9.481  58.716  1.00  0.00           H  
ATOM   2450  HB3 CYS C 730     -19.836 -10.870  59.390  1.00  0.00           H  
ATOM   2451  N   ASN C 731     -18.623  -9.288  61.791  1.00107.20           N  
ATOM   2452  CA  ASN C 731     -17.379  -8.588  62.175  1.00107.20           C  
ATOM   2453  C   ASN C 731     -16.619  -7.866  61.043  1.00107.20           C  
ATOM   2454  O   ASN C 731     -15.897  -6.907  61.299  1.00107.20           O  
ATOM   2455  CB  ASN C 731     -16.420  -9.538  62.944  1.00107.20           C  
ATOM   2456  CG  ASN C 731     -15.743 -10.612  62.080  1.00107.20           C  
ATOM   2457  ND2 ASN C 731     -14.563 -11.082  62.455  1.00107.20           N  
ATOM   2458  OD1 ASN C 731     -16.267 -10.999  61.040  1.00107.20           O  
ATOM   2459  H   ASN C 731     -18.689 -10.273  62.051  1.00  0.00           H  
ATOM   2460  HA  ASN C 731     -17.692  -7.804  62.851  1.00  0.00           H  
ATOM   2461  HB2 ASN C 731     -15.641  -8.939  63.418  1.00  0.00           H  
ATOM   2462  HB3 ASN C 731     -16.955 -10.036  63.753  1.00  0.00           H  
ATOM   2463 HD21 ASN C 731     -14.107 -10.767  63.296  1.00  0.00           H  
ATOM   2464 HD22 ASN C 731     -14.116 -11.785  61.862  1.00  0.00           H  
ATOM   2465  N   VAL C 732     -16.788  -8.395  59.828  1.00 94.54           N  
ATOM   2466  CA  VAL C 732     -16.229  -8.085  58.519  1.00 94.54           C  
ATOM   2467  C   VAL C 732     -15.941  -6.581  58.320  1.00 94.54           C  
ATOM   2468  O   VAL C 732     -16.863  -5.765  58.332  1.00 94.54           O  
ATOM   2469  CB  VAL C 732     -17.167  -8.741  57.470  1.00 94.54           C  
ATOM   2470  CG1 VAL C 732     -16.668  -8.577  56.029  1.00 94.54           C  
ATOM   2471  CG2 VAL C 732     -17.441 -10.236  57.749  1.00 94.54           C  
ATOM   2472  H   VAL C 732     -17.338  -9.237  59.855  1.00  0.00           H  
ATOM   2473  HA  VAL C 732     -15.272  -8.609  58.477  1.00  0.00           H  
ATOM   2474  HB  VAL C 732     -18.121  -8.221  57.542  1.00  0.00           H  
ATOM   2475 HG11 VAL C 732     -17.359  -9.024  55.315  1.00  0.00           H  
ATOM   2476 HG12 VAL C 732     -16.578  -7.524  55.759  1.00  0.00           H  
ATOM   2477 HG13 VAL C 732     -15.694  -9.044  55.896  1.00  0.00           H  
ATOM   2478 HG21 VAL C 732     -18.211 -10.616  57.079  1.00  0.00           H  
ATOM   2479 HG22 VAL C 732     -16.535 -10.825  57.614  1.00  0.00           H  
ATOM   2480 HG23 VAL C 732     -17.788 -10.433  58.759  1.00  0.00           H  
ATOM   2481  N   LYS C 733     -14.657  -6.228  58.178  1.00 63.81           N  
ATOM   2482  CA  LYS C 733     -14.161  -4.855  58.158  1.00 63.81           C  
ATOM   2483  C   LYS C 733     -14.318  -4.243  56.754  1.00 63.81           C  
ATOM   2484  O   LYS C 733     -14.400  -4.962  55.755  1.00 63.81           O  
ATOM   2485  CB  LYS C 733     -12.654  -4.913  58.504  1.00 63.81           C  
ATOM   2486  CG  LYS C 733     -12.020  -3.585  58.960  1.00 63.81           C  
ATOM   2487  CD  LYS C 733     -10.529  -3.754  59.295  1.00 63.81           C  
ATOM   2488  CE  LYS C 733      -9.869  -2.456  59.778  1.00 63.81           C  
ATOM   2489  NZ  LYS C 733      -8.442  -2.664  60.071  1.00 63.81           N1+
ATOM   2490  H   LYS C 733     -13.961  -6.958  58.116  1.00  0.00           H  
ATOM   2491  HA  LYS C 733     -14.705  -4.263  58.897  1.00  0.00           H  
ATOM   2492  HB2 LYS C 733     -12.502  -5.640  59.304  1.00  0.00           H  
ATOM   2493  HB3 LYS C 733     -12.097  -5.298  57.648  1.00  0.00           H  
ATOM   2494  HG2 LYS C 733     -12.119  -2.824  58.188  1.00  0.00           H  
ATOM   2495  HG3 LYS C 733     -12.553  -3.211  59.836  1.00  0.00           H  
ATOM   2496  HD2 LYS C 733     -10.414  -4.525  60.059  1.00  0.00           H  
ATOM   2497  HD3 LYS C 733     -10.002  -4.120  58.412  1.00  0.00           H  
ATOM   2498  HE2 LYS C 733      -9.960  -1.677  59.021  1.00  0.00           H  
ATOM   2499  HE3 LYS C 733     -10.362  -2.089  60.679  1.00  0.00           H  
ATOM   2500  HZ1 LYS C 733      -7.969  -2.980  59.238  1.00  0.00           H  
ATOM   2501  HZ2 LYS C 733      -8.030  -1.797  60.382  1.00  0.00           H  
ATOM   2502  HZ3 LYS C 733      -8.344  -3.360  60.795  1.00  0.00           H  
ATOM   2503  N   ASP C 734     -14.282  -2.906  56.683  1.00 21.13           N  
ATOM   2504  CA  ASP C 734     -14.378  -2.055  55.491  1.00 21.13           C  
ATOM   2505  C   ASP C 734     -13.456  -2.463  54.334  1.00 21.13           C  
ATOM   2506  O   ASP C 734     -13.878  -2.395  53.187  1.00 21.13           O  
ATOM   2507  CB  ASP C 734     -14.158  -0.567  55.842  1.00 21.13           C  
ATOM   2508  CG  ASP C 734     -15.059  -0.049  56.962  1.00 21.13           C  
ATOM   2509  OD1 ASP C 734     -16.032   0.662  56.635  1.00 21.13           O  
ATOM   2510  OD2 ASP C 734     -14.764  -0.379  58.131  1.00 21.13           O1-
ATOM   2511  H   ASP C 734     -14.260  -2.403  57.561  1.00  0.00           H  
ATOM   2512  HA  ASP C 734     -15.403  -2.162  55.129  1.00  0.00           H  
ATOM   2513  HB2 ASP C 734     -13.122  -0.405  56.146  1.00  0.00           H  
ATOM   2514  HB3 ASP C 734     -14.304   0.052  54.956  1.00  0.00           H  
ATOM   2515  N   SER C 735     -12.235  -2.938  54.614  1.00 57.81           N  
ATOM   2516  CA  SER C 735     -11.338  -3.535  53.633  1.00 57.81           C  
ATOM   2517  C   SER C 735     -11.926  -4.801  53.002  1.00 57.81           C  
ATOM   2518  O   SER C 735     -11.756  -4.991  51.800  1.00 57.81           O  
ATOM   2519  CB  SER C 735      -9.985  -3.864  54.277  1.00 57.81           C  
ATOM   2520  OG  SER C 735      -9.079  -4.270  53.272  1.00 57.81           O  
ATOM   2521  H   SER C 735     -11.940  -2.928  55.580  1.00  0.00           H  
ATOM   2522  HA  SER C 735     -11.175  -2.798  52.845  1.00  0.00           H  
ATOM   2523  HB2 SER C 735      -9.574  -2.984  54.773  1.00  0.00           H  
ATOM   2524  HB3 SER C 735     -10.075  -4.649  55.030  1.00  0.00           H  
ATOM   2525  HG  SER C 735      -9.391  -5.076  52.887  1.00  0.00           H  
ATOM   2526  N   SER C 736     -12.683  -5.674  53.683  1.00 69.93           N  
ATOM   2527  CA  SER C 736     -13.245  -6.846  53.009  1.00 69.93           C  
ATOM   2528  C   SER C 736     -14.389  -6.450  52.048  1.00 69.93           C  
ATOM   2529  O   SER C 736     -14.630  -7.142  51.059  1.00 69.93           O  
ATOM   2530  CB  SER C 736     -13.773  -7.823  54.057  1.00 69.93           C  
ATOM   2531  OG  SER C 736     -14.192  -9.003  53.403  1.00 69.93           O  
ATOM   2532  H   SER C 736     -12.996  -5.463  54.626  1.00  0.00           H  
ATOM   2533  HA  SER C 736     -12.459  -7.344  52.435  1.00  0.00           H  
ATOM   2534  HB2 SER C 736     -13.001  -8.069  54.789  1.00  0.00           H  
ATOM   2535  HB3 SER C 736     -14.606  -7.380  54.600  1.00  0.00           H  
ATOM   2536  HG  SER C 736     -14.686  -8.745  52.628  1.00  0.00           H  
ATOM   2537  N   MET C 737     -15.068  -5.333  52.329  1.00118.84           N  
ATOM   2538  CA  MET C 737     -16.047  -4.717  51.447  1.00118.84           C  
ATOM   2539  C   MET C 737     -15.318  -4.028  50.284  1.00118.84           C  
ATOM   2540  O   MET C 737     -15.600  -4.324  49.122  1.00118.84           O  
ATOM   2541  CB  MET C 737     -16.852  -3.692  52.280  1.00118.84           C  
ATOM   2542  CG  MET C 737     -17.645  -2.660  51.470  1.00118.84           C  
ATOM   2543  SD  MET C 737     -18.582  -1.522  52.509  1.00118.84           S  
ATOM   2544  CE  MET C 737     -19.316  -0.518  51.194  1.00118.84           C  
ATOM   2545  H   MET C 737     -14.804  -4.832  53.166  1.00  0.00           H  
ATOM   2546  HA  MET C 737     -16.721  -5.474  51.042  1.00  0.00           H  
ATOM   2547  HB2 MET C 737     -17.537  -4.237  52.928  1.00  0.00           H  
ATOM   2548  HB3 MET C 737     -16.202  -3.146  52.957  1.00  0.00           H  
ATOM   2549  HG2 MET C 737     -16.984  -2.062  50.851  1.00  0.00           H  
ATOM   2550  HG3 MET C 737     -18.298  -3.150  50.761  1.00  0.00           H  
ATOM   2551  HE1 MET C 737     -19.541   0.478  51.569  1.00  0.00           H  
ATOM   2552  HE2 MET C 737     -18.641  -0.411  50.348  1.00  0.00           H  
ATOM   2553  HE3 MET C 737     -20.240  -0.974  50.851  1.00  0.00           H  
ATOM   2554  N   LEU C 738     -14.396  -3.107  50.610  1.00100.96           N  
ATOM   2555  CA  LEU C 738     -13.760  -2.162  49.690  1.00100.96           C  
ATOM   2556  C   LEU C 738     -13.025  -2.904  48.587  1.00100.96           C  
ATOM   2557  O   LEU C 738     -13.167  -2.540  47.429  1.00100.96           O  
ATOM   2558  CB  LEU C 738     -12.769  -1.236  50.441  1.00100.96           C  
ATOM   2559  CG  LEU C 738     -12.230   0.018  49.693  1.00100.96           C  
ATOM   2560  CD1 LEU C 738     -11.343   0.835  50.643  1.00100.96           C  
ATOM   2561  CD2 LEU C 738     -11.444  -0.235  48.392  1.00100.96           C  
ATOM   2562  H   LEU C 738     -14.186  -2.980  51.594  1.00  0.00           H  
ATOM   2563  HA  LEU C 738     -14.548  -1.549  49.251  1.00  0.00           H  
ATOM   2564  HB2 LEU C 738     -13.281  -0.858  51.325  1.00  0.00           H  
ATOM   2565  HB3 LEU C 738     -11.930  -1.823  50.818  1.00  0.00           H  
ATOM   2566  HG  LEU C 738     -13.087   0.644  49.438  1.00  0.00           H  
ATOM   2567 HD11 LEU C 738     -11.030   1.775  50.187  1.00  0.00           H  
ATOM   2568 HD12 LEU C 738     -11.875   1.086  51.562  1.00  0.00           H  
ATOM   2569 HD13 LEU C 738     -10.445   0.283  50.920  1.00  0.00           H  
ATOM   2570 HD21 LEU C 738     -10.834   0.629  48.125  1.00  0.00           H  
ATOM   2571 HD22 LEU C 738     -10.773  -1.090  48.474  1.00  0.00           H  
ATOM   2572 HD23 LEU C 738     -12.116  -0.377  47.551  1.00  0.00           H  
ATOM   2573  N   ILE C 739     -12.245  -3.934  48.931  1.00 79.05           N  
ATOM   2574  CA  ILE C 739     -11.391  -4.601  47.966  1.00 79.05           C  
ATOM   2575  C   ILE C 739     -12.197  -5.332  46.867  1.00 79.05           C  
ATOM   2576  O   ILE C 739     -11.855  -5.234  45.692  1.00 79.05           O  
ATOM   2577  CB  ILE C 739     -10.442  -5.541  48.709  1.00 79.05           C  
ATOM   2578  CG1 ILE C 739      -9.213  -5.776  47.794  1.00 79.05           C  
ATOM   2579  CG2 ILE C 739     -11.201  -6.768  49.252  1.00 79.05           C  
ATOM   2580  CD1 ILE C 739      -8.103  -6.703  48.277  1.00 79.05           C  
ATOM   2581  H   ILE C 739     -12.178  -4.208  49.902  1.00  0.00           H  
ATOM   2582  HA  ILE C 739     -10.782  -3.817  47.521  1.00  0.00           H  
ATOM   2583  HB  ILE C 739     -10.062  -5.002  49.579  1.00  0.00           H  
ATOM   2584 HG12 ILE C 739      -9.528  -6.063  46.802  1.00  0.00           H  
ATOM   2585 HG13 ILE C 739      -8.740  -4.805  47.641  1.00  0.00           H  
ATOM   2586 HG21 ILE C 739     -10.918  -6.929  50.282  1.00  0.00           H  
ATOM   2587 HG22 ILE C 739     -12.268  -6.608  49.380  1.00  0.00           H  
ATOM   2588 HG23 ILE C 739     -11.057  -7.662  48.646  1.00  0.00           H  
ATOM   2589 HD11 ILE C 739      -7.237  -6.623  47.621  1.00  0.00           H  
ATOM   2590 HD12 ILE C 739      -7.771  -6.437  49.279  1.00  0.00           H  
ATOM   2591 HD13 ILE C 739      -8.414  -7.742  48.244  1.00  0.00           H  
ATOM   2592  N   SER C 740     -13.336  -5.936  47.246  1.00 65.97           N  
ATOM   2593  CA  SER C 740     -14.287  -6.620  46.394  1.00 65.97           C  
ATOM   2594  C   SER C 740     -15.070  -5.600  45.559  1.00 65.97           C  
ATOM   2595  O   SER C 740     -15.170  -5.761  44.338  1.00 65.97           O  
ATOM   2596  CB  SER C 740     -15.192  -7.466  47.305  1.00 65.97           C  
ATOM   2597  OG  SER C 740     -15.885  -8.414  46.533  1.00 65.97           O  
ATOM   2598  H   SER C 740     -13.579  -5.853  48.223  1.00  0.00           H  
ATOM   2599  HA  SER C 740     -13.772  -7.275  45.706  1.00  0.00           H  
ATOM   2600  HB2 SER C 740     -14.599  -8.010  48.043  1.00  0.00           H  
ATOM   2601  HB3 SER C 740     -15.902  -6.850  47.860  1.00  0.00           H  
ATOM   2602  HG  SER C 740     -15.243  -8.960  46.077  1.00  0.00           H  
ATOM   2603  N   LEU C 741     -15.516  -4.512  46.207  1.00 37.53           N  
ATOM   2604  CA  LEU C 741     -16.068  -3.304  45.609  1.00 37.53           C  
ATOM   2605  C   LEU C 741     -15.167  -2.745  44.507  1.00 37.53           C  
ATOM   2606  O   LEU C 741     -15.602  -2.702  43.361  1.00 37.53           O  
ATOM   2607  CB  LEU C 741     -16.472  -2.307  46.725  1.00 37.53           C  
ATOM   2608  CG  LEU C 741     -16.904  -0.880  46.302  1.00 37.53           C  
ATOM   2609  CD1 LEU C 741     -18.026  -0.365  47.212  1.00 37.53           C  
ATOM   2610  CD2 LEU C 741     -15.732   0.121  46.337  1.00 37.53           C  
ATOM   2611  H   LEU C 741     -15.381  -4.483  47.214  1.00  0.00           H  
ATOM   2612  HA  LEU C 741     -16.971  -3.607  45.088  1.00  0.00           H  
ATOM   2613  HB2 LEU C 741     -17.293  -2.775  47.270  1.00  0.00           H  
ATOM   2614  HB3 LEU C 741     -15.677  -2.225  47.457  1.00  0.00           H  
ATOM   2615  HG  LEU C 741     -17.308  -0.932  45.290  1.00  0.00           H  
ATOM   2616 HD11 LEU C 741     -18.346   0.642  46.941  1.00  0.00           H  
ATOM   2617 HD12 LEU C 741     -18.900  -1.011  47.142  1.00  0.00           H  
ATOM   2618 HD13 LEU C 741     -17.706  -0.339  48.254  1.00  0.00           H  
ATOM   2619 HD21 LEU C 741     -16.067   1.145  46.177  1.00  0.00           H  
ATOM   2620 HD22 LEU C 741     -15.224   0.104  47.303  1.00  0.00           H  
ATOM   2621 HD23 LEU C 741     -14.987  -0.088  45.572  1.00  0.00           H  
ATOM   2622  N   THR C 742     -13.905  -2.406  44.800  1.00 86.96           N  
ATOM   2623  CA  THR C 742     -12.989  -1.802  43.827  1.00 86.96           C  
ATOM   2624  C   THR C 742     -12.699  -2.722  42.639  1.00 86.96           C  
ATOM   2625  O   THR C 742     -12.517  -2.229  41.530  1.00 86.96           O  
ATOM   2626  CB  THR C 742     -11.660  -1.329  44.467  1.00 86.96           C  
ATOM   2627  CG2 THR C 742     -10.673  -2.432  44.861  1.00 86.96           C  
ATOM   2628  OG1 THR C 742     -10.969  -0.494  43.560  1.00 86.96           O  
ATOM   2629  H   THR C 742     -13.565  -2.530  45.747  1.00  0.00           H  
ATOM   2630  HA  THR C 742     -13.495  -0.916  43.446  1.00  0.00           H  
ATOM   2631  HB  THR C 742     -11.886  -0.719  45.340  1.00  0.00           H  
ATOM   2632  HG1 THR C 742     -10.766  -0.993  42.783  1.00  0.00           H  
ATOM   2633 HG21 THR C 742      -9.756  -2.006  45.268  1.00  0.00           H  
ATOM   2634 HG22 THR C 742     -11.122  -3.004  45.651  1.00  0.00           H  
ATOM   2635 HG23 THR C 742     -10.389  -3.098  44.047  1.00  0.00           H  
ATOM   2636  N   TYR C 743     -12.665  -4.048  42.847  1.00 39.49           N  
ATOM   2637  CA  TYR C 743     -12.487  -4.978  41.744  1.00 39.49           C  
ATOM   2638  C   TYR C 743     -13.740  -5.005  40.864  1.00 39.49           C  
ATOM   2639  O   TYR C 743     -13.632  -5.035  39.643  1.00 39.49           O  
ATOM   2640  CB  TYR C 743     -12.199  -6.393  42.245  1.00 39.49           C  
ATOM   2641  CG  TYR C 743     -11.945  -7.337  41.088  1.00 39.49           C  
ATOM   2642  CD1 TYR C 743     -10.715  -7.280  40.406  1.00 39.49           C  
ATOM   2643  CD2 TYR C 743     -12.966  -8.182  40.612  1.00 39.49           C  
ATOM   2644  CE1 TYR C 743     -10.518  -8.055  39.251  1.00 39.49           C  
ATOM   2645  CE2 TYR C 743     -12.751  -8.997  39.491  1.00 39.49           C  
ATOM   2646  CZ  TYR C 743     -11.534  -8.915  38.797  1.00 39.49           C  
ATOM   2647  OH  TYR C 743     -11.335  -9.665  37.678  1.00 39.49           O  
ATOM   2648  H   TYR C 743     -12.796  -4.416  43.780  1.00  0.00           H  
ATOM   2649  HA  TYR C 743     -11.631  -4.645  41.159  1.00  0.00           H  
ATOM   2650  HB2 TYR C 743     -11.309  -6.375  42.874  1.00  0.00           H  
ATOM   2651  HB3 TYR C 743     -13.023  -6.766  42.854  1.00  0.00           H  
ATOM   2652  HD1 TYR C 743      -9.935  -6.614  40.746  1.00  0.00           H  
ATOM   2653  HD2 TYR C 743     -13.937  -8.178  41.062  1.00  0.00           H  
ATOM   2654  HE1 TYR C 743      -9.582  -7.993  38.716  1.00  0.00           H  
ATOM   2655  HE2 TYR C 743     -13.528  -9.664  39.153  1.00  0.00           H  
ATOM   2656  HH  TYR C 743     -11.963 -10.369  37.598  1.00  0.00           H  
ATOM   2657  N   ASP C 744     -14.937  -4.962  41.452  1.00 36.50           N  
ATOM   2658  CA  ASP C 744     -16.183  -4.903  40.687  1.00 36.50           C  
ATOM   2659  C   ASP C 744     -16.310  -3.547  39.965  1.00 36.50           C  
ATOM   2660  O   ASP C 744     -16.848  -3.499  38.861  1.00 36.50           O  
ATOM   2661  CB  ASP C 744     -17.371  -5.174  41.631  1.00 36.50           C  
ATOM   2662  CG  ASP C 744     -17.490  -6.654  42.003  1.00 36.50           C  
ATOM   2663  OD1 ASP C 744     -17.132  -7.581  41.280  1.00 36.50           O  
ATOM   2664  OD2 ASP C 744     -18.048  -6.858  43.224  1.00 36.50           O1-
ATOM   2665  H   ASP C 744     -14.984  -4.898  42.464  1.00  0.00           H  
ATOM   2666  HA  ASP C 744     -16.156  -5.665  39.904  1.00  0.00           H  
ATOM   2667  HB2 ASP C 744     -17.277  -4.579  42.537  1.00  0.00           H  
ATOM   2668  HB3 ASP C 744     -18.307  -4.890  41.151  1.00  0.00           H  
ATOM   2669  HD2 ASP C 744     -18.083  -7.785  43.419  1.00  0.00           H  
ATOM   2670  N   VAL C 745     -15.723  -2.478  40.527  1.00 79.11           N  
ATOM   2671  CA  VAL C 745     -15.514  -1.175  39.897  1.00 79.11           C  
ATOM   2672  C   VAL C 745     -14.619  -1.253  38.652  1.00 79.11           C  
ATOM   2673  O   VAL C 745     -15.007  -0.670  37.638  1.00 79.11           O  
ATOM   2674  CB  VAL C 745     -15.017  -0.128  40.915  1.00 79.11           C  
ATOM   2675  CG1 VAL C 745     -14.655   1.242  40.304  1.00 79.11           C  
ATOM   2676  CG2 VAL C 745     -16.081   0.087  41.985  1.00 79.11           C  
ATOM   2677  H   VAL C 745     -15.377  -2.592  41.475  1.00  0.00           H  
ATOM   2678  HA  VAL C 745     -16.480  -0.807  39.578  1.00  0.00           H  
ATOM   2679  HB  VAL C 745     -14.120  -0.492  41.394  1.00  0.00           H  
ATOM   2680 HG11 VAL C 745     -14.408   1.964  41.083  1.00  0.00           H  
ATOM   2681 HG12 VAL C 745     -13.788   1.183  39.644  1.00  0.00           H  
ATOM   2682 HG13 VAL C 745     -15.485   1.654  39.729  1.00  0.00           H  
ATOM   2683 HG21 VAL C 745     -15.659   0.599  42.847  1.00  0.00           H  
ATOM   2684 HG22 VAL C 745     -16.883   0.683  41.562  1.00  0.00           H  
ATOM   2685 HG23 VAL C 745     -16.564  -0.816  42.339  1.00  0.00           H  
ATOM   2686  N   ILE C 746     -13.471  -1.968  38.676  1.00 73.70           N  
ATOM   2687  CA  ILE C 746     -12.655  -2.113  37.477  1.00 73.70           C  
ATOM   2688  C   ILE C 746     -13.426  -2.864  36.385  1.00 73.70           C  
ATOM   2689  O   ILE C 746     -13.301  -2.517  35.216  1.00 73.70           O  
ATOM   2690  CB  ILE C 746     -11.259  -2.740  37.700  1.00 73.70           C  
ATOM   2691  CG1 ILE C 746     -10.365  -2.403  36.482  1.00 73.70           C  
ATOM   2692  CG2 ILE C 746     -11.241  -4.258  37.973  1.00 73.70           C  
ATOM   2693  CD1 ILE C 746      -8.874  -2.674  36.694  1.00 73.70           C  
ATOM   2694  H   ILE C 746     -13.186  -2.428  39.529  1.00  0.00           H  
ATOM   2695  HA  ILE C 746     -12.455  -1.094  37.162  1.00  0.00           H  
ATOM   2696  HB  ILE C 746     -10.814  -2.244  38.564  1.00  0.00           H  
ATOM   2697 HG12 ILE C 746     -10.694  -2.950  35.598  1.00  0.00           H  
ATOM   2698 HG13 ILE C 746     -10.466  -1.345  36.234  1.00  0.00           H  
ATOM   2699 HG21 ILE C 746     -10.243  -4.678  37.869  1.00  0.00           H  
ATOM   2700 HG22 ILE C 746     -11.482  -4.441  39.008  1.00  0.00           H  
ATOM   2701 HG23 ILE C 746     -11.886  -4.855  37.331  1.00  0.00           H  
ATOM   2702 HD11 ILE C 746      -8.295  -2.266  35.866  1.00  0.00           H  
ATOM   2703 HD12 ILE C 746      -8.512  -2.204  37.609  1.00  0.00           H  
ATOM   2704 HD13 ILE C 746      -8.645  -3.737  36.743  1.00  0.00           H  
ATOM   2705  N   LEU C 747     -14.253  -3.853  36.753  1.00 38.72           N  
ATOM   2706  CA  LEU C 747     -15.055  -4.573  35.781  1.00 38.72           C  
ATOM   2707  C   LEU C 747     -16.125  -3.660  35.182  1.00 38.72           C  
ATOM   2708  O   LEU C 747     -16.222  -3.624  33.961  1.00 38.72           O  
ATOM   2709  CB  LEU C 747     -15.713  -5.813  36.396  1.00 38.72           C  
ATOM   2710  CG  LEU C 747     -14.751  -6.907  36.889  1.00 38.72           C  
ATOM   2711  CD1 LEU C 747     -15.572  -8.061  37.471  1.00 38.72           C  
ATOM   2712  CD2 LEU C 747     -13.810  -7.414  35.786  1.00 38.72           C  
ATOM   2713  H   LEU C 747     -14.328  -4.105  37.730  1.00  0.00           H  
ATOM   2714  HA  LEU C 747     -14.409  -4.888  34.961  1.00  0.00           H  
ATOM   2715  HB2 LEU C 747     -16.387  -5.524  37.204  1.00  0.00           H  
ATOM   2716  HB3 LEU C 747     -16.329  -6.272  35.625  1.00  0.00           H  
ATOM   2717  HG  LEU C 747     -14.127  -6.509  37.686  1.00  0.00           H  
ATOM   2718 HD11 LEU C 747     -14.951  -8.916  37.721  1.00  0.00           H  
ATOM   2719 HD12 LEU C 747     -16.081  -7.737  38.378  1.00  0.00           H  
ATOM   2720 HD13 LEU C 747     -16.324  -8.412  36.765  1.00  0.00           H  
ATOM   2721 HD21 LEU C 747     -13.201  -8.245  36.143  1.00  0.00           H  
ATOM   2722 HD22 LEU C 747     -14.378  -7.771  34.927  1.00  0.00           H  
ATOM   2723 HD23 LEU C 747     -13.120  -6.642  35.447  1.00  0.00           H  
ATOM   2724  N   VAL C 748     -16.892  -2.885  35.970  1.00 86.99           N  
ATOM   2725  CA  VAL C 748     -17.910  -1.994  35.398  1.00 86.99           C  
ATOM   2726  C   VAL C 748     -17.300  -0.803  34.642  1.00 86.99           C  
ATOM   2727  O   VAL C 748     -17.850  -0.437  33.600  1.00 86.99           O  
ATOM   2728  CB  VAL C 748     -18.960  -1.514  36.430  1.00 86.99           C  
ATOM   2729  CG1 VAL C 748     -19.741  -2.705  36.983  1.00 86.99           C  
ATOM   2730  CG2 VAL C 748     -18.445  -0.664  37.592  1.00 86.99           C  
ATOM   2731  H   VAL C 748     -16.788  -2.933  36.979  1.00  0.00           H  
ATOM   2732  HA  VAL C 748     -18.463  -2.574  34.656  1.00  0.00           H  
ATOM   2733  HB  VAL C 748     -19.672  -0.891  35.884  1.00  0.00           H  
ATOM   2734 HG11 VAL C 748     -19.087  -3.446  37.440  1.00  0.00           H  
ATOM   2735 HG12 VAL C 748     -20.460  -2.403  37.742  1.00  0.00           H  
ATOM   2736 HG13 VAL C 748     -20.289  -3.192  36.177  1.00  0.00           H  
ATOM   2737 HG21 VAL C 748     -19.270  -0.184  38.120  1.00  0.00           H  
ATOM   2738 HG22 VAL C 748     -17.956  -1.317  38.301  1.00  0.00           H  
ATOM   2739 HG23 VAL C 748     -17.752   0.120  37.288  1.00  0.00           H  
ATOM   2740  N   ILE C 749     -16.163  -0.228  35.085  1.00109.52           N  
ATOM   2741  CA  ILE C 749     -15.544   0.883  34.358  1.00109.52           C  
ATOM   2742  C   ILE C 749     -15.022   0.401  33.009  1.00109.52           C  
ATOM   2743  O   ILE C 749     -15.248   1.076  32.012  1.00109.52           O  
ATOM   2744  CB  ILE C 749     -14.415   1.585  35.167  1.00109.52           C  
ATOM   2745  CG1 ILE C 749     -14.016   2.949  34.569  1.00109.52           C  
ATOM   2746  CG2 ILE C 749     -13.137   0.757  35.311  1.00109.52           C  
ATOM   2747  CD1 ILE C 749     -15.134   3.994  34.608  1.00109.52           C  
ATOM   2748  H   ILE C 749     -15.739  -0.522  35.957  1.00  0.00           H  
ATOM   2749  HA  ILE C 749     -16.345   1.599  34.174  1.00  0.00           H  
ATOM   2750  HB  ILE C 749     -14.801   1.766  36.172  1.00  0.00           H  
ATOM   2751 HG12 ILE C 749     -13.175   3.347  35.137  1.00  0.00           H  
ATOM   2752 HG13 ILE C 749     -13.653   2.838  33.546  1.00  0.00           H  
ATOM   2753 HG21 ILE C 749     -12.494   1.146  36.101  1.00  0.00           H  
ATOM   2754 HG22 ILE C 749     -13.431  -0.236  35.573  1.00  0.00           H  
ATOM   2755 HG23 ILE C 749     -12.549   0.711  34.393  1.00  0.00           H  
ATOM   2756 HD11 ILE C 749     -14.753   4.969  34.304  1.00  0.00           H  
ATOM   2757 HD12 ILE C 749     -15.951   3.749  33.930  1.00  0.00           H  
ATOM   2758 HD13 ILE C 749     -15.544   4.099  35.612  1.00  0.00           H  
ATOM   2759  N   LEU C 750     -14.388  -0.782  32.970  1.00 41.69           N  
ATOM   2760  CA  LEU C 750     -13.876  -1.392  31.757  1.00 41.69           C  
ATOM   2761  C   LEU C 750     -15.046  -1.711  30.815  1.00 41.69           C  
ATOM   2762  O   LEU C 750     -14.972  -1.379  29.632  1.00 41.69           O  
ATOM   2763  CB  LEU C 750     -13.055  -2.642  32.145  1.00 41.69           C  
ATOM   2764  CG  LEU C 750     -12.153  -3.211  31.042  1.00 41.69           C  
ATOM   2765  CD1 LEU C 750     -11.203  -4.293  31.558  1.00 41.69           C  
ATOM   2766  CD2 LEU C 750     -12.942  -3.672  29.844  1.00 41.69           C  
ATOM   2767  H   LEU C 750     -14.252  -1.287  33.836  1.00  0.00           H  
ATOM   2768  HA  LEU C 750     -13.216  -0.671  31.270  1.00  0.00           H  
ATOM   2769  HB2 LEU C 750     -12.382  -2.358  32.952  1.00  0.00           H  
ATOM   2770  HB3 LEU C 750     -13.706  -3.420  32.547  1.00  0.00           H  
ATOM   2771  HG  LEU C 750     -11.505  -2.403  30.696  1.00  0.00           H  
ATOM   2772 HD11 LEU C 750     -10.801  -4.924  30.765  1.00  0.00           H  
ATOM   2773 HD12 LEU C 750     -10.350  -3.829  32.055  1.00  0.00           H  
ATOM   2774 HD13 LEU C 750     -11.673  -4.916  32.310  1.00  0.00           H  
ATOM   2775 HD21 LEU C 750     -12.447  -4.473  29.309  1.00  0.00           H  
ATOM   2776 HD22 LEU C 750     -13.963  -3.952  30.039  1.00  0.00           H  
ATOM   2777 HD23 LEU C 750     -12.985  -2.787  29.227  1.00  0.00           H  
ATOM   2778  N   CYS C 751     -16.134  -2.301  31.340  1.00 23.81           N  
ATOM   2779  CA  CYS C 751     -17.327  -2.618  30.565  1.00 23.81           C  
ATOM   2780  C   CYS C 751     -17.947  -1.365  29.952  1.00 23.81           C  
ATOM   2781  O   CYS C 751     -18.328  -1.412  28.790  1.00 23.81           O  
ATOM   2782  CB  CYS C 751     -18.399  -3.269  31.435  1.00 23.81           C  
ATOM   2783  SG  CYS C 751     -18.015  -4.949  31.933  1.00 23.81           S  
ATOM   2784  H   CYS C 751     -16.130  -2.545  32.322  1.00  0.00           H  
ATOM   2785  HA  CYS C 751     -17.051  -3.299  29.758  1.00  0.00           H  
ATOM   2786  HB2 CYS C 751     -18.575  -2.681  32.332  1.00  0.00           H  
ATOM   2787  HB3 CYS C 751     -19.322  -3.324  30.862  1.00  0.00           H  
ATOM   2788  HG  CYS C 751     -16.981  -4.620  32.717  1.00  0.00           H  
ATOM   2789  N   THR C 752     -17.998  -0.252  30.707  1.00 26.47           N  
ATOM   2790  CA  THR C 752     -18.551   1.023  30.260  1.00 26.47           C  
ATOM   2791  C   THR C 752     -17.721   1.614  29.124  1.00 26.47           C  
ATOM   2792  O   THR C 752     -18.311   2.158  28.199  1.00 26.47           O  
ATOM   2793  CB  THR C 752     -18.603   2.054  31.405  1.00 26.47           C  
ATOM   2794  CG2 THR C 752     -19.265   3.383  30.983  1.00 26.47           C  
ATOM   2795  OG1 THR C 752     -19.386   1.534  32.451  1.00 26.47           O  
ATOM   2796  H   THR C 752     -17.647  -0.299  31.654  1.00  0.00           H  
ATOM   2797  HA  THR C 752     -19.564   0.846  29.899  1.00  0.00           H  
ATOM   2798  HB  THR C 752     -17.607   2.253  31.800  1.00  0.00           H  
ATOM   2799  HG1 THR C 752     -18.949   0.774  32.813  1.00  0.00           H  
ATOM   2800 HG21 THR C 752     -19.400   4.040  31.842  1.00  0.00           H  
ATOM   2801 HG22 THR C 752     -18.663   3.935  30.261  1.00  0.00           H  
ATOM   2802 HG23 THR C 752     -20.248   3.216  30.542  1.00  0.00           H  
ATOM   2803  N   VAL C 753     -16.381   1.504  29.176  1.00 24.63           N  
ATOM   2804  CA  VAL C 753     -15.486   2.011  28.135  1.00 24.63           C  
ATOM   2805  C   VAL C 753     -15.799   1.350  26.790  1.00 24.63           C  
ATOM   2806  O   VAL C 753     -16.013   2.053  25.803  1.00 24.63           O  
ATOM   2807  CB  VAL C 753     -14.001   1.810  28.521  1.00 24.63           C  
ATOM   2808  CG1 VAL C 753     -13.035   2.163  27.369  1.00 24.63           C  
ATOM   2809  CG2 VAL C 753     -13.617   2.637  29.757  1.00 24.63           C  
ATOM   2810  H   VAL C 753     -15.961   1.049  29.976  1.00  0.00           H  
ATOM   2811  HA  VAL C 753     -15.671   3.082  28.029  1.00  0.00           H  
ATOM   2812  HB  VAL C 753     -13.846   0.761  28.771  1.00  0.00           H  
ATOM   2813 HG11 VAL C 753     -12.000   2.134  27.709  1.00  0.00           H  
ATOM   2814 HG12 VAL C 753     -13.104   1.460  26.538  1.00  0.00           H  
ATOM   2815 HG13 VAL C 753     -13.225   3.164  26.980  1.00  0.00           H  
ATOM   2816 HG21 VAL C 753     -12.733   2.230  30.249  1.00  0.00           H  
ATOM   2817 HG22 VAL C 753     -13.392   3.667  29.478  1.00  0.00           H  
ATOM   2818 HG23 VAL C 753     -14.414   2.704  30.491  1.00  0.00           H  
ATOM   2819  N   TYR C 754     -15.869   0.011  26.770  1.00 40.89           N  
ATOM   2820  CA  TYR C 754     -16.198  -0.732  25.565  1.00 40.89           C  
ATOM   2821  C   TYR C 754     -17.663  -0.570  25.187  1.00 40.89           C  
ATOM   2822  O   TYR C 754     -17.934  -0.359  24.013  1.00 40.89           O  
ATOM   2823  CB  TYR C 754     -15.880  -2.216  25.747  1.00 40.89           C  
ATOM   2824  CG  TYR C 754     -14.396  -2.478  25.727  1.00 40.89           C  
ATOM   2825  CD1 TYR C 754     -13.634  -2.142  24.595  1.00 40.89           C  
ATOM   2826  CD2 TYR C 754     -13.755  -3.014  26.846  1.00 40.89           C  
ATOM   2827  CE1 TYR C 754     -12.246  -2.351  24.563  1.00 40.89           C  
ATOM   2828  CE2 TYR C 754     -12.352  -3.171  26.830  1.00 40.89           C  
ATOM   2829  CZ  TYR C 754     -11.599  -2.842  25.704  1.00 40.89           C  
ATOM   2830  OH  TYR C 754     -10.247  -3.007  25.739  1.00 40.89           O  
ATOM   2831  H   TYR C 754     -15.694  -0.507  27.621  1.00  0.00           H  
ATOM   2832  HA  TYR C 754     -15.615  -0.328  24.736  1.00  0.00           H  
ATOM   2833  HB2 TYR C 754     -16.317  -2.588  26.674  1.00  0.00           H  
ATOM   2834  HB3 TYR C 754     -16.312  -2.791  24.930  1.00  0.00           H  
ATOM   2835  HD1 TYR C 754     -14.103  -1.655  23.762  1.00  0.00           H  
ATOM   2836  HD2 TYR C 754     -14.353  -3.309  27.694  1.00  0.00           H  
ATOM   2837  HE1 TYR C 754     -11.679  -2.080  23.684  1.00  0.00           H  
ATOM   2838  HE2 TYR C 754     -11.785  -3.578  27.643  1.00  0.00           H  
ATOM   2839  HH  TYR C 754      -9.811  -2.707  24.956  1.00  0.00           H  
ATOM   2840  N   ALA C 755     -18.591  -0.582  26.157  1.00 22.05           N  
ATOM   2841  CA  ALA C 755     -20.018  -0.360  25.935  1.00 22.05           C  
ATOM   2842  C   ALA C 755     -20.295   1.008  25.307  1.00 22.05           C  
ATOM   2843  O   ALA C 755     -21.127   1.092  24.409  1.00 22.05           O  
ATOM   2844  CB  ALA C 755     -20.804  -0.496  27.240  1.00 22.05           C  
ATOM   2845  H   ALA C 755     -18.295  -0.755  27.110  1.00  0.00           H  
ATOM   2846  HA  ALA C 755     -20.376  -1.142  25.269  1.00  0.00           H  
ATOM   2847  HB1 ALA C 755     -21.871  -0.465  27.038  1.00  0.00           H  
ATOM   2848  HB2 ALA C 755     -20.614  -1.456  27.718  1.00  0.00           H  
ATOM   2849  HB3 ALA C 755     -20.570   0.296  27.950  1.00  0.00           H  
ATOM   2850  N   PHE C 756     -19.550   2.050  25.721  1.00 36.53           N  
ATOM   2851  CA  PHE C 756     -19.619   3.386  25.150  1.00 36.53           C  
ATOM   2852  C   PHE C 756     -19.129   3.383  23.704  1.00 36.53           C  
ATOM   2853  O   PHE C 756     -19.797   3.970  22.866  1.00 36.53           O  
ATOM   2854  CB  PHE C 756     -18.793   4.418  25.949  1.00 36.53           C  
ATOM   2855  CG  PHE C 756     -18.940   5.814  25.358  1.00 36.53           C  
ATOM   2856  CD1 PHE C 756     -20.021   6.620  25.752  1.00 36.53           C  
ATOM   2857  CD2 PHE C 756     -18.075   6.269  24.340  1.00 36.53           C  
ATOM   2858  CE1 PHE C 756     -20.301   7.824  25.083  1.00 36.53           C  
ATOM   2859  CE2 PHE C 756     -18.341   7.482  23.677  1.00 36.53           C  
ATOM   2860  CZ  PHE C 756     -19.464   8.251  24.036  1.00 36.53           C  
ATOM   2861  H   PHE C 756     -18.896   1.903  26.480  1.00  0.00           H  
ATOM   2862  HA  PHE C 756     -20.665   3.699  25.164  1.00  0.00           H  
ATOM   2863  HB2 PHE C 756     -19.131   4.442  26.986  1.00  0.00           H  
ATOM   2864  HB3 PHE C 756     -17.738   4.144  25.977  1.00  0.00           H  
ATOM   2865  HD1 PHE C 756     -20.627   6.312  26.582  1.00  0.00           H  
ATOM   2866  HD2 PHE C 756     -17.235   5.666  24.029  1.00  0.00           H  
ATOM   2867  HE1 PHE C 756     -21.146   8.425  25.384  1.00  0.00           H  
ATOM   2868  HE2 PHE C 756     -17.691   7.815  22.882  1.00  0.00           H  
ATOM   2869  HZ  PHE C 756     -19.673   9.177  23.522  1.00  0.00           H  
ATOM   2870  N   LYS C 757     -17.978   2.765  23.391  1.00 78.06           N  
ATOM   2871  CA  LYS C 757     -17.461   2.770  22.022  1.00 78.06           C  
ATOM   2872  C   LYS C 757     -18.406   2.023  21.070  1.00 78.06           C  
ATOM   2873  O   LYS C 757     -18.669   2.491  19.964  1.00 78.06           O  
ATOM   2874  CB  LYS C 757     -16.055   2.147  21.972  1.00 78.06           C  
ATOM   2875  CG  LYS C 757     -15.406   2.313  20.581  1.00 78.06           C  
ATOM   2876  CD  LYS C 757     -13.924   1.933  20.524  1.00 78.06           C  
ATOM   2877  CE  LYS C 757     -13.686   0.424  20.624  1.00 78.06           C  
ATOM   2878  NZ  LYS C 757     -12.257   0.102  20.476  1.00 78.06           N1+
ATOM   2879  H   LYS C 757     -17.444   2.303  24.114  1.00  0.00           H  
ATOM   2880  HA  LYS C 757     -17.391   3.810  21.695  1.00  0.00           H  
ATOM   2881  HB2 LYS C 757     -15.426   2.638  22.716  1.00  0.00           H  
ATOM   2882  HB3 LYS C 757     -16.092   1.094  22.254  1.00  0.00           H  
ATOM   2883  HG2 LYS C 757     -15.947   1.737  19.828  1.00  0.00           H  
ATOM   2884  HG3 LYS C 757     -15.495   3.357  20.278  1.00  0.00           H  
ATOM   2885  HD2 LYS C 757     -13.514   2.292  19.579  1.00  0.00           H  
ATOM   2886  HD3 LYS C 757     -13.378   2.456  21.311  1.00  0.00           H  
ATOM   2887  HE2 LYS C 757     -14.030   0.059  21.592  1.00  0.00           H  
ATOM   2888  HE3 LYS C 757     -14.248  -0.108  19.854  1.00  0.00           H  
ATOM   2889  HZ1 LYS C 757     -12.129  -0.899  20.525  1.00  0.00           H  
ATOM   2890  HZ2 LYS C 757     -11.930   0.432  19.579  1.00  0.00           H  
ATOM   2891  HZ3 LYS C 757     -11.728   0.548  21.212  1.00  0.00           H  
ATOM   2892  N   THR C 758     -18.942   0.890  21.541  1.00 75.75           N  
ATOM   2893  CA  THR C 758     -19.821  -0.004  20.803  1.00 75.75           C  
ATOM   2894  C   THR C 758     -21.278   0.471  20.764  1.00 75.75           C  
ATOM   2895  O   THR C 758     -22.050  -0.136  20.032  1.00 75.75           O  
ATOM   2896  CB  THR C 758     -19.777  -1.401  21.463  1.00 75.75           C  
ATOM   2897  CG2 THR C 758     -18.366  -2.009  21.460  1.00 75.75           C  
ATOM   2898  OG1 THR C 758     -20.325  -1.406  22.766  1.00 75.75           O  
ATOM   2899  H   THR C 758     -18.672   0.596  22.471  1.00  0.00           H  
ATOM   2900  HA  THR C 758     -19.465  -0.087  19.775  1.00  0.00           H  
ATOM   2901  HB  THR C 758     -20.414  -2.068  20.883  1.00  0.00           H  
ATOM   2902  HG1 THR C 758     -19.754  -0.906  23.332  1.00  0.00           H  
ATOM   2903 HG21 THR C 758     -18.337  -2.954  21.999  1.00  0.00           H  
ATOM   2904 HG22 THR C 758     -18.038  -2.192  20.438  1.00  0.00           H  
ATOM   2905 HG23 THR C 758     -17.604  -1.364  21.886  1.00  0.00           H  
ATOM   2906  N   ARG C 759     -21.662   1.514  21.521  0.75112.14           N  
ATOM   2907  CA  ARG C 759     -23.037   1.988  21.707  0.75112.14           C  
ATOM   2908  C   ARG C 759     -23.830   2.163  20.405  0.75112.14           C  
ATOM   2909  O   ARG C 759     -24.988   1.754  20.334  0.75112.14           O  
ATOM   2910  CB  ARG C 759     -23.023   3.288  22.531  0.75112.14           C  
ATOM   2911  CG  ARG C 759     -22.461   4.507  21.776  0.75112.14           C  
ATOM   2912  CD  ARG C 759     -22.185   5.701  22.695  0.75112.14           C  
ATOM   2913  NE  ARG C 759     -23.132   6.771  22.388  0.75112.14           N  
ATOM   2914  CZ  ARG C 759     -22.956   7.680  21.419  0.75112.14           C  
ATOM   2915  NH1 ARG C 759     -21.825   7.714  20.699  0.75112.14           N1+
ATOM   2916  NH2 ARG C 759     -23.930   8.564  21.171  0.75112.14           N1+
ATOM   2917  H   ARG C 759     -20.955   1.952  22.095  1.00  0.00           H  
ATOM   2918  HA  ARG C 759     -23.545   1.223  22.298  1.00  0.00           H  
ATOM   2919  HB2 ARG C 759     -24.035   3.517  22.867  1.00  0.00           H  
ATOM   2920  HB3 ARG C 759     -22.447   3.122  23.440  1.00  0.00           H  
ATOM   2921  HG2 ARG C 759     -21.560   4.247  21.223  1.00  0.00           H  
ATOM   2922  HG3 ARG C 759     -23.176   4.807  21.010  1.00  0.00           H  
ATOM   2923  HD2 ARG C 759     -22.287   5.430  23.745  1.00  0.00           H  
ATOM   2924  HD3 ARG C 759     -21.167   6.071  22.578  1.00  0.00           H  
ATOM   2925  HE  ARG C 759     -23.993   6.775  22.918  1.00  0.00           H  
ATOM   2926 HH11 ARG C 759     -21.098   7.037  20.881  1.00  0.00           H  
ATOM   2927 HH12 ARG C 759     -21.665   8.448  20.026  1.00  0.00           H  
ATOM   2928 HH21 ARG C 759     -24.784   8.544  21.709  1.00  0.00           H  
ATOM   2929 HH22 ARG C 759     -23.818   9.268  20.456  1.00  0.00           H  
ATOM   2930  N   LYS C 760     -23.184   2.738  19.374  1.00 50.39           N  
ATOM   2931  CA  LYS C 760     -23.789   2.998  18.078  1.00 50.39           C  
ATOM   2932  C   LYS C 760     -24.018   1.714  17.286  1.00 50.39           C  
ATOM   2933  O   LYS C 760     -24.976   1.696  16.516  1.00 50.39           O  
ATOM   2934  CB  LYS C 760     -22.884   3.925  17.245  1.00 50.39           C  
ATOM   2935  CG  LYS C 760     -23.020   5.401  17.640  1.00 50.39           C  
ATOM   2936  CD  LYS C 760     -22.098   6.306  16.814  1.00 50.39           C  
ATOM   2937  CE  LYS C 760     -22.322   7.796  17.093  1.00 50.39           C  
ATOM   2938  NZ  LYS C 760     -21.380   8.629  16.328  1.00 50.39           N1+
ATOM   2939  H   LYS C 760     -22.221   3.012  19.506  1.00  0.00           H  
ATOM   2940  HA  LYS C 760     -24.760   3.476  18.226  1.00  0.00           H  
ATOM   2941  HB2 LYS C 760     -21.843   3.607  17.326  1.00  0.00           H  
ATOM   2942  HB3 LYS C 760     -23.137   3.846  16.186  1.00  0.00           H  
ATOM   2943  HG2 LYS C 760     -24.056   5.715  17.506  1.00  0.00           H  
ATOM   2944  HG3 LYS C 760     -22.795   5.525  18.700  1.00  0.00           H  
ATOM   2945  HD2 LYS C 760     -21.060   6.043  17.022  1.00  0.00           H  
ATOM   2946  HD3 LYS C 760     -22.257   6.113  15.752  1.00  0.00           H  
ATOM   2947  HE2 LYS C 760     -23.340   8.082  16.828  1.00  0.00           H  
ATOM   2948  HE3 LYS C 760     -22.195   8.014  18.149  1.00  0.00           H  
ATOM   2949  HZ1 LYS C 760     -20.431   8.393  16.581  1.00  0.00           H  
ATOM   2950  HZ2 LYS C 760     -21.511   8.463  15.340  1.00  0.00           H  
ATOM   2951  HZ3 LYS C 760     -21.548   9.606  16.525  1.00  0.00           H  
ATOM   2952  N   CYS C 761     -23.176   0.672  17.482  1.00 90.90           N  
ATOM   2953  CA  CYS C 761     -23.200  -0.605  16.766  1.00 90.90           C  
ATOM   2954  C   CYS C 761     -24.623  -1.180  16.704  1.00 90.90           C  
ATOM   2955  O   CYS C 761     -25.171  -1.553  17.744  1.00 90.90           O  
ATOM   2956  CB  CYS C 761     -22.212  -1.639  17.340  1.00 90.90           C  
ATOM   2957  SG  CYS C 761     -22.154  -3.114  16.270  1.00 90.90           S  
ATOM   2958  H   CYS C 761     -22.468   0.773  18.196  1.00  0.00           H  
ATOM   2959  HA  CYS C 761     -22.801  -0.357  15.787  1.00  0.00           H  
ATOM   2960  HB2 CYS C 761     -21.209  -1.218  17.415  1.00  0.00           H  
ATOM   2961  HB3 CYS C 761     -22.507  -1.960  18.338  1.00  0.00           H  
ATOM   2962  HG  CYS C 761     -21.265  -3.792  17.002  1.00  0.00           H  
ATOM   2963  N   PRO C 762     -25.221  -1.216  15.498  1.00 95.19           N  
ATOM   2964  CA  PRO C 762     -26.572  -1.722  15.298  1.00 95.19           C  
ATOM   2965  C   PRO C 762     -26.701  -3.249  15.304  1.00 95.19           C  
ATOM   2966  O   PRO C 762     -27.835  -3.729  15.258  1.00 95.19           O  
ATOM   2967  CB  PRO C 762     -27.016  -1.122  13.957  1.00 95.19           C  
ATOM   2968  CG  PRO C 762     -25.727  -0.900  13.184  1.00 95.19           C  
ATOM   2969  CD  PRO C 762     -24.684  -0.642  14.260  1.00 95.19           C  
ATOM   2970  HA  PRO C 762     -27.202  -1.355  16.098  1.00  0.00           H  
ATOM   2971  HB2 PRO C 762     -27.731  -1.734  13.407  1.00  0.00           H  
ATOM   2972  HB3 PRO C 762     -27.495  -0.159  14.141  1.00  0.00           H  
ATOM   2973  HG2 PRO C 762     -25.473  -1.810  12.639  1.00  0.00           H  
ATOM   2974  HG3 PRO C 762     -25.800  -0.088  12.460  1.00  0.00           H  
ATOM   2975  HD2 PRO C 762     -23.740  -1.107  13.972  1.00  0.00           H  
ATOM   2976  HD3 PRO C 762     -24.522   0.430  14.367  1.00  0.00           H  
ATOM   2977  N   GLU C 763     -25.592  -4.011  15.393  1.00 79.78           N  
ATOM   2978  CA  GLU C 763     -25.613  -5.473  15.441  1.00 79.78           C  
ATOM   2979  C   GLU C 763     -26.427  -5.996  16.630  1.00 79.78           C  
ATOM   2980  O   GLU C 763     -26.435  -5.394  17.706  1.00 79.78           O  
ATOM   2981  CB  GLU C 763     -24.187  -6.056  15.467  1.00 79.78           C  
ATOM   2982  CG  GLU C 763     -24.153  -7.604  15.420  1.00 79.78           C  
ATOM   2983  CD  GLU C 763     -22.762  -8.210  15.544  1.00 79.78           C  
ATOM   2984  OE1 GLU C 763     -21.790  -7.432  15.656  1.00 79.78           O  
ATOM   2985  OE2 GLU C 763     -22.700  -9.459  15.540  1.00 79.78           O1-
ATOM   2986  H   GLU C 763     -24.692  -3.557  15.448  1.00  0.00           H  
ATOM   2987  HA  GLU C 763     -26.094  -5.809  14.520  1.00  0.00           H  
ATOM   2988  HB2 GLU C 763     -23.621  -5.659  14.622  1.00  0.00           H  
ATOM   2989  HB3 GLU C 763     -23.677  -5.709  16.367  1.00  0.00           H  
ATOM   2990  HG2 GLU C 763     -24.713  -8.034  16.243  1.00  0.00           H  
ATOM   2991  HG3 GLU C 763     -24.612  -7.963  14.499  1.00  0.00           H  
ATOM   2992  N   ASN C 764     -27.120  -7.120  16.392  1.00 92.07           N  
ATOM   2993  CA  ASN C 764     -27.917  -7.870  17.357  1.00 92.07           C  
ATOM   2994  C   ASN C 764     -29.082  -7.044  17.890  1.00 92.07           C  
ATOM   2995  O   ASN C 764     -29.300  -6.993  19.095  1.00 92.07           O  
ATOM   2996  CB  ASN C 764     -27.062  -8.499  18.489  1.00 92.07           C  
ATOM   2997  CG  ASN C 764     -26.179  -9.638  17.994  1.00 92.07           C  
ATOM   2998  ND2 ASN C 764     -24.941  -9.701  18.483  1.00 92.07           N  
ATOM   2999  OD1 ASN C 764     -26.601 -10.432  17.156  1.00 92.07           O  
ATOM   3000  H   ASN C 764     -27.037  -7.527  15.472  1.00  0.00           H  
ATOM   3001  HA  ASN C 764     -28.398  -8.672  16.795  1.00  0.00           H  
ATOM   3002  HB2 ASN C 764     -26.447  -7.745  18.977  1.00  0.00           H  
ATOM   3003  HB3 ASN C 764     -27.697  -8.933  19.263  1.00  0.00           H  
ATOM   3004 HD21 ASN C 764     -24.641  -9.043  19.189  1.00  0.00           H  
ATOM   3005 HD22 ASN C 764     -24.306 -10.410  18.143  1.00  0.00           H  
ATOM   3006  N   PHE C 765     -29.832  -6.376  16.999  1.00 59.05           N  
ATOM   3007  CA  PHE C 765     -31.033  -5.611  17.349  1.00 59.05           C  
ATOM   3008  C   PHE C 765     -30.697  -4.416  18.240  1.00 59.05           C  
ATOM   3009  O   PHE C 765     -31.413  -4.157  19.207  1.00 59.05           O  
ATOM   3010  CB  PHE C 765     -32.106  -6.510  18.010  1.00 59.05           C  
ATOM   3011  CG  PHE C 765     -32.510  -7.666  17.138  1.00 59.05           C  
ATOM   3012  CD1 PHE C 765     -33.497  -7.470  16.156  1.00 59.05           C  
ATOM   3013  CD2 PHE C 765     -31.878  -8.919  17.274  1.00 59.05           C  
ATOM   3014  CE1 PHE C 765     -33.854  -8.529  15.306  1.00 59.05           C  
ATOM   3015  CE2 PHE C 765     -32.228  -9.974  16.414  1.00 59.05           C  
ATOM   3016  CZ  PHE C 765     -33.218  -9.778  15.433  1.00 59.05           C  
ATOM   3017  H   PHE C 765     -29.590  -6.442  16.021  1.00  0.00           H  
ATOM   3018  HA  PHE C 765     -31.438  -5.210  16.419  1.00  0.00           H  
ATOM   3019  HB2 PHE C 765     -31.792  -6.889  18.983  1.00  0.00           H  
ATOM   3020  HB3 PHE C 765     -33.006  -5.926  18.210  1.00  0.00           H  
ATOM   3021  HD1 PHE C 765     -33.978  -6.509  16.047  1.00  0.00           H  
ATOM   3022  HD2 PHE C 765     -31.122  -9.074  18.029  1.00  0.00           H  
ATOM   3023  HE1 PHE C 765     -34.612  -8.383  14.551  1.00  0.00           H  
ATOM   3024  HE2 PHE C 765     -31.742 -10.933  16.511  1.00  0.00           H  
ATOM   3025  HZ  PHE C 765     -33.492 -10.591  14.776  1.00  0.00           H  
ATOM   3026  N   ASN C 766     -29.556  -3.754  17.979  1.00 40.70           N  
ATOM   3027  CA  ASN C 766     -29.003  -2.695  18.820  1.00 40.70           C  
ATOM   3028  C   ASN C 766     -28.727  -3.221  20.236  1.00 40.70           C  
ATOM   3029  O   ASN C 766     -29.087  -2.558  21.208  1.00 40.70           O  
ATOM   3030  CB  ASN C 766     -29.917  -1.440  18.852  1.00 40.70           C  
ATOM   3031  CG  ASN C 766     -30.088  -0.789  17.485  1.00 40.70           C  
ATOM   3032  ND2 ASN C 766     -31.309  -0.777  16.949  1.00 40.70           N  
ATOM   3033  OD1 ASN C 766     -29.123  -0.292  16.919  1.00 40.70           O  
ATOM   3034  H   ASN C 766     -29.008  -4.041  17.179  1.00  0.00           H  
ATOM   3035  HA  ASN C 766     -28.035  -2.421  18.396  1.00  0.00           H  
ATOM   3036  HB2 ASN C 766     -30.893  -1.657  19.289  1.00  0.00           H  
ATOM   3037  HB3 ASN C 766     -29.472  -0.678  19.494  1.00  0.00           H  
ATOM   3038 HD21 ASN C 766     -32.081  -1.207  17.438  1.00  0.00           H  
ATOM   3039 HD22 ASN C 766     -31.449  -0.364  16.039  1.00  0.00           H  
ATOM   3040  N   GLU C 767     -28.134  -4.427  20.356  1.00 35.04           N  
ATOM   3041  CA  GLU C 767     -27.811  -5.066  21.637  1.00 35.04           C  
ATOM   3042  C   GLU C 767     -26.893  -4.177  22.474  1.00 35.04           C  
ATOM   3043  O   GLU C 767     -27.105  -4.035  23.676  1.00 35.04           O  
ATOM   3044  CB  GLU C 767     -27.157  -6.446  21.429  1.00 35.04           C  
ATOM   3045  CG  GLU C 767     -26.743  -7.175  22.723  1.00 35.04           C  
ATOM   3046  CD  GLU C 767     -26.064  -8.510  22.427  1.00 35.04           C  
ATOM   3047  OE1 GLU C 767     -25.020  -8.481  21.740  1.00 35.04           O  
ATOM   3048  OE2 GLU C 767     -26.582  -9.541  22.913  1.00 35.04           O1-
ATOM   3049  H   GLU C 767     -27.896  -4.932  19.513  1.00  0.00           H  
ATOM   3050  HA  GLU C 767     -28.742  -5.219  22.182  1.00  0.00           H  
ATOM   3051  HB2 GLU C 767     -27.850  -7.106  20.923  1.00  0.00           H  
ATOM   3052  HB3 GLU C 767     -26.291  -6.334  20.774  1.00  0.00           H  
ATOM   3053  HG2 GLU C 767     -26.036  -6.585  23.302  1.00  0.00           H  
ATOM   3054  HG3 GLU C 767     -27.615  -7.336  23.358  1.00  0.00           H  
ATOM   3055  N   ALA C 768     -25.908  -3.556  21.804  1.00 32.90           N  
ATOM   3056  CA  ALA C 768     -24.922  -2.663  22.387  1.00 32.90           C  
ATOM   3057  C   ALA C 768     -25.539  -1.425  23.038  1.00 32.90           C  
ATOM   3058  O   ALA C 768     -25.023  -0.978  24.057  1.00 32.90           O  
ATOM   3059  CB  ALA C 768     -23.931  -2.228  21.307  1.00 32.90           C  
ATOM   3060  H   ALA C 768     -25.835  -3.732  20.812  1.00  0.00           H  
ATOM   3061  HA  ALA C 768     -24.376  -3.211  23.153  1.00  0.00           H  
ATOM   3062  HB1 ALA C 768     -23.125  -1.650  21.759  1.00  0.00           H  
ATOM   3063  HB2 ALA C 768     -23.473  -3.088  20.818  1.00  0.00           H  
ATOM   3064  HB3 ALA C 768     -24.403  -1.616  20.537  1.00  0.00           H  
ATOM   3065  N   LYS C 769     -26.650  -0.901  22.492  1.00 91.78           N  
ATOM   3066  CA  LYS C 769     -27.349   0.259  23.039  1.00 91.78           C  
ATOM   3067  C   LYS C 769     -27.922  -0.034  24.429  1.00 91.78           C  
ATOM   3068  O   LYS C 769     -27.784   0.798  25.324  1.00 91.78           O  
ATOM   3069  CB  LYS C 769     -28.474   0.682  22.085  1.00 91.78           C  
ATOM   3070  CG  LYS C 769     -29.071   2.061  22.429  1.00 91.78           C  
ATOM   3071  CD  LYS C 769     -30.075   2.556  21.383  1.00 91.78           C  
ATOM   3072  CE  LYS C 769     -29.428   2.873  20.025  1.00 91.78           C  
ATOM   3073  NZ  LYS C 769     -30.432   3.329  19.052  1.00 91.78           N1+
ATOM   3074  H   LYS C 769     -27.041  -1.342  21.671  1.00  0.00           H  
ATOM   3075  HA  LYS C 769     -26.625   1.073  23.118  1.00  0.00           H  
ATOM   3076  HB2 LYS C 769     -28.052   0.704  21.081  1.00  0.00           H  
ATOM   3077  HB3 LYS C 769     -29.267  -0.066  22.062  1.00  0.00           H  
ATOM   3078  HG2 LYS C 769     -29.574   2.012  23.395  1.00  0.00           H  
ATOM   3079  HG3 LYS C 769     -28.272   2.795  22.539  1.00  0.00           H  
ATOM   3080  HD2 LYS C 769     -30.862   1.811  21.256  1.00  0.00           H  
ATOM   3081  HD3 LYS C 769     -30.565   3.454  21.765  1.00  0.00           H  
ATOM   3082  HE2 LYS C 769     -28.664   3.644  20.136  1.00  0.00           H  
ATOM   3083  HE3 LYS C 769     -28.943   1.998  19.596  1.00  0.00           H  
ATOM   3084  HZ1 LYS C 769     -31.128   2.608  18.924  1.00  0.00           H  
ATOM   3085  HZ2 LYS C 769     -30.877   4.170  19.391  1.00  0.00           H  
ATOM   3086  HZ3 LYS C 769     -29.981   3.519  18.168  1.00  0.00           H  
ATOM   3087  N   PHE C 770     -28.500  -1.232  24.620  1.00 31.21           N  
ATOM   3088  CA  PHE C 770     -29.022  -1.683  25.907  1.00 31.21           C  
ATOM   3089  C   PHE C 770     -27.898  -1.886  26.920  1.00 31.21           C  
ATOM   3090  O   PHE C 770     -28.065  -1.498  28.075  1.00 31.21           O  
ATOM   3091  CB  PHE C 770     -29.785  -3.005  25.743  1.00 31.21           C  
ATOM   3092  CG  PHE C 770     -31.002  -2.854  24.866  1.00 31.21           C  
ATOM   3093  CD1 PHE C 770     -32.149  -2.202  25.356  1.00 31.21           C  
ATOM   3094  CD2 PHE C 770     -30.969  -3.317  23.539  1.00 31.21           C  
ATOM   3095  CE1 PHE C 770     -33.259  -2.011  24.513  1.00 31.21           C  
ATOM   3096  CE2 PHE C 770     -32.076  -3.124  22.696  1.00 31.21           C  
ATOM   3097  CZ  PHE C 770     -33.224  -2.475  23.184  1.00 31.21           C  
ATOM   3098  H   PHE C 770     -28.559  -1.872  23.840  1.00  0.00           H  
ATOM   3099  HA  PHE C 770     -29.702  -0.922  26.296  1.00  0.00           H  
ATOM   3100  HB2 PHE C 770     -29.139  -3.789  25.347  1.00  0.00           H  
ATOM   3101  HB3 PHE C 770     -30.118  -3.359  26.718  1.00  0.00           H  
ATOM   3102  HD1 PHE C 770     -32.179  -1.841  26.373  1.00  0.00           H  
ATOM   3103  HD2 PHE C 770     -30.090  -3.816  23.168  1.00  0.00           H  
ATOM   3104  HE1 PHE C 770     -34.141  -1.511  24.887  1.00  0.00           H  
ATOM   3105  HE2 PHE C 770     -32.045  -3.478  21.676  1.00  0.00           H  
ATOM   3106  HZ  PHE C 770     -34.078  -2.330  22.539  1.00  0.00           H  
ATOM   3107  N   ILE C 771     -26.754  -2.448  26.483  1.00 29.20           N  
ATOM   3108  CA  ILE C 771     -25.556  -2.631  27.308  1.00 29.20           C  
ATOM   3109  C   ILE C 771     -24.984  -1.295  27.764  1.00 29.20           C  
ATOM   3110  O   ILE C 771     -24.668  -1.153  28.944  1.00 29.20           O  
ATOM   3111  CB  ILE C 771     -24.465  -3.467  26.583  1.00 29.20           C  
ATOM   3112  CG1 ILE C 771     -24.943  -4.881  26.183  1.00 29.20           C  
ATOM   3113  CG2 ILE C 771     -23.208  -3.578  27.470  1.00 29.20           C  
ATOM   3114  CD1 ILE C 771     -24.019  -5.608  25.193  1.00 29.20           C  
ATOM   3115  H   ILE C 771     -26.701  -2.738  25.516  1.00  0.00           H  
ATOM   3116  HA  ILE C 771     -25.829  -3.108  28.241  1.00  0.00           H  
ATOM   3117  HB  ILE C 771     -24.184  -2.947  25.666  1.00  0.00           H  
ATOM   3118 HG12 ILE C 771     -25.037  -5.500  27.073  1.00  0.00           H  
ATOM   3119 HG13 ILE C 771     -25.936  -4.838  25.744  1.00  0.00           H  
ATOM   3120 HG21 ILE C 771     -22.491  -4.293  27.083  1.00  0.00           H  
ATOM   3121 HG22 ILE C 771     -22.674  -2.635  27.563  1.00  0.00           H  
ATOM   3122 HG23 ILE C 771     -23.479  -3.905  28.471  1.00  0.00           H  
ATOM   3123 HD11 ILE C 771     -24.422  -6.592  24.956  1.00  0.00           H  
ATOM   3124 HD12 ILE C 771     -23.920  -5.065  24.256  1.00  0.00           H  
ATOM   3125 HD13 ILE C 771     -23.019  -5.773  25.591  1.00  0.00           H  
ATOM   3126  N   GLY C 772     -24.879  -0.328  26.841  1.00 16.78           N  
ATOM   3127  CA  GLY C 772     -24.421   1.026  27.103  1.00 16.78           C  
ATOM   3128  C   GLY C 772     -25.253   1.684  28.193  1.00 16.78           C  
ATOM   3129  O   GLY C 772     -24.683   2.154  29.175  1.00 16.78           O  
ATOM   3130  H   GLY C 772     -25.144  -0.548  25.889  1.00  0.00           H  
ATOM   3131  HA2 GLY C 772     -23.373   1.035  27.395  1.00  0.00           H  
ATOM   3132  HA3 GLY C 772     -24.503   1.610  26.186  1.00  0.00           H  
ATOM   3133  N   PHE C 773     -26.590   1.632  28.054  1.00 29.41           N  
ATOM   3134  CA  PHE C 773     -27.532   2.157  29.033  1.00 29.41           C  
ATOM   3135  C   PHE C 773     -27.368   1.539  30.420  1.00 29.41           C  
ATOM   3136  O   PHE C 773     -27.340   2.274  31.410  1.00 29.41           O  
ATOM   3137  CB  PHE C 773     -28.989   2.044  28.568  1.00 29.41           C  
ATOM   3138  CG  PHE C 773     -29.892   2.787  29.536  1.00 29.41           C  
ATOM   3139  CD1 PHE C 773     -30.013   4.188  29.450  1.00 29.41           C  
ATOM   3140  CD2 PHE C 773     -30.497   2.099  30.606  1.00 29.41           C  
ATOM   3141  CE1 PHE C 773     -30.740   4.892  30.428  1.00 29.41           C  
ATOM   3142  CE2 PHE C 773     -31.221   2.800  31.585  1.00 29.41           C  
ATOM   3143  CZ  PHE C 773     -31.343   4.199  31.495  1.00 29.41           C  
ATOM   3144  H   PHE C 773     -26.973   1.201  27.222  1.00  0.00           H  
ATOM   3145  HA  PHE C 773     -27.335   3.213  29.128  1.00  0.00           H  
ATOM   3146  HB2 PHE C 773     -29.102   2.479  27.574  1.00  0.00           H  
ATOM   3147  HB3 PHE C 773     -29.299   1.001  28.487  1.00  0.00           H  
ATOM   3148  HD1 PHE C 773     -29.528   4.729  28.651  1.00  0.00           H  
ATOM   3149  HD2 PHE C 773     -30.354   1.036  30.699  1.00  0.00           H  
ATOM   3150  HE1 PHE C 773     -30.826   5.966  30.367  1.00  0.00           H  
ATOM   3151  HE2 PHE C 773     -31.667   2.268  32.412  1.00  0.00           H  
ATOM   3152  HZ  PHE C 773     -31.893   4.741  32.250  1.00  0.00           H  
ATOM   3153  N   THR C 774     -27.246   0.202  30.478  1.00 24.10           N  
ATOM   3154  CA  THR C 774     -27.071  -0.545  31.719  1.00 24.10           C  
ATOM   3155  C   THR C 774     -25.815  -0.065  32.442  1.00 24.10           C  
ATOM   3156  O   THR C 774     -25.860   0.165  33.647  1.00 24.10           O  
ATOM   3157  CB  THR C 774     -26.947  -2.055  31.438  1.00 24.10           C  
ATOM   3158  CG2 THR C 774     -26.754  -2.889  32.713  1.00 24.10           C  
ATOM   3159  OG1 THR C 774     -28.113  -2.529  30.809  1.00 24.10           O  
ATOM   3160  H   THR C 774     -27.272  -0.321  29.613  1.00  0.00           H  
ATOM   3161  HA  THR C 774     -27.936  -0.355  32.354  1.00  0.00           H  
ATOM   3162  HB  THR C 774     -26.112  -2.253  30.767  1.00  0.00           H  
ATOM   3163  HG1 THR C 774     -28.185  -2.121  29.957  1.00  0.00           H  
ATOM   3164 HG21 THR C 774     -26.694  -3.943  32.447  1.00  0.00           H  
ATOM   3165 HG22 THR C 774     -25.826  -2.655  33.234  1.00  0.00           H  
ATOM   3166 HG23 THR C 774     -27.576  -2.759  33.416  1.00  0.00           H  
ATOM   3167  N   MET C 775     -24.725   0.121  31.685  1.00 79.47           N  
ATOM   3168  CA  MET C 775     -23.444   0.561  32.194  1.00 79.47           C  
ATOM   3169  C   MET C 775     -23.443   1.995  32.702  1.00 79.47           C  
ATOM   3170  O   MET C 775     -22.796   2.242  33.717  1.00 79.47           O  
ATOM   3171  CB  MET C 775     -22.367   0.393  31.110  1.00 79.47           C  
ATOM   3172  CG  MET C 775     -21.824  -1.030  31.115  1.00 79.47           C  
ATOM   3173  SD  MET C 775     -21.054  -1.485  32.689  1.00 79.47           S  
ATOM   3174  CE  MET C 775     -21.376  -3.242  32.595  1.00 79.47           C  
ATOM   3175  H   MET C 775     -24.787  -0.075  30.694  1.00  0.00           H  
ATOM   3176  HA  MET C 775     -23.228  -0.054  33.065  1.00  0.00           H  
ATOM   3177  HB2 MET C 775     -22.764   0.631  30.124  1.00  0.00           H  
ATOM   3178  HB3 MET C 775     -21.543   1.085  31.264  1.00  0.00           H  
ATOM   3179  HG2 MET C 775     -22.645  -1.717  30.906  1.00  0.00           H  
ATOM   3180  HG3 MET C 775     -21.094  -1.165  30.317  1.00  0.00           H  
ATOM   3181  HE1 MET C 775     -20.590  -3.751  33.139  1.00  0.00           H  
ATOM   3182  HE2 MET C 775     -22.352  -3.486  33.015  1.00  0.00           H  
ATOM   3183  HE3 MET C 775     -21.337  -3.563  31.559  1.00  0.00           H  
ATOM   3184  N   TYR C 776     -24.194   2.916  32.074  1.00 38.25           N  
ATOM   3185  CA  TYR C 776     -24.311   4.286  32.574  1.00 38.25           C  
ATOM   3186  C   TYR C 776     -25.004   4.298  33.925  1.00 38.25           C  
ATOM   3187  O   TYR C 776     -24.493   4.927  34.845  1.00 38.25           O  
ATOM   3188  CB  TYR C 776     -25.114   5.191  31.630  1.00 38.25           C  
ATOM   3189  CG  TYR C 776     -24.486   5.358  30.272  1.00 38.25           C  
ATOM   3190  CD1 TYR C 776     -23.147   5.773  30.131  1.00 38.25           C  
ATOM   3191  CD2 TYR C 776     -25.253   5.078  29.134  1.00 38.25           C  
ATOM   3192  CE1 TYR C 776     -22.566   5.827  28.850  1.00 38.25           C  
ATOM   3193  CE2 TYR C 776     -24.668   5.083  27.862  1.00 38.25           C  
ATOM   3194  CZ  TYR C 776     -23.323   5.449  27.722  1.00 38.25           C  
ATOM   3195  OH  TYR C 776     -22.782   5.443  26.475  1.00 38.25           O  
ATOM   3196  H   TYR C 776     -24.700   2.661  31.235  1.00  0.00           H  
ATOM   3197  HA  TYR C 776     -23.307   4.696  32.705  1.00  0.00           H  
ATOM   3198  HB2 TYR C 776     -26.131   4.809  31.516  1.00  0.00           H  
ATOM   3199  HB3 TYR C 776     -25.215   6.188  32.063  1.00  0.00           H  
ATOM   3200  HD1 TYR C 776     -22.552   6.026  30.996  1.00  0.00           H  
ATOM   3201  HD2 TYR C 776     -26.301   4.882  29.239  1.00  0.00           H  
ATOM   3202  HE1 TYR C 776     -21.533   6.124  28.742  1.00  0.00           H  
ATOM   3203  HE2 TYR C 776     -25.264   4.832  26.997  1.00  0.00           H  
ATOM   3204  HH  TYR C 776     -23.389   5.145  25.816  1.00  0.00           H  
ATOM   3205  N   THR C 777     -26.086   3.526  34.047  1.00 24.30           N  
ATOM   3206  CA  THR C 777     -26.883   3.385  35.256  1.00 24.30           C  
ATOM   3207  C   THR C 777     -26.054   2.673  36.351  1.00 24.30           C  
ATOM   3208  O   THR C 777     -26.014   3.146  37.484  1.00 24.30           O  
ATOM   3209  CB  THR C 777     -28.180   2.606  34.907  1.00 24.30           C  
ATOM   3210  CG2 THR C 777     -29.145   2.488  36.094  1.00 24.30           C  
ATOM   3211  OG1 THR C 777     -28.930   3.255  33.888  1.00 24.30           O  
ATOM   3212  H   THR C 777     -26.388   3.013  33.227  1.00  0.00           H  
ATOM   3213  HA  THR C 777     -27.146   4.381  35.619  1.00  0.00           H  
ATOM   3214  HB  THR C 777     -27.918   1.611  34.548  1.00  0.00           H  
ATOM   3215  HG1 THR C 777     -28.538   3.080  33.037  1.00  0.00           H  
ATOM   3216 HG21 THR C 777     -30.084   2.021  35.799  1.00  0.00           H  
ATOM   3217 HG22 THR C 777     -28.716   1.884  36.890  1.00  0.00           H  
ATOM   3218 HG23 THR C 777     -29.384   3.467  36.511  1.00  0.00           H  
ATOM   3219  N   THR C 778     -25.328   1.599  36.002  1.00 29.77           N  
ATOM   3220  CA  THR C 778     -24.431   0.836  36.882  1.00 29.77           C  
ATOM   3221  C   THR C 778     -23.330   1.743  37.476  1.00 29.77           C  
ATOM   3222  O   THR C 778     -23.066   1.681  38.678  1.00 29.77           O  
ATOM   3223  CB  THR C 778     -23.817  -0.365  36.102  1.00 29.77           C  
ATOM   3224  CG2 THR C 778     -22.702  -1.109  36.841  1.00 29.77           C  
ATOM   3225  OG1 THR C 778     -24.796  -1.351  35.783  1.00 29.77           O  
ATOM   3226  H   THR C 778     -25.410   1.268  35.045  1.00  0.00           H  
ATOM   3227  HA  THR C 778     -25.017   0.449  37.717  1.00  0.00           H  
ATOM   3228  HB  THR C 778     -23.383   0.008  35.179  1.00  0.00           H  
ATOM   3229  HG1 THR C 778     -25.385  -0.960  35.141  1.00  0.00           H  
ATOM   3230 HG21 THR C 778     -22.341  -1.939  36.236  1.00  0.00           H  
ATOM   3231 HG22 THR C 778     -21.838  -0.472  37.031  1.00  0.00           H  
ATOM   3232 HG23 THR C 778     -23.040  -1.501  37.801  1.00  0.00           H  
ATOM   3233  N   CYS C 779     -22.723   2.611  36.649  1.00 19.49           N  
ATOM   3234  CA  CYS C 779     -21.722   3.584  37.076  1.00 19.49           C  
ATOM   3235  C   CYS C 779     -22.275   4.555  38.129  1.00 19.49           C  
ATOM   3236  O   CYS C 779     -21.686   4.673  39.202  1.00 19.49           O  
ATOM   3237  CB  CYS C 779     -21.147   4.349  35.867  1.00 19.49           C  
ATOM   3238  SG  CYS C 779     -19.757   3.429  35.147  1.00 19.49           S  
ATOM   3239  H   CYS C 779     -22.953   2.588  35.660  1.00  0.00           H  
ATOM   3240  HA  CYS C 779     -20.911   3.039  37.566  1.00  0.00           H  
ATOM   3241  HB2 CYS C 779     -21.899   4.551  35.106  1.00  0.00           H  
ATOM   3242  HB3 CYS C 779     -20.751   5.316  36.182  1.00  0.00           H  
ATOM   3243  HG  CYS C 779     -20.492   2.541  34.460  1.00  0.00           H  
ATOM   3244  N   ILE C 780     -23.435   5.183  37.868  1.00 70.14           N  
ATOM   3245  CA  ILE C 780     -24.139   6.041  38.820  1.00 70.14           C  
ATOM   3246  C   ILE C 780     -24.489   5.295  40.109  1.00 70.14           C  
ATOM   3247  O   ILE C 780     -24.273   5.852  41.181  1.00 70.14           O  
ATOM   3248  CB  ILE C 780     -25.416   6.661  38.201  1.00 70.14           C  
ATOM   3249  CG1 ILE C 780     -25.139   7.484  36.927  1.00 70.14           C  
ATOM   3250  CG2 ILE C 780     -26.210   7.509  39.221  1.00 70.14           C  
ATOM   3251  CD1 ILE C 780     -24.190   8.673  37.111  1.00 70.14           C  
ATOM   3252  H   ILE C 780     -23.878   5.014  36.975  1.00  0.00           H  
ATOM   3253  HA  ILE C 780     -23.458   6.847  39.098  1.00  0.00           H  
ATOM   3254  HB  ILE C 780     -26.075   5.847  37.897  1.00  0.00           H  
ATOM   3255 HG12 ILE C 780     -24.716   6.857  36.157  1.00  0.00           H  
ATOM   3256 HG13 ILE C 780     -26.085   7.844  36.520  1.00  0.00           H  
ATOM   3257 HG21 ILE C 780     -27.022   8.049  38.734  1.00  0.00           H  
ATOM   3258 HG22 ILE C 780     -26.673   6.898  39.997  1.00  0.00           H  
ATOM   3259 HG23 ILE C 780     -25.575   8.245  39.714  1.00  0.00           H  
ATOM   3260 HD11 ILE C 780     -24.089   9.225  36.176  1.00  0.00           H  
ATOM   3261 HD12 ILE C 780     -24.555   9.371  37.863  1.00  0.00           H  
ATOM   3262 HD13 ILE C 780     -23.191   8.351  37.401  1.00  0.00           H  
ATOM   3263  N   ILE C 781     -25.002   4.052  40.017  1.00 31.45           N  
ATOM   3264  CA  ILE C 781     -25.314   3.189  41.161  1.00 31.45           C  
ATOM   3265  C   ILE C 781     -24.083   2.983  42.060  1.00 31.45           C  
ATOM   3266  O   ILE C 781     -24.196   3.212  43.262  1.00 31.45           O  
ATOM   3267  CB  ILE C 781     -26.003   1.852  40.732  1.00 31.45           C  
ATOM   3268  CG1 ILE C 781     -27.432   2.110  40.195  1.00 31.45           C  
ATOM   3269  CG2 ILE C 781     -26.068   0.814  41.882  1.00 31.45           C  
ATOM   3270  CD1 ILE C 781     -28.053   0.921  39.443  1.00 31.45           C  
ATOM   3271  H   ILE C 781     -25.181   3.678  39.089  1.00  0.00           H  
ATOM   3272  HA  ILE C 781     -26.034   3.739  41.772  1.00  0.00           H  
ATOM   3273  HB  ILE C 781     -25.410   1.413  39.930  1.00  0.00           H  
ATOM   3274 HG12 ILE C 781     -28.084   2.393  41.023  1.00  0.00           H  
ATOM   3275 HG13 ILE C 781     -27.435   2.972  39.530  1.00  0.00           H  
ATOM   3276 HG21 ILE C 781     -26.647  -0.068  41.623  1.00  0.00           H  
ATOM   3277 HG22 ILE C 781     -25.078   0.450  42.162  1.00  0.00           H  
ATOM   3278 HG23 ILE C 781     -26.526   1.241  42.776  1.00  0.00           H  
ATOM   3279 HD11 ILE C 781     -29.039   1.188  39.063  1.00  0.00           H  
ATOM   3280 HD12 ILE C 781     -27.436   0.619  38.596  1.00  0.00           H  
ATOM   3281 HD13 ILE C 781     -28.195   0.053  40.084  1.00  0.00           H  
ATOM   3282  N   TRP C 782     -22.912   2.616  41.513  1.00 47.86           N  
ATOM   3283  CA  TRP C 782     -21.705   2.473  42.331  1.00 47.86           C  
ATOM   3284  C   TRP C 782     -21.226   3.829  42.888  1.00 47.86           C  
ATOM   3285  O   TRP C 782     -20.897   3.917  44.075  1.00 47.86           O  
ATOM   3286  CB  TRP C 782     -20.538   1.799  41.584  1.00 47.86           C  
ATOM   3287  CG  TRP C 782     -19.300   1.796  42.437  1.00 47.86           C  
ATOM   3288  CD1 TRP C 782     -19.109   1.031  43.535  1.00 47.86           C  
ATOM   3289  CD2 TRP C 782     -18.181   2.734  42.399  1.00 47.86           C  
ATOM   3290  CE2 TRP C 782     -17.363   2.505  43.545  1.00 47.86           C  
ATOM   3291  CE3 TRP C 782     -17.776   3.761  41.515  1.00 47.86           C  
ATOM   3292  NE1 TRP C 782     -17.975   1.455  44.195  1.00 47.86           N  
ATOM   3293  CZ2 TRP C 782     -16.192   3.241  43.790  1.00 47.86           C  
ATOM   3294  CZ3 TRP C 782     -16.606   4.510  41.753  1.00 47.86           C  
ATOM   3295  CH2 TRP C 782     -15.815   4.252  42.889  1.00 47.86           C  
ATOM   3296  H   TRP C 782     -22.868   2.439  40.513  1.00  0.00           H  
ATOM   3297  HA  TRP C 782     -21.954   1.830  43.175  1.00  0.00           H  
ATOM   3298  HB2 TRP C 782     -20.800   0.771  41.333  1.00  0.00           H  
ATOM   3299  HB3 TRP C 782     -20.325   2.310  40.645  1.00  0.00           H  
ATOM   3300  HD1 TRP C 782     -19.798   0.272  43.877  1.00  0.00           H  
ATOM   3301  HE1 TRP C 782     -17.652   1.019  45.048  1.00  0.00           H  
ATOM   3302  HE3 TRP C 782     -18.372   3.966  40.638  1.00  0.00           H  
ATOM   3303  HZ2 TRP C 782     -15.569   3.014  44.640  1.00  0.00           H  
ATOM   3304  HZ3 TRP C 782     -16.311   5.281  41.057  1.00  0.00           H  
ATOM   3305  HH2 TRP C 782     -14.914   4.821  43.062  1.00  0.00           H  
ATOM   3306  N   LEU C 783     -21.190   4.871  42.045  1.00 32.65           N  
ATOM   3307  CA  LEU C 783     -20.768   6.221  42.427  1.00 32.65           C  
ATOM   3308  C   LEU C 783     -21.626   6.784  43.568  1.00 32.65           C  
ATOM   3309  O   LEU C 783     -21.125   7.524  44.412  1.00 32.65           O  
ATOM   3310  CB  LEU C 783     -20.826   7.166  41.207  1.00 32.65           C  
ATOM   3311  CG  LEU C 783     -19.716   6.945  40.157  1.00 32.65           C  
ATOM   3312  CD1 LEU C 783     -20.089   7.603  38.819  1.00 32.65           C  
ATOM   3313  CD2 LEU C 783     -18.356   7.471  40.642  1.00 32.65           C  
ATOM   3314  H   LEU C 783     -21.473   4.720  41.080  1.00  0.00           H  
ATOM   3315  HA  LEU C 783     -19.747   6.160  42.804  1.00  0.00           H  
ATOM   3316  HB2 LEU C 783     -21.804   7.060  40.738  1.00  0.00           H  
ATOM   3317  HB3 LEU C 783     -20.782   8.205  41.540  1.00  0.00           H  
ATOM   3318  HG  LEU C 783     -19.610   5.876  39.978  1.00  0.00           H  
ATOM   3319 HD11 LEU C 783     -19.333   7.402  38.058  1.00  0.00           H  
ATOM   3320 HD12 LEU C 783     -21.038   7.228  38.439  1.00  0.00           H  
ATOM   3321 HD13 LEU C 783     -20.180   8.685  38.919  1.00  0.00           H  
ATOM   3322 HD21 LEU C 783     -17.576   7.275  39.905  1.00  0.00           H  
ATOM   3323 HD22 LEU C 783     -18.384   8.548  40.813  1.00  0.00           H  
ATOM   3324 HD23 LEU C 783     -18.045   7.000  41.573  1.00  0.00           H  
ATOM   3325  N   ALA C 784     -22.904   6.390  43.607  1.00 24.03           N  
ATOM   3326  CA  ALA C 784     -23.832   6.722  44.677  1.00 24.03           C  
ATOM   3327  C   ALA C 784     -23.642   5.779  45.864  1.00 24.03           C  
ATOM   3328  O   ALA C 784     -23.703   6.228  47.004  1.00 24.03           O  
ATOM   3329  CB  ALA C 784     -25.271   6.580  44.158  1.00 24.03           C  
ATOM   3330  H   ALA C 784     -23.293   5.963  42.776  1.00  0.00           H  
ATOM   3331  HA  ALA C 784     -23.660   7.750  45.001  1.00  0.00           H  
ATOM   3332  HB1 ALA C 784     -25.998   6.836  44.929  1.00  0.00           H  
ATOM   3333  HB2 ALA C 784     -25.447   7.249  43.316  1.00  0.00           H  
ATOM   3334  HB3 ALA C 784     -25.488   5.565  43.821  1.00  0.00           H  
ATOM   3335  N   PHE C 785     -23.410   4.482  45.616  1.00 57.76           N  
ATOM   3336  CA  PHE C 785     -23.274   3.435  46.624  1.00 57.76           C  
ATOM   3337  C   PHE C 785     -22.150   3.705  47.624  1.00 57.76           C  
ATOM   3338  O   PHE C 785     -22.419   3.574  48.817  1.00 57.76           O  
ATOM   3339  CB  PHE C 785     -23.074   2.044  45.989  1.00 57.76           C  
ATOM   3340  CG  PHE C 785     -22.923   0.916  46.997  1.00 57.76           C  
ATOM   3341  CD1 PHE C 785     -24.067   0.312  47.550  1.00 57.76           C  
ATOM   3342  CD2 PHE C 785     -21.642   0.504  47.418  1.00 57.76           C  
ATOM   3343  CE1 PHE C 785     -23.939  -0.748  48.463  1.00 57.76           C  
ATOM   3344  CE2 PHE C 785     -21.515  -0.511  48.381  1.00 57.76           C  
ATOM   3345  CZ  PHE C 785     -22.660  -1.157  48.883  1.00 57.76           C  
ATOM   3346  H   PHE C 785     -23.421   4.181  44.646  1.00  0.00           H  
ATOM   3347  HA  PHE C 785     -24.211   3.413  47.183  1.00  0.00           H  
ATOM   3348  HB2 PHE C 785     -23.917   1.800  45.344  1.00  0.00           H  
ATOM   3349  HB3 PHE C 785     -22.189   2.047  45.357  1.00  0.00           H  
ATOM   3350  HD1 PHE C 785     -25.046   0.659  47.257  1.00  0.00           H  
ATOM   3351  HD2 PHE C 785     -20.758   0.973  47.011  1.00  0.00           H  
ATOM   3352  HE1 PHE C 785     -24.823  -1.228  48.856  1.00  0.00           H  
ATOM   3353  HE2 PHE C 785     -20.535  -0.831  48.692  1.00  0.00           H  
ATOM   3354  HZ  PHE C 785     -22.557  -1.965  49.591  1.00  0.00           H  
ATOM   3355  N   LEU C 786     -20.923   4.055  47.175  1.00103.22           N  
ATOM   3356  CA  LEU C 786     -19.793   4.326  48.071  1.00103.22           C  
ATOM   3357  C   LEU C 786     -20.186   5.332  49.168  1.00103.22           C  
ATOM   3358  O   LEU C 786     -20.279   4.919  50.321  1.00103.22           O  
ATOM   3359  CB  LEU C 786     -18.499   4.676  47.294  1.00103.22           C  
ATOM   3360  CG  LEU C 786     -17.183   4.761  48.120  1.00103.22           C  
ATOM   3361  CD1 LEU C 786     -15.988   4.922  47.173  1.00103.22           C  
ATOM   3362  CD2 LEU C 786     -17.088   5.885  49.173  1.00103.22           C  
ATOM   3363  H   LEU C 786     -20.782   4.177  46.181  1.00  0.00           H  
ATOM   3364  HA  LEU C 786     -19.593   3.379  48.578  1.00  0.00           H  
ATOM   3365  HB2 LEU C 786     -18.359   3.880  46.560  1.00  0.00           H  
ATOM   3366  HB3 LEU C 786     -18.616   5.566  46.683  1.00  0.00           H  
ATOM   3367  HG  LEU C 786     -17.050   3.813  48.636  1.00  0.00           H  
ATOM   3368 HD11 LEU C 786     -15.047   4.991  47.720  1.00  0.00           H  
ATOM   3369 HD12 LEU C 786     -15.904   4.059  46.516  1.00  0.00           H  
ATOM   3370 HD13 LEU C 786     -16.081   5.814  46.552  1.00  0.00           H  
ATOM   3371 HD21 LEU C 786     -16.099   5.897  49.633  1.00  0.00           H  
ATOM   3372 HD22 LEU C 786     -17.231   6.858  48.702  1.00  0.00           H  
ATOM   3373 HD23 LEU C 786     -17.786   5.831  49.997  1.00  0.00           H  
ATOM   3374  N   PRO C 787     -20.518   6.602  48.868  1.00 74.45           N  
ATOM   3375  CA  PRO C 787     -20.938   7.552  49.888  1.00 74.45           C  
ATOM   3376  C   PRO C 787     -22.187   7.131  50.665  1.00 74.45           C  
ATOM   3377  O   PRO C 787     -22.164   7.303  51.870  1.00 74.45           O  
ATOM   3378  CB  PRO C 787     -21.067   8.906  49.190  1.00 74.45           C  
ATOM   3379  CG  PRO C 787     -21.222   8.572  47.718  1.00 74.45           C  
ATOM   3380  CD  PRO C 787     -20.551   7.214  47.552  1.00 74.45           C  
ATOM   3381  HA  PRO C 787     -20.125   7.634  50.614  1.00  0.00           H  
ATOM   3382  HB2 PRO C 787     -21.889   9.517  49.566  1.00  0.00           H  
ATOM   3383  HB3 PRO C 787     -20.149   9.476  49.335  1.00  0.00           H  
ATOM   3384  HG2 PRO C 787     -22.283   8.483  47.482  1.00  0.00           H  
ATOM   3385  HG3 PRO C 787     -20.804   9.334  47.060  1.00  0.00           H  
ATOM   3386  HD2 PRO C 787     -21.099   6.583  46.868  1.00  0.00           H  
ATOM   3387  HD3 PRO C 787     -19.540   7.376  47.184  1.00  0.00           H  
ATOM   3388  N   ILE C 788     -23.212   6.499  50.065  1.00 31.86           N  
ATOM   3389  CA  ILE C 788     -24.400   6.073  50.819  1.00 31.86           C  
ATOM   3390  C   ILE C 788     -24.069   4.975  51.831  1.00 31.86           C  
ATOM   3391  O   ILE C 788     -24.529   5.066  52.964  1.00 31.86           O  
ATOM   3392  CB  ILE C 788     -25.538   5.574  49.898  1.00 31.86           C  
ATOM   3393  CG1 ILE C 788     -26.045   6.699  48.977  1.00 31.86           C  
ATOM   3394  CG2 ILE C 788     -26.739   5.011  50.704  1.00 31.86           C  
ATOM   3395  CD1 ILE C 788     -26.856   6.175  47.784  1.00 31.86           C  
ATOM   3396  H   ILE C 788     -23.190   6.336  49.066  1.00  0.00           H  
ATOM   3397  HA  ILE C 788     -24.772   6.936  51.377  1.00  0.00           H  
ATOM   3398  HB  ILE C 788     -25.139   4.773  49.272  1.00  0.00           H  
ATOM   3399 HG12 ILE C 788     -26.654   7.399  49.550  1.00  0.00           H  
ATOM   3400 HG13 ILE C 788     -25.220   7.300  48.600  1.00  0.00           H  
ATOM   3401 HG21 ILE C 788     -27.557   4.707  50.053  1.00  0.00           H  
ATOM   3402 HG22 ILE C 788     -26.492   4.125  51.286  1.00  0.00           H  
ATOM   3403 HG23 ILE C 788     -27.133   5.757  51.396  1.00  0.00           H  
ATOM   3404 HD11 ILE C 788     -27.092   6.990  47.100  1.00  0.00           H  
ATOM   3405 HD12 ILE C 788     -26.305   5.420  47.224  1.00  0.00           H  
ATOM   3406 HD13 ILE C 788     -27.803   5.735  48.093  1.00  0.00           H  
ATOM   3407  N   PHE C 789     -23.274   3.967  51.459  1.00 38.83           N  
ATOM   3408  CA  PHE C 789     -23.015   2.819  52.320  1.00 38.83           C  
ATOM   3409  C   PHE C 789     -22.028   3.149  53.445  1.00 38.83           C  
ATOM   3410  O   PHE C 789     -22.175   2.656  54.567  1.00 38.83           O  
ATOM   3411  CB  PHE C 789     -22.412   1.689  51.477  1.00 38.83           C  
ATOM   3412  CG  PHE C 789     -22.608   0.333  52.114  1.00 38.83           C  
ATOM   3413  CD1 PHE C 789     -23.697  -0.439  51.696  1.00 38.83           C  
ATOM   3414  CD2 PHE C 789     -21.756  -0.155  53.125  1.00 38.83           C  
ATOM   3415  CE1 PHE C 789     -23.885  -1.724  52.208  1.00 38.83           C  
ATOM   3416  CE2 PHE C 789     -21.976  -1.430  53.676  1.00 38.83           C  
ATOM   3417  CZ  PHE C 789     -23.040  -2.222  53.208  1.00 38.83           C  
ATOM   3418  H   PHE C 789     -22.888   3.965  50.516  1.00  0.00           H  
ATOM   3419  HA  PHE C 789     -23.959   2.488  52.760  1.00  0.00           H  
ATOM   3420  HB2 PHE C 789     -22.892   1.660  50.498  1.00  0.00           H  
ATOM   3421  HB3 PHE C 789     -21.356   1.861  51.266  1.00  0.00           H  
ATOM   3422  HD1 PHE C 789     -24.368  -0.060  50.945  1.00  0.00           H  
ATOM   3423  HD2 PHE C 789     -20.925   0.437  53.482  1.00  0.00           H  
ATOM   3424  HE1 PHE C 789     -24.696  -2.303  51.826  1.00  0.00           H  
ATOM   3425  HE2 PHE C 789     -21.315  -1.796  54.449  1.00  0.00           H  
ATOM   3426  HZ  PHE C 789     -23.218  -3.205  53.610  1.00  0.00           H  
ATOM   3427  N   TYR C 790     -20.984   3.925  53.131  1.00 33.07           N  
ATOM   3428  CA  TYR C 790     -19.985   4.311  54.120  1.00 33.07           C  
ATOM   3429  C   TYR C 790     -20.508   5.416  55.039  1.00 33.07           C  
ATOM   3430  O   TYR C 790     -20.354   5.293  56.252  1.00 33.07           O  
ATOM   3431  CB  TYR C 790     -18.681   4.744  53.427  1.00 33.07           C  
ATOM   3432  CG  TYR C 790     -17.938   3.556  52.845  1.00 33.07           C  
ATOM   3433  CD1 TYR C 790     -17.287   2.639  53.693  1.00 33.07           C  
ATOM   3434  CD2 TYR C 790     -17.923   3.321  51.461  1.00 33.07           C  
ATOM   3435  CE1 TYR C 790     -16.658   1.501  53.149  1.00 33.07           C  
ATOM   3436  CE2 TYR C 790     -17.333   2.177  50.914  1.00 33.07           C  
ATOM   3437  CZ  TYR C 790     -16.690   1.267  51.760  1.00 33.07           C  
ATOM   3438  OH  TYR C 790     -16.094   0.167  51.219  1.00 33.07           O  
ATOM   3439  H   TYR C 790     -20.795   4.131  52.159  1.00  0.00           H  
ATOM   3440  HA  TYR C 790     -19.774   3.445  54.750  1.00  0.00           H  
ATOM   3441  HB2 TYR C 790     -18.879   5.485  52.650  1.00  0.00           H  
ATOM   3442  HB3 TYR C 790     -18.014   5.228  54.143  1.00  0.00           H  
ATOM   3443  HD1 TYR C 790     -17.279   2.793  54.762  1.00  0.00           H  
ATOM   3444  HD2 TYR C 790     -18.334   4.012  50.777  1.00  0.00           H  
ATOM   3445  HE1 TYR C 790     -16.169   0.798  53.807  1.00  0.00           H  
ATOM   3446  HE2 TYR C 790     -17.354   2.001  49.849  1.00  0.00           H  
ATOM   3447  HH  TYR C 790     -15.717  -0.405  51.870  1.00  0.00           H  
ATOM   3448  N   VAL C 791     -21.195   6.436  54.498  1.00 13.16           N  
ATOM   3449  CA  VAL C 791     -21.902   7.437  55.305  1.00 13.16           C  
ATOM   3450  C   VAL C 791     -23.182   6.793  55.883  1.00 13.16           C  
ATOM   3451  O   VAL C 791     -23.608   5.725  55.448  1.00 13.16           O  
ATOM   3452  CB  VAL C 791     -22.227   8.703  54.457  1.00 13.16           C  
ATOM   3453  CG1 VAL C 791     -22.875   9.839  55.266  1.00 13.16           C  
ATOM   3454  CG2 VAL C 791     -20.968   9.265  53.756  1.00 13.16           C  
ATOM   3455  H   VAL C 791     -21.341   6.460  53.497  1.00  0.00           H  
ATOM   3456  HA  VAL C 791     -21.259   7.735  56.136  1.00  0.00           H  
ATOM   3457  HB  VAL C 791     -22.978   8.447  53.716  1.00  0.00           H  
ATOM   3458 HG11 VAL C 791     -22.925  10.756  54.678  1.00  0.00           H  
ATOM   3459 HG12 VAL C 791     -23.902   9.613  55.551  1.00  0.00           H  
ATOM   3460 HG13 VAL C 791     -22.306  10.062  56.169  1.00  0.00           H  
ATOM   3461 HG21 VAL C 791     -21.231  10.077  53.077  1.00  0.00           H  
ATOM   3462 HG22 VAL C 791     -20.264   9.664  54.487  1.00  0.00           H  
ATOM   3463 HG23 VAL C 791     -20.424   8.526  53.170  1.00  0.00           H  
TER    3464      VAL C 791 
ATOM   3465  N   NMA C 792     -23.776   7.423  56.903  1.00  0.00           N  
ATOM   3466  CA  NMA C 792     -25.000   6.961  57.536  1.00  0.00           C  
ATOM   3467  H   NMA C 792     -23.371   8.284  57.240  1.00  0.00           H  
ATOM   3468 1HA  NMA C 792     -25.010   5.877  57.663  1.00  0.00           H  
ATOM   3469 2HA  NMA C 792     -25.100   7.415  58.521  1.00  0.00           H  
ATOM   3470 3HA  NMA C 792     -25.866   7.249  56.939  1.00  0.00           H  
ATOM   3471  C   ACE D 798     -26.804   0.787  56.593  1.00  0.00           C  
ATOM   3472  O   ACE D 798     -25.923   1.588  56.288  1.00  0.00           O  
ATOM   3473  CH3 ACE D 798     -27.943   1.237  57.493  1.00  0.00           C  
ATOM   3474 1H   ACE D 798     -27.716   2.200  57.953  1.00  0.00           H  
ATOM   3475 2H   ACE D 798     -28.861   1.343  56.914  1.00  0.00           H  
ATOM   3476 3H   ACE D 798     -28.117   0.512  58.289  1.00  0.00           H  
ATOM   3477  N   GLN D 799     -26.730  -0.520  56.311  1.00 26.90           N  
ATOM   3478  CA  GLN D 799     -25.674  -1.167  55.530  1.00 26.90           C  
ATOM   3479  C   GLN D 799     -26.255  -2.401  54.840  1.00 26.90           C  
ATOM   3480  O   GLN D 799     -26.420  -2.400  53.628  1.00 26.90           O  
ATOM   3481  CB  GLN D 799     -24.396  -1.445  56.358  1.00 26.90           C  
ATOM   3482  CG  GLN D 799     -23.555  -0.180  56.626  1.00 26.90           C  
ATOM   3483  CD  GLN D 799     -22.107  -0.453  57.010  1.00 26.90           C  
ATOM   3484  NE2 GLN D 799     -21.205   0.428  56.595  1.00 26.90           N  
ATOM   3485  OE1 GLN D 799     -21.798  -1.445  57.667  1.00 26.90           O  
ATOM   3486  HA  GLN D 799     -25.398  -0.491  54.716  1.00  0.00           H  
ATOM   3487  HB2 GLN D 799     -24.641  -1.935  57.301  1.00  0.00           H  
ATOM   3488  HB3 GLN D 799     -23.775  -2.153  55.813  1.00  0.00           H  
ATOM   3489  HG2 GLN D 799     -23.558   0.456  55.739  1.00  0.00           H  
ATOM   3490  HG3 GLN D 799     -24.000   0.403  57.432  1.00  0.00           H  
ATOM   3491 HE21 GLN D 799     -21.503   1.224  56.034  1.00  0.00           H  
ATOM   3492 HE22 GLN D 799     -20.231   0.294  56.814  1.00  0.00           H  
ATOM   3493  H2  GLN D 799     -27.473  -1.109  56.647  1.00  0.00           H  
ATOM   3494  N   THR D 800     -26.655  -3.422  55.610  1.00108.78           N  
ATOM   3495  CA  THR D 800     -27.342  -4.643  55.179  1.00108.78           C  
ATOM   3496  C   THR D 800     -28.474  -4.390  54.152  1.00108.78           C  
ATOM   3497  O   THR D 800     -28.548  -5.018  53.096  1.00108.78           O  
ATOM   3498  CB  THR D 800     -27.768  -5.385  56.474  1.00108.78           C  
ATOM   3499  CG2 THR D 800     -28.634  -4.567  57.453  1.00108.78           C  
ATOM   3500  OG1 THR D 800     -28.488  -6.556  56.203  1.00108.78           O  
ATOM   3501  H   THR D 800     -26.451  -3.353  56.595  1.00  0.00           H  
ATOM   3502  HA  THR D 800     -26.601  -5.260  54.665  1.00  0.00           H  
ATOM   3503  HB  THR D 800     -26.862  -5.696  56.998  1.00  0.00           H  
ATOM   3504  HG1 THR D 800     -29.324  -6.339  55.816  1.00  0.00           H  
ATOM   3505 HG21 THR D 800     -28.852  -5.151  58.348  1.00  0.00           H  
ATOM   3506 HG22 THR D 800     -28.133  -3.660  57.791  1.00  0.00           H  
ATOM   3507 HG23 THR D 800     -29.592  -4.279  57.020  1.00  0.00           H  
ATOM   3508  N   THR D 801     -29.306  -3.394  54.456  1.00105.54           N  
ATOM   3509  CA  THR D 801     -30.408  -2.888  53.655  1.00105.54           C  
ATOM   3510  C   THR D 801     -29.934  -2.232  52.373  1.00105.54           C  
ATOM   3511  O   THR D 801     -30.486  -2.518  51.313  1.00105.54           O  
ATOM   3512  CB  THR D 801     -31.265  -1.900  54.481  1.00105.54           C  
ATOM   3513  CG2 THR D 801     -30.539  -0.647  54.995  1.00105.54           C  
ATOM   3514  OG1 THR D 801     -32.370  -1.458  53.713  1.00105.54           O  
ATOM   3515  H   THR D 801     -29.155  -2.949  55.349  1.00  0.00           H  
ATOM   3516  HA  THR D 801     -30.990  -3.744  53.341  1.00  0.00           H  
ATOM   3517  HB  THR D 801     -31.637  -2.418  55.357  1.00  0.00           H  
ATOM   3518  HG1 THR D 801     -32.051  -0.964  52.973  1.00  0.00           H  
ATOM   3519 HG21 THR D 801     -31.179  -0.095  55.684  1.00  0.00           H  
ATOM   3520 HG22 THR D 801     -29.630  -0.902  55.540  1.00  0.00           H  
ATOM   3521 HG23 THR D 801     -30.272   0.046  54.197  1.00  0.00           H  
ATOM   3522  N   THR D 802     -28.904  -1.380  52.485  1.00 27.91           N  
ATOM   3523  CA  THR D 802     -28.339  -0.627  51.379  1.00 27.91           C  
ATOM   3524  C   THR D 802     -27.689  -1.597  50.396  1.00 27.91           C  
ATOM   3525  O   THR D 802     -27.816  -1.423  49.189  1.00 27.91           O  
ATOM   3526  CB  THR D 802     -27.269   0.357  51.882  1.00 27.91           C  
ATOM   3527  CG2 THR D 802     -26.730   1.253  50.752  1.00 27.91           C  
ATOM   3528  OG1 THR D 802     -27.832   1.207  52.861  1.00 27.91           O  
ATOM   3529  H   THR D 802     -28.513  -1.209  53.400  1.00  0.00           H  
ATOM   3530  HA  THR D 802     -29.132  -0.059  50.896  1.00  0.00           H  
ATOM   3531  HB  THR D 802     -26.438  -0.177  52.343  1.00  0.00           H  
ATOM   3532  HG1 THR D 802     -27.160   1.795  53.174  1.00  0.00           H  
ATOM   3533 HG21 THR D 802     -25.953   1.916  51.130  1.00  0.00           H  
ATOM   3534 HG22 THR D 802     -26.280   0.689  49.940  1.00  0.00           H  
ATOM   3535 HG23 THR D 802     -27.519   1.871  50.322  1.00  0.00           H  
ATOM   3536  N   MET D 803     -27.063  -2.666  50.911  1.00 65.90           N  
ATOM   3537  CA  MET D 803     -26.461  -3.763  50.165  1.00 65.90           C  
ATOM   3538  C   MET D 803     -27.537  -4.500  49.366  1.00 65.90           C  
ATOM   3539  O   MET D 803     -27.405  -4.631  48.151  1.00 65.90           O  
ATOM   3540  CB  MET D 803     -25.772  -4.731  51.152  1.00 65.90           C  
ATOM   3541  CG  MET D 803     -24.606  -5.498  50.534  1.00  0.00           C  
ATOM   3542  SD  MET D 803     -23.633  -6.289  51.829  1.00  0.00           S  
ATOM   3543  CE  MET D 803     -22.736  -7.620  50.996  1.00  0.00           C  
ATOM   3544  H   MET D 803     -27.002  -2.704  51.926  1.00  0.00           H  
ATOM   3545  HA  MET D 803     -25.728  -3.340  49.477  1.00  0.00           H  
ATOM   3546  HB2 MET D 803     -25.396  -4.204  52.023  1.00  0.00           H  
ATOM   3547  HB3 MET D 803     -26.477  -5.445  51.576  1.00  0.00           H  
ATOM   3548  HG2 MET D 803     -25.004  -6.243  49.850  1.00  0.00           H  
ATOM   3549  HG3 MET D 803     -23.953  -4.833  49.968  1.00  0.00           H  
ATOM   3550  HE1 MET D 803     -22.217  -8.243  51.722  1.00  0.00           H  
ATOM   3551  HE2 MET D 803     -23.433  -8.244  50.443  1.00  0.00           H  
ATOM   3552  HE3 MET D 803     -21.965  -7.248  50.335  1.00  0.00           H  
ATOM   3553  N   CYS D 804     -28.619  -4.914  50.047  1.00 33.10           N  
ATOM   3554  CA  CYS D 804     -29.745  -5.651  49.475  1.00 33.10           C  
ATOM   3555  C   CYS D 804     -30.356  -4.920  48.277  1.00 33.10           C  
ATOM   3556  O   CYS D 804     -30.495  -5.509  47.203  1.00 33.10           O  
ATOM   3557  CB  CYS D 804     -30.822  -5.933  50.544  1.00 33.10           C  
ATOM   3558  SG  CYS D 804     -30.280  -7.208  51.715  1.00 33.10           S  
ATOM   3559  H   CYS D 804     -28.638  -4.737  51.045  1.00  0.00           H  
ATOM   3560  HA  CYS D 804     -29.368  -6.601  49.094  1.00  0.00           H  
ATOM   3561  HB2 CYS D 804     -31.098  -5.030  51.087  1.00  0.00           H  
ATOM   3562  HB3 CYS D 804     -31.732  -6.298  50.067  1.00  0.00           H  
ATOM   3563  HG  CYS D 804     -29.351  -6.442  52.315  1.00  0.00           H  
ATOM   3564  N   ILE D 805     -30.660  -3.624  48.448  1.00118.24           N  
ATOM   3565  CA  ILE D 805     -31.225  -2.801  47.391  1.00118.24           C  
ATOM   3566  C   ILE D 805     -30.211  -2.506  46.284  1.00118.24           C  
ATOM   3567  O   ILE D 805     -30.603  -2.557  45.126  1.00118.24           O  
ATOM   3568  CB  ILE D 805     -31.812  -1.481  47.957  1.00118.24           C  
ATOM   3569  CG1 ILE D 805     -32.653  -0.709  46.919  1.00118.24           C  
ATOM   3570  CG2 ILE D 805     -30.767  -0.533  48.561  1.00118.24           C  
ATOM   3571  CD1 ILE D 805     -33.880  -1.480  46.419  1.00118.24           C  
ATOM   3572  H   ILE D 805     -30.529  -3.199  49.357  1.00  0.00           H  
ATOM   3573  HA  ILE D 805     -32.036  -3.387  46.957  1.00  0.00           H  
ATOM   3574  HB  ILE D 805     -32.487  -1.756  48.769  1.00  0.00           H  
ATOM   3575 HG12 ILE D 805     -33.009   0.214  47.378  1.00  0.00           H  
ATOM   3576 HG13 ILE D 805     -32.044  -0.394  46.070  1.00  0.00           H  
ATOM   3577 HG21 ILE D 805     -31.245   0.318  49.046  1.00  0.00           H  
ATOM   3578 HG22 ILE D 805     -30.218  -1.060  49.324  1.00  0.00           H  
ATOM   3579 HG23 ILE D 805     -30.067  -0.133  47.827  1.00  0.00           H  
ATOM   3580 HD11 ILE D 805     -34.514  -0.834  45.812  1.00  0.00           H  
ATOM   3581 HD12 ILE D 805     -33.604  -2.330  45.795  1.00  0.00           H  
ATOM   3582 HD13 ILE D 805     -34.484  -1.848  47.249  1.00  0.00           H  
ATOM   3583  N   SER D 806     -28.934  -2.208  46.563  1.00 32.51           N  
ATOM   3584  CA  SER D 806     -28.013  -1.784  45.516  1.00 32.51           C  
ATOM   3585  C   SER D 806     -27.632  -2.956  44.595  1.00 32.51           C  
ATOM   3586  O   SER D 806     -27.556  -2.781  43.376  1.00 32.51           O  
ATOM   3587  CB  SER D 806     -26.769  -1.180  46.171  1.00 32.51           C  
ATOM   3588  OG  SER D 806     -26.000  -0.510  45.199  1.00 32.51           O  
ATOM   3589  H   SER D 806     -28.628  -2.159  47.531  1.00  0.00           H  
ATOM   3590  HA  SER D 806     -28.501  -1.011  44.917  1.00  0.00           H  
ATOM   3591  HB2 SER D 806     -27.063  -0.444  46.919  1.00  0.00           H  
ATOM   3592  HB3 SER D 806     -26.167  -1.938  46.677  1.00  0.00           H  
ATOM   3593  HG  SER D 806     -25.680  -1.136  44.564  1.00  0.00           H  
ATOM   3594  N   VAL D 807     -27.457  -4.155  45.165  1.00 34.31           N  
ATOM   3595  CA  VAL D 807     -27.207  -5.396  44.440  1.00 34.31           C  
ATOM   3596  C   VAL D 807     -28.445  -5.757  43.599  1.00 34.31           C  
ATOM   3597  O   VAL D 807     -28.324  -5.944  42.391  1.00 34.31           O  
ATOM   3598  CB  VAL D 807     -26.829  -6.494  45.465  1.00 34.31           C  
ATOM   3599  CG1 VAL D 807     -26.697  -7.901  44.868  1.00 34.31           C  
ATOM   3600  CG2 VAL D 807     -25.517  -6.162  46.177  1.00 34.31           C  
ATOM   3601  H   VAL D 807     -27.552  -4.230  46.175  1.00  0.00           H  
ATOM   3602  HA  VAL D 807     -26.369  -5.247  43.755  1.00  0.00           H  
ATOM   3603  HB  VAL D 807     -27.614  -6.540  46.223  1.00  0.00           H  
ATOM   3604 HG11 VAL D 807     -26.290  -8.611  45.589  1.00  0.00           H  
ATOM   3605 HG12 VAL D 807     -27.678  -8.274  44.594  1.00  0.00           H  
ATOM   3606 HG13 VAL D 807     -26.045  -7.912  43.993  1.00  0.00           H  
ATOM   3607 HG21 VAL D 807     -25.393  -6.846  47.010  1.00  0.00           H  
ATOM   3608 HG22 VAL D 807     -24.670  -6.290  45.506  1.00  0.00           H  
ATOM   3609 HG23 VAL D 807     -25.478  -5.148  46.572  1.00  0.00           H  
ATOM   3610  N   SER D 808     -29.641  -5.756  44.207  1.00 35.82           N  
ATOM   3611  CA  SER D 808     -30.895  -6.070  43.524  1.00 35.82           C  
ATOM   3612  C   SER D 808     -31.223  -5.058  42.421  1.00 35.82           C  
ATOM   3613  O   SER D 808     -31.696  -5.471  41.368  1.00 35.82           O  
ATOM   3614  CB  SER D 808     -32.067  -6.091  44.522  1.00 35.82           C  
ATOM   3615  OG  SER D 808     -31.978  -7.214  45.371  1.00 35.82           O  
ATOM   3616  H   SER D 808     -29.691  -5.519  45.188  1.00  0.00           H  
ATOM   3617  HA  SER D 808     -30.803  -7.056  43.060  1.00  0.00           H  
ATOM   3618  HB2 SER D 808     -32.104  -5.178  45.117  1.00  0.00           H  
ATOM   3619  HB3 SER D 808     -33.020  -6.164  43.993  1.00  0.00           H  
ATOM   3620  HG  SER D 808     -31.226  -7.101  45.934  1.00  0.00           H  
ATOM   3621  N   LEU D 809     -30.953  -3.757  42.639  1.00 39.46           N  
ATOM   3622  CA  LEU D 809     -31.226  -2.696  41.674  1.00 39.46           C  
ATOM   3623  C   LEU D 809     -30.304  -2.821  40.466  1.00 39.46           C  
ATOM   3624  O   LEU D 809     -30.805  -2.838  39.349  1.00 39.46           O  
ATOM   3625  CB  LEU D 809     -31.056  -1.291  42.295  1.00 39.46           C  
ATOM   3626  CG  LEU D 809     -31.342  -0.125  41.311  1.00 39.46           C  
ATOM   3627  CD1 LEU D 809     -32.805  -0.119  40.836  1.00 39.46           C  
ATOM   3628  CD2 LEU D 809     -30.953   1.225  41.923  1.00 39.46           C  
ATOM   3629  H   LEU D 809     -30.577  -3.480  43.539  1.00  0.00           H  
ATOM   3630  HA  LEU D 809     -32.259  -2.818  41.345  1.00  0.00           H  
ATOM   3631  HB2 LEU D 809     -31.722  -1.195  43.153  1.00  0.00           H  
ATOM   3632  HB3 LEU D 809     -30.044  -1.190  42.692  1.00  0.00           H  
ATOM   3633  HG  LEU D 809     -30.712  -0.222  40.427  1.00  0.00           H  
ATOM   3634 HD11 LEU D 809     -33.004   0.744  40.199  1.00  0.00           H  
ATOM   3635 HD12 LEU D 809     -33.045  -1.005  40.247  1.00  0.00           H  
ATOM   3636 HD13 LEU D 809     -33.496  -0.076  41.678  1.00  0.00           H  
ATOM   3637 HD21 LEU D 809     -31.095   2.037  41.210  1.00  0.00           H  
ATOM   3638 HD22 LEU D 809     -31.553   1.446  42.807  1.00  0.00           H  
ATOM   3639 HD23 LEU D 809     -29.905   1.232  42.223  1.00  0.00           H  
ATOM   3640  N   SER D 810     -28.986  -2.894  40.668  1.00 29.49           N  
ATOM   3641  CA  SER D 810     -28.006  -3.065  39.589  1.00 29.49           C  
ATOM   3642  C   SER D 810     -28.265  -4.343  38.770  1.00 29.49           C  
ATOM   3643  O   SER D 810     -28.279  -4.287  37.540  1.00 29.49           O  
ATOM   3644  CB  SER D 810     -26.570  -2.993  40.150  1.00 29.49           C  
ATOM   3645  OG  SER D 810     -26.336  -3.913  41.201  1.00 29.49           O  
ATOM   3646  H   SER D 810     -28.644  -2.923  41.621  1.00  0.00           H  
ATOM   3647  HA  SER D 810     -28.130  -2.229  38.899  1.00  0.00           H  
ATOM   3648  HB2 SER D 810     -25.855  -3.198  39.350  1.00  0.00           H  
ATOM   3649  HB3 SER D 810     -26.346  -1.988  40.503  1.00  0.00           H  
ATOM   3650  HG  SER D 810     -26.793  -3.614  41.985  1.00  0.00           H  
ATOM   3651  N   GLY D 811     -28.611  -5.449  39.444  1.00 19.05           N  
ATOM   3652  CA  GLY D 811     -28.984  -6.711  38.825  1.00 19.05           C  
ATOM   3653  C   GLY D 811     -30.287  -6.601  38.035  1.00 19.05           C  
ATOM   3654  O   GLY D 811     -30.381  -7.173  36.950  1.00 19.05           O  
ATOM   3655  H   GLY D 811     -28.635  -5.411  40.454  1.00  0.00           H  
ATOM   3656  HA2 GLY D 811     -28.179  -7.056  38.175  1.00  0.00           H  
ATOM   3657  HA3 GLY D 811     -29.108  -7.461  39.607  1.00  0.00           H  
ATOM   3658  N   PHE D 812     -31.260  -5.822  38.542  1.00 74.93           N  
ATOM   3659  CA  PHE D 812     -32.527  -5.556  37.875  1.00 74.93           C  
ATOM   3660  C   PHE D 812     -32.333  -4.744  36.602  1.00 74.93           C  
ATOM   3661  O   PHE D 812     -32.975  -5.069  35.610  1.00 74.93           O  
ATOM   3662  CB  PHE D 812     -33.526  -4.813  38.787  1.00 74.93           C  
ATOM   3663  CG  PHE D 812     -34.854  -4.594  38.084  1.00 74.93           C  
ATOM   3664  CD1 PHE D 812     -35.787  -5.647  38.032  1.00 74.93           C  
ATOM   3665  CD2 PHE D 812     -35.105  -3.396  37.378  1.00 74.93           C  
ATOM   3666  CE1 PHE D 812     -36.960  -5.510  37.269  1.00 74.93           C  
ATOM   3667  CE2 PHE D 812     -36.270  -3.268  36.600  1.00 74.93           C  
ATOM   3668  CZ  PHE D 812     -37.197  -4.325  36.547  1.00 74.93           C  
ATOM   3669  H   PHE D 812     -31.115  -5.395  39.448  1.00  0.00           H  
ATOM   3670  HA  PHE D 812     -32.965  -6.511  37.586  1.00  0.00           H  
ATOM   3671  HB2 PHE D 812     -33.710  -5.397  39.689  1.00  0.00           H  
ATOM   3672  HB3 PHE D 812     -33.133  -3.853  39.118  1.00  0.00           H  
ATOM   3673  HD1 PHE D 812     -35.592  -6.573  38.554  1.00  0.00           H  
ATOM   3674  HD2 PHE D 812     -34.383  -2.592  37.397  1.00  0.00           H  
ATOM   3675  HE1 PHE D 812     -37.670  -6.322  37.222  1.00  0.00           H  
ATOM   3676  HE2 PHE D 812     -36.450  -2.361  36.043  1.00  0.00           H  
ATOM   3677  HZ  PHE D 812     -38.093  -4.227  35.951  1.00  0.00           H  
ATOM   3678  N   VAL D 813     -31.482  -3.704  36.613  1.00 23.33           N  
ATOM   3679  CA  VAL D 813     -31.231  -2.874  35.437  1.00 23.33           C  
ATOM   3680  C   VAL D 813     -30.630  -3.723  34.320  1.00 23.33           C  
ATOM   3681  O   VAL D 813     -31.085  -3.619  33.187  1.00 23.33           O  
ATOM   3682  CB  VAL D 813     -30.301  -1.684  35.761  1.00 23.33           C  
ATOM   3683  CG1 VAL D 813     -29.965  -0.858  34.502  1.00 23.33           C  
ATOM   3684  CG2 VAL D 813     -30.916  -0.742  36.806  1.00 23.33           C  
ATOM   3685  H   VAL D 813     -31.002  -3.473  37.474  1.00  0.00           H  
ATOM   3686  HA  VAL D 813     -32.189  -2.481  35.089  1.00  0.00           H  
ATOM   3687  HB  VAL D 813     -29.368  -2.073  36.174  1.00  0.00           H  
ATOM   3688 HG11 VAL D 813     -29.355   0.001  34.763  1.00  0.00           H  
ATOM   3689 HG12 VAL D 813     -29.405  -1.422  33.760  1.00  0.00           H  
ATOM   3690 HG13 VAL D 813     -30.868  -0.482  34.021  1.00  0.00           H  
ATOM   3691 HG21 VAL D 813     -30.171  -0.045  37.188  1.00  0.00           H  
ATOM   3692 HG22 VAL D 813     -31.724  -0.154  36.370  1.00  0.00           H  
ATOM   3693 HG23 VAL D 813     -31.345  -1.259  37.655  1.00  0.00           H  
ATOM   3694  N   VAL D 814     -29.661  -4.591  34.650  1.00 23.08           N  
ATOM   3695  CA  VAL D 814     -29.046  -5.506  33.700  1.00 23.08           C  
ATOM   3696  C   VAL D 814     -30.093  -6.480  33.144  1.00 23.08           C  
ATOM   3697  O   VAL D 814     -30.160  -6.646  31.929  1.00 23.08           O  
ATOM   3698  CB  VAL D 814     -27.873  -6.272  34.351  1.00 23.08           C  
ATOM   3699  CG1 VAL D 814     -27.171  -7.158  33.320  1.00 23.08           C  
ATOM   3700  CG2 VAL D 814     -26.803  -5.367  34.990  1.00 23.08           C  
ATOM   3701  H   VAL D 814     -29.346  -4.629  35.611  1.00  0.00           H  
ATOM   3702  HA  VAL D 814     -28.672  -4.919  32.862  1.00  0.00           H  
ATOM   3703  HB  VAL D 814     -28.277  -6.908  35.141  1.00  0.00           H  
ATOM   3704 HG11 VAL D 814     -26.369  -7.725  33.792  1.00  0.00           H  
ATOM   3705 HG12 VAL D 814     -27.855  -7.843  32.826  1.00  0.00           H  
ATOM   3706 HG13 VAL D 814     -26.711  -6.545  32.547  1.00  0.00           H  
ATOM   3707 HG21 VAL D 814     -26.336  -5.865  35.841  1.00  0.00           H  
ATOM   3708 HG22 VAL D 814     -26.001  -5.128  34.293  1.00  0.00           H  
ATOM   3709 HG23 VAL D 814     -27.192  -4.413  35.335  1.00  0.00           H  
ATOM   3710  N   LEU D 815     -30.926  -7.076  34.015  1.00 40.28           N  
ATOM   3711  CA  LEU D 815     -31.996  -7.986  33.621  1.00 40.28           C  
ATOM   3712  C   LEU D 815     -33.031  -7.288  32.729  1.00 40.28           C  
ATOM   3713  O   LEU D 815     -33.360  -7.782  31.657  1.00 40.28           O  
ATOM   3714  CB  LEU D 815     -32.676  -8.597  34.857  1.00 40.28           C  
ATOM   3715  CG  LEU D 815     -33.704  -9.704  34.526  1.00 40.28           C  
ATOM   3716  CD1 LEU D 815     -33.043 -10.913  33.840  1.00 40.28           C  
ATOM   3717  CD2 LEU D 815     -34.431 -10.135  35.803  1.00 40.28           C  
ATOM   3718  H   LEU D 815     -30.812  -6.888  35.003  1.00  0.00           H  
ATOM   3719  HA  LEU D 815     -31.526  -8.799  33.084  1.00  0.00           H  
ATOM   3720  HB2 LEU D 815     -31.911  -9.014  35.514  1.00  0.00           H  
ATOM   3721  HB3 LEU D 815     -33.162  -7.811  35.436  1.00  0.00           H  
ATOM   3722  HG  LEU D 815     -34.471  -9.318  33.853  1.00  0.00           H  
ATOM   3723 HD11 LEU D 815     -33.716 -11.765  33.795  1.00  0.00           H  
ATOM   3724 HD12 LEU D 815     -32.742 -10.688  32.818  1.00  0.00           H  
ATOM   3725 HD13 LEU D 815     -32.158 -11.241  34.385  1.00  0.00           H  
ATOM   3726 HD21 LEU D 815     -35.053 -11.010  35.626  1.00  0.00           H  
ATOM   3727 HD22 LEU D 815     -33.723 -10.406  36.586  1.00  0.00           H  
ATOM   3728 HD23 LEU D 815     -35.066  -9.337  36.190  1.00  0.00           H  
ATOM   3729  N   GLY D 816     -33.518  -6.122  33.166  1.00 33.76           N  
ATOM   3730  CA  GLY D 816     -34.546  -5.343  32.505  1.00 33.76           C  
ATOM   3731  C   GLY D 816     -34.089  -4.796  31.157  1.00 33.76           C  
ATOM   3732  O   GLY D 816     -34.769  -5.006  30.161  1.00 33.76           O  
ATOM   3733  H   GLY D 816     -33.188  -5.772  34.059  1.00  0.00           H  
ATOM   3734  HA2 GLY D 816     -35.444  -5.950  32.382  1.00  0.00           H  
ATOM   3735  HA3 GLY D 816     -34.817  -4.507  33.151  1.00  0.00           H  
ATOM   3736  N   CYS D 817     -32.930  -4.128  31.103  1.00 92.37           N  
ATOM   3737  CA  CYS D 817     -32.450  -3.476  29.889  1.00 92.37           C  
ATOM   3738  C   CYS D 817     -31.932  -4.486  28.867  1.00 92.37           C  
ATOM   3739  O   CYS D 817     -32.319  -4.391  27.708  1.00 92.37           O  
ATOM   3740  CB  CYS D 817     -31.302  -2.514  30.216  1.00 92.37           C  
ATOM   3741  SG  CYS D 817     -31.932  -1.107  31.162  1.00 92.37           S  
ATOM   3742  H   CYS D 817     -32.381  -4.018  31.947  1.00  0.00           H  
ATOM   3743  HA  CYS D 817     -33.266  -2.912  29.430  1.00  0.00           H  
ATOM   3744  HB2 CYS D 817     -30.534  -3.026  30.789  1.00  0.00           H  
ATOM   3745  HB3 CYS D 817     -30.833  -2.128  29.309  1.00  0.00           H  
ATOM   3746  HG  CYS D 817     -32.369  -1.827  32.200  1.00  0.00           H  
ATOM   3747  N   LEU D 818     -31.073  -5.441  29.262  1.00 61.05           N  
ATOM   3748  CA  LEU D 818     -30.459  -6.361  28.307  1.00 61.05           C  
ATOM   3749  C   LEU D 818     -31.429  -7.449  27.864  1.00 61.05           C  
ATOM   3750  O   LEU D 818     -31.558  -7.677  26.663  1.00 61.05           O  
ATOM   3751  CB  LEU D 818     -29.233  -7.072  28.913  1.00 61.05           C  
ATOM   3752  CG  LEU D 818     -28.091  -6.136  29.310  1.00 61.05           C  
ATOM   3753  CD1 LEU D 818     -26.881  -6.937  29.797  1.00 61.05           C  
ATOM   3754  CD2 LEU D 818     -27.692  -5.254  28.140  1.00 61.05           C  
ATOM   3755  H   LEU D 818     -30.800  -5.503  30.234  1.00  0.00           H  
ATOM   3756  HA  LEU D 818     -30.158  -5.811  27.413  1.00  0.00           H  
ATOM   3757  HB2 LEU D 818     -29.520  -7.675  29.771  1.00  0.00           H  
ATOM   3758  HB3 LEU D 818     -28.846  -7.786  28.182  1.00  0.00           H  
ATOM   3759  HG  LEU D 818     -28.417  -5.495  30.131  1.00  0.00           H  
ATOM   3760 HD11 LEU D 818     -26.114  -6.288  30.222  1.00  0.00           H  
ATOM   3761 HD12 LEU D 818     -27.189  -7.649  30.559  1.00  0.00           H  
ATOM   3762 HD13 LEU D 818     -26.425  -7.506  28.985  1.00  0.00           H  
ATOM   3763 HD21 LEU D 818     -26.710  -4.871  28.357  1.00  0.00           H  
ATOM   3764 HD22 LEU D 818     -27.633  -5.809  27.203  1.00  0.00           H  
ATOM   3765 HD23 LEU D 818     -28.380  -4.421  28.017  1.00  0.00           H  
ATOM   3766  N   PHE D 819     -32.082  -8.128  28.818  1.00 73.40           N  
ATOM   3767  CA  PHE D 819     -32.836  -9.337  28.520  1.00 73.40           C  
ATOM   3768  C   PHE D 819     -34.280  -9.048  28.159  1.00 73.40           C  
ATOM   3769  O   PHE D 819     -34.778  -9.742  27.282  1.00 73.40           O  
ATOM   3770  CB  PHE D 819     -32.824 -10.306  29.706  1.00 73.40           C  
ATOM   3771  CG  PHE D 819     -31.428 -10.806  29.972  1.00 73.40           C  
ATOM   3772  CD1 PHE D 819     -30.970 -11.967  29.326  1.00 73.40           C  
ATOM   3773  CD2 PHE D 819     -30.556 -10.067  30.788  1.00 73.40           C  
ATOM   3774  CE1 PHE D 819     -29.649 -12.404  29.518  1.00 73.40           C  
ATOM   3775  CE2 PHE D 819     -29.242 -10.508  30.997  1.00 73.40           C  
ATOM   3776  CZ  PHE D 819     -28.790 -11.683  30.368  1.00 73.40           C  
ATOM   3777  H   PHE D 819     -31.961  -7.867  29.786  1.00  0.00           H  
ATOM   3778  HA  PHE D 819     -32.381  -9.854  27.674  1.00  0.00           H  
ATOM   3779  HB2 PHE D 819     -33.254  -9.891  30.611  1.00  0.00           H  
ATOM   3780  HB3 PHE D 819     -33.449 -11.168  29.471  1.00  0.00           H  
ATOM   3781  HD1 PHE D 819     -31.628 -12.524  28.679  1.00  0.00           H  
ATOM   3782  HD2 PHE D 819     -30.878  -9.131  31.202  1.00  0.00           H  
ATOM   3783  HE1 PHE D 819     -29.299 -13.301  29.029  1.00  0.00           H  
ATOM   3784  HE2 PHE D 819     -28.581  -9.927  31.619  1.00  0.00           H  
ATOM   3785  HZ  PHE D 819     -27.783 -12.037  30.525  1.00  0.00           H  
ATOM   3786  N   ALA D 820     -34.963  -8.070  28.784  1.00 37.59           N  
ATOM   3787  CA  ALA D 820     -36.390  -7.840  28.525  1.00 37.59           C  
ATOM   3788  C   ALA D 820     -36.714  -7.526  27.055  1.00 37.59           C  
ATOM   3789  O   ALA D 820     -37.627  -8.163  26.539  1.00 37.59           O  
ATOM   3790  CB  ALA D 820     -37.022  -6.809  29.469  1.00 37.59           C  
ATOM   3791  H   ALA D 820     -34.506  -7.513  29.493  1.00  0.00           H  
ATOM   3792  HA  ALA D 820     -36.875  -8.791  28.759  1.00  0.00           H  
ATOM   3793  HB1 ALA D 820     -38.100  -6.966  29.516  1.00  0.00           H  
ATOM   3794  HB2 ALA D 820     -36.647  -6.925  30.486  1.00  0.00           H  
ATOM   3795  HB3 ALA D 820     -36.892  -5.775  29.167  1.00  0.00           H  
ATOM   3796  N   PRO D 821     -35.985  -6.636  26.343  1.00 62.05           N  
ATOM   3797  CA  PRO D 821     -36.132  -6.453  24.895  1.00 62.05           C  
ATOM   3798  C   PRO D 821     -35.908  -7.724  24.064  1.00 62.05           C  
ATOM   3799  O   PRO D 821     -36.617  -7.882  23.076  1.00 62.05           O  
ATOM   3800  CB  PRO D 821     -35.091  -5.405  24.499  1.00 62.05           C  
ATOM   3801  CG  PRO D 821     -34.851  -4.629  25.769  1.00 62.05           C  
ATOM   3802  CD  PRO D 821     -35.115  -5.609  26.903  1.00 62.05           C  
ATOM   3803  HA  PRO D 821     -37.133  -6.063  24.706  1.00  0.00           H  
ATOM   3804  HB2 PRO D 821     -34.150  -5.865  24.191  1.00  0.00           H  
ATOM   3805  HB3 PRO D 821     -35.428  -4.768  23.680  1.00  0.00           H  
ATOM   3806  HG2 PRO D 821     -33.847  -4.224  25.805  1.00  0.00           H  
ATOM   3807  HG3 PRO D 821     -35.554  -3.797  25.829  1.00  0.00           H  
ATOM   3808  HD2 PRO D 821     -34.185  -6.072  27.226  1.00  0.00           H  
ATOM   3809  HD3 PRO D 821     -35.548  -5.070  27.738  1.00  0.00           H  
ATOM   3810  N   LYS D 822     -34.992  -8.629  24.475  1.00 39.91           N  
ATOM   3811  CA  LYS D 822     -34.767  -9.924  23.822  1.00 39.91           C  
ATOM   3812  C   LYS D 822     -35.977 -10.839  24.028  1.00 39.91           C  
ATOM   3813  O   LYS D 822     -36.417 -11.471  23.076  1.00 39.91           O  
ATOM   3814  CB  LYS D 822     -33.541 -10.672  24.388  1.00 39.91           C  
ATOM   3815  CG  LYS D 822     -32.189  -9.980  24.183  1.00 39.91           C  
ATOM   3816  CD  LYS D 822     -31.068 -10.756  24.893  1.00 39.91           C  
ATOM   3817  CE  LYS D 822     -29.672 -10.156  24.740  1.00 39.91           C  
ATOM   3818  NZ  LYS D 822     -28.685 -10.948  25.496  1.00 39.91           N1+
ATOM   3819  H   LYS D 822     -34.459  -8.433  25.310  1.00  0.00           H  
ATOM   3820  HA  LYS D 822     -34.612  -9.760  22.754  1.00  0.00           H  
ATOM   3821  HB2 LYS D 822     -33.677 -10.881  25.446  1.00  0.00           H  
ATOM   3822  HB3 LYS D 822     -33.481 -11.653  23.913  1.00  0.00           H  
ATOM   3823  HG2 LYS D 822     -31.971  -9.897  23.118  1.00  0.00           H  
ATOM   3824  HG3 LYS D 822     -32.232  -8.962  24.566  1.00  0.00           H  
ATOM   3825  HD2 LYS D 822     -31.292 -10.813  25.956  1.00  0.00           H  
ATOM   3826  HD3 LYS D 822     -31.045 -11.773  24.502  1.00  0.00           H  
ATOM   3827  HE2 LYS D 822     -29.380 -10.129  23.689  1.00  0.00           H  
ATOM   3828  HE3 LYS D 822     -29.653  -9.129  25.107  1.00  0.00           H  
ATOM   3829  HZ1 LYS D 822     -27.767 -10.548  25.355  1.00  0.00           H  
ATOM   3830  HZ2 LYS D 822     -28.914 -10.932  26.479  1.00  0.00           H  
ATOM   3831  HZ3 LYS D 822     -28.687 -11.902  25.163  1.00  0.00           H  
ATOM   3832  N   VAL D 823     -36.538 -10.890  25.247  1.00 31.78           N  
ATOM   3833  CA  VAL D 823     -37.724 -11.684  25.557  1.00 31.78           C  
ATOM   3834  C   VAL D 823     -38.950 -11.121  24.837  1.00 31.78           C  
ATOM   3835  O   VAL D 823     -39.729 -11.908  24.306  1.00 31.78           O  
ATOM   3836  CB  VAL D 823     -37.991 -11.730  27.081  1.00 31.78           C  
ATOM   3837  CG1 VAL D 823     -39.281 -12.511  27.420  1.00 31.78           C  
ATOM   3838  CG2 VAL D 823     -36.813 -12.351  27.850  1.00 31.78           C  
ATOM   3839  H   VAL D 823     -36.125 -10.347  25.994  1.00  0.00           H  
ATOM   3840  HA  VAL D 823     -37.557 -12.704  25.202  1.00  0.00           H  
ATOM   3841  HB  VAL D 823     -38.117 -10.712  27.451  1.00  0.00           H  
ATOM   3842 HG11 VAL D 823     -39.394 -12.632  28.498  1.00  0.00           H  
ATOM   3843 HG12 VAL D 823     -40.181 -12.001  27.075  1.00  0.00           H  
ATOM   3844 HG13 VAL D 823     -39.266 -13.508  26.981  1.00  0.00           H  
ATOM   3845 HG21 VAL D 823     -37.028 -12.426  28.916  1.00  0.00           H  
ATOM   3846 HG22 VAL D 823     -36.583 -13.348  27.488  1.00  0.00           H  
ATOM   3847 HG23 VAL D 823     -35.898 -11.780  27.754  1.00  0.00           H  
ATOM   3848  N   HIS D 824     -39.111  -9.785  24.807  1.00 57.75           N  
ATOM   3849  CA  HIS D 824     -40.231  -9.122  24.156  1.00 57.75           C  
ATOM   3850  C   HIS D 824     -40.254  -9.461  22.678  1.00 57.75           C  
ATOM   3851  O   HIS D 824     -41.273  -9.948  22.220  1.00 57.75           O  
ATOM   3852  CB  HIS D 824     -40.230  -7.596  24.340  1.00 57.75           C  
ATOM   3853  CG  HIS D 824     -41.489  -6.957  23.788  1.00 57.75           C  
ATOM   3854  CD2 HIS D 824     -42.733  -6.808  24.356  1.00 57.75           C  
ATOM   3855  ND1 HIS D 824     -41.617  -6.480  22.490  1.00 57.75           N  
ATOM   3856  CE1 HIS D 824     -42.874  -6.050  22.349  1.00 57.75           C  
ATOM   3857  NE2 HIS D 824     -43.608  -6.221  23.442  1.00 57.75           N  
ATOM   3858  H   HIS D 824     -38.433  -9.203  25.285  1.00  0.00           H  
ATOM   3859  HA  HIS D 824     -41.142  -9.515  24.614  1.00  0.00           H  
ATOM   3860  HB2 HIS D 824     -40.180  -7.364  25.404  1.00  0.00           H  
ATOM   3861  HB3 HIS D 824     -39.353  -7.136  23.883  1.00  0.00           H  
ATOM   3862  HD1 HIS D 824     -40.895  -6.453  21.785  1.00  0.00           H  
ATOM   3863  HD2 HIS D 824     -43.070  -7.087  25.344  1.00  0.00           H  
ATOM   3864  HE1 HIS D 824     -43.257  -5.613  21.438  1.00  0.00           H  
ATOM   3865  N   ILE D 825     -39.146  -9.289  21.943  1.00103.08           N  
ATOM   3866  CA  ILE D 825     -39.119  -9.687  20.542  1.00103.08           C  
ATOM   3867  C   ILE D 825     -39.370 -11.195  20.379  1.00103.08           C  
ATOM   3868  O   ILE D 825     -40.160 -11.533  19.520  1.00103.08           O  
ATOM   3869  CB  ILE D 825     -37.845  -9.216  19.816  1.00103.08           C  
ATOM   3870  CG1 ILE D 825     -37.916  -9.523  18.302  1.00103.08           C  
ATOM   3871  CG2 ILE D 825     -36.596  -9.827  20.425  1.00103.08           C  
ATOM   3872  CD1 ILE D 825     -36.776  -8.907  17.484  1.00103.08           C  
ATOM   3873  H   ILE D 825     -38.307  -8.909  22.361  1.00  0.00           H  
ATOM   3874  HA  ILE D 825     -39.955  -9.172  20.062  1.00  0.00           H  
ATOM   3875  HB  ILE D 825     -37.780  -8.133  19.935  1.00  0.00           H  
ATOM   3876 HG12 ILE D 825     -37.922 -10.598  18.120  1.00  0.00           H  
ATOM   3877 HG13 ILE D 825     -38.859  -9.145  17.906  1.00  0.00           H  
ATOM   3878 HG21 ILE D 825     -35.683  -9.460  19.958  1.00  0.00           H  
ATOM   3879 HG22 ILE D 825     -36.522  -9.610  21.476  1.00  0.00           H  
ATOM   3880 HG23 ILE D 825     -36.653 -10.899  20.311  1.00  0.00           H  
ATOM   3881 HD11 ILE D 825     -36.949  -9.052  16.417  1.00  0.00           H  
ATOM   3882 HD12 ILE D 825     -36.694  -7.834  17.661  1.00  0.00           H  
ATOM   3883 HD13 ILE D 825     -35.813  -9.363  17.715  1.00  0.00           H  
ATOM   3884  N   ILE D 826     -38.809 -12.093  21.206  1.00 52.06           N  
ATOM   3885  CA  ILE D 826     -39.048 -13.533  21.059  1.00 52.06           C  
ATOM   3886  C   ILE D 826     -40.529 -13.880  21.253  1.00 52.06           C  
ATOM   3887  O   ILE D 826     -41.133 -14.472  20.362  1.00 52.06           O  
ATOM   3888  CB  ILE D 826     -38.180 -14.364  22.033  1.00 52.06           C  
ATOM   3889  CG1 ILE D 826     -36.696 -14.264  21.694  1.00 52.06           C  
ATOM   3890  CG2 ILE D 826     -38.565 -15.842  22.020  1.00 52.06           C  
ATOM   3891  CD1 ILE D 826     -35.753 -14.746  22.813  1.00 52.06           C  
ATOM   3892  H   ILE D 826     -38.181 -11.780  21.935  1.00  0.00           H  
ATOM   3893  HA  ILE D 826     -38.776 -13.815  20.039  1.00  0.00           H  
ATOM   3894  HB  ILE D 826     -38.330 -13.980  23.044  1.00  0.00           H  
ATOM   3895 HG12 ILE D 826     -36.475 -14.793  20.765  1.00  0.00           H  
ATOM   3896 HG13 ILE D 826     -36.519 -13.222  21.492  1.00  0.00           H  
ATOM   3897 HG21 ILE D 826     -37.911 -16.389  22.688  1.00  0.00           H  
ATOM   3898 HG22 ILE D 826     -39.572 -16.026  22.387  1.00  0.00           H  
ATOM   3899 HG23 ILE D 826     -38.478 -16.269  21.020  1.00  0.00           H  
ATOM   3900 HD11 ILE D 826     -34.708 -14.551  22.576  1.00  0.00           H  
ATOM   3901 HD12 ILE D 826     -35.970 -14.239  23.754  1.00  0.00           H  
ATOM   3902 HD13 ILE D 826     -35.830 -15.818  22.987  1.00  0.00           H  
ATOM   3903  N   LEU D 827     -41.090 -13.535  22.420  1.00 58.89           N  
ATOM   3904  CA  LEU D 827     -42.437 -13.933  22.793  1.00 58.89           C  
ATOM   3905  C   LEU D 827     -43.488 -13.080  22.085  1.00 58.89           C  
ATOM   3906  O   LEU D 827     -44.433 -13.648  21.542  1.00 58.89           O  
ATOM   3907  CB  LEU D 827     -42.635 -13.798  24.316  1.00 58.89           C  
ATOM   3908  CG  LEU D 827     -41.757 -14.733  25.173  1.00 58.89           C  
ATOM   3909  CD1 LEU D 827     -42.147 -14.602  26.652  1.00 58.89           C  
ATOM   3910  CD2 LEU D 827     -41.839 -16.205  24.734  1.00 58.89           C  
ATOM   3911  H   LEU D 827     -40.540 -13.022  23.098  1.00  0.00           H  
ATOM   3912  HA  LEU D 827     -42.610 -14.967  22.489  1.00  0.00           H  
ATOM   3913  HB2 LEU D 827     -42.459 -12.766  24.623  1.00  0.00           H  
ATOM   3914  HB3 LEU D 827     -43.681 -14.003  24.551  1.00  0.00           H  
ATOM   3915  HG  LEU D 827     -40.718 -14.418  25.074  1.00  0.00           H  
ATOM   3916 HD11 LEU D 827     -41.499 -15.200  27.289  1.00  0.00           H  
ATOM   3917 HD12 LEU D 827     -42.076 -13.568  26.990  1.00  0.00           H  
ATOM   3918 HD13 LEU D 827     -43.171 -14.935  26.823  1.00  0.00           H  
ATOM   3919 HD21 LEU D 827     -41.294 -16.843  25.429  1.00  0.00           H  
ATOM   3920 HD22 LEU D 827     -42.872 -16.554  24.707  1.00  0.00           H  
ATOM   3921 HD23 LEU D 827     -41.404 -16.364  23.749  1.00  0.00           H  
ATOM   3922  N   PHE D 828     -43.334 -11.745  22.072  1.00 91.60           N  
ATOM   3923  CA  PHE D 828     -44.316 -10.835  21.492  1.00 91.60           C  
ATOM   3924  C   PHE D 828     -44.293 -10.874  19.959  1.00 91.60           C  
ATOM   3925  O   PHE D 828     -45.354 -11.074  19.371  1.00 91.60           O  
ATOM   3926  CB  PHE D 828     -44.114  -9.377  21.957  1.00 91.60           C  
ATOM   3927  CG  PHE D 828     -45.266  -8.499  21.533  1.00 91.60           C  
ATOM   3928  CD1 PHE D 828     -46.487  -8.552  22.222  1.00 91.60           C  
ATOM   3929  CD2 PHE D 828     -45.145  -7.675  20.403  1.00 91.60           C  
ATOM   3930  CE1 PHE D 828     -47.586  -7.818  21.742  1.00 91.60           C  
ATOM   3931  CE2 PHE D 828     -46.247  -6.982  19.886  1.00 91.60           C  
ATOM   3932  CZ  PHE D 828     -47.475  -7.055  20.563  1.00 91.60           C  
ATOM   3933  H   PHE D 828     -42.501 -11.338  22.479  1.00  0.00           H  
ATOM   3934  HA  PHE D 828     -45.302 -11.160  21.830  1.00  0.00           H  
ATOM   3935  HB2 PHE D 828     -44.004  -9.327  23.041  1.00  0.00           H  
ATOM   3936  HB3 PHE D 828     -43.228  -8.927  21.519  1.00  0.00           H  
ATOM   3937  HD1 PHE D 828     -46.594  -9.174  23.099  1.00  0.00           H  
ATOM   3938  HD2 PHE D 828     -44.193  -7.539  19.956  1.00  0.00           H  
ATOM   3939  HE1 PHE D 828     -48.530  -7.864  22.264  1.00  0.00           H  
ATOM   3940  HE2 PHE D 828     -46.142  -6.367  19.005  1.00  0.00           H  
ATOM   3941  HZ  PHE D 828     -48.330  -6.509  20.192  1.00  0.00           H  
ATOM   3942  N   GLN D 829     -43.124 -10.712  19.312  1.00 67.34           N  
ATOM   3943  CA  GLN D 829     -43.012 -10.750  17.849  1.00 67.34           C  
ATOM   3944  C   GLN D 829     -42.095 -11.886  17.398  1.00 67.34           C  
ATOM   3945  O   GLN D 829     -40.967 -11.611  16.979  1.00 67.34           O  
ATOM   3946  CB  GLN D 829     -42.433  -9.438  17.290  1.00 67.34           C  
ATOM   3947  CG  GLN D 829     -43.169  -8.176  17.696  1.00 67.34           C  
ATOM   3948  CD  GLN D 829     -42.747  -6.927  16.933  1.00 67.34           C  
ATOM   3949  NE2 GLN D 829     -41.690  -7.011  16.121  1.00 67.34           N  
ATOM   3950  OE1 GLN D 829     -43.364  -5.878  17.093  1.00 67.34           O  
ATOM   3951  H   GLN D 829     -42.274 -10.599  19.848  1.00  0.00           H  
ATOM   3952  HA  GLN D 829     -43.980 -10.904  17.370  1.00  0.00           H  
ATOM   3953  HB2 GLN D 829     -41.394  -9.312  17.604  1.00  0.00           H  
ATOM   3954  HB3 GLN D 829     -42.429  -9.518  16.201  1.00  0.00           H  
ATOM   3955  HG2 GLN D 829     -44.253  -8.299  17.676  1.00  0.00           H  
ATOM   3956  HG3 GLN D 829     -42.819  -7.999  18.705  1.00  0.00           H  
ATOM   3957 HE21 GLN D 829     -41.205  -7.890  16.015  1.00  0.00           H  
ATOM   3958 HE22 GLN D 829     -41.387  -6.194  15.612  1.00  0.00           H  
ATOM   3959  N   PRO D 830     -42.526 -13.162  17.441  1.00 62.34           N  
ATOM   3960  CA  PRO D 830     -41.752 -14.284  16.895  1.00 62.34           C  
ATOM   3961  C   PRO D 830     -41.231 -14.081  15.456  1.00 62.34           C  
ATOM   3962  O   PRO D 830     -40.187 -14.633  15.118  1.00 62.34           O  
ATOM   3963  CB  PRO D 830     -42.692 -15.489  16.976  1.00 62.34           C  
ATOM   3964  CG  PRO D 830     -43.667 -15.153  18.089  1.00 62.34           C  
ATOM   3965  CD  PRO D 830     -43.739 -13.632  18.101  1.00 62.34           C  
ATOM   3966  HA  PRO D 830     -40.900 -14.444  17.558  1.00  0.00           H  
ATOM   3967  HB2 PRO D 830     -43.250 -15.610  16.046  1.00  0.00           H  
ATOM   3968  HB3 PRO D 830     -42.158 -16.422  17.162  1.00  0.00           H  
ATOM   3969  HG2 PRO D 830     -44.643 -15.619  17.954  1.00  0.00           H  
ATOM   3970  HG3 PRO D 830     -43.265 -15.506  19.039  1.00  0.00           H  
ATOM   3971  HD2 PRO D 830     -44.621 -13.273  17.571  1.00  0.00           H  
ATOM   3972  HD3 PRO D 830     -43.783 -13.308  19.132  1.00  0.00           H  
ATOM   3973  N   GLN D 831     -41.904 -13.235  14.654  1.00 63.22           N  
ATOM   3974  CA  GLN D 831     -41.466 -12.779  13.341  1.00 63.22           C  
ATOM   3975  C   GLN D 831     -41.395 -11.246  13.319  1.00 63.22           C  
ATOM   3976  O   GLN D 831     -42.363 -10.569  13.672  1.00 63.22           O  
ATOM   3977  CB  GLN D 831     -42.402 -13.358  12.263  1.00 63.22           C  
ATOM   3978  CG  GLN D 831     -43.849 -12.817  12.273  1.00 63.22           C  
ATOM   3979  CD  GLN D 831     -44.697 -13.441  11.171  1.00 63.22           C  
ATOM   3980  NE2 GLN D 831     -45.973 -13.699  11.463  1.00 63.22           N  
ATOM   3981  OE1 GLN D 831     -44.211 -13.685  10.069  1.00 63.22           O  
ATOM   3982  H   GLN D 831     -42.739 -12.803  15.021  1.00  0.00           H  
ATOM   3983  HA  GLN D 831     -40.463 -13.159  13.136  1.00  0.00           H  
ATOM   3984  HB2 GLN D 831     -41.952 -13.156  11.290  1.00  0.00           H  
ATOM   3985  HB3 GLN D 831     -42.419 -14.445  12.357  1.00  0.00           H  
ATOM   3986  HG2 GLN D 831     -44.313 -12.994  13.245  1.00  0.00           H  
ATOM   3987  HG3 GLN D 831     -43.875 -11.743  12.094  1.00  0.00           H  
ATOM   3988 HE21 GLN D 831     -46.338 -13.483  12.378  1.00  0.00           H  
ATOM   3989 HE22 GLN D 831     -46.568 -14.110  10.759  1.00  0.00           H  
TER    3990      GLN D 831 
ATOM   3991  N   NMA D 832     -40.248 -10.704  12.885  1.00  0.00           N  
ATOM   3992  CA  NMA D 832     -40.005  -9.273  12.785  1.00  0.00           C  
ATOM   3993  H   NMA D 832     -39.499 -11.323  12.609  1.00  0.00           H  
ATOM   3994 1HA  NMA D 832     -40.902  -8.724  12.494  1.00  0.00           H  
ATOM   3995 2HA  NMA D 832     -39.654  -8.883  13.740  1.00  0.00           H  
ATOM   3996 3HA  NMA D 832     -39.238  -9.081  12.035  1.00  0.00           H  
HETATM 3997  C1  UNK Z 999     -21.125  -6.101  57.279  1.00  0.00           C  
HETATM 3998  N1  UNK Z 999     -20.827  -6.269  54.807  1.00  0.00           N  
HETATM 3999  O1  UNK Z 999     -21.276  -6.908  58.427  1.00  0.00           O  
HETATM 4000  C2  UNK Z 999     -22.477  -5.397  57.057  1.00  0.00           C  
HETATM 4001  O2  UNK Z 999     -18.642  -6.524  54.265  1.00  0.00           O  
HETATM 4002  C3  UNK Z 999     -22.560  -4.754  55.671  1.00  0.00           C  
HETATM 4003  O3  UNK Z 999     -20.908  -1.789  42.063  1.00  0.00           O  
HETATM 4004  C4  UNK Z 999     -20.712  -6.994  56.087  1.00  0.00           C  
HETATM 4005  C5  UNK Z 999     -22.205  -5.801  54.606  1.00  0.00           C  
HETATM 4006  C6  UNK Z 999     -19.771  -6.149  53.952  1.00  0.00           C  
HETATM 4007  C7  UNK Z 999     -19.975  -5.624  52.548  1.00  0.00           C  
HETATM 4008  C8  UNK Z 999     -19.394  -6.295  51.443  1.00  0.00           C  
HETATM 4009  C9  UNK Z 999     -20.651  -4.409  52.304  1.00  0.00           C  
HETATM 4010  C10 UNK Z 999     -19.533  -5.780  50.138  1.00  0.00           C  
HETATM 4011  C11 UNK Z 999     -20.876  -3.948  50.994  1.00  0.00           C  
HETATM 4012  C12 UNK Z 999     -20.300  -4.620  49.902  1.00  0.00           C  
HETATM 4013  C13 UNK Z 999     -20.456  -4.071  48.559  1.00  0.00           C  
HETATM 4014  C14 UNK Z 999     -20.651  -3.127  46.057  1.00  0.00           C  
HETATM 4015  C15 UNK Z 999     -20.571  -3.608  47.432  1.00  0.00           C  
HETATM 4016  C16 UNK Z 999     -21.696  -2.282  45.627  1.00  0.00           C  
HETATM 4017  C17 UNK Z 999     -19.676  -3.537  45.129  1.00  0.00           C  
HETATM 4018  C18 UNK Z 999     -20.772  -2.245  43.355  1.00  0.00           C  
HETATM 4019  C19 UNK Z 999     -21.749  -1.842  44.290  1.00  0.00           C  
HETATM 4020  C20 UNK Z 999     -19.726  -3.096  43.791  1.00  0.00           C  
HETATM 4021  C21 UNK Z 999     -19.922  -2.161  41.110  1.00  0.00           C  
HETATM 4022  F1  UNK Z 999     -18.691  -7.441  51.621  1.00  0.00           F  
HETATM 4023  H1  UNK Z 999     -20.351  -5.353  57.462  1.00  0.00           H  
HETATM 4024  H2  UNK Z 999     -22.651  -4.648  57.830  1.00  0.00           H  
HETATM 4025  H3  UNK Z 999     -23.286  -6.124  57.145  1.00  0.00           H  
HETATM 4026  H4  UNK Z 999     -23.569  -4.376  55.503  1.00  0.00           H  
HETATM 4027  H5  UNK Z 999     -21.884  -3.900  55.605  1.00  0.00           H  
HETATM 4028  H6  UNK Z 999     -19.712  -7.391  56.262  1.00  0.00           H  
HETATM 4029  H7  UNK Z 999     -21.364  -7.868  56.036  1.00  0.00           H  
HETATM 4030  H8  UNK Z 999     -22.876  -6.648  54.694  1.00  0.00           H  
HETATM 4031  H9  UNK Z 999     -22.417  -5.402  53.627  1.00  0.00           H  
HETATM 4032  H10 UNK Z 999     -20.430  -7.040  58.841  1.00  0.00           H  
HETATM 4033  H11 UNK Z 999     -21.033  -3.837  53.133  1.00  0.00           H  
HETATM 4034  H12 UNK Z 999     -19.035  -6.286  49.324  1.00  0.00           H  
HETATM 4035  H13 UNK Z 999     -21.437  -3.042  50.837  1.00  0.00           H  
HETATM 4036  H14 UNK Z 999     -22.461  -1.964  46.322  1.00  0.00           H  
HETATM 4037  H15 UNK Z 999     -18.878  -4.198  45.438  1.00  0.00           H  
HETATM 4038  H16 UNK Z 999     -22.552  -1.195  43.973  1.00  0.00           H  
HETATM 4039  H17 UNK Z 999     -18.957  -3.440  43.119  1.00  0.00           H  
HETATM 4040  H18 UNK Z 999     -20.154  -1.696  40.152  1.00  0.00           H  
HETATM 4041  H19 UNK Z 999     -19.905  -3.241  40.958  1.00  0.00           H  
HETATM 4042  H20 UNK Z 999     -18.929  -1.820  41.408  1.00  0.00           H  
CONECT 3997 3999 4000 4004 4023
CONECT 3998 4004 4005 4006
CONECT 3999 3997 4032
CONECT 4000 3997 4002 4024 4025
CONECT 4001 4006
CONECT 4001 4006
CONECT 4002 4000 4005 4026 4027
CONECT 4003 4018 4021
CONECT 4004 3997 3998 4028 4029
CONECT 4005 3998 4002 4030 4031
CONECT 4006 3998
CONECT 4006 4001
CONECT 4006 4001
CONECT 4006 4007
CONECT 4007 4006
CONECT 4007 4008
CONECT 4007 4008
CONECT 4007 4008
CONECT 4007 4008
CONECT 4007 4009
CONECT 4007 4009
CONECT 4007 4009
CONECT 4007 4009
CONECT 4008 4007
CONECT 4008 4007
CONECT 4008 4007
CONECT 4008 4007
CONECT 4008 4010
CONECT 4008 4010
CONECT 4008 4010
CONECT 4008 4010
CONECT 4008 4022
CONECT 4009 4007
CONECT 4009 4007
CONECT 4009 4007
CONECT 4009 4007
CONECT 4009 4011
CONECT 4009 4011
CONECT 4009 4011
CONECT 4009 4011
CONECT 4009 4033
CONECT 4010 4008
CONECT 4010 4008
CONECT 4010 4008
CONECT 4010 4008
CONECT 4010 4012
CONECT 4010 4012
CONECT 4010 4012
CONECT 4010 4012
CONECT 4010 4034
CONECT 4011 4009
CONECT 4011 4009
CONECT 4011 4009
CONECT 4011 4009
CONECT 4011 4012
CONECT 4011 4012
CONECT 4011 4012
CONECT 4011 4012
CONECT 4011 4035
CONECT 4012 4010
CONECT 4012 4010
CONECT 4012 4010
CONECT 4012 4010
CONECT 4012 4011
CONECT 4012 4011
CONECT 4012 4011
CONECT 4012 4011
CONECT 4012 4013
CONECT 4013 4012
CONECT 4013 4015
CONECT 4013 4015
CONECT 4013 4015
CONECT 4014 4015
CONECT 4014 4016
CONECT 4014 4016
CONECT 4014 4016
CONECT 4014 4016
CONECT 4014 4017
CONECT 4014 4017
CONECT 4014 4017
CONECT 4014 4017
CONECT 4015 4013
CONECT 4015 4013
CONECT 4015 4013
CONECT 4015 4014
CONECT 4016 4014
CONECT 4016 4014
CONECT 4016 4014
CONECT 4016 4014
CONECT 4016 4019
CONECT 4016 4019
CONECT 4016 4019
CONECT 4016 4019
CONECT 4016 4036
CONECT 4017 4014
CONECT 4017 4014
CONECT 4017 4014
CONECT 4017 4014
CONECT 4017 4020
CONECT 4017 4020
CONECT 4017 4020
CONECT 4017 4020
CONECT 4017 4037
CONECT 4018 4003
CONECT 4018 4019
CONECT 4018 4019
CONECT 4018 4019
CONECT 4018 4019
CONECT 4018 4020
CONECT 4018 4020
CONECT 4018 4020
CONECT 4018 4020
CONECT 4019 4016
CONECT 4019 4016
CONECT 4019 4016
CONECT 4019 4016
CONECT 4019 4018
CONECT 4019 4018
CONECT 4019 4018
CONECT 4019 4018
CONECT 4019 4038
CONECT 4020 4017
CONECT 4020 4017
CONECT 4020 4017
CONECT 4020 4017
CONECT 4020 4018
CONECT 4020 4018
CONECT 4020 4018
CONECT 4020 4018
CONECT 4020 4039
CONECT 4021 4003 4040 4041 4042
CONECT 4022 4008
CONECT 4023 3997
CONECT 4024 4000
CONECT 4025 4000
CONECT 4026 4002
CONECT 4027 4002
CONECT 4028 4004
CONECT 4029 4004
CONECT 4030 4005
CONECT 4031 4005
CONECT 4032 3999
CONECT 4033 4009
CONECT 4034 4010
CONECT 4035 4011
CONECT 4036 4016
CONECT 4037 4017
CONECT 4038 4019
CONECT 4039 4020
CONECT 4040 4021
CONECT 4041 4021
CONECT 4042 4021
END
