# Supplementary material for: Selective Negative Allosteric Modulation Of Metabotropic Glutamate Receptors – A Structural Perspective of Ligands and Mutants
Source: Sci Rep. 2015 Sep 11;5:13869. doi: 10.1038/srep13869 (PMC4566082; doi:10.1038/srep13869)
Supplement: Supplementary Dataset 1 [file srep13869-s2.zip › mglu5-model_ifd-mavoglurant.pdb]

ATOM      1  N   ILE A 568     -28.475 -10.678  76.794  1.00 16.60           N1+
ATOM      2  CA  ILE A 568     -28.994  -9.305  76.642  1.00 16.60           C  
ATOM      3  C   ILE A 568     -29.889  -9.197  75.394  1.00 16.60           C  
ATOM      4  O   ILE A 568     -29.681  -9.963  74.452  1.00 16.60           O  
ATOM      5  CB  ILE A 568     -27.830  -8.272  76.588  1.00 16.60           C  
ATOM      6  CG1 ILE A 568     -26.838  -8.497  75.417  1.00 16.60           C  
ATOM      7  CG2 ILE A 568     -27.095  -8.203  77.939  1.00 16.60           C  
ATOM      8  CD1 ILE A 568     -25.951  -7.283  75.116  1.00 16.60           C  
ATOM      9  HA  ILE A 568     -29.595  -9.120  77.531  1.00  0.00           H  
ATOM     10  HB  ILE A 568     -28.285  -7.292  76.435  1.00  0.00           H  
ATOM     11 HG12 ILE A 568     -26.211  -9.366  75.614  1.00  0.00           H  
ATOM     12 HG13 ILE A 568     -27.373  -8.720  74.496  1.00  0.00           H  
ATOM     13 HG21 ILE A 568     -26.381  -7.379  77.964  1.00  0.00           H  
ATOM     14 HG22 ILE A 568     -27.794  -8.043  78.760  1.00  0.00           H  
ATOM     15 HG23 ILE A 568     -26.544  -9.121  78.146  1.00  0.00           H  
ATOM     16 HD11 ILE A 568     -25.327  -7.466  74.242  1.00  0.00           H  
ATOM     17 HD12 ILE A 568     -26.562  -6.405  74.910  1.00  0.00           H  
ATOM     18 HD13 ILE A 568     -25.288  -7.047  75.947  1.00  0.00           H  
ATOM     19  H1  ILE A 568     -29.249 -11.323  76.867  1.00  0.00           H  
ATOM     20  H2  ILE A 568     -27.927 -10.910  75.978  1.00  0.00           H  
ATOM     21  H3  ILE A 568     -27.900 -10.737  77.621  1.00  0.00           H  
ATOM     22  N   PRO A 569     -30.839  -8.233  75.337  1.00 53.34           N  
ATOM     23  CA  PRO A 569     -31.506  -7.809  74.095  1.00 53.34           C  
ATOM     24  C   PRO A 569     -30.490  -7.368  73.023  1.00 53.34           C  
ATOM     25  O   PRO A 569     -29.574  -6.595  73.315  1.00 53.34           O  
ATOM     26  CB  PRO A 569     -32.392  -6.614  74.488  1.00 53.34           C  
ATOM     27  CG  PRO A 569     -32.590  -6.736  75.988  1.00 53.34           C  
ATOM     28  CD  PRO A 569     -31.384  -7.526  76.496  1.00 53.34           C  
ATOM     29  HA  PRO A 569     -32.125  -8.633  73.734  1.00  0.00           H  
ATOM     30  HB2 PRO A 569     -31.902  -5.660  74.280  1.00  0.00           H  
ATOM     31  HB3 PRO A 569     -33.340  -6.610  73.950  1.00  0.00           H  
ATOM     32  HG2 PRO A 569     -32.699  -5.770  76.481  1.00  0.00           H  
ATOM     33  HG3 PRO A 569     -33.499  -7.308  76.181  1.00  0.00           H  
ATOM     34  HD2 PRO A 569     -30.629  -6.846  76.891  1.00  0.00           H  
ATOM     35  HD3 PRO A 569     -31.682  -8.209  77.293  1.00  0.00           H  
ATOM     36  N   VAL A 570     -30.672  -7.863  71.793  1.00 25.21           N  
ATOM     37  CA  VAL A 570     -29.882  -7.514  70.615  1.00 25.21           C  
ATOM     38  C   VAL A 570     -30.844  -7.191  69.473  1.00 25.21           C  
ATOM     39  O   VAL A 570     -31.797  -7.934  69.228  1.00 25.21           O  
ATOM     40  CB  VAL A 570     -28.832  -8.602  70.269  1.00 25.21           C  
ATOM     41  CG1 VAL A 570     -27.780  -8.758  71.375  1.00 25.21           C  
ATOM     42  CG2 VAL A 570     -29.430  -9.976  69.904  1.00 25.21           C  
ATOM     43  H   VAL A 570     -31.451  -8.487  71.639  1.00  0.00           H  
ATOM     44  HA  VAL A 570     -29.332  -6.594  70.822  1.00  0.00           H  
ATOM     45  HB  VAL A 570     -28.295  -8.247  69.388  1.00  0.00           H  
ATOM     46 HG11 VAL A 570     -26.992  -9.437  71.062  1.00  0.00           H  
ATOM     47 HG12 VAL A 570     -27.315  -7.803  71.621  1.00  0.00           H  
ATOM     48 HG13 VAL A 570     -28.215  -9.166  72.286  1.00  0.00           H  
ATOM     49 HG21 VAL A 570     -28.640 -10.692  69.681  1.00  0.00           H  
ATOM     50 HG22 VAL A 570     -30.022 -10.386  70.723  1.00  0.00           H  
ATOM     51 HG23 VAL A 570     -30.066  -9.922  69.023  1.00  0.00           H  
ATOM     52  N   GLN A 571     -30.580  -6.080  68.777  1.00 75.48           N  
ATOM     53  CA  GLN A 571     -31.316  -5.646  67.602  1.00 75.48           C  
ATOM     54  C   GLN A 571     -30.600  -6.210  66.370  1.00 75.48           C  
ATOM     55  O   GLN A 571     -29.376  -6.261  66.307  1.00 75.48           O  
ATOM     56  CB  GLN A 571     -31.311  -4.099  67.572  1.00 75.48           C  
ATOM     57  CG  GLN A 571     -32.369  -3.467  66.636  1.00 75.48           C  
ATOM     58  CD  GLN A 571     -31.895  -3.119  65.221  1.00 75.48           C  
ATOM     59  NE2 GLN A 571     -32.661  -2.275  64.528  1.00 75.48           N  
ATOM     60  OE1 GLN A 571     -30.861  -3.583  64.750  1.00 75.48           O  
ATOM     61  H   GLN A 571     -29.780  -5.519  69.045  1.00  0.00           H  
ATOM     62  HA  GLN A 571     -32.345  -6.009  67.645  1.00  0.00           H  
ATOM     63  HB2 GLN A 571     -31.537  -3.748  68.579  1.00  0.00           H  
ATOM     64  HB3 GLN A 571     -30.312  -3.709  67.359  1.00  0.00           H  
ATOM     65  HG2 GLN A 571     -33.253  -4.103  66.571  1.00  0.00           H  
ATOM     66  HG3 GLN A 571     -32.710  -2.536  67.085  1.00  0.00           H  
ATOM     67 HE21 GLN A 571     -33.501  -1.899  64.943  1.00  0.00           H  
ATOM     68 HE22 GLN A 571     -32.397  -2.017  63.589  1.00  0.00           H  
ATOM     69  N   TYR A 572     -31.380  -6.628  65.377  1.00 58.64           N  
ATOM     70  CA  TYR A 572     -30.912  -7.036  64.061  1.00 58.64           C  
ATOM     71  C   TYR A 572     -32.031  -6.825  63.055  1.00 58.64           C  
ATOM     72  O   TYR A 572     -33.204  -6.747  63.432  1.00 58.64           O  
ATOM     73  CB  TYR A 572     -30.320  -8.461  64.073  1.00 58.64           C  
ATOM     74  CG  TYR A 572     -31.206  -9.540  64.678  1.00 58.64           C  
ATOM     75  CD1 TYR A 572     -32.142 -10.226  63.879  1.00 58.64           C  
ATOM     76  CD2 TYR A 572     -31.113  -9.837  66.054  1.00 58.64           C  
ATOM     77  CE1 TYR A 572     -33.002 -11.180  64.455  1.00 58.64           C  
ATOM     78  CE2 TYR A 572     -31.974 -10.789  66.632  1.00 58.64           C  
ATOM     79  CZ  TYR A 572     -32.922 -11.459  65.834  1.00 58.64           C  
ATOM     80  OH  TYR A 572     -33.754 -12.383  66.397  1.00 58.64           O  
ATOM     81  H   TYR A 572     -32.382  -6.567  65.492  1.00  0.00           H  
ATOM     82  HA  TYR A 572     -30.117  -6.349  63.762  1.00  0.00           H  
ATOM     83  HB2 TYR A 572     -30.047  -8.761  63.061  1.00  0.00           H  
ATOM     84  HB3 TYR A 572     -29.385  -8.424  64.615  1.00  0.00           H  
ATOM     85  HD1 TYR A 572     -32.216 -10.010  62.825  1.00  0.00           H  
ATOM     86  HD2 TYR A 572     -30.399  -9.315  66.674  1.00  0.00           H  
ATOM     87  HE1 TYR A 572     -33.722 -11.694  63.835  1.00  0.00           H  
ATOM     88  HE2 TYR A 572     -31.909 -10.999  67.690  1.00  0.00           H  
ATOM     89  HH  TYR A 572     -34.414 -12.697  65.797  1.00  0.00           H  
ATOM     90  N   LEU A 573     -31.664  -6.776  61.766  1.00 52.33           N  
ATOM     91  CA  LEU A 573     -32.615  -6.754  60.664  1.00 52.33           C  
ATOM     92  C   LEU A 573     -33.308  -8.122  60.618  1.00 52.33           C  
ATOM     93  O   LEU A 573     -32.653  -9.149  60.457  1.00 52.33           O  
ATOM     94  CB  LEU A 573     -31.865  -6.466  59.344  1.00 52.33           C  
ATOM     95  CG  LEU A 573     -32.790  -6.229  58.128  1.00 52.33           C  
ATOM     96  CD1 LEU A 573     -33.669  -4.983  58.312  1.00 52.33           C  
ATOM     97  CD2 LEU A 573     -31.978  -6.102  56.833  1.00 52.33           C  
ATOM     98  H   LEU A 573     -30.685  -6.852  61.534  1.00  0.00           H  
ATOM     99  HA  LEU A 573     -33.342  -5.965  60.860  1.00  0.00           H  
ATOM    100  HB2 LEU A 573     -31.231  -5.587  59.475  1.00  0.00           H  
ATOM    101  HB3 LEU A 573     -31.181  -7.287  59.124  1.00  0.00           H  
ATOM    102  HG  LEU A 573     -33.447  -7.091  58.003  1.00  0.00           H  
ATOM    103 HD11 LEU A 573     -34.177  -4.729  57.385  1.00  0.00           H  
ATOM    104 HD12 LEU A 573     -34.439  -5.135  59.067  1.00  0.00           H  
ATOM    105 HD13 LEU A 573     -33.077  -4.113  58.600  1.00  0.00           H  
ATOM    106 HD21 LEU A 573     -32.631  -6.016  55.964  1.00  0.00           H  
ATOM    107 HD22 LEU A 573     -31.335  -5.221  56.853  1.00  0.00           H  
ATOM    108 HD23 LEU A 573     -31.343  -6.971  56.681  1.00  0.00           H  
ATOM    109  N   ARG A 574     -34.628  -8.108  60.821  1.00110.02           N  
ATOM    110  CA  ARG A 574     -35.493  -9.278  60.841  1.00110.02           C  
ATOM    111  C   ARG A 574     -36.435  -9.203  59.641  1.00110.02           C  
ATOM    112  O   ARG A 574     -36.753  -8.119  59.155  1.00110.02           O  
ATOM    113  CB  ARG A 574     -36.276  -9.323  62.174  1.00110.02           C  
ATOM    114  CG  ARG A 574     -37.090  -8.057  62.500  1.00110.02           C  
ATOM    115  CD  ARG A 574     -37.900  -8.176  63.791  1.00110.02           C  
ATOM    116  NE  ARG A 574     -38.442  -6.869  64.179  1.00110.02           N  
ATOM    117  CZ  ARG A 574     -39.200  -6.629  65.261  1.00110.02           C  
ATOM    118  NH1 ARG A 574     -39.586  -7.621  66.077  1.00110.02           N1+
ATOM    119  NH2 ARG A 574     -39.577  -5.373  65.526  1.00110.02           N1+
ATOM    120  H   ARG A 574     -35.080  -7.209  60.931  1.00  0.00           H  
ATOM    121  HA  ARG A 574     -34.907 -10.195  60.756  1.00  0.00           H  
ATOM    122  HB2 ARG A 574     -36.942 -10.187  62.169  1.00  0.00           H  
ATOM    123  HB3 ARG A 574     -35.568  -9.502  62.984  1.00  0.00           H  
ATOM    124  HG2 ARG A 574     -36.411  -7.209  62.591  1.00  0.00           H  
ATOM    125  HG3 ARG A 574     -37.774  -7.826  61.683  1.00  0.00           H  
ATOM    126  HD2 ARG A 574     -38.713  -8.893  63.666  1.00  0.00           H  
ATOM    127  HD3 ARG A 574     -37.265  -8.538  64.600  1.00  0.00           H  
ATOM    128  HE  ARG A 574     -38.232  -6.102  63.547  1.00  0.00           H  
ATOM    129 HH11 ARG A 574     -39.305  -8.570  65.882  1.00  0.00           H  
ATOM    130 HH12 ARG A 574     -40.155  -7.428  66.889  1.00  0.00           H  
ATOM    131 HH21 ARG A 574     -39.300  -4.623  64.906  1.00  0.00           H  
ATOM    132 HH22 ARG A 574     -40.145  -5.164  66.333  1.00  0.00           H  
ATOM    133  N   TRP A 575     -36.905 -10.373  59.192  1.00 54.85           N  
ATOM    134  CA  TRP A 575     -37.795 -10.569  58.047  1.00 54.85           C  
ATOM    135  C   TRP A 575     -39.134  -9.820  58.141  1.00 54.85           C  
ATOM    136  O   TRP A 575     -39.717  -9.508  57.107  1.00 54.85           O  
ATOM    137  CB  TRP A 575     -38.086 -12.072  57.908  1.00 54.85           C  
ATOM    138  CG  TRP A 575     -36.897 -12.976  57.823  1.00 54.85           C  
ATOM    139  CD1 TRP A 575     -36.332 -13.629  58.865  1.00 54.85           C  
ATOM    140  CD2 TRP A 575     -36.147 -13.376  56.639  1.00 54.85           C  
ATOM    141  CE2 TRP A 575     -35.159 -14.324  57.038  1.00 54.85           C  
ATOM    142  CE3 TRP A 575     -36.211 -13.052  55.264  1.00 54.85           C  
ATOM    143  NE1 TRP A 575     -35.296 -14.414  58.407  1.00 54.85           N  
ATOM    144  CZ2 TRP A 575     -34.314 -14.957  56.113  1.00 54.85           C  
ATOM    145  CZ3 TRP A 575     -35.340 -13.656  54.333  1.00 54.85           C  
ATOM    146  CH2 TRP A 575     -34.404 -14.616  54.754  1.00 54.85           C  
ATOM    147  H   TRP A 575     -36.583 -11.211  59.654  1.00  0.00           H  
ATOM    148  HA  TRP A 575     -37.272 -10.220  57.155  1.00  0.00           H  
ATOM    149  HB2 TRP A 575     -38.685 -12.405  58.759  1.00  0.00           H  
ATOM    150  HB3 TRP A 575     -38.703 -12.254  57.026  1.00  0.00           H  
ATOM    151  HD1 TRP A 575     -36.667 -13.557  59.889  1.00  0.00           H  
ATOM    152  HE1 TRP A 575     -34.750 -15.006  59.016  1.00  0.00           H  
ATOM    153  HE3 TRP A 575     -36.937 -12.329  54.925  1.00  0.00           H  
ATOM    154  HZ2 TRP A 575     -33.609 -15.705  56.441  1.00  0.00           H  
ATOM    155  HZ3 TRP A 575     -35.386 -13.403  53.287  1.00  0.00           H  
ATOM    156  HH2 TRP A 575     -33.762 -15.097  54.033  1.00  0.00           H  
ATOM    157  N   GLY A 576     -39.609  -9.543  59.367  1.00 26.83           N  
ATOM    158  CA  GLY A 576     -40.887  -8.903  59.654  1.00 26.83           C  
ATOM    159  C   GLY A 576     -40.916  -7.385  59.442  1.00 26.83           C  
ATOM    160  O   GLY A 576     -42.007  -6.831  59.314  1.00 26.83           O  
ATOM    161  H   GLY A 576     -39.048  -9.821  60.158  1.00  0.00           H  
ATOM    162  HA2 GLY A 576     -41.672  -9.364  59.053  1.00  0.00           H  
ATOM    163  HA3 GLY A 576     -41.139  -9.104  60.695  1.00  0.00           H  
ATOM    164  N   ASP A 577     -39.749  -6.715  59.371  1.00 47.50           N  
ATOM    165  CA  ASP A 577     -39.626  -5.285  59.051  1.00 47.50           C  
ATOM    166  C   ASP A 577     -40.056  -5.029  57.585  1.00 47.50           C  
ATOM    167  O   ASP A 577     -39.933  -5.931  56.758  1.00 47.50           O  
ATOM    168  CB  ASP A 577     -38.170  -4.803  59.297  1.00 47.50           C  
ATOM    169  CG  ASP A 577     -37.637  -4.998  60.721  1.00 47.50           C  
ATOM    170  OD1 ASP A 577     -38.431  -4.842  61.676  1.00 47.50           O  
ATOM    171  OD2 ASP A 577     -36.431  -5.305  60.837  1.00 47.50           O1-
ATOM    172  H   ASP A 577     -38.890  -7.241  59.456  1.00  0.00           H  
ATOM    173  HA  ASP A 577     -40.296  -4.745  59.720  1.00  0.00           H  
ATOM    174  HB2 ASP A 577     -37.493  -5.336  58.642  1.00  0.00           H  
ATOM    175  HB3 ASP A 577     -38.058  -3.749  59.047  1.00  0.00           H  
ATOM    176  N   PRO A 578     -40.564  -3.831  57.225  1.00141.30           N  
ATOM    177  CA  PRO A 578     -41.131  -3.572  55.891  1.00141.30           C  
ATOM    178  C   PRO A 578     -40.097  -3.481  54.753  1.00141.30           C  
ATOM    179  O   PRO A 578     -40.382  -3.957  53.655  1.00141.30           O  
ATOM    180  CB  PRO A 578     -41.918  -2.265  56.052  1.00141.30           C  
ATOM    181  CG  PRO A 578     -41.231  -1.542  57.200  1.00141.30           C  
ATOM    182  CD  PRO A 578     -40.694  -2.661  58.092  1.00141.30           C  
ATOM    183  HA  PRO A 578     -41.833  -4.367  55.637  1.00  0.00           H  
ATOM    184  HB2 PRO A 578     -41.962  -1.661  55.144  1.00  0.00           H  
ATOM    185  HB3 PRO A 578     -42.946  -2.497  56.337  1.00  0.00           H  
ATOM    186  HG2 PRO A 578     -40.397  -0.956  56.810  1.00  0.00           H  
ATOM    187  HG3 PRO A 578     -41.895  -0.860  57.731  1.00  0.00           H  
ATOM    188  HD2 PRO A 578     -39.752  -2.372  58.555  1.00  0.00           H  
ATOM    189  HD3 PRO A 578     -41.410  -2.882  58.884  1.00  0.00           H  
ATOM    190  N   GLU A 579     -38.911  -2.897  54.998  1.00 89.22           N  
ATOM    191  CA  GLU A 579     -37.796  -2.831  54.050  1.00 89.22           C  
ATOM    192  C   GLU A 579     -37.215  -4.209  53.635  1.00 89.22           C  
ATOM    193  O   GLU A 579     -37.033  -4.388  52.430  1.00 89.22           O  
ATOM    194  CB  GLU A 579     -36.769  -1.740  54.470  1.00 89.22           C  
ATOM    195  CG  GLU A 579     -35.755  -1.978  55.613  1.00 89.22           C  
ATOM    196  CD  GLU A 579     -36.338  -1.998  57.033  1.00 89.22           C  
ATOM    197  OE1 GLU A 579     -37.536  -1.678  57.192  1.00 89.22           O  
ATOM    198  OE2 GLU A 579     -35.558  -2.334  57.949  1.00 89.22           O1-
ATOM    199  H   GLU A 579     -38.736  -2.513  55.920  1.00  0.00           H  
ATOM    200  HA  GLU A 579     -38.246  -2.434  53.137  1.00  0.00           H  
ATOM    201  HB2 GLU A 579     -36.176  -1.513  53.582  1.00  0.00           H  
ATOM    202  HB3 GLU A 579     -37.310  -0.814  54.668  1.00  0.00           H  
ATOM    203  HG2 GLU A 579     -35.147  -2.859  55.423  1.00  0.00           H  
ATOM    204  HG3 GLU A 579     -35.048  -1.149  55.603  1.00  0.00           H  
ATOM    205  N   PRO A 580     -37.016  -5.223  54.517  1.00 70.54           N  
ATOM    206  CA  PRO A 580     -36.724  -6.596  54.094  1.00 70.54           C  
ATOM    207  C   PRO A 580     -37.911  -7.366  53.490  1.00 70.54           C  
ATOM    208  O   PRO A 580     -37.644  -8.239  52.670  1.00 70.54           O  
ATOM    209  CB  PRO A 580     -36.188  -7.314  55.332  1.00 70.54           C  
ATOM    210  CG  PRO A 580     -36.731  -6.545  56.500  1.00 70.54           C  
ATOM    211  CD  PRO A 580     -36.913  -5.130  55.967  1.00 70.54           C  
ATOM    212  HA  PRO A 580     -35.923  -6.571  53.357  1.00  0.00           H  
ATOM    213  HB2 PRO A 580     -36.469  -8.364  55.389  1.00  0.00           H  
ATOM    214  HB3 PRO A 580     -35.102  -7.245  55.351  1.00  0.00           H  
ATOM    215  HG2 PRO A 580     -37.678  -6.981  56.809  1.00  0.00           H  
ATOM    216  HG3 PRO A 580     -36.047  -6.569  57.346  1.00  0.00           H  
ATOM    217  HD2 PRO A 580     -37.720  -4.593  56.443  1.00  0.00           H  
ATOM    218  HD3 PRO A 580     -35.999  -4.603  56.199  1.00  0.00           H  
ATOM    219  N   ILE A 581     -39.187  -7.049  53.807  1.00 24.70           N  
ATOM    220  CA  ILE A 581     -40.357  -7.621  53.108  1.00 24.70           C  
ATOM    221  C   ILE A 581     -40.340  -7.202  51.628  1.00 24.70           C  
ATOM    222  O   ILE A 581     -40.487  -8.053  50.756  1.00 24.70           O  
ATOM    223  CB  ILE A 581     -41.714  -7.256  53.787  1.00 24.70           C  
ATOM    224  CG1 ILE A 581     -41.854  -7.975  55.143  1.00 24.70           C  
ATOM    225  CG2 ILE A 581     -42.947  -7.593  52.908  1.00 24.70           C  
ATOM    226  CD1 ILE A 581     -42.953  -7.420  56.060  1.00 24.70           C  
ATOM    227  H   ILE A 581     -39.356  -6.341  54.507  1.00  0.00           H  
ATOM    228  HA  ILE A 581     -40.267  -8.706  53.146  1.00  0.00           H  
ATOM    229  HB  ILE A 581     -41.724  -6.182  53.970  1.00  0.00           H  
ATOM    230 HG12 ILE A 581     -42.018  -9.042  54.984  1.00  0.00           H  
ATOM    231 HG13 ILE A 581     -40.912  -7.906  55.676  1.00  0.00           H  
ATOM    232 HG21 ILE A 581     -43.883  -7.388  53.423  1.00  0.00           H  
ATOM    233 HG22 ILE A 581     -42.980  -6.998  51.995  1.00  0.00           H  
ATOM    234 HG23 ILE A 581     -42.953  -8.645  52.622  1.00  0.00           H  
ATOM    235 HD11 ILE A 581     -42.947  -7.948  57.014  1.00  0.00           H  
ATOM    236 HD12 ILE A 581     -42.801  -6.363  56.271  1.00  0.00           H  
ATOM    237 HD13 ILE A 581     -43.949  -7.542  55.637  1.00  0.00           H  
ATOM    238  N   ALA A 582     -40.113  -5.907  51.350  1.00 20.04           N  
ATOM    239  CA  ALA A 582     -40.003  -5.356  50.004  1.00 20.04           C  
ATOM    240  C   ALA A 582     -38.812  -5.941  49.230  1.00 20.04           C  
ATOM    241  O   ALA A 582     -38.952  -6.226  48.044  1.00 20.04           O  
ATOM    242  CB  ALA A 582     -39.868  -3.829  50.100  1.00 20.04           C  
ATOM    243  H   ALA A 582     -40.005  -5.265  52.124  1.00  0.00           H  
ATOM    244  HA  ALA A 582     -40.920  -5.594  49.461  1.00  0.00           H  
ATOM    245  HB1 ALA A 582     -39.808  -3.373  49.110  1.00  0.00           H  
ATOM    246  HB2 ALA A 582     -40.730  -3.394  50.607  1.00  0.00           H  
ATOM    247  HB3 ALA A 582     -38.977  -3.535  50.655  1.00  0.00           H  
ATOM    248  N   ALA A 583     -37.674  -6.169  49.906  1.00 28.87           N  
ATOM    249  CA  ALA A 583     -36.456  -6.715  49.319  1.00 28.87           C  
ATOM    250  C   ALA A 583     -36.567  -8.216  48.983  1.00 28.87           C  
ATOM    251  O   ALA A 583     -36.092  -8.595  47.914  1.00 28.87           O  
ATOM    252  CB  ALA A 583     -35.297  -6.482  50.292  1.00 28.87           C  
ATOM    253  H   ALA A 583     -37.641  -5.912  50.883  1.00  0.00           H  
ATOM    254  HA  ALA A 583     -36.242  -6.170  48.397  1.00  0.00           H  
ATOM    255  HB1 ALA A 583     -34.356  -6.857  49.893  1.00  0.00           H  
ATOM    256  HB2 ALA A 583     -35.161  -5.419  50.494  1.00  0.00           H  
ATOM    257  HB3 ALA A 583     -35.488  -6.974  51.240  1.00  0.00           H  
ATOM    258  N   VAL A 584     -37.217  -9.060  49.820  1.00 84.22           N  
ATOM    259  CA  VAL A 584     -37.428 -10.487  49.507  1.00 84.22           C  
ATOM    260  C   VAL A 584     -38.506 -10.687  48.435  1.00 84.22           C  
ATOM    261  O   VAL A 584     -38.347 -11.586  47.617  1.00 84.22           O  
ATOM    262  CB  VAL A 584     -37.812 -11.364  50.732  1.00 84.22           C  
ATOM    263  CG1 VAL A 584     -36.698 -11.425  51.768  1.00 84.22           C  
ATOM    264  CG2 VAL A 584     -39.152 -11.038  51.414  1.00 84.22           C  
ATOM    265  H   VAL A 584     -37.581  -8.707  50.695  1.00  0.00           H  
ATOM    266  HA  VAL A 584     -36.491 -10.882  49.111  1.00  0.00           H  
ATOM    267  HB  VAL A 584     -37.909 -12.388  50.365  1.00  0.00           H  
ATOM    268 HG11 VAL A 584     -36.965 -12.127  52.554  1.00  0.00           H  
ATOM    269 HG12 VAL A 584     -35.750 -11.740  51.332  1.00  0.00           H  
ATOM    270 HG13 VAL A 584     -36.567 -10.457  52.230  1.00  0.00           H  
ATOM    271 HG21 VAL A 584     -39.313 -11.669  52.288  1.00  0.00           H  
ATOM    272 HG22 VAL A 584     -39.173 -10.009  51.748  1.00  0.00           H  
ATOM    273 HG23 VAL A 584     -40.004 -11.198  50.755  1.00  0.00           H  
ATOM    274  N   VAL A 585     -39.578  -9.873  48.421  1.00 19.55           N  
ATOM    275  CA  VAL A 585     -40.657  -9.930  47.427  1.00 19.55           C  
ATOM    276  C   VAL A 585     -40.137  -9.492  46.045  1.00 19.55           C  
ATOM    277  O   VAL A 585     -40.498 -10.097  45.037  1.00 19.55           O  
ATOM    278  CB  VAL A 585     -41.854  -9.057  47.903  1.00 19.55           C  
ATOM    279  CG1 VAL A 585     -42.910  -8.776  46.814  1.00 19.55           C  
ATOM    280  CG2 VAL A 585     -42.562  -9.698  49.112  1.00 19.55           C  
ATOM    281  H   VAL A 585     -39.654  -9.171  49.144  1.00  0.00           H  
ATOM    282  HA  VAL A 585     -40.995 -10.965  47.341  1.00  0.00           H  
ATOM    283  HB  VAL A 585     -41.461  -8.089  48.220  1.00  0.00           H  
ATOM    284 HG11 VAL A 585     -43.766  -8.243  47.229  1.00  0.00           H  
ATOM    285 HG12 VAL A 585     -42.518  -8.154  46.009  1.00  0.00           H  
ATOM    286 HG13 VAL A 585     -43.282  -9.702  46.374  1.00  0.00           H  
ATOM    287 HG21 VAL A 585     -43.292  -9.015  49.547  1.00  0.00           H  
ATOM    288 HG22 VAL A 585     -43.092 -10.605  48.819  1.00  0.00           H  
ATOM    289 HG23 VAL A 585     -41.868  -9.978  49.902  1.00  0.00           H  
ATOM    290  N   PHE A 586     -39.248  -8.485  46.014  1.00 47.04           N  
ATOM    291  CA  PHE A 586     -38.549  -8.012  44.823  1.00 47.04           C  
ATOM    292  C   PHE A 586     -37.558  -9.059  44.294  1.00 47.04           C  
ATOM    293  O   PHE A 586     -37.448  -9.229  43.082  1.00 47.04           O  
ATOM    294  CB  PHE A 586     -37.803  -6.717  45.191  1.00 47.04           C  
ATOM    295  CG  PHE A 586     -37.057  -6.056  44.053  1.00 47.04           C  
ATOM    296  CD1 PHE A 586     -37.782  -5.486  42.987  1.00 47.04           C  
ATOM    297  CD2 PHE A 586     -35.647  -5.997  44.060  1.00 47.04           C  
ATOM    298  CE1 PHE A 586     -37.104  -4.830  41.945  1.00 47.04           C  
ATOM    299  CE2 PHE A 586     -34.972  -5.337  43.017  1.00 47.04           C  
ATOM    300  CZ  PHE A 586     -35.700  -4.738  41.974  1.00 47.04           C  
ATOM    301  H   PHE A 586     -39.017  -8.031  46.887  1.00  0.00           H  
ATOM    302  HA  PHE A 586     -39.287  -7.801  44.047  1.00  0.00           H  
ATOM    303  HB2 PHE A 586     -38.523  -5.983  45.551  1.00  0.00           H  
ATOM    304  HB3 PHE A 586     -37.113  -6.895  46.017  1.00  0.00           H  
ATOM    305  HD1 PHE A 586     -38.861  -5.536  42.975  1.00  0.00           H  
ATOM    306  HD2 PHE A 586     -35.084  -6.439  44.868  1.00  0.00           H  
ATOM    307  HE1 PHE A 586     -37.659  -4.378  41.136  1.00  0.00           H  
ATOM    308  HE2 PHE A 586     -33.897  -5.266  43.021  1.00  0.00           H  
ATOM    309  HZ  PHE A 586     -35.174  -4.202  41.200  1.00  0.00           H  
ATOM    310  N   ALA A 587     -36.875  -9.782  45.197  1.00 27.92           N  
ATOM    311  CA  ALA A 587     -35.956 -10.857  44.853  1.00 27.92           C  
ATOM    312  C   ALA A 587     -36.676 -12.147  44.451  1.00 27.92           C  
ATOM    313  O   ALA A 587     -36.135 -12.871  43.627  1.00 27.92           O  
ATOM    314  CB  ALA A 587     -35.068 -11.156  46.056  1.00 27.92           C  
ATOM    315  H   ALA A 587     -37.000  -9.574  46.178  1.00  0.00           H  
ATOM    316  HA  ALA A 587     -35.332 -10.541  44.018  1.00  0.00           H  
ATOM    317  HB1 ALA A 587     -34.454 -12.035  45.879  1.00  0.00           H  
ATOM    318  HB2 ALA A 587     -34.395 -10.318  46.234  1.00  0.00           H  
ATOM    319  HB3 ALA A 587     -35.648 -11.338  46.961  1.00  0.00           H  
ATOM    320  N   CYS A 588     -37.889 -12.414  44.966  1.00 22.21           N  
ATOM    321  CA  CYS A 588     -38.740 -13.543  44.578  1.00 22.21           C  
ATOM    322  C   CYS A 588     -39.221 -13.374  43.133  1.00 22.21           C  
ATOM    323  O   CYS A 588     -39.069 -14.294  42.335  1.00 22.21           O  
ATOM    324  CB  CYS A 588     -39.977 -13.641  45.498  1.00 22.21           C  
ATOM    325  SG  CYS A 588     -39.581 -14.484  47.049  1.00 22.21           S  
ATOM    326  H   CYS A 588     -38.254 -11.786  45.669  1.00  0.00           H  
ATOM    327  HA  CYS A 588     -38.163 -14.468  44.636  1.00  0.00           H  
ATOM    328  HB2 CYS A 588     -40.398 -12.661  45.712  1.00  0.00           H  
ATOM    329  HB3 CYS A 588     -40.768 -14.224  45.023  1.00  0.00           H  
ATOM    330  HG  CYS A 588     -38.723 -13.555  47.484  1.00  0.00           H  
ATOM    331  N   LEU A 589     -39.731 -12.176  42.790  1.00 26.30           N  
ATOM    332  CA  LEU A 589     -40.125 -11.785  41.436  1.00 26.30           C  
ATOM    333  C   LEU A 589     -38.922 -11.779  40.483  1.00 26.30           C  
ATOM    334  O   LEU A 589     -39.044 -12.239  39.351  1.00 26.30           O  
ATOM    335  CB  LEU A 589     -40.779 -10.385  41.482  1.00 26.30           C  
ATOM    336  CG  LEU A 589     -41.276  -9.838  40.120  1.00 26.30           C  
ATOM    337  CD1 LEU A 589     -42.413 -10.691  39.533  1.00 26.30           C  
ATOM    338  CD2 LEU A 589     -41.705  -8.371  40.244  1.00 26.30           C  
ATOM    339  H   LEU A 589     -39.812 -11.471  43.510  1.00  0.00           H  
ATOM    340  HA  LEU A 589     -40.851 -12.518  41.081  1.00  0.00           H  
ATOM    341  HB2 LEU A 589     -41.617 -10.407  42.181  1.00  0.00           H  
ATOM    342  HB3 LEU A 589     -40.065  -9.677  41.907  1.00  0.00           H  
ATOM    343  HG  LEU A 589     -40.454  -9.844  39.404  1.00  0.00           H  
ATOM    344 HD11 LEU A 589     -42.776 -10.266  38.597  1.00  0.00           H  
ATOM    345 HD12 LEU A 589     -42.084 -11.706  39.315  1.00  0.00           H  
ATOM    346 HD13 LEU A 589     -43.259 -10.753  40.219  1.00  0.00           H  
ATOM    347 HD21 LEU A 589     -42.018  -7.968  39.281  1.00  0.00           H  
ATOM    348 HD22 LEU A 589     -42.540  -8.261  40.938  1.00  0.00           H  
ATOM    349 HD23 LEU A 589     -40.885  -7.750  40.607  1.00  0.00           H  
ATOM    350  N   GLY A 590     -37.766 -11.293  40.961  1.00 17.74           N  
ATOM    351  CA  GLY A 590     -36.508 -11.237  40.236  1.00 17.74           C  
ATOM    352  C   GLY A 590     -35.950 -12.619  39.893  1.00 17.74           C  
ATOM    353  O   GLY A 590     -35.522 -12.819  38.761  1.00 17.74           O  
ATOM    354  H   GLY A 590     -37.764 -10.916  41.899  1.00  0.00           H  
ATOM    355  HA2 GLY A 590     -36.625 -10.638  39.332  1.00  0.00           H  
ATOM    356  HA3 GLY A 590     -35.793 -10.722  40.872  1.00  0.00           H  
ATOM    357  N   LEU A 591     -36.004 -13.574  40.839  1.00 74.02           N  
ATOM    358  CA  LEU A 591     -35.577 -14.966  40.674  1.00 74.02           C  
ATOM    359  C   LEU A 591     -36.509 -15.684  39.682  1.00 74.02           C  
ATOM    360  O   LEU A 591     -36.012 -16.320  38.759  1.00 74.02           O  
ATOM    361  CB  LEU A 591     -35.596 -15.673  42.054  1.00 74.02           C  
ATOM    362  CG  LEU A 591     -34.634 -16.866  42.252  1.00 74.02           C  
ATOM    363  CD1 LEU A 591     -34.770 -17.421  43.678  1.00 74.02           C  
ATOM    364  CD2 LEU A 591     -34.803 -17.997  41.233  1.00 74.02           C  
ATOM    365  H   LEU A 591     -36.363 -13.316  41.749  1.00  0.00           H  
ATOM    366  HA  LEU A 591     -34.558 -14.961  40.283  1.00  0.00           H  
ATOM    367  HB2 LEU A 591     -35.288 -14.953  42.806  1.00  0.00           H  
ATOM    368  HB3 LEU A 591     -36.614 -15.958  42.325  1.00  0.00           H  
ATOM    369  HG  LEU A 591     -33.615 -16.489  42.148  1.00  0.00           H  
ATOM    370 HD11 LEU A 591     -34.044 -18.212  43.865  1.00  0.00           H  
ATOM    371 HD12 LEU A 591     -34.601 -16.642  44.421  1.00  0.00           H  
ATOM    372 HD13 LEU A 591     -35.765 -17.834  43.850  1.00  0.00           H  
ATOM    373 HD21 LEU A 591     -34.224 -18.876  41.514  1.00  0.00           H  
ATOM    374 HD22 LEU A 591     -35.846 -18.298  41.136  1.00  0.00           H  
ATOM    375 HD23 LEU A 591     -34.432 -17.683  40.260  1.00  0.00           H  
ATOM    376  N   LEU A 592     -37.841 -15.532  39.819  1.00 31.13           N  
ATOM    377  CA  LEU A 592     -38.845 -16.103  38.913  1.00 31.13           C  
ATOM    378  C   LEU A 592     -38.726 -15.557  37.481  1.00 31.13           C  
ATOM    379  O   LEU A 592     -38.865 -16.324  36.531  1.00 31.13           O  
ATOM    380  CB  LEU A 592     -40.269 -15.819  39.440  1.00 31.13           C  
ATOM    381  CG  LEU A 592     -40.684 -16.604  40.702  1.00 31.13           C  
ATOM    382  CD1 LEU A 592     -42.016 -16.063  41.243  1.00 31.13           C  
ATOM    383  CD2 LEU A 592     -40.779 -18.118  40.460  1.00 31.13           C  
ATOM    384  H   LEU A 592     -38.182 -14.983  40.597  1.00  0.00           H  
ATOM    385  HA  LEU A 592     -38.679 -17.178  38.855  1.00  0.00           H  
ATOM    386  HB2 LEU A 592     -40.360 -14.749  39.637  1.00  0.00           H  
ATOM    387  HB3 LEU A 592     -41.001 -16.032  38.659  1.00  0.00           H  
ATOM    388  HG  LEU A 592     -39.929 -16.459  41.472  1.00  0.00           H  
ATOM    389 HD11 LEU A 592     -42.310 -16.581  42.156  1.00  0.00           H  
ATOM    390 HD12 LEU A 592     -41.940 -15.001  41.481  1.00  0.00           H  
ATOM    391 HD13 LEU A 592     -42.820 -16.186  40.517  1.00  0.00           H  
ATOM    392 HD21 LEU A 592     -41.126 -18.637  41.354  1.00  0.00           H  
ATOM    393 HD22 LEU A 592     -41.476 -18.348  39.654  1.00  0.00           H  
ATOM    394 HD23 LEU A 592     -39.813 -18.550  40.200  1.00  0.00           H  
ATOM    395  N   ALA A 593     -38.423 -14.256  37.333  1.00 20.02           N  
ATOM    396  CA  ALA A 593     -38.181 -13.592  36.057  1.00 20.02           C  
ATOM    397  C   ALA A 593     -36.846 -14.023  35.432  1.00 20.02           C  
ATOM    398  O   ALA A 593     -36.778 -14.144  34.214  1.00 20.02           O  
ATOM    399  CB  ALA A 593     -38.165 -12.071  36.275  1.00 20.02           C  
ATOM    400  H   ALA A 593     -38.347 -13.688  38.167  1.00  0.00           H  
ATOM    401  HA  ALA A 593     -38.992 -13.838  35.370  1.00  0.00           H  
ATOM    402  HB1 ALA A 593     -37.960 -11.538  35.346  1.00  0.00           H  
ATOM    403  HB2 ALA A 593     -39.131 -11.723  36.640  1.00  0.00           H  
ATOM    404  HB3 ALA A 593     -37.410 -11.773  37.004  1.00  0.00           H  
ATOM    405  N   THR A 594     -35.809 -14.307  36.241  1.00 23.41           N  
ATOM    406  CA  THR A 594     -34.507 -14.780  35.766  1.00 23.41           C  
ATOM    407  C   THR A 594     -34.597 -16.245  35.314  1.00 23.41           C  
ATOM    408  O   THR A 594     -34.000 -16.577  34.295  1.00 23.41           O  
ATOM    409  CB  THR A 594     -33.441 -14.646  36.877  1.00 23.41           C  
ATOM    410  CG2 THR A 594     -32.036 -15.105  36.454  1.00 23.41           C  
ATOM    411  OG1 THR A 594     -33.295 -13.281  37.183  1.00 23.41           O  
ATOM    412  H   THR A 594     -35.931 -14.193  37.238  1.00  0.00           H  
ATOM    413  HA  THR A 594     -34.200 -14.175  34.910  1.00  0.00           H  
ATOM    414  HB  THR A 594     -33.742 -15.174  37.783  1.00  0.00           H  
ATOM    415  HG1 THR A 594     -34.096 -12.981  37.593  1.00  0.00           H  
ATOM    416 HG21 THR A 594     -31.300 -14.812  37.201  1.00  0.00           H  
ATOM    417 HG22 THR A 594     -31.974 -16.188  36.340  1.00  0.00           H  
ATOM    418 HG23 THR A 594     -31.734 -14.649  35.510  1.00  0.00           H  
ATOM    419  N   LEU A 595     -35.370 -17.096  36.017  1.00 31.17           N  
ATOM    420  CA  LEU A 595     -35.638 -18.479  35.619  1.00 31.17           C  
ATOM    421  C   LEU A 595     -36.524 -18.539  34.373  1.00 31.17           C  
ATOM    422  O   LEU A 595     -36.278 -19.385  33.521  1.00 31.17           O  
ATOM    423  CB  LEU A 595     -36.341 -19.265  36.747  1.00 31.17           C  
ATOM    424  CG  LEU A 595     -35.474 -19.570  37.983  1.00 31.17           C  
ATOM    425  CD1 LEU A 595     -36.307 -20.320  39.034  1.00 31.17           C  
ATOM    426  CD2 LEU A 595     -34.187 -20.346  37.660  1.00 31.17           C  
ATOM    427  H   LEU A 595     -35.820 -16.758  36.858  1.00  0.00           H  
ATOM    428  HA  LEU A 595     -34.694 -18.960  35.365  1.00  0.00           H  
ATOM    429  HB2 LEU A 595     -37.233 -18.721  37.061  1.00  0.00           H  
ATOM    430  HB3 LEU A 595     -36.701 -20.217  36.353  1.00  0.00           H  
ATOM    431  HG  LEU A 595     -35.163 -18.626  38.414  1.00  0.00           H  
ATOM    432 HD11 LEU A 595     -35.722 -20.522  39.932  1.00  0.00           H  
ATOM    433 HD12 LEU A 595     -37.178 -19.737  39.334  1.00  0.00           H  
ATOM    434 HD13 LEU A 595     -36.663 -21.277  38.651  1.00  0.00           H  
ATOM    435 HD21 LEU A 595     -33.652 -20.610  38.572  1.00  0.00           H  
ATOM    436 HD22 LEU A 595     -34.405 -21.271  37.124  1.00  0.00           H  
ATOM    437 HD23 LEU A 595     -33.499 -19.757  37.055  1.00  0.00           H  
ATOM    438  N   PHE A 596     -37.497 -17.623  34.227  1.00 35.91           N  
ATOM    439  CA  PHE A 596     -38.302 -17.458  33.018  1.00 35.91           C  
ATOM    440  C   PHE A 596     -37.423 -17.084  31.811  1.00 35.91           C  
ATOM    441  O   PHE A 596     -37.550 -17.711  30.761  1.00 35.91           O  
ATOM    442  CB  PHE A 596     -39.400 -16.401  33.259  1.00 35.91           C  
ATOM    443  CG  PHE A 596     -40.170 -16.025  32.007  1.00 35.91           C  
ATOM    444  CD1 PHE A 596     -41.180 -16.874  31.511  1.00 35.91           C  
ATOM    445  CD2 PHE A 596     -39.806 -14.867  31.287  1.00 35.91           C  
ATOM    446  CE1 PHE A 596     -41.814 -16.574  30.291  1.00 35.91           C  
ATOM    447  CE2 PHE A 596     -40.432 -14.577  30.063  1.00 35.91           C  
ATOM    448  CZ  PHE A 596     -41.436 -15.427  29.566  1.00 35.91           C  
ATOM    449  H   PHE A 596     -37.657 -16.970  34.982  1.00  0.00           H  
ATOM    450  HA  PHE A 596     -38.786 -18.412  32.799  1.00  0.00           H  
ATOM    451  HB2 PHE A 596     -40.107 -16.769  34.005  1.00  0.00           H  
ATOM    452  HB3 PHE A 596     -38.966 -15.496  33.681  1.00  0.00           H  
ATOM    453  HD1 PHE A 596     -41.453 -17.769  32.052  1.00  0.00           H  
ATOM    454  HD2 PHE A 596     -39.024 -14.220  31.653  1.00  0.00           H  
ATOM    455  HE1 PHE A 596     -42.583 -17.228  29.906  1.00  0.00           H  
ATOM    456  HE2 PHE A 596     -40.135 -13.703  29.510  1.00  0.00           H  
ATOM    457  HZ  PHE A 596     -41.920 -15.195  28.631  1.00  0.00           H  
ATOM    458  N   VAL A 597     -36.521 -16.097  31.975  1.00 26.90           N  
ATOM    459  CA  VAL A 597     -35.545 -15.681  30.967  1.00 26.90           C  
ATOM    460  C   VAL A 597     -34.572 -16.829  30.624  1.00 26.90           C  
ATOM    461  O   VAL A 597     -34.299 -17.046  29.450  1.00 26.90           O  
ATOM    462  CB  VAL A 597     -34.826 -14.373  31.394  1.00 26.90           C  
ATOM    463  CG1 VAL A 597     -33.635 -14.007  30.488  1.00 26.90           C  
ATOM    464  CG2 VAL A 597     -35.793 -13.175  31.382  1.00 26.90           C  
ATOM    465  H   VAL A 597     -36.494 -15.615  32.864  1.00  0.00           H  
ATOM    466  HA  VAL A 597     -36.105 -15.426  30.071  1.00  0.00           H  
ATOM    467  HB  VAL A 597     -34.449 -14.502  32.409  1.00  0.00           H  
ATOM    468 HG11 VAL A 597     -33.211 -13.052  30.793  1.00  0.00           H  
ATOM    469 HG12 VAL A 597     -32.835 -14.742  30.539  1.00  0.00           H  
ATOM    470 HG13 VAL A 597     -33.941 -13.916  29.446  1.00  0.00           H  
ATOM    471 HG21 VAL A 597     -35.353 -12.304  31.866  1.00  0.00           H  
ATOM    472 HG22 VAL A 597     -36.031 -12.888  30.361  1.00  0.00           H  
ATOM    473 HG23 VAL A 597     -36.739 -13.388  31.874  1.00  0.00           H  
ATOM    474  N   THR A 598     -34.092 -17.602  31.613  1.00 23.67           N  
ATOM    475  CA  THR A 598     -33.193 -18.742  31.401  1.00 23.67           C  
ATOM    476  C   THR A 598     -33.902 -19.871  30.627  1.00 23.67           C  
ATOM    477  O   THR A 598     -33.299 -20.423  29.709  1.00 23.67           O  
ATOM    478  CB  THR A 598     -32.650 -19.264  32.755  1.00 23.67           C  
ATOM    479  CG2 THR A 598     -31.690 -20.461  32.625  1.00 23.67           C  
ATOM    480  OG1 THR A 598     -31.896 -18.244  33.379  1.00 23.67           O  
ATOM    481  H   THR A 598     -34.354 -17.383  32.565  1.00  0.00           H  
ATOM    482  HA  THR A 598     -32.350 -18.404  30.795  1.00  0.00           H  
ATOM    483  HB  THR A 598     -33.473 -19.536  33.416  1.00  0.00           H  
ATOM    484  HG1 THR A 598     -32.483 -17.538  33.614  1.00  0.00           H  
ATOM    485 HG21 THR A 598     -31.270 -20.733  33.593  1.00  0.00           H  
ATOM    486 HG22 THR A 598     -32.195 -21.348  32.241  1.00  0.00           H  
ATOM    487 HG23 THR A 598     -30.861 -20.233  31.954  1.00  0.00           H  
ATOM    488  N   VAL A 599     -35.172 -20.175  30.961  1.00 22.95           N  
ATOM    489  CA  VAL A 599     -36.030 -21.156  30.288  1.00 22.95           C  
ATOM    490  C   VAL A 599     -36.264 -20.806  28.808  1.00 22.95           C  
ATOM    491  O   VAL A 599     -36.132 -21.699  27.972  1.00 22.95           O  
ATOM    492  CB  VAL A 599     -37.345 -21.386  31.082  1.00 22.95           C  
ATOM    493  CG1 VAL A 599     -38.443 -22.129  30.291  1.00 22.95           C  
ATOM    494  CG2 VAL A 599     -37.066 -22.182  32.373  1.00 22.95           C  
ATOM    495  H   VAL A 599     -35.588 -19.675  31.736  1.00  0.00           H  
ATOM    496  HA  VAL A 599     -35.507 -22.108  30.308  1.00  0.00           H  
ATOM    497  HB  VAL A 599     -37.749 -20.413  31.364  1.00  0.00           H  
ATOM    498 HG11 VAL A 599     -39.301 -22.350  30.928  1.00  0.00           H  
ATOM    499 HG12 VAL A 599     -38.820 -21.535  29.458  1.00  0.00           H  
ATOM    500 HG13 VAL A 599     -38.077 -23.075  29.892  1.00  0.00           H  
ATOM    501 HG21 VAL A 599     -37.931 -22.171  33.036  1.00  0.00           H  
ATOM    502 HG22 VAL A 599     -36.838 -23.223  32.147  1.00  0.00           H  
ATOM    503 HG23 VAL A 599     -36.216 -21.793  32.930  1.00  0.00           H  
ATOM    504  N   VAL A 600     -36.572 -19.536  28.469  1.00 83.96           N  
ATOM    505  CA  VAL A 600     -36.701 -19.117  27.068  1.00 83.96           C  
ATOM    506  C   VAL A 600     -35.337 -19.171  26.343  1.00 83.96           C  
ATOM    507  O   VAL A 600     -35.286 -19.610  25.203  1.00 83.96           O  
ATOM    508  CB  VAL A 600     -37.441 -17.764  26.879  1.00 83.96           C  
ATOM    509  CG1 VAL A 600     -38.872 -17.810  27.445  1.00 83.96           C  
ATOM    510  CG2 VAL A 600     -36.699 -16.532  27.388  1.00 83.96           C  
ATOM    511  H   VAL A 600     -36.686 -18.839  29.192  1.00  0.00           H  
ATOM    512  HA  VAL A 600     -37.358 -19.844  26.600  1.00  0.00           H  
ATOM    513  HB  VAL A 600     -37.553 -17.606  25.807  1.00  0.00           H  
ATOM    514 HG11 VAL A 600     -39.411 -16.888  27.227  1.00  0.00           H  
ATOM    515 HG12 VAL A 600     -39.442 -18.630  27.007  1.00  0.00           H  
ATOM    516 HG13 VAL A 600     -38.879 -17.945  28.525  1.00  0.00           H  
ATOM    517 HG21 VAL A 600     -37.265 -15.625  27.182  1.00  0.00           H  
ATOM    518 HG22 VAL A 600     -36.584 -16.618  28.458  1.00  0.00           H  
ATOM    519 HG23 VAL A 600     -35.720 -16.414  26.930  1.00  0.00           H  
ATOM    520  N   PHE A 601     -34.211 -18.841  26.994  1.00108.76           N  
ATOM    521  CA  PHE A 601     -32.880 -18.965  26.390  1.00108.76           C  
ATOM    522  C   PHE A 601     -32.466 -20.417  26.081  1.00108.76           C  
ATOM    523  O   PHE A 601     -31.822 -20.631  25.054  1.00108.76           O  
ATOM    524  CB  PHE A 601     -31.824 -18.277  27.275  1.00108.76           C  
ATOM    525  CG  PHE A 601     -31.571 -16.830  26.896  1.00108.76           C  
ATOM    526  CD1 PHE A 601     -32.574 -15.855  27.072  1.00108.76           C  
ATOM    527  CD2 PHE A 601     -30.329 -16.453  26.342  1.00108.76           C  
ATOM    528  CE1 PHE A 601     -32.325 -14.509  26.758  1.00108.76           C  
ATOM    529  CE2 PHE A 601     -30.082 -15.108  26.012  1.00108.76           C  
ATOM    530  CZ  PHE A 601     -31.071 -14.136  26.245  1.00108.76           C  
ATOM    531  H   PHE A 601     -34.274 -18.499  27.944  1.00  0.00           H  
ATOM    532  HA  PHE A 601     -32.900 -18.448  25.428  1.00  0.00           H  
ATOM    533  HB2 PHE A 601     -32.103 -18.326  28.327  1.00  0.00           H  
ATOM    534  HB3 PHE A 601     -30.870 -18.801  27.210  1.00  0.00           H  
ATOM    535  HD1 PHE A 601     -33.547 -16.127  27.435  1.00  0.00           H  
ATOM    536  HD2 PHE A 601     -29.556 -17.190  26.180  1.00  0.00           H  
ATOM    537  HE1 PHE A 601     -33.094 -13.767  26.909  1.00  0.00           H  
ATOM    538  HE2 PHE A 601     -29.125 -14.819  25.603  1.00  0.00           H  
ATOM    539  HZ  PHE A 601     -30.864 -13.104  26.034  1.00  0.00           H  
ATOM    540  N   ILE A 602     -32.845 -21.407  26.916  1.00 92.21           N  
ATOM    541  CA  ILE A 602     -32.518 -22.815  26.667  1.00 92.21           C  
ATOM    542  C   ILE A 602     -33.482 -23.480  25.660  1.00 92.21           C  
ATOM    543  O   ILE A 602     -33.032 -24.334  24.903  1.00 92.21           O  
ATOM    544  CB  ILE A 602     -32.418 -23.664  27.964  1.00 92.21           C  
ATOM    545  CG1 ILE A 602     -33.715 -23.780  28.787  1.00 92.21           C  
ATOM    546  CG2 ILE A 602     -31.236 -23.198  28.836  1.00 92.21           C  
ATOM    547  CD1 ILE A 602     -33.785 -25.037  29.663  1.00 92.21           C  
ATOM    548  H   ILE A 602     -33.364 -21.177  27.754  1.00  0.00           H  
ATOM    549  HA  ILE A 602     -31.516 -22.843  26.253  1.00  0.00           H  
ATOM    550  HB  ILE A 602     -32.168 -24.675  27.639  1.00  0.00           H  
ATOM    551 HG12 ILE A 602     -33.794 -22.901  29.415  1.00  0.00           H  
ATOM    552 HG13 ILE A 602     -34.596 -23.790  28.150  1.00  0.00           H  
ATOM    553 HG21 ILE A 602     -31.094 -23.850  29.697  1.00  0.00           H  
ATOM    554 HG22 ILE A 602     -30.304 -23.206  28.272  1.00  0.00           H  
ATOM    555 HG23 ILE A 602     -31.382 -22.186  29.211  1.00  0.00           H  
ATOM    556 HD11 ILE A 602     -34.724 -25.067  30.216  1.00  0.00           H  
ATOM    557 HD12 ILE A 602     -33.730 -25.942  29.058  1.00  0.00           H  
ATOM    558 HD13 ILE A 602     -32.974 -25.068  30.390  1.00  0.00           H  
ATOM    559  N   ILE A 603     -34.777 -23.113  25.603  1.00 85.67           N  
ATOM    560  CA  ILE A 603     -35.725 -23.707  24.646  1.00 85.67           C  
ATOM    561  C   ILE A 603     -35.533 -23.094  23.239  1.00 85.67           C  
ATOM    562  O   ILE A 603     -35.708 -23.801  22.249  1.00 85.67           O  
ATOM    563  CB  ILE A 603     -37.187 -23.543  25.161  1.00 85.67           C  
ATOM    564  CG1 ILE A 603     -38.162 -24.516  24.463  1.00 85.67           C  
ATOM    565  CG2 ILE A 603     -37.722 -22.110  25.063  1.00 85.67           C  
ATOM    566  CD1 ILE A 603     -39.582 -24.505  25.048  1.00 85.67           C  
ATOM    567  H   ILE A 603     -35.125 -22.420  26.251  1.00  0.00           H  
ATOM    568  HA  ILE A 603     -35.517 -24.777  24.580  1.00  0.00           H  
ATOM    569  HB  ILE A 603     -37.175 -23.811  26.219  1.00  0.00           H  
ATOM    570 HG12 ILE A 603     -38.217 -24.294  23.396  1.00  0.00           H  
ATOM    571 HG13 ILE A 603     -37.770 -25.530  24.540  1.00  0.00           H  
ATOM    572 HG21 ILE A 603     -38.553 -21.938  25.746  1.00  0.00           H  
ATOM    573 HG22 ILE A 603     -36.935 -21.414  25.310  1.00  0.00           H  
ATOM    574 HG23 ILE A 603     -38.062 -21.877  24.054  1.00  0.00           H  
ATOM    575 HD11 ILE A 603     -40.195 -25.278  24.585  1.00  0.00           H  
ATOM    576 HD12 ILE A 603     -39.569 -24.695  26.122  1.00  0.00           H  
ATOM    577 HD13 ILE A 603     -40.083 -23.551  24.879  1.00  0.00           H  
ATOM    578  N   TYR A 604     -35.124 -21.814  23.158  1.00114.42           N  
ATOM    579  CA  TYR A 604     -34.855 -21.077  21.923  1.00114.42           C  
ATOM    580  C   TYR A 604     -33.336 -20.995  21.630  1.00114.42           C  
ATOM    581  O   TYR A 604     -32.910 -20.061  20.953  1.00114.42           O  
ATOM    582  CB  TYR A 604     -35.476 -19.656  22.029  1.00114.42           C  
ATOM    583  CG  TYR A 604     -36.998 -19.611  22.062  1.00114.42           C  
ATOM    584  CD1 TYR A 604     -37.725 -19.929  20.900  1.00114.42           C  
ATOM    585  CD2 TYR A 604     -37.707 -19.223  23.217  1.00114.42           C  
ATOM    586  CE1 TYR A 604     -39.130 -19.855  20.887  1.00114.42           C  
ATOM    587  CE2 TYR A 604     -39.112 -19.174  23.223  1.00114.42           C  
ATOM    588  CZ  TYR A 604     -39.825 -19.482  22.051  1.00114.42           C  
ATOM    589  OH  TYR A 604     -41.187 -19.414  22.046  1.00114.42           O  
ATOM    590  H   TYR A 604     -35.003 -21.302  24.022  1.00  0.00           H  
ATOM    591  HA  TYR A 604     -35.309 -21.589  21.075  1.00  0.00           H  
ATOM    592  HB2 TYR A 604     -35.057 -19.099  22.862  1.00  0.00           H  
ATOM    593  HB3 TYR A 604     -35.205 -19.065  21.157  1.00  0.00           H  
ATOM    594  HD1 TYR A 604     -37.205 -20.238  20.013  1.00  0.00           H  
ATOM    595  HD2 TYR A 604     -37.192 -18.929  24.106  1.00  0.00           H  
ATOM    596  HE1 TYR A 604     -39.669 -20.097  19.984  1.00  0.00           H  
ATOM    597  HE2 TYR A 604     -39.638 -18.876  24.118  1.00  0.00           H  
ATOM    598  HH  TYR A 604     -41.564 -19.614  21.203  1.00  0.00           H  
ATOM    599  N   ARG A 605     -32.524 -21.975  22.086  1.00158.92           N  
ATOM    600  CA  ARG A 605     -31.069 -22.107  21.859  1.00158.92           C  
ATOM    601  C   ARG A 605     -30.634 -21.903  20.406  1.00158.92           C  
ATOM    602  O   ARG A 605     -29.744 -21.102  20.121  1.00158.92           O  
ATOM    603  CB  ARG A 605     -30.575 -23.507  22.300  1.00158.92           C  
ATOM    604  CG  ARG A 605     -30.047 -23.585  23.730  1.00158.92           C  
ATOM    605  CD  ARG A 605     -29.701 -25.022  24.159  1.00158.92           C  
ATOM    606  NE  ARG A 605     -30.893 -25.885  24.129  1.00158.92           N  
ATOM    607  CZ  ARG A 605     -31.041 -27.085  23.543  1.00158.92           C  
ATOM    608  NH1 ARG A 605     -30.025 -27.696  22.920  1.00158.92           N1+
ATOM    609  NH2 ARG A 605     -32.242 -27.677  23.577  1.00158.92           N1+
ATOM    610  H   ARG A 605     -32.960 -22.711  22.624  1.00  0.00           H  
ATOM    611  HA  ARG A 605     -30.570 -21.340  22.454  1.00  0.00           H  
ATOM    612  HB2 ARG A 605     -31.385 -24.224  22.153  1.00  0.00           H  
ATOM    613  HB3 ARG A 605     -29.766 -23.862  21.659  1.00  0.00           H  
ATOM    614  HG2 ARG A 605     -29.161 -22.956  23.825  1.00  0.00           H  
ATOM    615  HG3 ARG A 605     -30.787 -23.152  24.383  1.00  0.00           H  
ATOM    616  HD2 ARG A 605     -28.915 -25.417  23.517  1.00  0.00           H  
ATOM    617  HD3 ARG A 605     -29.304 -25.019  25.174  1.00  0.00           H  
ATOM    618  HE  ARG A 605     -31.712 -25.477  24.569  1.00  0.00           H  
ATOM    619 HH11 ARG A 605     -29.115 -27.261  22.894  1.00  0.00           H  
ATOM    620 HH12 ARG A 605     -30.157 -28.596  22.482  1.00  0.00           H  
ATOM    621 HH21 ARG A 605     -33.021 -27.217  24.028  1.00  0.00           H  
ATOM    622 HH22 ARG A 605     -32.388 -28.575  23.139  1.00  0.00           H  
ATOM    623  N   ASP A 606     -31.246 -22.695  19.517  1.00 70.42           N  
ATOM    624  CA  ASP A 606     -30.889 -22.845  18.114  1.00 70.42           C  
ATOM    625  C   ASP A 606     -31.514 -21.743  17.238  1.00 70.42           C  
ATOM    626  O   ASP A 606     -31.062 -21.579  16.105  1.00 70.42           O  
ATOM    627  CB  ASP A 606     -31.366 -24.238  17.621  1.00 70.42           C  
ATOM    628  CG  ASP A 606     -32.853 -24.550  17.841  1.00 70.42           C  
ATOM    629  OD1 ASP A 606     -33.227 -24.739  19.019  1.00 70.42           O  
ATOM    630  OD2 ASP A 606     -33.583 -24.594  16.828  1.00 70.42           O1-
ATOM    631  H   ASP A 606     -31.980 -23.309  19.850  1.00  0.00           H  
ATOM    632  HA  ASP A 606     -29.805 -22.796  18.019  1.00  0.00           H  
ATOM    633  HB2 ASP A 606     -31.130 -24.360  16.563  1.00  0.00           H  
ATOM    634  HB3 ASP A 606     -30.793 -25.011  18.134  1.00  0.00           H  
ATOM    635  N   THR A 607     -32.497 -20.968  17.742  1.00 43.65           N  
ATOM    636  CA  THR A 607     -33.083 -19.831  17.022  1.00 43.65           C  
ATOM    637  C   THR A 607     -32.045 -18.699  16.874  1.00 43.65           C  
ATOM    638  O   THR A 607     -31.212 -18.522  17.767  1.00 43.65           O  
ATOM    639  CB  THR A 607     -34.376 -19.324  17.706  1.00 43.65           C  
ATOM    640  CG2 THR A 607     -35.414 -20.429  17.928  1.00 43.65           C  
ATOM    641  OG1 THR A 607     -34.144 -18.584  18.889  1.00 43.65           O  
ATOM    642  H   THR A 607     -32.813 -21.141  18.685  1.00  0.00           H  
ATOM    643  HA  THR A 607     -33.357 -20.213  16.040  1.00  0.00           H  
ATOM    644  HB  THR A 607     -34.843 -18.613  17.028  1.00  0.00           H  
ATOM    645  HG1 THR A 607     -33.715 -19.143  19.523  1.00  0.00           H  
ATOM    646 HG21 THR A 607     -36.397 -19.994  18.093  1.00  0.00           H  
ATOM    647 HG22 THR A 607     -35.498 -21.068  17.048  1.00  0.00           H  
ATOM    648 HG23 THR A 607     -35.161 -21.066  18.775  1.00  0.00           H  
ATOM    649  N   PRO A 608     -32.065 -17.944  15.754  1.00 87.79           N  
ATOM    650  CA  PRO A 608     -30.967 -17.047  15.375  1.00 87.79           C  
ATOM    651  C   PRO A 608     -30.820 -15.777  16.227  1.00 87.79           C  
ATOM    652  O   PRO A 608     -29.761 -15.159  16.156  1.00 87.79           O  
ATOM    653  CB  PRO A 608     -31.227 -16.716  13.899  1.00 87.79           C  
ATOM    654  CG  PRO A 608     -32.730 -16.861  13.732  1.00 87.79           C  
ATOM    655  CD  PRO A 608     -33.118 -17.946  14.735  1.00 87.79           C  
ATOM    656  HA  PRO A 608     -30.024 -17.592  15.448  1.00  0.00           H  
ATOM    657  HB2 PRO A 608     -30.866 -15.732  13.593  1.00  0.00           H  
ATOM    658  HB3 PRO A 608     -30.723 -17.451  13.271  1.00  0.00           H  
ATOM    659  HG2 PRO A 608     -33.215 -15.922  14.001  1.00  0.00           H  
ATOM    660  HG3 PRO A 608     -33.023 -17.104  12.710  1.00  0.00           H  
ATOM    661  HD2 PRO A 608     -34.105 -17.746  15.147  1.00  0.00           H  
ATOM    662  HD3 PRO A 608     -33.141 -18.913  14.232  1.00  0.00           H  
ATOM    663  N   VAL A 609     -31.817 -15.414  17.054  1.00 39.81           N  
ATOM    664  CA  VAL A 609     -31.752 -14.281  17.984  1.00 39.81           C  
ATOM    665  C   VAL A 609     -30.769 -14.582  19.133  1.00 39.81           C  
ATOM    666  O   VAL A 609     -29.895 -13.765  19.422  1.00 39.81           O  
ATOM    667  CB  VAL A 609     -33.169 -13.987  18.555  1.00 39.81           C  
ATOM    668  CG1 VAL A 609     -33.171 -12.853  19.600  1.00 39.81           C  
ATOM    669  CG2 VAL A 609     -34.190 -13.664  17.448  1.00 39.81           C  
ATOM    670  H   VAL A 609     -32.660 -15.969  17.062  1.00  0.00           H  
ATOM    671  HA  VAL A 609     -31.395 -13.401  17.444  1.00  0.00           H  
ATOM    672  HB  VAL A 609     -33.527 -14.886  19.061  1.00  0.00           H  
ATOM    673 HG11 VAL A 609     -34.170 -12.712  20.001  1.00  0.00           H  
ATOM    674 HG12 VAL A 609     -32.536 -13.067  20.460  1.00  0.00           H  
ATOM    675 HG13 VAL A 609     -32.843 -11.907  19.168  1.00  0.00           H  
ATOM    676 HG21 VAL A 609     -35.176 -13.462  17.870  1.00  0.00           H  
ATOM    677 HG22 VAL A 609     -33.889 -12.785  16.876  1.00  0.00           H  
ATOM    678 HG23 VAL A 609     -34.307 -14.491  16.749  1.00  0.00           H  
ATOM    679  N   VAL A 610     -30.922 -15.750  19.780  1.00 41.57           N  
ATOM    680  CA  VAL A 610     -30.124 -16.183  20.929  1.00 41.57           C  
ATOM    681  C   VAL A 610     -28.755 -16.713  20.466  1.00 41.57           C  
ATOM    682  O   VAL A 610     -27.757 -16.479  21.147  1.00 41.57           O  
ATOM    683  CB  VAL A 610     -30.903 -17.302  21.685  1.00 41.57           C  
ATOM    684  CG1 VAL A 610     -30.121 -17.923  22.859  1.00 41.57           C  
ATOM    685  CG2 VAL A 610     -32.265 -16.804  22.198  1.00 41.57           C  
ATOM    686  H   VAL A 610     -31.655 -16.372  19.471  1.00  0.00           H  
ATOM    687  HA  VAL A 610     -29.964 -15.338  21.601  1.00  0.00           H  
ATOM    688  HB  VAL A 610     -31.105 -18.109  20.979  1.00  0.00           H  
ATOM    689 HG11 VAL A 610     -30.755 -18.586  23.450  1.00  0.00           H  
ATOM    690 HG12 VAL A 610     -29.291 -18.530  22.506  1.00  0.00           H  
ATOM    691 HG13 VAL A 610     -29.727 -17.157  23.526  1.00  0.00           H  
ATOM    692 HG21 VAL A 610     -32.801 -17.593  22.728  1.00  0.00           H  
ATOM    693 HG22 VAL A 610     -32.147 -15.965  22.884  1.00  0.00           H  
ATOM    694 HG23 VAL A 610     -32.907 -16.484  21.378  1.00  0.00           H  
ATOM    695  N   LYS A 611     -28.707 -17.420  19.325  1.00 46.95           N  
ATOM    696  CA  LYS A 611     -27.527 -18.126  18.827  1.00 46.95           C  
ATOM    697  C   LYS A 611     -26.440 -17.188  18.271  1.00 46.95           C  
ATOM    698  O   LYS A 611     -25.261 -17.524  18.368  1.00 46.95           O  
ATOM    699  CB  LYS A 611     -27.986 -19.103  17.728  1.00 46.95           C  
ATOM    700  CG  LYS A 611     -26.954 -20.191  17.389  1.00 46.95           C  
ATOM    701  CD  LYS A 611     -27.510 -21.216  16.395  1.00 46.95           C  
ATOM    702  CE  LYS A 611     -26.597 -22.434  16.222  1.00 46.95           C  
ATOM    703  NZ  LYS A 611     -27.220 -23.441  15.348  1.00 46.95           N1+
ATOM    704  H   LYS A 611     -29.571 -17.557  18.817  1.00  0.00           H  
ATOM    705  HA  LYS A 611     -27.095 -18.690  19.652  1.00  0.00           H  
ATOM    706  HB2 LYS A 611     -28.888 -19.611  18.070  1.00  0.00           H  
ATOM    707  HB3 LYS A 611     -28.272 -18.560  16.826  1.00  0.00           H  
ATOM    708  HG2 LYS A 611     -26.045 -19.747  16.982  1.00  0.00           H  
ATOM    709  HG3 LYS A 611     -26.667 -20.701  18.309  1.00  0.00           H  
ATOM    710  HD2 LYS A 611     -28.483 -21.552  16.742  1.00  0.00           H  
ATOM    711  HD3 LYS A 611     -27.681 -20.734  15.431  1.00  0.00           H  
ATOM    712  HE2 LYS A 611     -25.639 -22.133  15.797  1.00  0.00           H  
ATOM    713  HE3 LYS A 611     -26.392 -22.895  17.189  1.00  0.00           H  
ATOM    714  HZ1 LYS A 611     -28.097 -23.745  15.749  1.00  0.00           H  
ATOM    715  HZ2 LYS A 611     -27.393 -23.036  14.439  1.00  0.00           H  
ATOM    716  HZ3 LYS A 611     -26.603 -24.234  15.249  1.00  0.00           H  
ATOM    717  N   SER A 612     -26.818 -16.017  17.727  1.00 30.57           N  
ATOM    718  CA  SER A 612     -25.895 -14.987  17.236  1.00 30.57           C  
ATOM    719  C   SER A 612     -25.159 -14.260  18.377  1.00 30.57           C  
ATOM    720  O   SER A 612     -24.002 -13.875  18.207  1.00 30.57           O  
ATOM    721  CB  SER A 612     -26.696 -13.987  16.377  1.00 30.57           C  
ATOM    722  OG  SER A 612     -27.674 -13.290  17.122  1.00 30.57           O  
ATOM    723  H   SER A 612     -27.804 -15.800  17.683  1.00  0.00           H  
ATOM    724  HA  SER A 612     -25.149 -15.467  16.600  1.00  0.00           H  
ATOM    725  HB2 SER A 612     -26.027 -13.258  15.918  1.00  0.00           H  
ATOM    726  HB3 SER A 612     -27.187 -14.510  15.557  1.00  0.00           H  
ATOM    727  HG  SER A 612     -27.253 -12.640  17.666  1.00  0.00           H  
ATOM    728  N   SER A 613     -25.807 -14.132  19.546  1.00 29.58           N  
ATOM    729  CA  SER A 613     -25.218 -13.653  20.792  1.00 29.58           C  
ATOM    730  C   SER A 613     -24.430 -14.796  21.456  1.00 29.58           C  
ATOM    731  O   SER A 613     -24.601 -15.971  21.123  1.00 29.58           O  
ATOM    732  CB  SER A 613     -26.362 -13.244  21.743  1.00 29.58           C  
ATOM    733  OG  SER A 613     -27.030 -12.095  21.265  1.00 29.58           O  
ATOM    734  H   SER A 613     -26.754 -14.482  19.599  1.00  0.00           H  
ATOM    735  HA  SER A 613     -24.553 -12.806  20.605  1.00  0.00           H  
ATOM    736  HB2 SER A 613     -27.089 -14.048  21.860  1.00  0.00           H  
ATOM    737  HB3 SER A 613     -25.983 -13.014  22.740  1.00  0.00           H  
ATOM    738  HG  SER A 613     -26.455 -11.344  21.315  1.00  0.00           H  
ATOM    739  N   SER A 614     -23.568 -14.444  22.419  1.00 45.25           N  
ATOM    740  CA  SER A 614     -22.770 -15.389  23.192  1.00 45.25           C  
ATOM    741  C   SER A 614     -23.676 -16.017  24.262  1.00 45.25           C  
ATOM    742  O   SER A 614     -23.951 -15.393  25.286  1.00 45.25           O  
ATOM    743  CB  SER A 614     -21.635 -14.598  23.864  1.00 45.25           C  
ATOM    744  OG  SER A 614     -20.768 -14.104  22.866  1.00 45.25           O  
ATOM    745  H   SER A 614     -23.456 -13.465  22.634  1.00  0.00           H  
ATOM    746  HA  SER A 614     -22.353 -16.169  22.551  1.00  0.00           H  
ATOM    747  HB2 SER A 614     -22.013 -13.759  24.449  1.00  0.00           H  
ATOM    748  HB3 SER A 614     -21.059 -15.239  24.533  1.00  0.00           H  
ATOM    749  HG  SER A 614     -20.354 -14.844  22.446  1.00  0.00           H  
ATOM    750  N   ARG A 615     -24.159 -17.243  23.994  1.00 53.64           N  
ATOM    751  CA  ARG A 615     -25.123 -17.967  24.828  1.00 53.64           C  
ATOM    752  C   ARG A 615     -24.509 -18.358  26.176  1.00 53.64           C  
ATOM    753  O   ARG A 615     -25.152 -18.199  27.209  1.00 53.64           O  
ATOM    754  CB  ARG A 615     -25.572 -19.259  24.118  1.00 53.64           C  
ATOM    755  CG  ARG A 615     -26.276 -19.039  22.771  1.00 53.64           C  
ATOM    756  CD  ARG A 615     -26.855 -20.342  22.202  1.00 53.64           C  
ATOM    757  NE  ARG A 615     -25.784 -21.288  21.858  1.00 53.64           N  
ATOM    758  CZ  ARG A 615     -25.934 -22.444  21.192  1.00 53.64           C  
ATOM    759  NH1 ARG A 615     -27.126 -22.819  20.707  1.00 53.64           N1+
ATOM    760  NH2 ARG A 615     -24.868 -23.235  21.017  1.00 53.64           N1+
ATOM    761  H   ARG A 615     -23.875 -17.684  23.131  1.00  0.00           H  
ATOM    762  HA  ARG A 615     -25.991 -17.329  25.000  1.00  0.00           H  
ATOM    763  HB2 ARG A 615     -24.713 -19.916  23.971  1.00  0.00           H  
ATOM    764  HB3 ARG A 615     -26.254 -19.802  24.776  1.00  0.00           H  
ATOM    765  HG2 ARG A 615     -27.081 -18.320  22.913  1.00  0.00           H  
ATOM    766  HG3 ARG A 615     -25.593 -18.588  22.049  1.00  0.00           H  
ATOM    767  HD2 ARG A 615     -27.531 -20.810  22.920  1.00  0.00           H  
ATOM    768  HD3 ARG A 615     -27.445 -20.130  21.313  1.00  0.00           H  
ATOM    769  HE  ARG A 615     -24.866 -21.054  22.210  1.00  0.00           H  
ATOM    770 HH11 ARG A 615     -27.923 -22.203  20.799  1.00  0.00           H  
ATOM    771 HH12 ARG A 615     -27.234 -23.697  20.222  1.00  0.00           H  
ATOM    772 HH21 ARG A 615     -23.968 -22.963  21.388  1.00  0.00           H  
ATOM    773 HH22 ARG A 615     -24.952 -24.113  20.527  1.00  0.00           H  
ATOM    774  N   GLU A 616     -23.251 -18.826  26.147  1.00 78.61           N  
ATOM    775  CA  GLU A 616     -22.438 -19.257  27.282  1.00 78.61           C  
ATOM    776  C   GLU A 616     -22.136 -18.093  28.229  1.00 78.61           C  
ATOM    777  O   GLU A 616     -22.244 -18.271  29.441  1.00 78.61           O  
ATOM    778  CB  GLU A 616     -21.115 -19.947  26.838  1.00 78.61           C  
ATOM    779  CG  GLU A 616     -20.622 -19.713  25.391  1.00 78.61           C  
ATOM    780  CD  GLU A 616     -21.478 -20.378  24.305  1.00 78.61           C  
ATOM    781  OE1 GLU A 616     -21.838 -21.562  24.482  1.00 78.61           O  
ATOM    782  OE2 GLU A 616     -21.794 -19.665  23.327  1.00 78.61           O1-
ATOM    783  H   GLU A 616     -22.818 -18.911  25.237  1.00  0.00           H  
ATOM    784  HA  GLU A 616     -23.012 -19.988  27.848  1.00  0.00           H  
ATOM    785  HB2 GLU A 616     -20.302 -19.687  27.519  1.00  0.00           H  
ATOM    786  HB3 GLU A 616     -21.237 -21.021  26.984  1.00  0.00           H  
ATOM    787  HG2 GLU A 616     -20.533 -18.644  25.194  1.00  0.00           H  
ATOM    788  HG3 GLU A 616     -19.615 -20.118  25.302  1.00  0.00           H  
ATOM    789  N   LEU A 617     -21.835 -16.897  27.686  1.00 35.75           N  
ATOM    790  CA  LEU A 617     -21.693 -15.675  28.473  1.00 35.75           C  
ATOM    791  C   LEU A 617     -23.038 -15.233  29.056  1.00 35.75           C  
ATOM    792  O   LEU A 617     -23.068 -14.892  30.232  1.00 35.75           O  
ATOM    793  CB  LEU A 617     -21.106 -14.514  27.643  1.00 35.75           C  
ATOM    794  CG  LEU A 617     -19.627 -14.654  27.223  1.00 35.75           C  
ATOM    795  CD1 LEU A 617     -19.161 -13.349  26.560  1.00 35.75           C  
ATOM    796  CD2 LEU A 617     -18.700 -14.997  28.401  1.00 35.75           C  
ATOM    797  H   LEU A 617     -21.777 -16.822  26.681  1.00  0.00           H  
ATOM    798  HA  LEU A 617     -21.038 -15.880  29.320  1.00  0.00           H  
ATOM    799  HB2 LEU A 617     -21.722 -14.351  26.759  1.00  0.00           H  
ATOM    800  HB3 LEU A 617     -21.192 -13.596  28.227  1.00  0.00           H  
ATOM    801  HG  LEU A 617     -19.545 -15.455  26.489  1.00  0.00           H  
ATOM    802 HD11 LEU A 617     -18.126 -13.409  26.229  1.00  0.00           H  
ATOM    803 HD12 LEU A 617     -19.776 -13.097  25.696  1.00  0.00           H  
ATOM    804 HD13 LEU A 617     -19.217 -12.517  27.258  1.00  0.00           H  
ATOM    805 HD21 LEU A 617     -17.654 -14.886  28.123  1.00  0.00           H  
ATOM    806 HD22 LEU A 617     -18.877 -14.339  29.250  1.00  0.00           H  
ATOM    807 HD23 LEU A 617     -18.835 -16.027  28.733  1.00  0.00           H  
ATOM    808  N   CYS A 618     -24.142 -15.297  28.286  1.00 32.18           N  
ATOM    809  CA  CYS A 618     -25.500 -14.972  28.738  1.00 32.18           C  
ATOM    810  C   CYS A 618     -25.993 -15.863  29.893  1.00 32.18           C  
ATOM    811  O   CYS A 618     -26.719 -15.370  30.751  1.00 32.18           O  
ATOM    812  CB  CYS A 618     -26.501 -15.029  27.564  1.00 32.18           C  
ATOM    813  SG  CYS A 618     -26.352 -13.547  26.525  1.00 32.18           S  
ATOM    814  H   CYS A 618     -24.038 -15.602  27.327  1.00  0.00           H  
ATOM    815  HA  CYS A 618     -25.483 -13.951  29.124  1.00  0.00           H  
ATOM    816  HB2 CYS A 618     -26.359 -15.917  26.951  1.00  0.00           H  
ATOM    817  HB3 CYS A 618     -27.528 -15.060  27.930  1.00  0.00           H  
ATOM    818  HG  CYS A 618     -25.099 -13.796  26.129  1.00  0.00           H  
ATOM    819  N   TYR A 619     -25.559 -17.136  29.965  1.00 36.84           N  
ATOM    820  CA  TYR A 619     -25.848 -18.033  31.087  1.00 36.84           C  
ATOM    821  C   TYR A 619     -25.038 -17.658  32.340  1.00 36.84           C  
ATOM    822  O   TYR A 619     -25.557 -17.832  33.438  1.00 36.84           O  
ATOM    823  CB  TYR A 619     -25.530 -19.498  30.709  1.00 36.84           C  
ATOM    824  CG  TYR A 619     -26.388 -20.100  29.605  1.00 36.84           C  
ATOM    825  CD1 TYR A 619     -27.790 -19.930  29.594  1.00 36.84           C  
ATOM    826  CD2 TYR A 619     -25.779 -20.844  28.573  1.00 36.84           C  
ATOM    827  CE1 TYR A 619     -28.561 -20.443  28.533  1.00 36.84           C  
ATOM    828  CE2 TYR A 619     -26.545 -21.335  27.499  1.00 36.84           C  
ATOM    829  CZ  TYR A 619     -27.936 -21.126  27.472  1.00 36.84           C  
ATOM    830  OH  TYR A 619     -28.677 -21.589  26.424  1.00 36.84           O  
ATOM    831  H   TYR A 619     -24.983 -17.494  29.215  1.00  0.00           H  
ATOM    832  HA  TYR A 619     -26.904 -17.946  31.348  1.00  0.00           H  
ATOM    833  HB2 TYR A 619     -24.478 -19.581  30.429  1.00  0.00           H  
ATOM    834  HB3 TYR A 619     -25.656 -20.139  31.583  1.00  0.00           H  
ATOM    835  HD1 TYR A 619     -28.288 -19.397  30.389  1.00  0.00           H  
ATOM    836  HD2 TYR A 619     -24.717 -21.023  28.589  1.00  0.00           H  
ATOM    837  HE1 TYR A 619     -29.631 -20.298  28.533  1.00  0.00           H  
ATOM    838  HE2 TYR A 619     -26.061 -21.872  26.697  1.00  0.00           H  
ATOM    839  HH  TYR A 619     -29.592 -21.362  26.486  1.00  0.00           H  
ATOM    840  N   ILE A 620     -23.820 -17.094  32.195  1.00 27.53           N  
ATOM    841  CA  ILE A 620     -23.026 -16.540  33.301  1.00 27.53           C  
ATOM    842  C   ILE A 620     -23.646 -15.212  33.793  1.00 27.53           C  
ATOM    843  O   ILE A 620     -23.614 -14.962  34.997  1.00 27.53           O  
ATOM    844  CB  ILE A 620     -21.532 -16.344  32.883  1.00 27.53           C  
ATOM    845  CG1 ILE A 620     -20.860 -17.679  32.487  1.00 27.53           C  
ATOM    846  CG2 ILE A 620     -20.690 -15.663  33.986  1.00 27.53           C  
ATOM    847  CD1 ILE A 620     -19.529 -17.513  31.734  1.00 27.53           C  
ATOM    848  H   ILE A 620     -23.456 -16.973  31.260  1.00  0.00           H  
ATOM    849  HA  ILE A 620     -23.052 -17.248  34.131  1.00  0.00           H  
ATOM    850  HB  ILE A 620     -21.505 -15.690  32.013  1.00  0.00           H  
ATOM    851 HG12 ILE A 620     -20.702 -18.290  33.376  1.00  0.00           H  
ATOM    852 HG13 ILE A 620     -21.526 -18.263  31.856  1.00  0.00           H  
ATOM    853 HG21 ILE A 620     -19.652 -15.534  33.683  1.00  0.00           H  
ATOM    854 HG22 ILE A 620     -21.055 -14.667  34.215  1.00  0.00           H  
ATOM    855 HG23 ILE A 620     -20.698 -16.242  34.910  1.00  0.00           H  
ATOM    856 HD11 ILE A 620     -19.161 -18.481  31.398  1.00  0.00           H  
ATOM    857 HD12 ILE A 620     -19.645 -16.882  30.855  1.00  0.00           H  
ATOM    858 HD13 ILE A 620     -18.751 -17.076  32.359  1.00  0.00           H  
ATOM    859  N   ILE A 621     -24.247 -14.392  32.905  1.00 80.83           N  
ATOM    860  CA  ILE A 621     -24.999 -13.180  33.273  1.00 80.83           C  
ATOM    861  C   ILE A 621     -26.219 -13.562  34.115  1.00 80.83           C  
ATOM    862  O   ILE A 621     -26.372 -13.088  35.240  1.00 80.83           O  
ATOM    863  CB  ILE A 621     -25.456 -12.339  32.032  1.00 80.83           C  
ATOM    864  CG1 ILE A 621     -24.326 -11.919  31.080  1.00 80.83           C  
ATOM    865  CG2 ILE A 621     -26.247 -11.075  32.435  1.00 80.83           C  
ATOM    866  CD1 ILE A 621     -23.140 -11.309  31.806  1.00 80.83           C  
ATOM    867  H   ILE A 621     -24.152 -14.619  31.922  1.00  0.00           H  
ATOM    868  HA  ILE A 621     -24.365 -12.565  33.913  1.00  0.00           H  
ATOM    869  HB  ILE A 621     -26.140 -12.946  31.439  1.00  0.00           H  
ATOM    870 HG12 ILE A 621     -23.986 -12.764  30.501  1.00  0.00           H  
ATOM    871 HG13 ILE A 621     -24.698 -11.213  30.336  1.00  0.00           H  
ATOM    872 HG21 ILE A 621     -26.408 -10.406  31.590  1.00  0.00           H  
ATOM    873 HG22 ILE A 621     -27.230 -11.338  32.817  1.00  0.00           H  
ATOM    874 HG23 ILE A 621     -25.730 -10.504  33.207  1.00  0.00           H  
ATOM    875 HD11 ILE A 621     -22.368 -11.003  31.102  1.00  0.00           H  
ATOM    876 HD12 ILE A 621     -23.449 -10.450  32.400  1.00  0.00           H  
ATOM    877 HD13 ILE A 621     -22.703 -12.027  32.491  1.00  0.00           H  
ATOM    878  N   LEU A 622     -27.059 -14.455  33.582  1.00 34.12           N  
ATOM    879  CA  LEU A 622     -28.293 -14.886  34.235  1.00 34.12           C  
ATOM    880  C   LEU A 622     -28.036 -15.662  35.534  1.00 34.12           C  
ATOM    881  O   LEU A 622     -28.826 -15.529  36.463  1.00 34.12           O  
ATOM    882  CB  LEU A 622     -29.123 -15.748  33.263  1.00 34.12           C  
ATOM    883  CG  LEU A 622     -29.687 -14.967  32.055  1.00 34.12           C  
ATOM    884  CD1 LEU A 622     -30.258 -15.931  31.005  1.00 34.12           C  
ATOM    885  CD2 LEU A 622     -30.736 -13.922  32.465  1.00 34.12           C  
ATOM    886  H   LEU A 622     -26.843 -14.864  32.683  1.00  0.00           H  
ATOM    887  HA  LEU A 622     -28.859 -13.999  34.511  1.00  0.00           H  
ATOM    888  HB2 LEU A 622     -28.504 -16.573  32.907  1.00  0.00           H  
ATOM    889  HB3 LEU A 622     -29.956 -16.212  33.794  1.00  0.00           H  
ATOM    890  HG  LEU A 622     -28.875 -14.420  31.580  1.00  0.00           H  
ATOM    891 HD11 LEU A 622     -30.570 -15.394  30.108  1.00  0.00           H  
ATOM    892 HD12 LEU A 622     -29.516 -16.668  30.698  1.00  0.00           H  
ATOM    893 HD13 LEU A 622     -31.125 -16.467  31.390  1.00  0.00           H  
ATOM    894 HD21 LEU A 622     -31.087 -13.372  31.596  1.00  0.00           H  
ATOM    895 HD22 LEU A 622     -31.601 -14.388  32.938  1.00  0.00           H  
ATOM    896 HD23 LEU A 622     -30.338 -13.178  33.152  1.00  0.00           H  
ATOM    897  N   ALA A 623     -26.914 -16.396  35.640  1.00 19.10           N  
ATOM    898  CA  ALA A 623     -26.469 -17.039  36.875  1.00 19.10           C  
ATOM    899  C   ALA A 623     -26.004 -15.996  37.902  1.00 19.10           C  
ATOM    900  O   ALA A 623     -26.398 -16.084  39.061  1.00 19.10           O  
ATOM    901  CB  ALA A 623     -25.321 -18.009  36.566  1.00 19.10           C  
ATOM    902  H   ALA A 623     -26.314 -16.479  34.830  1.00  0.00           H  
ATOM    903  HA  ALA A 623     -27.300 -17.606  37.300  1.00  0.00           H  
ATOM    904  HB1 ALA A 623     -24.955 -18.486  37.475  1.00  0.00           H  
ATOM    905  HB2 ALA A 623     -25.655 -18.806  35.903  1.00  0.00           H  
ATOM    906  HB3 ALA A 623     -24.481 -17.505  36.085  1.00  0.00           H  
ATOM    907  N   GLY A 624     -25.253 -14.972  37.470  1.00 15.72           N  
ATOM    908  CA  GLY A 624     -24.804 -13.850  38.294  1.00 15.72           C  
ATOM    909  C   GLY A 624     -25.973 -13.035  38.855  1.00 15.72           C  
ATOM    910  O   GLY A 624     -26.050 -12.828  40.066  1.00 15.72           O  
ATOM    911  H   GLY A 624     -24.990 -14.947  36.490  1.00  0.00           H  
ATOM    912  HA2 GLY A 624     -24.186 -14.220  39.114  1.00  0.00           H  
ATOM    913  HA3 GLY A 624     -24.174 -13.193  37.692  1.00  0.00           H  
ATOM    914  N   ILE A 625     -26.927 -12.659  37.991  1.00 27.71           N  
ATOM    915  CA  ILE A 625     -28.198 -12.012  38.330  1.00 27.71           C  
ATOM    916  C   ILE A 625     -29.010 -12.850  39.344  1.00 27.71           C  
ATOM    917  O   ILE A 625     -29.478 -12.308  40.346  1.00 27.71           O  
ATOM    918  CB  ILE A 625     -28.975 -11.679  37.019  1.00 27.71           C  
ATOM    919  CG1 ILE A 625     -28.264 -10.563  36.213  1.00 27.71           C  
ATOM    920  CG2 ILE A 625     -30.449 -11.298  37.250  1.00 27.71           C  
ATOM    921  CD1 ILE A 625     -28.860 -10.318  34.819  1.00 27.71           C  
ATOM    922  H   ILE A 625     -26.766 -12.866  37.006  1.00  0.00           H  
ATOM    923  HA  ILE A 625     -27.964 -11.073  38.835  1.00  0.00           H  
ATOM    924  HB  ILE A 625     -28.984 -12.583  36.409  1.00  0.00           H  
ATOM    925 HG12 ILE A 625     -28.282  -9.630  36.776  1.00  0.00           H  
ATOM    926 HG13 ILE A 625     -27.208 -10.805  36.088  1.00  0.00           H  
ATOM    927 HG21 ILE A 625     -30.972 -11.136  36.313  1.00  0.00           H  
ATOM    928 HG22 ILE A 625     -30.999 -12.094  37.748  1.00  0.00           H  
ATOM    929 HG23 ILE A 625     -30.547 -10.390  37.845  1.00  0.00           H  
ATOM    930 HD11 ILE A 625     -28.211  -9.666  34.234  1.00  0.00           H  
ATOM    931 HD12 ILE A 625     -28.986 -11.252  34.271  1.00  0.00           H  
ATOM    932 HD13 ILE A 625     -29.830  -9.829  34.875  1.00  0.00           H  
ATOM    933  N   CYS A 626     -29.134 -14.171  39.129  1.00 21.95           N  
ATOM    934  CA  CYS A 626     -29.863 -15.082  40.015  1.00 21.95           C  
ATOM    935  C   CYS A 626     -29.234 -15.136  41.421  1.00 21.95           C  
ATOM    936  O   CYS A 626     -29.956 -15.060  42.416  1.00 21.95           O  
ATOM    937  CB  CYS A 626     -29.928 -16.493  39.393  1.00 21.95           C  
ATOM    938  SG  CYS A 626     -31.218 -17.503  40.182  1.00 21.95           S  
ATOM    939  H   CYS A 626     -28.748 -14.552  38.271  1.00  0.00           H  
ATOM    940  HA  CYS A 626     -30.879 -14.693  40.107  1.00  0.00           H  
ATOM    941  HB2 CYS A 626     -30.181 -16.446  38.337  1.00  0.00           H  
ATOM    942  HB3 CYS A 626     -28.967 -17.004  39.464  1.00  0.00           H  
ATOM    943  HG  CYS A 626     -30.764 -17.367  41.434  1.00  0.00           H  
ATOM    944  N   LEU A 627     -27.895 -15.190  41.516  1.00 83.21           N  
ATOM    945  CA  LEU A 627     -27.168 -15.095  42.785  1.00 83.21           C  
ATOM    946  C   LEU A 627     -27.317 -13.697  43.422  1.00 83.21           C  
ATOM    947  O   LEU A 627     -27.352 -13.585  44.645  1.00 83.21           O  
ATOM    948  CB  LEU A 627     -25.671 -15.436  42.594  1.00 83.21           C  
ATOM    949  CG  LEU A 627     -25.300 -16.923  42.769  1.00 83.21           C  
ATOM    950  CD1 LEU A 627     -25.794 -17.823  41.628  1.00 83.21           C  
ATOM    951  CD2 LEU A 627     -23.780 -17.076  42.942  1.00 83.21           C  
ATOM    952  H   LEU A 627     -27.349 -15.256  40.660  1.00  0.00           H  
ATOM    953  HA  LEU A 627     -27.601 -15.810  43.485  1.00  0.00           H  
ATOM    954  HB2 LEU A 627     -25.292 -15.043  41.648  1.00  0.00           H  
ATOM    955  HB3 LEU A 627     -25.114 -14.922  43.376  1.00  0.00           H  
ATOM    956  HG  LEU A 627     -25.764 -17.276  43.692  1.00  0.00           H  
ATOM    957 HD11 LEU A 627     -25.615 -18.874  41.857  1.00  0.00           H  
ATOM    958 HD12 LEU A 627     -26.863 -17.711  41.450  1.00  0.00           H  
ATOM    959 HD13 LEU A 627     -25.268 -17.604  40.700  1.00  0.00           H  
ATOM    960 HD21 LEU A 627     -23.502 -18.119  43.095  1.00  0.00           H  
ATOM    961 HD22 LEU A 627     -23.243 -16.718  42.063  1.00  0.00           H  
ATOM    962 HD23 LEU A 627     -23.414 -16.515  43.803  1.00  0.00           H  
ATOM    963  N   GLY A 628     -27.474 -12.642  42.612  1.00 19.77           N  
ATOM    964  CA  GLY A 628     -27.738 -11.273  43.053  1.00 19.77           C  
ATOM    965  C   GLY A 628     -29.087 -11.139  43.770  1.00 19.77           C  
ATOM    966  O   GLY A 628     -29.188 -10.460  44.790  1.00 19.77           O  
ATOM    967  H   GLY A 628     -27.404 -12.801  41.612  1.00  0.00           H  
ATOM    968  HA2 GLY A 628     -26.935 -10.943  43.714  1.00  0.00           H  
ATOM    969  HA3 GLY A 628     -27.733 -10.610  42.188  1.00  0.00           H  
ATOM    970  N   TYR A 629     -30.114 -11.855  43.301  1.00 54.48           N  
ATOM    971  CA  TYR A 629     -31.408 -11.936  43.979  1.00 54.48           C  
ATOM    972  C   TYR A 629     -31.363 -12.885  45.188  1.00 54.48           C  
ATOM    973  O   TYR A 629     -32.062 -12.652  46.169  1.00 54.48           O  
ATOM    974  CB  TYR A 629     -32.474 -12.421  42.984  1.00 54.48           C  
ATOM    975  CG  TYR A 629     -32.792 -11.403  41.903  1.00 54.48           C  
ATOM    976  CD1 TYR A 629     -33.240 -10.110  42.253  1.00 54.48           C  
ATOM    977  CD2 TYR A 629     -32.646 -11.742  40.543  1.00 54.48           C  
ATOM    978  CE1 TYR A 629     -33.576  -9.177  41.255  1.00 54.48           C  
ATOM    979  CE2 TYR A 629     -32.979 -10.806  39.548  1.00 54.48           C  
ATOM    980  CZ  TYR A 629     -33.461  -9.535  39.899  1.00 54.48           C  
ATOM    981  OH  TYR A 629     -33.850  -8.673  38.923  1.00 54.48           O  
ATOM    982  H   TYR A 629     -29.991 -12.339  42.417  1.00  0.00           H  
ATOM    983  HA  TYR A 629     -31.682 -10.952  44.362  1.00  0.00           H  
ATOM    984  HB2 TYR A 629     -32.173 -13.367  42.532  1.00  0.00           H  
ATOM    985  HB3 TYR A 629     -33.407 -12.630  43.512  1.00  0.00           H  
ATOM    986  HD1 TYR A 629     -33.346  -9.824  43.288  1.00  0.00           H  
ATOM    987  HD2 TYR A 629     -32.292 -12.718  40.247  1.00  0.00           H  
ATOM    988  HE1 TYR A 629     -33.954  -8.206  41.542  1.00  0.00           H  
ATOM    989  HE2 TYR A 629     -32.887 -11.074  38.509  1.00  0.00           H  
ATOM    990  HH  TYR A 629     -33.997  -7.786  39.268  1.00  0.00           H  
ATOM    991  N   LEU A 630     -30.496 -13.906  45.174  1.00106.73           N  
ATOM    992  CA  LEU A 630     -30.253 -14.813  46.303  1.00106.73           C  
ATOM    993  C   LEU A 630     -29.610 -14.053  47.480  1.00106.73           C  
ATOM    994  O   LEU A 630     -29.903 -14.363  48.632  1.00106.73           O  
ATOM    995  CB  LEU A 630     -29.332 -15.968  45.844  1.00106.73           C  
ATOM    996  CG  LEU A 630     -29.458 -17.315  46.602  1.00106.73           C  
ATOM    997  CD1 LEU A 630     -28.599 -18.378  45.904  1.00106.73           C  
ATOM    998  CD2 LEU A 630     -29.091 -17.263  48.096  1.00106.73           C  
ATOM    999  H   LEU A 630     -29.948 -14.050  44.337  1.00  0.00           H  
ATOM   1000  HA  LEU A 630     -31.211 -15.235  46.607  1.00  0.00           H  
ATOM   1001  HB2 LEU A 630     -29.564 -16.179  44.800  1.00  0.00           H  
ATOM   1002  HB3 LEU A 630     -28.289 -15.649  45.850  1.00  0.00           H  
ATOM   1003  HG  LEU A 630     -30.496 -17.645  46.530  1.00  0.00           H  
ATOM   1004 HD11 LEU A 630     -28.723 -19.356  46.371  1.00  0.00           H  
ATOM   1005 HD12 LEU A 630     -28.874 -18.483  44.855  1.00  0.00           H  
ATOM   1006 HD13 LEU A 630     -27.540 -18.121  45.946  1.00  0.00           H  
ATOM   1007 HD21 LEU A 630     -28.957 -18.266  48.503  1.00  0.00           H  
ATOM   1008 HD22 LEU A 630     -28.165 -16.713  48.265  1.00  0.00           H  
ATOM   1009 HD23 LEU A 630     -29.885 -16.809  48.684  1.00  0.00           H  
ATOM   1010  N   CYS A 631     -28.778 -13.036  47.205  1.00 51.21           N  
ATOM   1011  CA  CYS A 631     -28.042 -12.248  48.197  1.00 51.21           C  
ATOM   1012  C   CYS A 631     -28.897 -11.658  49.326  1.00 51.21           C  
ATOM   1013  O   CYS A 631     -28.437 -11.654  50.463  1.00 51.21           O  
ATOM   1014  CB  CYS A 631     -27.214 -11.134  47.533  1.00 51.21           C  
ATOM   1015  SG  CYS A 631     -25.784 -11.841  46.676  1.00 51.21           S  
ATOM   1016  H   CYS A 631     -28.554 -12.883  46.228  1.00  0.00           H  
ATOM   1017  HA  CYS A 631     -27.349 -12.937  48.685  1.00  0.00           H  
ATOM   1018  HB2 CYS A 631     -27.817 -10.540  46.852  1.00  0.00           H  
ATOM   1019  HB3 CYS A 631     -26.826 -10.444  48.285  1.00  0.00           H  
ATOM   1020  HG  CYS A 631     -26.481 -12.574  45.789  1.00  0.00           H  
ATOM   1021  N   THR A 632     -30.130 -11.203  49.054  1.00110.78           N  
ATOM   1022  CA  THR A 632     -30.996 -10.625  50.084  1.00110.78           C  
ATOM   1023  C   THR A 632     -31.521 -11.678  51.086  1.00110.78           C  
ATOM   1024  O   THR A 632     -31.687 -11.354  52.258  1.00110.78           O  
ATOM   1025  CB  THR A 632     -32.155  -9.842  49.422  1.00110.78           C  
ATOM   1026  CG2 THR A 632     -33.308 -10.698  48.878  1.00110.78           C  
ATOM   1027  OG1 THR A 632     -32.719  -8.957  50.360  1.00110.78           O  
ATOM   1028  H   THR A 632     -30.489 -11.264  48.112  1.00  0.00           H  
ATOM   1029  HA  THR A 632     -30.392  -9.906  50.637  1.00  0.00           H  
ATOM   1030  HB  THR A 632     -31.754  -9.227  48.614  1.00  0.00           H  
ATOM   1031  HG1 THR A 632     -32.041  -8.385  50.687  1.00  0.00           H  
ATOM   1032 HG21 THR A 632     -34.042 -10.058  48.399  1.00  0.00           H  
ATOM   1033 HG22 THR A 632     -32.958 -11.422  48.150  1.00  0.00           H  
ATOM   1034 HG23 THR A 632     -33.838 -11.241  49.662  1.00  0.00           H  
ATOM   1035  N   PHE A 633     -31.725 -12.938  50.649  1.00 46.59           N  
ATOM   1036  CA  PHE A 633     -32.116 -14.068  51.507  1.00 46.59           C  
ATOM   1037  C   PHE A 633     -30.976 -14.501  52.416  1.00 46.59           C  
ATOM   1038  O   PHE A 633     -31.232 -15.018  53.503  1.00 46.59           O  
ATOM   1039  CB  PHE A 633     -32.479 -15.302  50.674  1.00 46.59           C  
ATOM   1040  CG  PHE A 633     -33.728 -15.113  49.861  1.00 46.59           C  
ATOM   1041  CD1 PHE A 633     -34.990 -15.300  50.457  1.00 46.59           C  
ATOM   1042  CD2 PHE A 633     -33.625 -14.723  48.513  1.00 46.59           C  
ATOM   1043  CE1 PHE A 633     -36.155 -15.103  49.694  1.00 46.59           C  
ATOM   1044  CE2 PHE A 633     -34.787 -14.536  47.748  1.00 46.59           C  
ATOM   1045  CZ  PHE A 633     -36.049 -14.725  48.341  1.00 46.59           C  
ATOM   1046  H   PHE A 633     -31.545 -13.140  49.675  1.00  0.00           H  
ATOM   1047  HA  PHE A 633     -32.966 -13.771  52.123  1.00  0.00           H  
ATOM   1048  HB2 PHE A 633     -31.659 -15.593  50.019  1.00  0.00           H  
ATOM   1049  HB3 PHE A 633     -32.650 -16.161  51.326  1.00  0.00           H  
ATOM   1050  HD1 PHE A 633     -35.067 -15.588  51.495  1.00  0.00           H  
ATOM   1051  HD2 PHE A 633     -32.657 -14.555  48.071  1.00  0.00           H  
ATOM   1052  HE1 PHE A 633     -37.127 -15.240  50.144  1.00  0.00           H  
ATOM   1053  HE2 PHE A 633     -34.711 -14.239  46.713  1.00  0.00           H  
ATOM   1054  HZ  PHE A 633     -36.935 -14.569  47.750  1.00  0.00           H  
ATOM   1055  N   CYS A 634     -29.728 -14.213  52.005  1.00132.65           N  
ATOM   1056  CA  CYS A 634     -28.622 -14.061  52.924  1.00132.65           C  
ATOM   1057  C   CYS A 634     -28.883 -12.772  53.724  1.00132.65           C  
ATOM   1058  O   CYS A 634     -29.661 -12.865  54.656  1.00132.65           O  
ATOM   1059  CB  CYS A 634     -27.275 -14.117  52.184  1.00132.65           C  
ATOM   1060  SG  CYS A 634     -26.102 -14.802  53.364  1.00132.65           S  
ATOM   1061  H   CYS A 634     -29.616 -13.815  51.083  1.00  0.00           H  
ATOM   1062  HA  CYS A 634     -28.675 -14.906  53.616  1.00  0.00           H  
ATOM   1063  HB2 CYS A 634     -27.322 -14.790  51.328  1.00  0.00           H  
ATOM   1064  HB3 CYS A 634     -26.915 -13.154  51.824  1.00  0.00           H  
ATOM   1065  HG  CYS A 634     -26.252 -13.850  54.288  1.00  0.00           H  
ATOM   1066  N   LEU A 635     -28.370 -11.598  53.328  1.00 92.25           N  
ATOM   1067  CA  LEU A 635     -28.395 -10.279  53.984  1.00 92.25           C  
ATOM   1068  C   LEU A 635     -29.475  -9.914  55.029  1.00 92.25           C  
ATOM   1069  O   LEU A 635     -29.151  -9.245  56.006  1.00 92.25           O  
ATOM   1070  CB  LEU A 635     -28.216  -9.174  52.931  1.00 92.25           C  
ATOM   1071  CG  LEU A 635     -26.927  -9.252  52.095  1.00 92.25           C  
ATOM   1072  CD1 LEU A 635     -26.999  -8.286  50.906  1.00 92.25           C  
ATOM   1073  CD2 LEU A 635     -25.691  -8.980  52.948  1.00 92.25           C  
ATOM   1074  H   LEU A 635     -27.854 -11.621  52.459  1.00  0.00           H  
ATOM   1075  HA  LEU A 635     -27.486 -10.293  54.580  1.00  0.00           H  
ATOM   1076  HB2 LEU A 635     -29.068  -9.237  52.260  1.00  0.00           H  
ATOM   1077  HB3 LEU A 635     -28.269  -8.193  53.403  1.00  0.00           H  
ATOM   1078  HG  LEU A 635     -26.807 -10.252  51.690  1.00  0.00           H  
ATOM   1079 HD11 LEU A 635     -26.110  -8.367  50.282  1.00  0.00           H  
ATOM   1080 HD12 LEU A 635     -27.860  -8.508  50.274  1.00  0.00           H  
ATOM   1081 HD13 LEU A 635     -27.088  -7.255  51.245  1.00  0.00           H  
ATOM   1082 HD21 LEU A 635     -24.788  -9.090  52.353  1.00  0.00           H  
ATOM   1083 HD22 LEU A 635     -25.720  -7.977  53.370  1.00  0.00           H  
ATOM   1084 HD23 LEU A 635     -25.602  -9.676  53.776  1.00  0.00           H  
ATOM   1085  N   ILE A 636     -30.731 -10.351  54.872  1.00 64.19           N  
ATOM   1086  CA  ILE A 636     -31.817 -10.111  55.824  1.00 64.19           C  
ATOM   1087  C   ILE A 636     -31.808 -11.096  57.001  1.00 64.19           C  
ATOM   1088  O   ILE A 636     -32.139 -10.675  58.106  1.00 64.19           O  
ATOM   1089  CB  ILE A 636     -33.164 -10.215  55.074  1.00 64.19           C  
ATOM   1090  CG1 ILE A 636     -33.228  -9.086  54.024  1.00 64.19           C  
ATOM   1091  CG2 ILE A 636     -34.401 -10.182  56.009  1.00 64.19           C  
ATOM   1092  CD1 ILE A 636     -34.362  -9.256  53.028  1.00 64.19           C  
ATOM   1093  H   ILE A 636     -30.949 -10.897  54.048  1.00  0.00           H  
ATOM   1094  HA  ILE A 636     -31.727  -9.106  56.234  1.00  0.00           H  
ATOM   1095  HB  ILE A 636     -33.188 -11.172  54.549  1.00  0.00           H  
ATOM   1096 HG12 ILE A 636     -33.293  -8.117  54.516  1.00  0.00           H  
ATOM   1097 HG13 ILE A 636     -32.312  -9.037  53.438  1.00  0.00           H  
ATOM   1098 HG21 ILE A 636     -35.328 -10.265  55.447  1.00  0.00           H  
ATOM   1099 HG22 ILE A 636     -34.428 -11.018  56.707  1.00  0.00           H  
ATOM   1100 HG23 ILE A 636     -34.434  -9.265  56.595  1.00  0.00           H  
ATOM   1101 HD11 ILE A 636     -34.344  -8.450  52.303  1.00  0.00           H  
ATOM   1102 HD12 ILE A 636     -34.261 -10.196  52.488  1.00  0.00           H  
ATOM   1103 HD13 ILE A 636     -35.330  -9.232  53.516  1.00  0.00           H  
ATOM   1104  N   ALA A 637     -31.474 -12.383  56.791  1.00 45.89           N  
ATOM   1105  CA  ALA A 637     -31.513 -13.427  57.822  1.00 45.89           C  
ATOM   1106  C   ALA A 637     -30.612 -13.082  59.015  1.00 45.89           C  
ATOM   1107  O   ALA A 637     -29.645 -12.331  58.870  1.00 45.89           O  
ATOM   1108  CB  ALA A 637     -31.138 -14.795  57.224  1.00 45.89           C  
ATOM   1109  H   ALA A 637     -31.169 -12.653  55.865  1.00  0.00           H  
ATOM   1110  HA  ALA A 637     -32.545 -13.476  58.174  1.00  0.00           H  
ATOM   1111  HB1 ALA A 637     -31.605 -15.598  57.795  1.00  0.00           H  
ATOM   1112  HB2 ALA A 637     -31.469 -14.888  56.191  1.00  0.00           H  
ATOM   1113  HB3 ALA A 637     -30.072 -14.992  57.242  1.00  0.00           H  
ATOM   1114  N   LYS A 638     -30.942 -13.610  60.203  1.00 45.24           N  
ATOM   1115  CA  LYS A 638     -30.194 -13.359  61.433  1.00 45.24           C  
ATOM   1116  C   LYS A 638     -28.751 -13.877  61.275  1.00 45.24           C  
ATOM   1117  O   LYS A 638     -28.599 -15.019  60.835  1.00 45.24           O  
ATOM   1118  CB  LYS A 638     -30.894 -14.066  62.608  1.00 45.24           C  
ATOM   1119  CG  LYS A 638     -30.250 -13.758  63.971  1.00 45.24           C  
ATOM   1120  CD  LYS A 638     -30.993 -14.427  65.130  1.00 45.24           C  
ATOM   1121  CE  LYS A 638     -30.379 -14.078  66.490  1.00 45.24           C  
ATOM   1122  NZ  LYS A 638     -31.210 -14.582  67.594  1.00 45.24           N1+
ATOM   1123  H   LYS A 638     -31.743 -14.222  60.258  1.00  0.00           H  
ATOM   1124  HA  LYS A 638     -30.237 -12.286  61.614  1.00  0.00           H  
ATOM   1125  HB2 LYS A 638     -31.939 -13.754  62.636  1.00  0.00           H  
ATOM   1126  HB3 LYS A 638     -30.906 -15.145  62.444  1.00  0.00           H  
ATOM   1127  HG2 LYS A 638     -29.209 -14.084  63.988  1.00  0.00           H  
ATOM   1128  HG3 LYS A 638     -30.235 -12.679  64.124  1.00  0.00           H  
ATOM   1129  HD2 LYS A 638     -32.038 -14.121  65.106  1.00  0.00           H  
ATOM   1130  HD3 LYS A 638     -30.988 -15.509  64.993  1.00  0.00           H  
ATOM   1131  HE2 LYS A 638     -29.376 -14.498  66.574  1.00  0.00           H  
ATOM   1132  HE3 LYS A 638     -30.286 -12.999  66.600  1.00  0.00           H  
ATOM   1133  HZ1 LYS A 638     -32.127 -14.161  67.538  1.00  0.00           H  
ATOM   1134  HZ2 LYS A 638     -31.296 -15.586  67.525  1.00  0.00           H  
ATOM   1135  HZ3 LYS A 638     -30.784 -14.341  68.477  1.00  0.00           H  
ATOM   1136  N   PRO A 639     -27.711 -13.066  61.584  1.00 75.13           N  
ATOM   1137  CA  PRO A 639     -26.304 -13.468  61.502  1.00 75.13           C  
ATOM   1138  C   PRO A 639     -25.973 -14.838  62.119  1.00 75.13           C  
ATOM   1139  O   PRO A 639     -26.513 -15.225  63.154  1.00 75.13           O  
ATOM   1140  CB  PRO A 639     -25.492 -12.329  62.115  1.00 75.13           C  
ATOM   1141  CG  PRO A 639     -26.379 -11.112  61.971  1.00 75.13           C  
ATOM   1142  CD  PRO A 639     -27.809 -11.650  61.950  1.00 75.13           C  
ATOM   1143  HA  PRO A 639     -26.086 -13.498  60.449  1.00  0.00           H  
ATOM   1144  HB2 PRO A 639     -25.321 -12.507  63.169  1.00  0.00           H  
ATOM   1145  HB3 PRO A 639     -24.519 -12.198  61.640  1.00  0.00           H  
ATOM   1146  HG2 PRO A 639     -26.218 -10.400  62.773  1.00  0.00           H  
ATOM   1147  HG3 PRO A 639     -26.158 -10.611  61.026  1.00  0.00           H  
ATOM   1148  HD2 PRO A 639     -28.262 -11.564  62.938  1.00  0.00           H  
ATOM   1149  HD3 PRO A 639     -28.412 -11.080  61.241  1.00  0.00           H  
ATOM   1150  N   LYS A 640     -25.113 -15.572  61.415  1.00 77.61           N  
ATOM   1151  CA  LYS A 640     -24.595 -16.901  61.719  1.00 77.61           C  
ATOM   1152  C   LYS A 640     -23.257 -17.028  60.976  1.00 77.61           C  
ATOM   1153  O   LYS A 640     -22.961 -16.217  60.100  1.00 77.61           O  
ATOM   1154  CB  LYS A 640     -25.656 -17.987  61.385  1.00 77.61           C  
ATOM   1155  CG  LYS A 640     -25.210 -19.434  61.669  1.00 77.61           C  
ATOM   1156  CD  LYS A 640     -26.322 -20.477  61.496  1.00 77.61           C  
ATOM   1157  CE  LYS A 640     -25.823 -21.891  61.838  1.00 77.61           C  
ATOM   1158  NZ  LYS A 640     -26.874 -22.903  61.639  1.00 77.61           N1+
ATOM   1159  H   LYS A 640     -24.733 -15.151  60.579  1.00  0.00           H  
ATOM   1160  HA  LYS A 640     -24.374 -16.941  62.787  1.00  0.00           H  
ATOM   1161  HB2 LYS A 640     -26.556 -17.785  61.967  1.00  0.00           H  
ATOM   1162  HB3 LYS A 640     -25.962 -17.911  60.342  1.00  0.00           H  
ATOM   1163  HG2 LYS A 640     -24.395 -19.707  61.000  1.00  0.00           H  
ATOM   1164  HG3 LYS A 640     -24.818 -19.492  62.685  1.00  0.00           H  
ATOM   1165  HD2 LYS A 640     -27.167 -20.222  62.137  1.00  0.00           H  
ATOM   1166  HD3 LYS A 640     -26.690 -20.449  60.470  1.00  0.00           H  
ATOM   1167  HE2 LYS A 640     -24.963 -22.154  61.222  1.00  0.00           H  
ATOM   1168  HE3 LYS A 640     -25.494 -21.933  62.877  1.00  0.00           H  
ATOM   1169  HZ1 LYS A 640     -27.169 -22.902  60.673  1.00  0.00           H  
ATOM   1170  HZ2 LYS A 640     -26.513 -23.816  61.878  1.00  0.00           H  
ATOM   1171  HZ3 LYS A 640     -27.664 -22.692  62.231  1.00  0.00           H  
ATOM   1172  N   GLN A 641     -22.439 -18.041  61.294  1.00 88.06           N  
ATOM   1173  CA  GLN A 641     -21.193 -18.323  60.582  1.00 88.06           C  
ATOM   1174  C   GLN A 641     -21.424 -18.619  59.088  1.00 88.06           C  
ATOM   1175  O   GLN A 641     -20.925 -17.862  58.260  1.00 88.06           O  
ATOM   1176  CB  GLN A 641     -20.439 -19.461  61.285  1.00 88.06           C  
ATOM   1177  CG  GLN A 641     -19.064 -19.749  60.650  1.00 88.06           C  
ATOM   1178  CD  GLN A 641     -18.263 -20.806  61.402  1.00 88.06           C  
ATOM   1179  NE2 GLN A 641     -17.008 -20.999  60.995  1.00 88.06           N  
ATOM   1180  OE1 GLN A 641     -18.758 -21.443  62.330  1.00 88.06           O  
ATOM   1181  H   GLN A 641     -22.703 -18.668  62.040  1.00  0.00           H  
ATOM   1182  HA  GLN A 641     -20.570 -17.427  60.650  1.00  0.00           H  
ATOM   1183  HB2 GLN A 641     -20.297 -19.190  62.332  1.00  0.00           H  
ATOM   1184  HB3 GLN A 641     -21.047 -20.368  61.285  1.00  0.00           H  
ATOM   1185  HG2 GLN A 641     -19.173 -20.090  59.620  1.00  0.00           H  
ATOM   1186  HG3 GLN A 641     -18.476 -18.831  60.621  1.00  0.00           H  
ATOM   1187 HE21 GLN A 641     -16.631 -20.456  60.228  1.00  0.00           H  
ATOM   1188 HE22 GLN A 641     -16.431 -21.680  61.466  1.00  0.00           H  
ATOM   1189  N   ILE A 642     -22.226 -19.651  58.746  1.00100.20           N  
ATOM   1190  CA  ILE A 642     -22.580 -20.036  57.365  1.00100.20           C  
ATOM   1191  C   ILE A 642     -23.259 -18.913  56.567  1.00100.20           C  
ATOM   1192  O   ILE A 642     -23.152 -18.852  55.348  1.00100.20           O  
ATOM   1193  CB  ILE A 642     -23.484 -21.299  57.343  1.00100.20           C  
ATOM   1194  CG1 ILE A 642     -24.879 -21.130  58.005  1.00100.20           C  
ATOM   1195  CG2 ILE A 642     -22.753 -22.529  57.904  1.00100.20           C  
ATOM   1196  CD1 ILE A 642     -26.038 -21.545  57.088  1.00100.20           C  
ATOM   1197  H   ILE A 642     -22.607 -20.218  59.489  1.00  0.00           H  
ATOM   1198  HA  ILE A 642     -21.648 -20.279  56.855  1.00  0.00           H  
ATOM   1199  HB  ILE A 642     -23.653 -21.524  56.289  1.00  0.00           H  
ATOM   1200 HG12 ILE A 642     -24.926 -21.726  58.916  1.00  0.00           H  
ATOM   1201 HG13 ILE A 642     -25.052 -20.109  58.341  1.00  0.00           H  
ATOM   1202 HG21 ILE A 642     -23.355 -23.430  57.781  1.00  0.00           H  
ATOM   1203 HG22 ILE A 642     -21.807 -22.694  57.387  1.00  0.00           H  
ATOM   1204 HG23 ILE A 642     -22.534 -22.420  58.966  1.00  0.00           H  
ATOM   1205 HD11 ILE A 642     -26.996 -21.426  57.594  1.00  0.00           H  
ATOM   1206 HD12 ILE A 642     -26.059 -20.935  56.184  1.00  0.00           H  
ATOM   1207 HD13 ILE A 642     -25.948 -22.590  56.790  1.00  0.00           H  
ATOM   1208  N   TYR A 643     -23.934 -18.015  57.279  1.00176.40           N  
ATOM   1209  CA  TYR A 643     -24.628 -16.864  56.764  1.00176.40           C  
ATOM   1210  C   TYR A 643     -23.626 -15.751  56.401  1.00176.40           C  
ATOM   1211  O   TYR A 643     -23.696 -15.214  55.300  1.00176.40           O  
ATOM   1212  CB  TYR A 643     -25.569 -16.440  57.898  1.00176.40           C  
ATOM   1213  CG  TYR A 643     -26.110 -15.057  57.744  1.00176.40           C  
ATOM   1214  CD1 TYR A 643     -27.336 -14.872  57.106  1.00176.40           C  
ATOM   1215  CD2 TYR A 643     -25.350 -13.953  58.180  1.00176.40           C  
ATOM   1216  CE1 TYR A 643     -27.782 -13.564  56.907  1.00176.40           C  
ATOM   1217  CE2 TYR A 643     -25.781 -12.652  57.910  1.00176.40           C  
ATOM   1218  CZ  TYR A 643     -26.992 -12.460  57.252  1.00176.40           C  
ATOM   1219  OH  TYR A 643     -27.408 -11.194  57.013  1.00176.40           O  
ATOM   1220  H   TYR A 643     -23.941 -18.137  58.281  1.00  0.00           H  
ATOM   1221  HA  TYR A 643     -25.209 -17.127  55.878  1.00  0.00           H  
ATOM   1222  HB2 TYR A 643     -26.397 -17.147  57.974  1.00  0.00           H  
ATOM   1223  HB3 TYR A 643     -25.065 -16.477  58.855  1.00  0.00           H  
ATOM   1224  HD1 TYR A 643     -27.940 -15.713  56.800  1.00  0.00           H  
ATOM   1225  HD2 TYR A 643     -24.425 -14.102  58.710  1.00  0.00           H  
ATOM   1226  HE1 TYR A 643     -28.775 -13.408  56.568  1.00  0.00           H  
ATOM   1227  HE2 TYR A 643     -25.216 -11.794  58.229  1.00  0.00           H  
ATOM   1228  HH  TYR A 643     -28.320 -11.135  56.772  1.00  0.00           H  
ATOM   1229  N   CYS A 644     -22.700 -15.396  57.312  1.00 42.64           N  
ATOM   1230  CA  CYS A 644     -21.684 -14.360  57.093  1.00 42.64           C  
ATOM   1231  C   CYS A 644     -20.679 -14.812  56.023  1.00 42.64           C  
ATOM   1232  O   CYS A 644     -20.131 -13.982  55.300  1.00 42.64           O  
ATOM   1233  CB  CYS A 644     -20.941 -14.048  58.409  1.00 42.64           C  
ATOM   1234  SG  CYS A 644     -21.924 -13.306  59.738  1.00 42.64           S  
ATOM   1235  H   CYS A 644     -22.700 -15.860  58.212  1.00  0.00           H  
ATOM   1236  HA  CYS A 644     -22.174 -13.456  56.730  1.00  0.00           H  
ATOM   1237  HB2 CYS A 644     -20.493 -14.958  58.811  1.00  0.00           H  
ATOM   1238  HB3 CYS A 644     -20.120 -13.357  58.214  1.00  0.00           H  
ATOM   1239  N   TYR A 645     -20.518 -16.139  55.883  1.00 79.63           N  
ATOM   1240  CA  TYR A 645     -19.843 -16.822  54.793  1.00 79.63           C  
ATOM   1241  C   TYR A 645     -20.564 -16.554  53.460  1.00 79.63           C  
ATOM   1242  O   TYR A 645     -19.961 -15.991  52.547  1.00 79.63           O  
ATOM   1243  CB  TYR A 645     -19.794 -18.352  55.073  1.00 79.63           C  
ATOM   1244  CG  TYR A 645     -18.680 -18.907  55.950  1.00 79.63           C  
ATOM   1245  CD1 TYR A 645     -18.210 -18.209  57.078  1.00 79.63           C  
ATOM   1246  CD2 TYR A 645     -18.110 -20.160  55.638  1.00 79.63           C  
ATOM   1247  CE1 TYR A 645     -17.140 -18.707  57.840  1.00 79.63           C  
ATOM   1248  CE2 TYR A 645     -17.041 -20.668  56.403  1.00 79.63           C  
ATOM   1249  CZ  TYR A 645     -16.541 -19.928  57.492  1.00 79.63           C  
ATOM   1250  OH  TYR A 645     -15.481 -20.387  58.216  1.00 79.63           O  
ATOM   1251  H   TYR A 645     -20.986 -16.731  56.557  1.00  0.00           H  
ATOM   1252  HA  TYR A 645     -18.840 -16.407  54.728  1.00  0.00           H  
ATOM   1253  HB2 TYR A 645     -20.722 -18.669  55.527  1.00  0.00           H  
ATOM   1254  HB3 TYR A 645     -19.749 -18.892  54.126  1.00  0.00           H  
ATOM   1255  HD1 TYR A 645     -18.654 -17.273  57.361  1.00  0.00           H  
ATOM   1256  HD2 TYR A 645     -18.469 -20.726  54.791  1.00  0.00           H  
ATOM   1257  HE1 TYR A 645     -16.769 -18.146  58.684  1.00  0.00           H  
ATOM   1258  HE2 TYR A 645     -16.596 -21.615  56.137  1.00  0.00           H  
ATOM   1259  HH  TYR A 645     -15.119 -21.192  57.879  1.00  0.00           H  
ATOM   1260  N   LEU A 646     -21.851 -16.938  53.370  1.00 44.09           N  
ATOM   1261  CA  LEU A 646     -22.687 -16.861  52.171  1.00 44.09           C  
ATOM   1262  C   LEU A 646     -22.959 -15.435  51.661  1.00 44.09           C  
ATOM   1263  O   LEU A 646     -23.173 -15.272  50.461  1.00 44.09           O  
ATOM   1264  CB  LEU A 646     -24.025 -17.596  52.399  1.00 44.09           C  
ATOM   1265  CG  LEU A 646     -23.944 -19.137  52.312  1.00 44.09           C  
ATOM   1266  CD1 LEU A 646     -25.281 -19.753  52.751  1.00 44.09           C  
ATOM   1267  CD2 LEU A 646     -23.556 -19.653  50.917  1.00 44.09           C  
ATOM   1268  H   LEU A 646     -22.273 -17.375  54.179  1.00  0.00           H  
ATOM   1269  HA  LEU A 646     -22.164 -17.386  51.383  1.00  0.00           H  
ATOM   1270  HB2 LEU A 646     -24.422 -17.308  53.373  1.00  0.00           H  
ATOM   1271  HB3 LEU A 646     -24.769 -17.262  51.673  1.00  0.00           H  
ATOM   1272  HG  LEU A 646     -23.171 -19.492  52.990  1.00  0.00           H  
ATOM   1273 HD11 LEU A 646     -25.234 -20.842  52.746  1.00  0.00           H  
ATOM   1274 HD12 LEU A 646     -25.544 -19.445  53.764  1.00  0.00           H  
ATOM   1275 HD13 LEU A 646     -26.093 -19.451  52.089  1.00  0.00           H  
ATOM   1276 HD21 LEU A 646     -23.608 -20.741  50.877  1.00  0.00           H  
ATOM   1277 HD22 LEU A 646     -24.228 -19.263  50.152  1.00  0.00           H  
ATOM   1278 HD23 LEU A 646     -22.538 -19.381  50.640  1.00  0.00           H  
ATOM   1279  N   GLN A 647     -22.943 -14.412  52.534  1.00 37.94           N  
ATOM   1280  CA  GLN A 647     -23.229 -13.028  52.153  1.00 37.94           C  
ATOM   1281  C   GLN A 647     -22.019 -12.413  51.437  1.00 37.94           C  
ATOM   1282  O   GLN A 647     -22.210 -11.715  50.446  1.00 37.94           O  
ATOM   1283  CB  GLN A 647     -23.637 -12.197  53.402  1.00 37.94           C  
ATOM   1284  CG  GLN A 647     -22.526 -11.434  54.166  1.00 37.94           C  
ATOM   1285  CD  GLN A 647     -22.992 -10.611  55.366  1.00 37.94           C  
ATOM   1286  NE2 GLN A 647     -24.246 -10.754  55.798  1.00 37.94           N  
ATOM   1287  OE1 GLN A 647     -22.211  -9.824  55.894  1.00 37.94           O  
ATOM   1288  H   GLN A 647     -22.797 -14.616  53.514  1.00  0.00           H  
ATOM   1289  HA  GLN A 647     -24.078 -13.033  51.466  1.00  0.00           H  
ATOM   1290  HB2 GLN A 647     -24.374 -11.471  53.064  1.00  0.00           H  
ATOM   1291  HB3 GLN A 647     -24.171 -12.839  54.102  1.00  0.00           H  
ATOM   1292  HG2 GLN A 647     -21.782 -12.141  54.526  1.00  0.00           H  
ATOM   1293  HG3 GLN A 647     -22.012 -10.732  53.508  1.00  0.00           H  
ATOM   1294 HE21 GLN A 647     -24.867 -11.413  55.350  1.00  0.00           H  
ATOM   1295 HE22 GLN A 647     -24.571 -10.211  56.583  1.00  0.00           H  
ATOM   1296  N   ARG A 648     -20.798 -12.696  51.929  1.00100.59           N  
ATOM   1297  CA  ARG A 648     -19.531 -12.172  51.425  1.00100.59           C  
ATOM   1298  C   ARG A 648     -19.140 -12.842  50.104  1.00100.59           C  
ATOM   1299  O   ARG A 648     -18.634 -12.157  49.214  1.00100.59           O  
ATOM   1300  CB  ARG A 648     -18.422 -12.450  52.460  1.00100.59           C  
ATOM   1301  CG  ARG A 648     -18.485 -11.529  53.691  1.00100.59           C  
ATOM   1302  CD  ARG A 648     -17.540 -11.984  54.808  1.00100.59           C  
ATOM   1303  NE  ARG A 648     -16.125 -11.799  54.453  1.00100.59           N  
ATOM   1304  CZ  ARG A 648     -15.086 -11.857  55.305  1.00100.59           C  
ATOM   1305  NH1 ARG A 648     -15.263 -12.048  56.619  1.00100.59           N1+
ATOM   1306  NH2 ARG A 648     -13.842 -11.724  54.830  1.00100.59           N1+
ATOM   1307  H   ARG A 648     -20.751 -13.302  52.737  1.00  0.00           H  
ATOM   1308  HA  ARG A 648     -19.616 -11.096  51.261  1.00  0.00           H  
ATOM   1309  HB2 ARG A 648     -18.475 -13.494  52.778  1.00  0.00           H  
ATOM   1310  HB3 ARG A 648     -17.441 -12.328  51.998  1.00  0.00           H  
ATOM   1311  HG2 ARG A 648     -18.260 -10.502  53.401  1.00  0.00           H  
ATOM   1312  HG3 ARG A 648     -19.499 -11.512  54.089  1.00  0.00           H  
ATOM   1313  HD2 ARG A 648     -17.750 -11.426  55.718  1.00  0.00           H  
ATOM   1314  HD3 ARG A 648     -17.723 -13.031  55.031  1.00  0.00           H  
ATOM   1315  HE  ARG A 648     -15.932 -11.670  53.470  1.00  0.00           H  
ATOM   1316 HH11 ARG A 648     -16.193 -12.134  57.000  1.00  0.00           H  
ATOM   1317 HH12 ARG A 648     -14.463 -12.139  57.232  1.00  0.00           H  
ATOM   1318 HH21 ARG A 648     -13.680 -11.576  53.845  1.00  0.00           H  
ATOM   1319 HH22 ARG A 648     -13.046 -11.790  55.452  1.00  0.00           H  
ATOM   1320  N   ILE A 649     -19.404 -14.155  49.958  1.00119.63           N  
ATOM   1321  CA  ILE A 649     -19.176 -14.876  48.707  1.00119.63           C  
ATOM   1322  C   ILE A 649     -20.287 -14.586  47.685  1.00119.63           C  
ATOM   1323  O   ILE A 649     -19.995 -14.469  46.497  1.00119.63           O  
ATOM   1324  CB  ILE A 649     -19.001 -16.398  48.969  1.00119.63           C  
ATOM   1325  CG1 ILE A 649     -18.418 -17.141  47.748  1.00119.63           C  
ATOM   1326  CG2 ILE A 649     -20.280 -17.092  49.448  1.00119.63           C  
ATOM   1327  CD1 ILE A 649     -17.263 -18.083  48.103  1.00119.63           C  
ATOM   1328  H   ILE A 649     -19.812 -14.664  50.730  1.00  0.00           H  
ATOM   1329  HA  ILE A 649     -18.251 -14.493  48.303  1.00  0.00           H  
ATOM   1330  HB  ILE A 649     -18.275 -16.474  49.779  1.00  0.00           H  
ATOM   1331 HG12 ILE A 649     -19.198 -17.694  47.224  1.00  0.00           H  
ATOM   1332 HG13 ILE A 649     -18.047 -16.421  47.023  1.00  0.00           H  
ATOM   1333 HG21 ILE A 649     -20.068 -18.065  49.892  1.00  0.00           H  
ATOM   1334 HG22 ILE A 649     -20.747 -16.467  50.194  1.00  0.00           H  
ATOM   1335 HG23 ILE A 649     -21.005 -17.237  48.646  1.00  0.00           H  
ATOM   1336 HD11 ILE A 649     -16.868 -18.563  47.208  1.00  0.00           H  
ATOM   1337 HD12 ILE A 649     -16.442 -17.544  48.579  1.00  0.00           H  
ATOM   1338 HD13 ILE A 649     -17.592 -18.867  48.786  1.00  0.00           H  
ATOM   1339  N   GLY A 650     -21.526 -14.348  48.139  1.00 27.09           N  
ATOM   1340  CA  GLY A 650     -22.654 -13.946  47.307  1.00 27.09           C  
ATOM   1341  C   GLY A 650     -22.402 -12.613  46.599  1.00 27.09           C  
ATOM   1342  O   GLY A 650     -22.402 -12.565  45.368  1.00 27.09           O  
ATOM   1343  H   GLY A 650     -21.721 -14.479  49.124  1.00  0.00           H  
ATOM   1344  HA2 GLY A 650     -22.860 -14.721  46.568  1.00  0.00           H  
ATOM   1345  HA3 GLY A 650     -23.545 -13.856  47.930  1.00  0.00           H  
ATOM   1346  N   ILE A 651     -22.128 -11.543  47.360  1.00101.63           N  
ATOM   1347  CA  ILE A 651     -21.909 -10.199  46.812  1.00101.63           C  
ATOM   1348  C   ILE A 651     -20.527 -10.055  46.143  1.00101.63           C  
ATOM   1349  O   ILE A 651     -20.291  -9.106  45.397  1.00101.63           O  
ATOM   1350  CB  ILE A 651     -22.069  -9.155  47.944  1.00101.63           C  
ATOM   1351  CG1 ILE A 651     -22.306  -7.757  47.341  1.00101.63           C  
ATOM   1352  CG2 ILE A 651     -20.895  -9.139  48.950  1.00101.63           C  
ATOM   1353  CD1 ILE A 651     -22.927  -6.779  48.325  1.00101.63           C  
ATOM   1354  H   ILE A 651     -22.129 -11.644  48.370  1.00  0.00           H  
ATOM   1355  HA  ILE A 651     -22.670 -10.024  46.048  1.00  0.00           H  
ATOM   1356  HB  ILE A 651     -22.972  -9.429  48.493  1.00  0.00           H  
ATOM   1357 HG12 ILE A 651     -21.380  -7.343  46.945  1.00  0.00           H  
ATOM   1358 HG13 ILE A 651     -22.968  -7.849  46.483  1.00  0.00           H  
ATOM   1359 HG21 ILE A 651     -21.134  -8.561  49.836  1.00  0.00           H  
ATOM   1360 HG22 ILE A 651     -20.634 -10.142  49.278  1.00  0.00           H  
ATOM   1361 HG23 ILE A 651     -19.994  -8.706  48.515  1.00  0.00           H  
ATOM   1362 HD11 ILE A 651     -23.298  -5.895  47.814  1.00  0.00           H  
ATOM   1363 HD12 ILE A 651     -23.775  -7.241  48.828  1.00  0.00           H  
ATOM   1364 HD13 ILE A 651     -22.198  -6.461  49.069  1.00  0.00           H  
ATOM   1365  N   GLY A 652     -19.616 -10.999  46.390  1.00 28.20           N  
ATOM   1366  CA  GLY A 652     -18.374 -11.121  45.655  1.00 28.20           C  
ATOM   1367  C   GLY A 652     -18.671 -11.562  44.226  1.00 28.20           C  
ATOM   1368  O   GLY A 652     -18.420 -10.822  43.272  1.00 28.20           O  
ATOM   1369  H   GLY A 652     -19.850 -11.720  47.057  1.00  0.00           H  
ATOM   1370  HA2 GLY A 652     -17.815 -10.184  45.666  1.00  0.00           H  
ATOM   1371  HA3 GLY A 652     -17.761 -11.883  46.133  1.00  0.00           H  
ATOM   1372  N   LEU A 653     -19.228 -12.768  44.091  1.00 51.70           N  
ATOM   1373  CA  LEU A 653     -19.333 -13.457  42.816  1.00 51.70           C  
ATOM   1374  C   LEU A 653     -20.515 -12.967  41.968  1.00 51.70           C  
ATOM   1375  O   LEU A 653     -20.326 -12.825  40.766  1.00 51.70           O  
ATOM   1376  CB  LEU A 653     -19.458 -14.971  43.071  1.00 51.70           C  
ATOM   1377  CG  LEU A 653     -18.256 -15.593  43.825  1.00 51.70           C  
ATOM   1378  CD1 LEU A 653     -18.532 -17.068  44.142  1.00 51.70           C  
ATOM   1379  CD2 LEU A 653     -16.922 -15.444  43.071  1.00 51.70           C  
ATOM   1380  H   LEU A 653     -19.494 -13.283  44.926  1.00  0.00           H  
ATOM   1381  HA  LEU A 653     -18.428 -13.274  42.237  1.00  0.00           H  
ATOM   1382  HB2 LEU A 653     -20.375 -15.165  43.633  1.00  0.00           H  
ATOM   1383  HB3 LEU A 653     -19.584 -15.486  42.117  1.00  0.00           H  
ATOM   1384  HG  LEU A 653     -18.141 -15.085  44.782  1.00  0.00           H  
ATOM   1385 HD11 LEU A 653     -17.732 -17.501  44.742  1.00  0.00           H  
ATOM   1386 HD12 LEU A 653     -19.457 -17.180  44.708  1.00  0.00           H  
ATOM   1387 HD13 LEU A 653     -18.626 -17.662  43.231  1.00  0.00           H  
ATOM   1388 HD21 LEU A 653     -16.118 -15.932  43.619  1.00  0.00           H  
ATOM   1389 HD22 LEU A 653     -16.968 -15.895  42.080  1.00  0.00           H  
ATOM   1390 HD23 LEU A 653     -16.628 -14.401  42.955  1.00  0.00           H  
ATOM   1391  N   SER A 654     -21.698 -12.688  42.538  1.00 46.62           N  
ATOM   1392  CA  SER A 654     -22.878 -12.179  41.808  1.00 46.62           C  
ATOM   1393  C   SER A 654     -22.640 -11.014  40.806  1.00 46.62           C  
ATOM   1394  O   SER A 654     -22.922 -11.207  39.616  1.00 46.62           O  
ATOM   1395  CB  SER A 654     -24.111 -12.013  42.724  1.00 46.62           C  
ATOM   1396  OG  SER A 654     -24.016 -11.065  43.766  1.00 46.62           O  
ATOM   1397  H   SER A 654     -21.774 -12.764  43.548  1.00  0.00           H  
ATOM   1398  HA  SER A 654     -23.144 -13.016  41.159  1.00  0.00           H  
ATOM   1399  HB2 SER A 654     -24.968 -11.740  42.115  1.00  0.00           H  
ATOM   1400  HB3 SER A 654     -24.352 -12.964  43.184  1.00  0.00           H  
ATOM   1401  HG  SER A 654     -23.466 -11.454  44.446  1.00  0.00           H  
ATOM   1402  N   PRO A 655     -22.043  -9.864  41.210  1.00 87.41           N  
ATOM   1403  CA  PRO A 655     -21.622  -8.814  40.273  1.00 87.41           C  
ATOM   1404  C   PRO A 655     -20.486  -9.264  39.375  1.00 87.41           C  
ATOM   1405  O   PRO A 655     -20.554  -9.042  38.168  1.00 87.41           O  
ATOM   1406  CB  PRO A 655     -21.134  -7.636  41.120  1.00 87.41           C  
ATOM   1407  CG  PRO A 655     -20.874  -8.225  42.491  1.00 87.41           C  
ATOM   1408  CD  PRO A 655     -21.730  -9.473  42.583  1.00 87.41           C  
ATOM   1409  HA  PRO A 655     -22.465  -8.507  39.650  1.00  0.00           H  
ATOM   1410  HB2 PRO A 655     -20.244  -7.144  40.725  1.00  0.00           H  
ATOM   1411  HB3 PRO A 655     -21.891  -6.870  41.149  1.00  0.00           H  
ATOM   1412  HG2 PRO A 655     -19.836  -8.541  42.557  1.00  0.00           H  
ATOM   1413  HG3 PRO A 655     -21.063  -7.536  43.307  1.00  0.00           H  
ATOM   1414  HD2 PRO A 655     -21.235 -10.248  43.165  1.00  0.00           H  
ATOM   1415  HD3 PRO A 655     -22.649  -9.191  43.091  1.00  0.00           H  
ATOM   1416  N   ALA A 656     -19.448  -9.878  39.960  1.00 21.13           N  
ATOM   1417  CA  ALA A 656     -18.249 -10.287  39.252  1.00 21.13           C  
ATOM   1418  C   ALA A 656     -18.576 -11.215  38.092  1.00 21.13           C  
ATOM   1419  O   ALA A 656     -18.117 -10.938  37.003  1.00 21.13           O  
ATOM   1420  CB  ALA A 656     -17.235 -10.921  40.193  1.00 21.13           C  
ATOM   1421  H   ALA A 656     -19.467  -9.998  40.963  1.00  0.00           H  
ATOM   1422  HA  ALA A 656     -17.803  -9.380  38.840  1.00  0.00           H  
ATOM   1423  HB1 ALA A 656     -16.341 -11.240  39.655  1.00  0.00           H  
ATOM   1424  HB2 ALA A 656     -16.924 -10.187  40.933  1.00  0.00           H  
ATOM   1425  HB3 ALA A 656     -17.648 -11.789  40.703  1.00  0.00           H  
ATOM   1426  N   MET A 657     -19.446 -12.213  38.277  1.00 25.85           N  
ATOM   1427  CA  MET A 657     -20.008 -13.074  37.236  1.00 25.85           C  
ATOM   1428  C   MET A 657     -20.605 -12.279  36.071  1.00 25.85           C  
ATOM   1429  O   MET A 657     -20.170 -12.441  34.930  1.00 25.85           O  
ATOM   1430  CB  MET A 657     -21.033 -14.041  37.857  1.00 25.85           C  
ATOM   1431  CG  MET A 657     -20.375 -15.177  38.654  1.00 25.85           C  
ATOM   1432  SD  MET A 657     -21.520 -16.062  39.743  1.00 25.85           S  
ATOM   1433  CE  MET A 657     -22.443 -17.025  38.520  1.00 25.85           C  
ATOM   1434  H   MET A 657     -19.809 -12.337  39.224  1.00  0.00           H  
ATOM   1435  HA  MET A 657     -19.205 -13.662  36.805  1.00  0.00           H  
ATOM   1436  HB2 MET A 657     -21.713 -13.483  38.501  1.00  0.00           H  
ATOM   1437  HB3 MET A 657     -21.655 -14.477  37.073  1.00  0.00           H  
ATOM   1438  HG2 MET A 657     -19.896 -15.887  37.980  1.00  0.00           H  
ATOM   1439  HG3 MET A 657     -19.578 -14.781  39.283  1.00  0.00           H  
ATOM   1440  HE1 MET A 657     -23.237 -17.586  39.012  1.00  0.00           H  
ATOM   1441  HE2 MET A 657     -22.893 -16.373  37.773  1.00  0.00           H  
ATOM   1442  HE3 MET A 657     -21.786 -17.729  38.010  1.00  0.00           H  
ATOM   1443  N   SER A 658     -21.539 -11.371  36.375  1.00 71.14           N  
ATOM   1444  CA  SER A 658     -22.195 -10.529  35.400  1.00 71.14           C  
ATOM   1445  C   SER A 658     -21.190  -9.590  34.702  1.00 71.14           C  
ATOM   1446  O   SER A 658     -21.044  -9.636  33.482  1.00 71.14           O  
ATOM   1447  CB  SER A 658     -23.339  -9.782  36.107  1.00 71.14           C  
ATOM   1448  OG  SER A 658     -24.221  -9.245  35.152  1.00 71.14           O  
ATOM   1449  H   SER A 658     -21.760 -11.223  37.352  1.00  0.00           H  
ATOM   1450  HA  SER A 658     -22.626 -11.191  34.649  1.00  0.00           H  
ATOM   1451  HB2 SER A 658     -23.913 -10.467  36.734  1.00  0.00           H  
ATOM   1452  HB3 SER A 658     -22.969  -8.991  36.763  1.00  0.00           H  
ATOM   1453  HG  SER A 658     -23.793  -8.526  34.708  1.00  0.00           H  
ATOM   1454  N   TYR A 659     -20.440  -8.779  35.456  1.00 75.17           N  
ATOM   1455  CA  TYR A 659     -19.544  -7.759  34.912  1.00 75.17           C  
ATOM   1456  C   TYR A 659     -18.246  -8.343  34.327  1.00 75.17           C  
ATOM   1457  O   TYR A 659     -17.613  -7.693  33.502  1.00 75.17           O  
ATOM   1458  CB  TYR A 659     -19.255  -6.692  35.990  1.00 75.17           C  
ATOM   1459  CG  TYR A 659     -20.503  -5.928  36.399  1.00 75.17           C  
ATOM   1460  CD1 TYR A 659     -21.216  -5.209  35.422  1.00 75.17           C  
ATOM   1461  CD2 TYR A 659     -20.989  -5.964  37.721  1.00 75.17           C  
ATOM   1462  CE1 TYR A 659     -22.453  -4.615  35.729  1.00 75.17           C  
ATOM   1463  CE2 TYR A 659     -22.217  -5.354  38.038  1.00 75.17           C  
ATOM   1464  CZ  TYR A 659     -22.964  -4.703  37.037  1.00 75.17           C  
ATOM   1465  OH  TYR A 659     -24.174  -4.147  37.334  1.00 75.17           O  
ATOM   1466  H   TYR A 659     -20.532  -8.833  36.473  1.00  0.00           H  
ATOM   1467  HA  TYR A 659     -20.050  -7.268  34.086  1.00  0.00           H  
ATOM   1468  HB2 TYR A 659     -18.771  -7.134  36.862  1.00  0.00           H  
ATOM   1469  HB3 TYR A 659     -18.570  -5.949  35.585  1.00  0.00           H  
ATOM   1470  HD1 TYR A 659     -20.812  -5.142  34.426  1.00  0.00           H  
ATOM   1471  HD2 TYR A 659     -20.434  -6.478  38.490  1.00  0.00           H  
ATOM   1472  HE1 TYR A 659     -23.005  -4.092  34.961  1.00  0.00           H  
ATOM   1473  HE2 TYR A 659     -22.588  -5.397  39.052  1.00  0.00           H  
ATOM   1474  HH  TYR A 659     -24.445  -3.440  36.751  1.00  0.00           H  
ATOM   1475  N   SER A 660     -17.890  -9.592  34.644  1.00 30.71           N  
ATOM   1476  CA  SER A 660     -16.762 -10.306  34.028  1.00 30.71           C  
ATOM   1477  C   SER A 660     -17.162 -10.877  32.665  1.00 30.71           C  
ATOM   1478  O   SER A 660     -16.352 -10.868  31.740  1.00 30.71           O  
ATOM   1479  CB  SER A 660     -16.333 -11.516  34.874  1.00 30.71           C  
ATOM   1480  OG  SER A 660     -15.594 -11.085  35.995  1.00 30.71           O  
ATOM   1481  H   SER A 660     -18.457 -10.104  35.308  1.00  0.00           H  
ATOM   1482  HA  SER A 660     -15.905  -9.642  33.914  1.00  0.00           H  
ATOM   1483  HB2 SER A 660     -17.184 -12.130  35.170  1.00  0.00           H  
ATOM   1484  HB3 SER A 660     -15.679 -12.170  34.300  1.00  0.00           H  
ATOM   1485  HG  SER A 660     -16.194 -10.647  36.582  1.00  0.00           H  
ATOM   1486  N   ALA A 661     -18.406 -11.360  32.528  1.00 27.14           N  
ATOM   1487  CA  ALA A 661     -18.936 -11.830  31.257  1.00 27.14           C  
ATOM   1488  C   ALA A 661     -19.401 -10.655  30.379  1.00 27.14           C  
ATOM   1489  O   ALA A 661     -19.269 -10.764  29.164  1.00 27.14           O  
ATOM   1490  CB  ALA A 661     -20.085 -12.810  31.526  1.00 27.14           C  
ATOM   1491  H   ALA A 661     -19.027 -11.357  33.326  1.00  0.00           H  
ATOM   1492  HA  ALA A 661     -18.162 -12.368  30.706  1.00  0.00           H  
ATOM   1493  HB1 ALA A 661     -20.735 -12.946  30.661  1.00  0.00           H  
ATOM   1494  HB2 ALA A 661     -19.689 -13.791  31.790  1.00  0.00           H  
ATOM   1495  HB3 ALA A 661     -20.684 -12.485  32.368  1.00  0.00           H  
ATOM   1496  N   LEU A 662     -19.845  -9.520  30.951  1.00 47.66           N  
ATOM   1497  CA  LEU A 662     -20.177  -8.297  30.209  1.00 47.66           C  
ATOM   1498  C   LEU A 662     -18.920  -7.559  29.729  1.00 47.66           C  
ATOM   1499  O   LEU A 662     -18.926  -7.061  28.602  1.00 47.66           O  
ATOM   1500  CB  LEU A 662     -21.025  -7.312  31.055  1.00 47.66           C  
ATOM   1501  CG  LEU A 662     -22.485  -7.770  31.255  1.00 47.66           C  
ATOM   1502  CD1 LEU A 662     -23.173  -7.149  32.481  1.00 47.66           C  
ATOM   1503  CD2 LEU A 662     -23.349  -7.571  30.002  1.00 47.66           C  
ATOM   1504  H   LEU A 662     -20.048  -9.539  31.950  1.00  0.00           H  
ATOM   1505  HA  LEU A 662     -20.742  -8.577  29.319  1.00  0.00           H  
ATOM   1506  HB2 LEU A 662     -20.537  -7.170  32.014  1.00  0.00           H  
ATOM   1507  HB3 LEU A 662     -21.035  -6.323  30.592  1.00  0.00           H  
ATOM   1508  HG  LEU A 662     -22.435  -8.831  31.447  1.00  0.00           H  
ATOM   1509 HD11 LEU A 662     -24.078  -7.705  32.728  1.00  0.00           H  
ATOM   1510 HD12 LEU A 662     -22.530  -7.159  33.361  1.00  0.00           H  
ATOM   1511 HD13 LEU A 662     -23.483  -6.125  32.293  1.00  0.00           H  
ATOM   1512 HD21 LEU A 662     -24.351  -7.966  30.175  1.00  0.00           H  
ATOM   1513 HD22 LEU A 662     -23.451  -6.516  29.742  1.00  0.00           H  
ATOM   1514 HD23 LEU A 662     -22.947  -8.094  29.135  1.00  0.00           H  
ATOM   1515  N   VAL A 663     -17.824  -7.510  30.508  1.00 82.13           N  
ATOM   1516  CA  VAL A 663     -16.586  -6.850  30.053  1.00 82.13           C  
ATOM   1517  C   VAL A 663     -15.956  -7.636  28.895  1.00 82.13           C  
ATOM   1518  O   VAL A 663     -15.442  -7.013  27.974  1.00 82.13           O  
ATOM   1519  CB  VAL A 663     -15.555  -6.604  31.190  1.00 82.13           C  
ATOM   1520  CG1 VAL A 663     -14.875  -7.857  31.738  1.00 82.13           C  
ATOM   1521  CG2 VAL A 663     -14.477  -5.592  30.773  1.00 82.13           C  
ATOM   1522  H   VAL A 663     -17.830  -7.939  31.424  1.00  0.00           H  
ATOM   1523  HA  VAL A 663     -16.870  -5.867  29.677  1.00  0.00           H  
ATOM   1524  HB  VAL A 663     -16.080  -6.150  32.026  1.00  0.00           H  
ATOM   1525 HG11 VAL A 663     -14.279  -7.615  32.617  1.00  0.00           H  
ATOM   1526 HG12 VAL A 663     -15.623  -8.576  32.036  1.00  0.00           H  
ATOM   1527 HG13 VAL A 663     -14.215  -8.329  31.011  1.00  0.00           H  
ATOM   1528 HG21 VAL A 663     -13.804  -5.394  31.605  1.00  0.00           H  
ATOM   1529 HG22 VAL A 663     -13.867  -5.956  29.947  1.00  0.00           H  
ATOM   1530 HG23 VAL A 663     -14.922  -4.646  30.466  1.00  0.00           H  
ATOM   1531  N   THR A 664     -16.065  -8.977  28.901  1.00 30.80           N  
ATOM   1532  CA  THR A 664     -15.596  -9.849  27.825  1.00 30.80           C  
ATOM   1533  C   THR A 664     -16.470  -9.672  26.569  1.00 30.80           C  
ATOM   1534  O   THR A 664     -15.937  -9.643  25.461  1.00 30.80           O  
ATOM   1535  CB  THR A 664     -15.645 -11.322  28.302  1.00 30.80           C  
ATOM   1536  CG2 THR A 664     -15.156 -12.326  27.247  1.00 30.80           C  
ATOM   1537  OG1 THR A 664     -14.790 -11.486  29.415  1.00 30.80           O  
ATOM   1538  H   THR A 664     -16.521  -9.414  29.690  1.00  0.00           H  
ATOM   1539  HA  THR A 664     -14.567  -9.581  27.575  1.00  0.00           H  
ATOM   1540  HB  THR A 664     -16.655 -11.594  28.614  1.00  0.00           H  
ATOM   1541  HG1 THR A 664     -15.175 -11.052  30.164  1.00  0.00           H  
ATOM   1542 HG21 THR A 664     -15.124 -13.327  27.668  1.00  0.00           H  
ATOM   1543 HG22 THR A 664     -15.815 -12.366  26.381  1.00  0.00           H  
ATOM   1544 HG23 THR A 664     -14.152 -12.083  26.898  1.00  0.00           H  
ATOM   1545  N   LYS A 665     -17.795  -9.521  26.747  1.00 69.12           N  
ATOM   1546  CA  LYS A 665     -18.768  -9.350  25.672  1.00 69.12           C  
ATOM   1547  C   LYS A 665     -18.647  -7.963  25.017  1.00 69.12           C  
ATOM   1548  O   LYS A 665     -18.611  -7.889  23.792  1.00 69.12           O  
ATOM   1549  CB  LYS A 665     -20.186  -9.553  26.248  1.00 69.12           C  
ATOM   1550  CG  LYS A 665     -21.254  -9.800  25.177  1.00 69.12           C  
ATOM   1551  CD  LYS A 665     -22.633 -10.099  25.788  1.00 69.12           C  
ATOM   1552  CE  LYS A 665     -23.665 -10.531  24.740  1.00 69.12           C  
ATOM   1553  NZ  LYS A 665     -23.870  -9.473  23.739  1.00 69.12           N1+
ATOM   1554  H   LYS A 665     -18.156  -9.555  27.691  1.00  0.00           H  
ATOM   1555  HA  LYS A 665     -18.577 -10.117  24.920  1.00  0.00           H  
ATOM   1556  HB2 LYS A 665     -20.184 -10.429  26.892  1.00  0.00           H  
ATOM   1557  HB3 LYS A 665     -20.473  -8.712  26.879  1.00  0.00           H  
ATOM   1558  HG2 LYS A 665     -21.317  -8.934  24.516  1.00  0.00           H  
ATOM   1559  HG3 LYS A 665     -20.946 -10.642  24.557  1.00  0.00           H  
ATOM   1560  HD2 LYS A 665     -22.537 -10.896  26.528  1.00  0.00           H  
ATOM   1561  HD3 LYS A 665     -22.993  -9.224  26.330  1.00  0.00           H  
ATOM   1562  HE2 LYS A 665     -23.346 -11.444  24.237  1.00  0.00           H  
ATOM   1563  HE3 LYS A 665     -24.619 -10.748  25.221  1.00  0.00           H  
ATOM   1564  HZ1 LYS A 665     -23.014  -9.309  23.230  1.00  0.00           H  
ATOM   1565  HZ2 LYS A 665     -24.596  -9.737  23.084  1.00  0.00           H  
ATOM   1566  HZ3 LYS A 665     -24.150  -8.620  24.198  1.00  0.00           H  
ATOM   1567  N   THR A 666     -18.537  -6.880  25.807  1.00 32.50           N  
ATOM   1568  CA  THR A 666     -18.362  -5.504  25.324  1.00 32.50           C  
ATOM   1569  C   THR A 666     -16.969  -5.262  24.721  1.00 32.50           C  
ATOM   1570  O   THR A 666     -16.880  -4.534  23.733  1.00 32.50           O  
ATOM   1571  CB  THR A 666     -18.630  -4.477  26.450  1.00 32.50           C  
ATOM   1572  CG2 THR A 666     -20.082  -4.459  26.929  1.00 32.50           C  
ATOM   1573  OG1 THR A 666     -17.756  -4.635  27.549  1.00 32.50           O  
ATOM   1574  H   THR A 666     -18.578  -7.016  26.810  1.00  0.00           H  
ATOM   1575  HA  THR A 666     -19.089  -5.327  24.532  1.00  0.00           H  
ATOM   1576  HB  THR A 666     -18.439  -3.483  26.047  1.00  0.00           H  
ATOM   1577  HG1 THR A 666     -17.982  -5.439  27.996  1.00  0.00           H  
ATOM   1578 HG21 THR A 666     -20.222  -3.722  27.720  1.00  0.00           H  
ATOM   1579 HG22 THR A 666     -20.741  -4.188  26.104  1.00  0.00           H  
ATOM   1580 HG23 THR A 666     -20.414  -5.424  27.307  1.00  0.00           H  
ATOM   1581  N   ASN A 667     -15.905  -5.891  25.259  1.00 25.69           N  
ATOM   1582  CA  ASN A 667     -14.551  -5.865  24.693  1.00 25.69           C  
ATOM   1583  C   ASN A 667     -14.550  -6.547  23.319  1.00 25.69           C  
ATOM   1584  O   ASN A 667     -13.919  -6.026  22.405  1.00 25.69           O  
ATOM   1585  CB  ASN A 667     -13.559  -6.564  25.656  1.00 25.69           C  
ATOM   1586  CG  ASN A 667     -12.077  -6.461  25.264  1.00 25.69           C  
ATOM   1587  ND2 ASN A 667     -11.263  -5.819  26.100  1.00 25.69           N  
ATOM   1588  OD1 ASN A 667     -11.660  -6.961  24.224  1.00 25.69           O  
ATOM   1589  H   ASN A 667     -16.046  -6.447  26.093  1.00  0.00           H  
ATOM   1590  HA  ASN A 667     -14.253  -4.821  24.573  1.00  0.00           H  
ATOM   1591  HB2 ASN A 667     -13.649  -6.096  26.634  1.00  0.00           H  
ATOM   1592  HB3 ASN A 667     -13.817  -7.616  25.785  1.00  0.00           H  
ATOM   1593 HD21 ASN A 667     -11.629  -5.406  26.944  1.00  0.00           H  
ATOM   1594 HD22 ASN A 667     -10.284  -5.728  25.872  1.00  0.00           H  
ATOM   1595  N   ARG A 668     -15.285  -7.661  23.152  1.00 43.55           N  
ATOM   1596  CA  ARG A 668     -15.432  -8.341  21.871  1.00 43.55           C  
ATOM   1597  C   ARG A 668     -16.139  -7.456  20.828  1.00 43.55           C  
ATOM   1598  O   ARG A 668     -15.649  -7.380  19.706  1.00 43.55           O  
ATOM   1599  CB  ARG A 668     -16.161  -9.688  22.055  1.00 43.55           C  
ATOM   1600  CG  ARG A 668     -16.134 -10.533  20.774  1.00 43.55           C  
ATOM   1601  CD  ARG A 668     -16.803 -11.899  20.920  1.00 43.55           C  
ATOM   1602  NE  ARG A 668     -16.800 -12.622  19.642  1.00 43.55           N  
ATOM   1603  CZ  ARG A 668     -17.813 -13.316  19.095  1.00 43.55           C  
ATOM   1604  NH1 ARG A 668     -19.019 -13.389  19.675  1.00 43.55           N1+
ATOM   1605  NH2 ARG A 668     -17.612 -13.947  17.932  1.00 43.55           N1+
ATOM   1606  H   ARG A 668     -15.786  -8.039  23.946  1.00  0.00           H  
ATOM   1607  HA  ARG A 668     -14.426  -8.549  21.502  1.00  0.00           H  
ATOM   1608  HB2 ARG A 668     -15.679 -10.253  22.853  1.00  0.00           H  
ATOM   1609  HB3 ARG A 668     -17.191  -9.529  22.371  1.00  0.00           H  
ATOM   1610  HG2 ARG A 668     -16.607 -10.000  19.950  1.00  0.00           H  
ATOM   1611  HG3 ARG A 668     -15.092 -10.676  20.498  1.00  0.00           H  
ATOM   1612  HD2 ARG A 668     -16.260 -12.496  21.651  1.00  0.00           H  
ATOM   1613  HD3 ARG A 668     -17.821 -11.764  21.281  1.00  0.00           H  
ATOM   1614  HE  ARG A 668     -15.919 -12.611  19.148  1.00  0.00           H  
ATOM   1615 HH11 ARG A 668     -19.185 -12.921  20.553  1.00  0.00           H  
ATOM   1616 HH12 ARG A 668     -19.768 -13.915  19.248  1.00  0.00           H  
ATOM   1617 HH21 ARG A 668     -16.711 -13.907  17.479  1.00  0.00           H  
ATOM   1618 HH22 ARG A 668     -18.355 -14.479  17.504  1.00  0.00           H  
ATOM   1619  N   ILE A 669     -17.226  -6.749  21.196  1.00 26.56           N  
ATOM   1620  CA  ILE A 669     -17.946  -5.804  20.325  1.00 26.56           C  
ATOM   1621  C   ILE A 669     -17.055  -4.595  19.952  1.00 26.56           C  
ATOM   1622  O   ILE A 669     -17.114  -4.127  18.815  1.00 26.56           O  
ATOM   1623  CB  ILE A 669     -19.290  -5.356  20.982  1.00 26.56           C  
ATOM   1624  CG1 ILE A 669     -20.230  -6.552  21.282  1.00 26.56           C  
ATOM   1625  CG2 ILE A 669     -20.070  -4.347  20.105  1.00 26.56           C  
ATOM   1626  CD1 ILE A 669     -21.316  -6.254  22.330  1.00 26.56           C  
ATOM   1627  H   ILE A 669     -17.569  -6.859  22.141  1.00  0.00           H  
ATOM   1628  HA  ILE A 669     -18.192  -6.323  19.399  1.00  0.00           H  
ATOM   1629  HB  ILE A 669     -19.047  -4.871  21.928  1.00  0.00           H  
ATOM   1630 HG12 ILE A 669     -20.704  -6.883  20.358  1.00  0.00           H  
ATOM   1631 HG13 ILE A 669     -19.667  -7.417  21.621  1.00  0.00           H  
ATOM   1632 HG21 ILE A 669     -20.973  -3.995  20.600  1.00  0.00           H  
ATOM   1633 HG22 ILE A 669     -19.494  -3.461  19.852  1.00  0.00           H  
ATOM   1634 HG23 ILE A 669     -20.371  -4.803  19.161  1.00  0.00           H  
ATOM   1635 HD11 ILE A 669     -21.922  -7.141  22.515  1.00  0.00           H  
ATOM   1636 HD12 ILE A 669     -20.881  -5.952  23.280  1.00  0.00           H  
ATOM   1637 HD13 ILE A 669     -21.992  -5.464  22.005  1.00  0.00           H  
ATOM   1638  N   ALA A 670     -16.207  -4.118  20.881  1.00 20.14           N  
ATOM   1639  CA  ALA A 670     -15.272  -3.011  20.673  1.00 20.14           C  
ATOM   1640  C   ALA A 670     -14.084  -3.404  19.777  1.00 20.14           C  
ATOM   1641  O   ALA A 670     -13.595  -2.560  19.029  1.00 20.14           O  
ATOM   1642  CB  ALA A 670     -14.744  -2.550  22.039  1.00 20.14           C  
ATOM   1643  H   ALA A 670     -16.224  -4.541  21.800  1.00  0.00           H  
ATOM   1644  HA  ALA A 670     -15.797  -2.181  20.198  1.00  0.00           H  
ATOM   1645  HB1 ALA A 670     -14.070  -1.698  21.935  1.00  0.00           H  
ATOM   1646  HB2 ALA A 670     -15.562  -2.237  22.688  1.00  0.00           H  
ATOM   1647  HB3 ALA A 670     -14.200  -3.342  22.554  1.00  0.00           H  
ATOM   1648  N   ARG A 671     -13.657  -4.680  19.808  1.00 62.11           N  
ATOM   1649  CA  ARG A 671     -12.642  -5.240  18.915  1.00 62.11           C  
ATOM   1650  C   ARG A 671     -13.221  -5.569  17.527  1.00 62.11           C  
ATOM   1651  O   ARG A 671     -12.480  -5.490  16.548  1.00 62.11           O  
ATOM   1652  CB  ARG A 671     -12.077  -6.543  19.519  1.00 62.11           C  
ATOM   1653  CG  ARG A 671     -11.128  -6.310  20.708  1.00 62.11           C  
ATOM   1654  CD  ARG A 671     -10.459  -7.601  21.200  1.00 62.11           C  
ATOM   1655  NE  ARG A 671     -11.436  -8.560  21.748  1.00 62.11           N  
ATOM   1656  CZ  ARG A 671     -11.511  -9.872  21.462  1.00 62.11           C  
ATOM   1657  NH1 ARG A 671     -10.678 -10.428  20.576  1.00 62.11           N1+
ATOM   1658  NH2 ARG A 671     -12.422 -10.641  22.075  1.00 62.11           N1+
ATOM   1659  H   ARG A 671     -14.090  -5.310  20.471  1.00  0.00           H  
ATOM   1660  HA  ARG A 671     -11.830  -4.521  18.783  1.00  0.00           H  
ATOM   1661  HB2 ARG A 671     -12.894  -7.202  19.817  1.00  0.00           H  
ATOM   1662  HB3 ARG A 671     -11.520  -7.087  18.755  1.00  0.00           H  
ATOM   1663  HG2 ARG A 671     -10.343  -5.618  20.399  1.00  0.00           H  
ATOM   1664  HG3 ARG A 671     -11.636  -5.814  21.530  1.00  0.00           H  
ATOM   1665  HD2 ARG A 671      -9.882  -8.035  20.386  1.00  0.00           H  
ATOM   1666  HD3 ARG A 671      -9.745  -7.364  21.989  1.00  0.00           H  
ATOM   1667  HE  ARG A 671     -12.037  -8.183  22.469  1.00  0.00           H  
ATOM   1668 HH11 ARG A 671      -9.985  -9.854  20.118  1.00  0.00           H  
ATOM   1669 HH12 ARG A 671     -10.699 -11.418  20.369  1.00  0.00           H  
ATOM   1670 HH21 ARG A 671     -13.041 -10.240  22.764  1.00  0.00           H  
ATOM   1671 HH22 ARG A 671     -12.474 -11.631  21.883  1.00  0.00           H  
ATOM   1672  N   ILE A 672     -14.525  -5.901  17.427  1.00 31.30           N  
ATOM   1673  CA  ILE A 672     -15.254  -6.101  16.166  1.00 31.30           C  
ATOM   1674  C   ILE A 672     -15.353  -4.787  15.362  1.00 31.30           C  
ATOM   1675  O   ILE A 672     -15.311  -4.848  14.133  1.00 31.30           O  
ATOM   1676  CB  ILE A 672     -16.653  -6.747  16.436  1.00 31.30           C  
ATOM   1677  CG1 ILE A 672     -16.508  -8.247  16.788  1.00 31.30           C  
ATOM   1678  CG2 ILE A 672     -17.657  -6.600  15.266  1.00 31.30           C  
ATOM   1679  CD1 ILE A 672     -17.732  -8.866  17.486  1.00 31.30           C  
ATOM   1680  H   ILE A 672     -15.061  -5.976  18.281  1.00  0.00           H  
ATOM   1681  HA  ILE A 672     -14.673  -6.793  15.554  1.00  0.00           H  
ATOM   1682  HB  ILE A 672     -17.092  -6.242  17.294  1.00  0.00           H  
ATOM   1683 HG12 ILE A 672     -16.287  -8.813  15.883  1.00  0.00           H  
ATOM   1684 HG13 ILE A 672     -15.642  -8.399  17.428  1.00  0.00           H  
ATOM   1685 HG21 ILE A 672     -18.600  -7.102  15.474  1.00  0.00           H  
ATOM   1686 HG22 ILE A 672     -17.916  -5.558  15.075  1.00  0.00           H  
ATOM   1687 HG23 ILE A 672     -17.257  -7.021  14.343  1.00  0.00           H  
ATOM   1688 HD11 ILE A 672     -17.965  -8.354  18.416  1.00  0.00           H  
ATOM   1689 HD12 ILE A 672     -18.621  -8.843  16.858  1.00  0.00           H  
ATOM   1690 HD13 ILE A 672     -17.540  -9.912  17.729  1.00  0.00           H  
ATOM   1691  N   LEU A 673     -15.434  -3.618  16.029  1.00 48.40           N  
ATOM   1692  CA  LEU A 673     -15.363  -2.303  15.388  1.00 48.40           C  
ATOM   1693  C   LEU A 673     -13.958  -2.082  14.807  1.00 48.40           C  
ATOM   1694  O   LEU A 673     -12.983  -1.932  15.544  1.00 48.40           O  
ATOM   1695  CB  LEU A 673     -15.695  -1.182  16.399  1.00 48.40           C  
ATOM   1696  CG  LEU A 673     -17.193  -1.000  16.717  1.00 48.40           C  
ATOM   1697  CD1 LEU A 673     -17.373   0.095  17.780  1.00 48.40           C  
ATOM   1698  CD2 LEU A 673     -18.011  -0.657  15.459  1.00 48.40           C  
ATOM   1699  H   LEU A 673     -15.462  -3.643  17.038  1.00  0.00           H  
ATOM   1700  HA  LEU A 673     -16.073  -2.279  14.562  1.00  0.00           H  
ATOM   1701  HB2 LEU A 673     -15.146  -1.353  17.325  1.00  0.00           H  
ATOM   1702  HB3 LEU A 673     -15.322  -0.229  16.016  1.00  0.00           H  
ATOM   1703  HG  LEU A 673     -17.581  -1.931  17.133  1.00  0.00           H  
ATOM   1704 HD11 LEU A 673     -18.422   0.214  18.045  1.00  0.00           H  
ATOM   1705 HD12 LEU A 673     -16.829  -0.148  18.693  1.00  0.00           H  
ATOM   1706 HD13 LEU A 673     -17.010   1.060  17.424  1.00  0.00           H  
ATOM   1707 HD21 LEU A 673     -19.008  -0.306  15.710  1.00  0.00           H  
ATOM   1708 HD22 LEU A 673     -17.534   0.136  14.882  1.00  0.00           H  
ATOM   1709 HD23 LEU A 673     -18.136  -1.520  14.808  1.00  0.00           H  
ATOM   1710  N   ALA A 674     -13.891  -2.110  13.470  1.00 16.75           N  
ATOM   1711  CA  ALA A 674     -12.702  -2.040  12.632  1.00 16.75           C  
ATOM   1712  C   ALA A 674     -13.120  -1.859  11.164  1.00 16.75           C  
ATOM   1713  O   ALA A 674     -14.299  -2.137  10.847  1.00 16.75           O  
ATOM   1714  CB  ALA A 674     -11.834  -3.298  12.822  1.00 16.75           C  
ATOM   1715  OXT ALA A 674     -12.238  -1.459  10.373  1.00 16.75           O1-
ATOM   1716  H   ALA A 674     -14.752  -2.248  12.959  1.00  0.00           H  
ATOM   1717  HA  ALA A 674     -12.127  -1.160  12.924  1.00  0.00           H  
ATOM   1718  HB1 ALA A 674     -10.955  -3.269  12.176  1.00  0.00           H  
ATOM   1719  HB2 ALA A 674     -11.476  -3.390  13.847  1.00  0.00           H  
ATOM   1720  HB3 ALA A 674     -12.392  -4.204  12.585  1.00  0.00           H  
TER    1721      ALA A 674 
ATOM   1722  N   LYS B 683      -5.661 -12.065   9.273  1.00 51.15           N1+
ATOM   1723  CA  LYS B 683      -6.753 -11.096   9.490  1.00 51.15           C  
ATOM   1724  C   LYS B 683      -7.781 -11.589  10.520  1.00 51.15           C  
ATOM   1725  O   LYS B 683      -8.414 -10.748  11.155  1.00 51.15           O  
ATOM   1726  CB  LYS B 683      -7.423 -10.726   8.147  1.00 51.15           C  
ATOM   1727  CG  LYS B 683      -8.528  -9.654   8.248  1.00 51.15           C  
ATOM   1728  CD  LYS B 683      -9.058  -9.198   6.882  1.00 51.15           C  
ATOM   1729  CE  LYS B 683     -10.191  -8.170   7.017  1.00 51.15           C  
ATOM   1730  NZ  LYS B 683     -10.671  -7.719   5.701  1.00 51.15           N1+
ATOM   1731  HA  LYS B 683      -6.289 -10.199   9.903  1.00  0.00           H  
ATOM   1732  HB2 LYS B 683      -6.653 -10.363   7.464  1.00  0.00           H  
ATOM   1733  HB3 LYS B 683      -7.837 -11.623   7.682  1.00  0.00           H  
ATOM   1734  HG2 LYS B 683      -9.370 -10.038   8.826  1.00  0.00           H  
ATOM   1735  HG3 LYS B 683      -8.145  -8.790   8.792  1.00  0.00           H  
ATOM   1736  HD2 LYS B 683      -8.239  -8.770   6.302  1.00  0.00           H  
ATOM   1737  HD3 LYS B 683      -9.416 -10.065   6.325  1.00  0.00           H  
ATOM   1738  HE2 LYS B 683     -11.029  -8.600   7.568  1.00  0.00           H  
ATOM   1739  HE3 LYS B 683      -9.849  -7.301   7.579  1.00  0.00           H  
ATOM   1740  HZ1 LYS B 683     -11.018  -8.510   5.177  1.00  0.00           H  
ATOM   1741  HZ2 LYS B 683     -11.415  -7.048   5.826  1.00  0.00           H  
ATOM   1742  HZ3 LYS B 683      -9.913  -7.285   5.193  1.00  0.00           H  
ATOM   1743  H1  LYS B 683      -5.234 -12.294  10.161  1.00  0.00           H  
ATOM   1744  H2  LYS B 683      -6.024 -12.903   8.844  1.00  0.00           H  
ATOM   1745  H3  LYS B 683      -4.965 -11.655   8.666  1.00  0.00           H  
ATOM   1746  N   LYS B 684      -7.943 -12.916  10.699  1.00 62.38           N  
ATOM   1747  CA  LYS B 684      -8.913 -13.530  11.611  1.00 62.38           C  
ATOM   1748  C   LYS B 684      -8.621 -13.113  13.068  1.00 62.38           C  
ATOM   1749  O   LYS B 684      -7.540 -13.440  13.564  1.00 62.38           O  
ATOM   1750  CB  LYS B 684      -8.852 -15.068  11.464  1.00 62.38           C  
ATOM   1751  CG  LYS B 684      -9.895 -15.818  12.320  1.00 62.38           C  
ATOM   1752  CD  LYS B 684      -9.889 -17.334  12.082  1.00 62.38           C  
ATOM   1753  CE  LYS B 684     -10.926 -18.068  12.947  1.00 62.38           C  
ATOM   1754  NZ  LYS B 684     -10.922 -19.517  12.684  1.00 62.38           N1+
ATOM   1755  H   LYS B 684      -7.387 -13.553  10.150  1.00  0.00           H  
ATOM   1756  HA  LYS B 684      -9.900 -13.213  11.281  1.00  0.00           H  
ATOM   1757  HB2 LYS B 684      -9.013 -15.326  10.417  1.00  0.00           H  
ATOM   1758  HB3 LYS B 684      -7.852 -15.431  11.711  1.00  0.00           H  
ATOM   1759  HG2 LYS B 684      -9.716 -15.632  13.379  1.00  0.00           H  
ATOM   1760  HG3 LYS B 684     -10.888 -15.423  12.104  1.00  0.00           H  
ATOM   1761  HD2 LYS B 684     -10.087 -17.532  11.028  1.00  0.00           H  
ATOM   1762  HD3 LYS B 684      -8.894 -17.728  12.291  1.00  0.00           H  
ATOM   1763  HE2 LYS B 684     -10.721 -17.903  14.005  1.00  0.00           H  
ATOM   1764  HE3 LYS B 684     -11.926 -17.681  12.749  1.00  0.00           H  
ATOM   1765  HZ1 LYS B 684     -11.612 -19.969  13.269  1.00  0.00           H  
ATOM   1766  HZ2 LYS B 684     -11.145 -19.687  11.714  1.00  0.00           H  
ATOM   1767  HZ3 LYS B 684     -10.009 -19.896  12.890  1.00  0.00           H  
ATOM   1768  N   PRO B 685      -9.544 -12.400  13.754  1.00 90.14           N  
ATOM   1769  CA  PRO B 685      -9.353 -12.010  15.151  1.00 90.14           C  
ATOM   1770  C   PRO B 685      -9.390 -13.230  16.088  1.00 90.14           C  
ATOM   1771  O   PRO B 685     -10.192 -14.149  15.911  1.00 90.14           O  
ATOM   1772  CB  PRO B 685     -10.473 -11.016  15.472  1.00 90.14           C  
ATOM   1773  CG  PRO B 685     -11.476 -11.084  14.326  1.00 90.14           C  
ATOM   1774  CD  PRO B 685     -10.800 -11.878  13.212  1.00 90.14           C  
ATOM   1775  HA  PRO B 685      -8.389 -11.505  15.251  1.00  0.00           H  
ATOM   1776  HB2 PRO B 685     -10.944 -11.228  16.430  1.00  0.00           H  
ATOM   1777  HB3 PRO B 685     -10.060 -10.009  15.544  1.00  0.00           H  
ATOM   1778  HG2 PRO B 685     -12.393 -11.584  14.641  1.00  0.00           H  
ATOM   1779  HG3 PRO B 685     -11.756 -10.084  13.988  1.00  0.00           H  
ATOM   1780  HD2 PRO B 685     -11.447 -12.696  12.891  1.00  0.00           H  
ATOM   1781  HD3 PRO B 685     -10.617 -11.234  12.352  1.00  0.00           H  
ATOM   1782  N   ARG B 686      -8.491 -13.216  17.077  1.00 69.76           N  
ATOM   1783  CA  ARG B 686      -8.321 -14.255  18.088  1.00 69.76           C  
ATOM   1784  C   ARG B 686      -9.179 -13.926  19.313  1.00 69.76           C  
ATOM   1785  O   ARG B 686      -9.565 -12.777  19.516  1.00 69.76           O  
ATOM   1786  CB  ARG B 686      -6.846 -14.257  18.532  1.00 69.76           C  
ATOM   1787  CG  ARG B 686      -5.891 -14.640  17.392  1.00 69.76           C  
ATOM   1788  CD  ARG B 686      -4.432 -14.704  17.846  1.00 69.76           C  
ATOM   1789  NE  ARG B 686      -3.553 -15.041  16.720  1.00 69.76           N  
ATOM   1790  CZ  ARG B 686      -2.216 -15.147  16.780  1.00 69.76           C  
ATOM   1791  NH1 ARG B 686      -1.552 -14.945  17.927  1.00 69.76           N1+
ATOM   1792  NH2 ARG B 686      -1.534 -15.462  15.672  1.00 69.76           N1+
ATOM   1793  H   ARG B 686      -7.882 -12.414  17.147  1.00  0.00           H  
ATOM   1794  HA  ARG B 686      -8.599 -15.234  17.694  1.00  0.00           H  
ATOM   1795  HB2 ARG B 686      -6.567 -13.278  18.926  1.00  0.00           H  
ATOM   1796  HB3 ARG B 686      -6.710 -14.966  19.351  1.00  0.00           H  
ATOM   1797  HG2 ARG B 686      -6.187 -15.609  16.986  1.00  0.00           H  
ATOM   1798  HG3 ARG B 686      -5.977 -13.925  16.572  1.00  0.00           H  
ATOM   1799  HD2 ARG B 686      -4.123 -13.743  18.259  1.00  0.00           H  
ATOM   1800  HD3 ARG B 686      -4.311 -15.452  18.631  1.00  0.00           H  
ATOM   1801  HE  ARG B 686      -4.011 -15.206  15.836  1.00  0.00           H  
ATOM   1802 HH11 ARG B 686      -2.057 -14.708  18.767  1.00  0.00           H  
ATOM   1803 HH12 ARG B 686      -0.546 -15.028  17.962  1.00  0.00           H  
ATOM   1804 HH21 ARG B 686      -2.018 -15.621  14.801  1.00  0.00           H  
ATOM   1805 HH22 ARG B 686      -0.528 -15.548  15.698  1.00  0.00           H  
ATOM   1806  N   PHE B 687      -9.488 -14.952  20.121  1.00 58.57           N  
ATOM   1807  CA  PHE B 687     -10.233 -14.876  21.385  1.00 58.57           C  
ATOM   1808  C   PHE B 687     -11.742 -14.620  21.192  1.00 58.57           C  
ATOM   1809  O   PHE B 687     -12.453 -14.335  22.155  1.00 58.57           O  
ATOM   1810  CB  PHE B 687      -9.574 -13.923  22.411  1.00 58.57           C  
ATOM   1811  CG  PHE B 687      -8.127 -14.259  22.728  1.00 58.57           C  
ATOM   1812  CD1 PHE B 687      -7.822 -15.317  23.608  1.00 58.57           C  
ATOM   1813  CD2 PHE B 687      -7.083 -13.528  22.122  1.00 58.57           C  
ATOM   1814  CE1 PHE B 687      -6.479 -15.649  23.873  1.00 58.57           C  
ATOM   1815  CE2 PHE B 687      -5.740 -13.865  22.381  1.00 58.57           C  
ATOM   1816  CZ  PHE B 687      -5.438 -14.926  23.256  1.00 58.57           C  
ATOM   1817  H   PHE B 687      -9.127 -15.862  19.875  1.00  0.00           H  
ATOM   1818  HA  PHE B 687     -10.166 -15.882  21.790  1.00  0.00           H  
ATOM   1819  HB2 PHE B 687      -9.638 -12.885  22.084  1.00  0.00           H  
ATOM   1820  HB3 PHE B 687     -10.131 -13.958  23.347  1.00  0.00           H  
ATOM   1821  HD1 PHE B 687      -8.614 -15.882  24.078  1.00  0.00           H  
ATOM   1822  HD2 PHE B 687      -7.307 -12.714  21.449  1.00  0.00           H  
ATOM   1823  HE1 PHE B 687      -6.246 -16.461  24.547  1.00  0.00           H  
ATOM   1824  HE2 PHE B 687      -4.943 -13.307  21.911  1.00  0.00           H  
ATOM   1825  HZ  PHE B 687      -4.409 -15.184  23.457  1.00  0.00           H  
ATOM   1826  N   MET B 688     -12.221 -14.722  19.942  1.00 50.15           N  
ATOM   1827  CA  MET B 688     -13.603 -14.508  19.523  1.00 50.15           C  
ATOM   1828  C   MET B 688     -14.477 -15.750  19.777  1.00 50.15           C  
ATOM   1829  O   MET B 688     -15.697 -15.617  19.850  1.00 50.15           O  
ATOM   1830  CB  MET B 688     -13.602 -14.231  18.001  1.00 50.15           C  
ATOM   1831  CG  MET B 688     -13.015 -12.861  17.622  1.00 50.15           C  
ATOM   1832  SD  MET B 688     -14.074 -11.466  18.082  1.00 50.15           S  
ATOM   1833  CE  MET B 688     -13.033 -10.034  17.699  1.00 50.15           C  
ATOM   1834  H   MET B 688     -11.559 -14.948  19.213  1.00  0.00           H  
ATOM   1835  HA  MET B 688     -14.034 -13.665  20.065  1.00  0.00           H  
ATOM   1836  HB2 MET B 688     -13.038 -15.012  17.489  1.00  0.00           H  
ATOM   1837  HB3 MET B 688     -14.615 -14.288  17.600  1.00  0.00           H  
ATOM   1838  HG2 MET B 688     -12.032 -12.728  18.073  1.00  0.00           H  
ATOM   1839  HG3 MET B 688     -12.866 -12.824  16.543  1.00  0.00           H  
ATOM   1840  HE1 MET B 688     -13.489  -9.127  18.095  1.00  0.00           H  
ATOM   1841  HE2 MET B 688     -12.048 -10.138  18.149  1.00  0.00           H  
ATOM   1842  HE3 MET B 688     -12.926  -9.915  16.622  1.00  0.00           H  
ATOM   1843  N   SER B 689     -13.857 -16.936  19.925  1.00 39.53           N  
ATOM   1844  CA  SER B 689     -14.490 -18.227  20.197  1.00 39.53           C  
ATOM   1845  C   SER B 689     -15.307 -18.213  21.500  1.00 39.53           C  
ATOM   1846  O   SER B 689     -14.938 -17.541  22.461  1.00 39.53           O  
ATOM   1847  CB  SER B 689     -13.388 -19.309  20.240  1.00 39.53           C  
ATOM   1848  OG  SER B 689     -13.902 -20.605  20.489  1.00 39.53           O  
ATOM   1849  H   SER B 689     -12.850 -16.934  19.867  1.00  0.00           H  
ATOM   1850  HA  SER B 689     -15.166 -18.442  19.367  1.00  0.00           H  
ATOM   1851  HB2 SER B 689     -12.841 -19.331  19.297  1.00  0.00           H  
ATOM   1852  HB3 SER B 689     -12.660 -19.079  21.018  1.00  0.00           H  
ATOM   1853  HG  SER B 689     -14.418 -20.875  19.745  1.00  0.00           H  
ATOM   1854  N   ALA B 690     -16.399 -18.991  21.523  1.00 27.36           N  
ATOM   1855  CA  ALA B 690     -17.284 -19.206  22.666  1.00 27.36           C  
ATOM   1856  C   ALA B 690     -16.566 -19.784  23.898  1.00 27.36           C  
ATOM   1857  O   ALA B 690     -16.874 -19.390  25.022  1.00 27.36           O  
ATOM   1858  CB  ALA B 690     -18.406 -20.149  22.213  1.00 27.36           C  
ATOM   1859  H   ALA B 690     -16.627 -19.499  20.682  1.00  0.00           H  
ATOM   1860  HA  ALA B 690     -17.721 -18.248  22.949  1.00  0.00           H  
ATOM   1861  HB1 ALA B 690     -19.041 -20.440  23.046  1.00  0.00           H  
ATOM   1862  HB2 ALA B 690     -19.042 -19.673  21.466  1.00  0.00           H  
ATOM   1863  HB3 ALA B 690     -18.010 -21.067  21.779  1.00  0.00           H  
ATOM   1864  N   CYS B 691     -15.576 -20.667  23.676  1.00 58.74           N  
ATOM   1865  CA  CYS B 691     -14.713 -21.236  24.709  1.00 58.74           C  
ATOM   1866  C   CYS B 691     -13.720 -20.184  25.227  1.00 58.74           C  
ATOM   1867  O   CYS B 691     -13.540 -20.089  26.438  1.00 58.74           O  
ATOM   1868  CB  CYS B 691     -13.943 -22.430  24.108  1.00 58.74           C  
ATOM   1869  SG  CYS B 691     -12.992 -23.317  25.381  1.00 58.74           S  
ATOM   1870  H   CYS B 691     -15.379 -20.922  22.719  1.00  0.00           H  
ATOM   1871  HA  CYS B 691     -15.336 -21.586  25.537  1.00  0.00           H  
ATOM   1872  HB2 CYS B 691     -14.640 -23.138  23.658  1.00  0.00           H  
ATOM   1873  HB3 CYS B 691     -13.266 -22.106  23.315  1.00  0.00           H  
ATOM   1874  HG  CYS B 691     -12.262 -22.268  25.771  1.00  0.00           H  
ATOM   1875  N   ALA B 692     -13.118 -19.378  24.327  1.00 22.00           N  
ATOM   1876  CA  ALA B 692     -12.189 -18.295  24.658  1.00 22.00           C  
ATOM   1877  C   ALA B 692     -12.850 -17.210  25.521  1.00 22.00           C  
ATOM   1878  O   ALA B 692     -12.248 -16.746  26.483  1.00 22.00           O  
ATOM   1879  CB  ALA B 692     -11.621 -17.670  23.381  1.00 22.00           C  
ATOM   1880  H   ALA B 692     -13.346 -19.506  23.352  1.00  0.00           H  
ATOM   1881  HA  ALA B 692     -11.348 -18.727  25.197  1.00  0.00           H  
ATOM   1882  HB1 ALA B 692     -10.904 -16.890  23.636  1.00  0.00           H  
ATOM   1883  HB2 ALA B 692     -11.097 -18.412  22.779  1.00  0.00           H  
ATOM   1884  HB3 ALA B 692     -12.395 -17.219  22.761  1.00  0.00           H  
ATOM   1885  N   GLN B 693     -14.113 -16.874  25.224  1.00 36.91           N  
ATOM   1886  CA  GLN B 693     -14.948 -15.959  25.989  1.00 36.91           C  
ATOM   1887  C   GLN B 693     -15.266 -16.486  27.396  1.00 36.91           C  
ATOM   1888  O   GLN B 693     -15.176 -15.724  28.357  1.00 36.91           O  
ATOM   1889  CB  GLN B 693     -16.260 -15.749  25.220  1.00 36.91           C  
ATOM   1890  CG  GLN B 693     -16.121 -14.778  24.040  1.00 36.91           C  
ATOM   1891  CD  GLN B 693     -17.472 -14.591  23.363  1.00 36.91           C  
ATOM   1892  NE2 GLN B 693     -18.025 -13.384  23.465  1.00 36.91           N  
ATOM   1893  OE1 GLN B 693     -18.020 -15.522  22.777  1.00 36.91           O  
ATOM   1894  H   GLN B 693     -14.533 -17.303  24.409  1.00  0.00           H  
ATOM   1895  HA  GLN B 693     -14.422 -15.007  26.091  1.00  0.00           H  
ATOM   1896  HB2 GLN B 693     -16.649 -16.708  24.875  1.00  0.00           H  
ATOM   1897  HB3 GLN B 693     -17.018 -15.356  25.895  1.00  0.00           H  
ATOM   1898  HG2 GLN B 693     -15.736 -13.817  24.384  1.00  0.00           H  
ATOM   1899  HG3 GLN B 693     -15.406 -15.148  23.307  1.00  0.00           H  
ATOM   1900 HE21 GLN B 693     -17.552 -12.650  23.972  1.00  0.00           H  
ATOM   1901 HE22 GLN B 693     -18.957 -13.239  23.102  1.00  0.00           H  
ATOM   1902  N   LEU B 694     -15.604 -17.783  27.524  1.00 87.48           N  
ATOM   1903  CA  LEU B 694     -15.909 -18.441  28.796  1.00 87.48           C  
ATOM   1904  C   LEU B 694     -14.672 -18.447  29.707  1.00 87.48           C  
ATOM   1905  O   LEU B 694     -14.795 -18.044  30.859  1.00 87.48           O  
ATOM   1906  CB  LEU B 694     -16.412 -19.883  28.540  1.00 87.48           C  
ATOM   1907  CG  LEU B 694     -17.331 -20.496  29.630  1.00 87.48           C  
ATOM   1908  CD1 LEU B 694     -17.807 -21.887  29.191  1.00 87.48           C  
ATOM   1909  CD2 LEU B 694     -16.713 -20.585  31.038  1.00 87.48           C  
ATOM   1910  H   LEU B 694     -15.655 -18.348  26.687  1.00  0.00           H  
ATOM   1911  HA  LEU B 694     -16.706 -17.870  29.276  1.00  0.00           H  
ATOM   1912  HB2 LEU B 694     -16.988 -19.880  27.614  1.00  0.00           H  
ATOM   1913  HB3 LEU B 694     -15.571 -20.550  28.346  1.00  0.00           H  
ATOM   1914  HG  LEU B 694     -18.218 -19.867  29.702  1.00  0.00           H  
ATOM   1915 HD11 LEU B 694     -18.520 -22.306  29.901  1.00  0.00           H  
ATOM   1916 HD12 LEU B 694     -18.303 -21.845  28.221  1.00  0.00           H  
ATOM   1917 HD13 LEU B 694     -16.971 -22.582  29.107  1.00  0.00           H  
ATOM   1918 HD21 LEU B 694     -17.333 -21.191  31.700  1.00  0.00           H  
ATOM   1919 HD22 LEU B 694     -15.719 -21.032  31.015  1.00  0.00           H  
ATOM   1920 HD23 LEU B 694     -16.644 -19.604  31.505  1.00  0.00           H  
ATOM   1921  N   VAL B 695     -13.489 -18.854  29.205  1.00 82.54           N  
ATOM   1922  CA  VAL B 695     -12.259 -18.914  30.002  1.00 82.54           C  
ATOM   1923  C   VAL B 695     -11.740 -17.520  30.407  1.00 82.54           C  
ATOM   1924  O   VAL B 695     -11.227 -17.398  31.514  1.00 82.54           O  
ATOM   1925  CB  VAL B 695     -11.144 -19.747  29.316  1.00 82.54           C  
ATOM   1926  CG1 VAL B 695     -11.576 -21.207  29.096  1.00 82.54           C  
ATOM   1927  CG2 VAL B 695     -10.588 -19.139  28.021  1.00 82.54           C  
ATOM   1928  H   VAL B 695     -13.446 -19.164  28.243  1.00  0.00           H  
ATOM   1929  HA  VAL B 695     -12.511 -19.440  30.923  1.00  0.00           H  
ATOM   1930  HB  VAL B 695     -10.305 -19.787  30.013  1.00  0.00           H  
ATOM   1931 HG11 VAL B 695     -10.757 -21.802  28.691  1.00  0.00           H  
ATOM   1932 HG12 VAL B 695     -11.881 -21.671  30.034  1.00  0.00           H  
ATOM   1933 HG13 VAL B 695     -12.412 -21.289  28.404  1.00  0.00           H  
ATOM   1934 HG21 VAL B 695      -9.819 -19.773  27.584  1.00  0.00           H  
ATOM   1935 HG22 VAL B 695     -11.386 -19.040  27.299  1.00  0.00           H  
ATOM   1936 HG23 VAL B 695     -10.145 -18.155  28.175  1.00  0.00           H  
ATOM   1937  N   ILE B 696     -11.912 -16.469  29.577  1.00 26.40           N  
ATOM   1938  CA  ILE B 696     -11.568 -15.081  29.926  1.00 26.40           C  
ATOM   1939  C   ILE B 696     -12.489 -14.576  31.049  1.00 26.40           C  
ATOM   1940  O   ILE B 696     -11.989 -14.040  32.035  1.00 26.40           O  
ATOM   1941  CB  ILE B 696     -11.620 -14.151  28.676  1.00 26.40           C  
ATOM   1942  CG1 ILE B 696     -10.489 -14.498  27.682  1.00 26.40           C  
ATOM   1943  CG2 ILE B 696     -11.519 -12.646  29.029  1.00 26.40           C  
ATOM   1944  CD1 ILE B 696     -10.712 -13.944  26.267  1.00 26.40           C  
ATOM   1945  H   ILE B 696     -12.335 -16.632  28.673  1.00  0.00           H  
ATOM   1946  HA  ILE B 696     -10.547 -15.069  30.314  1.00  0.00           H  
ATOM   1947  HB  ILE B 696     -12.578 -14.315  28.180  1.00  0.00           H  
ATOM   1948 HG12 ILE B 696      -9.535 -14.134  28.066  1.00  0.00           H  
ATOM   1949 HG13 ILE B 696     -10.362 -15.577  27.612  1.00  0.00           H  
ATOM   1950 HG21 ILE B 696     -11.560 -12.019  28.139  1.00  0.00           H  
ATOM   1951 HG22 ILE B 696     -12.332 -12.309  29.667  1.00  0.00           H  
ATOM   1952 HG23 ILE B 696     -10.586 -12.424  29.546  1.00  0.00           H  
ATOM   1953 HD11 ILE B 696      -9.939 -14.319  25.598  1.00  0.00           H  
ATOM   1954 HD12 ILE B 696     -11.678 -14.243  25.863  1.00  0.00           H  
ATOM   1955 HD13 ILE B 696     -10.661 -12.856  26.241  1.00  0.00           H  
ATOM   1956  N   ALA B 697     -13.812 -14.793  30.926  1.00 20.28           N  
ATOM   1957  CA  ALA B 697     -14.803 -14.467  31.951  1.00 20.28           C  
ATOM   1958  C   ALA B 697     -14.563 -15.251  33.251  1.00 20.28           C  
ATOM   1959  O   ALA B 697     -14.682 -14.671  34.325  1.00 20.28           O  
ATOM   1960  CB  ALA B 697     -16.215 -14.744  31.409  1.00 20.28           C  
ATOM   1961  H   ALA B 697     -14.150 -15.238  30.084  1.00  0.00           H  
ATOM   1962  HA  ALA B 697     -14.722 -13.401  32.171  1.00  0.00           H  
ATOM   1963  HB1 ALA B 697     -16.980 -14.476  32.140  1.00  0.00           H  
ATOM   1964  HB2 ALA B 697     -16.405 -14.155  30.511  1.00  0.00           H  
ATOM   1965  HB3 ALA B 697     -16.356 -15.794  31.152  1.00  0.00           H  
ATOM   1966  N   PHE B 698     -14.154 -16.530  33.158  1.00 75.53           N  
ATOM   1967  CA  PHE B 698     -13.799 -17.394  34.282  1.00 75.53           C  
ATOM   1968  C   PHE B 698     -12.555 -16.894  35.030  1.00 75.53           C  
ATOM   1969  O   PHE B 698     -12.580 -16.905  36.255  1.00 75.53           O  
ATOM   1970  CB  PHE B 698     -13.572 -18.845  33.805  1.00 75.53           C  
ATOM   1971  CG  PHE B 698     -13.233 -19.813  34.929  1.00 75.53           C  
ATOM   1972  CD1 PHE B 698     -14.262 -20.352  35.729  1.00 75.53           C  
ATOM   1973  CD2 PHE B 698     -11.885 -20.115  35.225  1.00 75.53           C  
ATOM   1974  CE1 PHE B 698     -13.945 -21.171  36.830  1.00 75.53           C  
ATOM   1975  CE2 PHE B 698     -11.569 -20.925  36.332  1.00 75.53           C  
ATOM   1976  CZ  PHE B 698     -12.599 -21.451  37.136  1.00 75.53           C  
ATOM   1977  H   PHE B 698     -14.096 -16.936  32.233  1.00  0.00           H  
ATOM   1978  HA  PHE B 698     -14.639 -17.392  34.979  1.00  0.00           H  
ATOM   1979  HB2 PHE B 698     -14.465 -19.211  33.298  1.00  0.00           H  
ATOM   1980  HB3 PHE B 698     -12.770 -18.877  33.071  1.00  0.00           H  
ATOM   1981  HD1 PHE B 698     -15.295 -20.120  35.514  1.00  0.00           H  
ATOM   1982  HD2 PHE B 698     -11.091 -19.698  34.623  1.00  0.00           H  
ATOM   1983  HE1 PHE B 698     -14.734 -21.576  37.447  1.00  0.00           H  
ATOM   1984  HE2 PHE B 698     -10.537 -21.139  36.567  1.00  0.00           H  
ATOM   1985  HZ  PHE B 698     -12.356 -22.072  37.986  1.00  0.00           H  
ATOM   1986  N   ILE B 699     -11.492 -16.452  34.329  1.00 24.48           N  
ATOM   1987  CA  ILE B 699     -10.269 -15.894  34.927  1.00 24.48           C  
ATOM   1988  C   ILE B 699     -10.581 -14.604  35.707  1.00 24.48           C  
ATOM   1989  O   ILE B 699     -10.046 -14.419  36.799  1.00 24.48           O  
ATOM   1990  CB  ILE B 699      -9.176 -15.669  33.837  1.00 24.48           C  
ATOM   1991  CG1 ILE B 699      -8.642 -17.013  33.291  1.00 24.48           C  
ATOM   1992  CG2 ILE B 699      -7.982 -14.813  34.326  1.00 24.48           C  
ATOM   1993  CD1 ILE B 699      -7.989 -16.900  31.904  1.00 24.48           C  
ATOM   1994  H   ILE B 699     -11.533 -16.492  33.319  1.00  0.00           H  
ATOM   1995  HA  ILE B 699      -9.887 -16.622  35.646  1.00  0.00           H  
ATOM   1996  HB  ILE B 699      -9.645 -15.132  33.011  1.00  0.00           H  
ATOM   1997 HG12 ILE B 699      -7.929 -17.441  33.997  1.00  0.00           H  
ATOM   1998 HG13 ILE B 699      -9.444 -17.747  33.232  1.00  0.00           H  
ATOM   1999 HG21 ILE B 699      -7.203 -14.735  33.568  1.00  0.00           H  
ATOM   2000 HG22 ILE B 699      -8.276 -13.789  34.556  1.00  0.00           H  
ATOM   2001 HG23 ILE B 699      -7.528 -15.241  35.220  1.00  0.00           H  
ATOM   2002 HD11 ILE B 699      -7.702 -17.885  31.537  1.00  0.00           H  
ATOM   2003 HD12 ILE B 699      -8.674 -16.466  31.177  1.00  0.00           H  
ATOM   2004 HD13 ILE B 699      -7.090 -16.285  31.924  1.00  0.00           H  
ATOM   2005  N   LEU B 700     -11.475 -13.753  35.175  1.00 41.39           N  
ATOM   2006  CA  LEU B 700     -11.927 -12.515  35.806  1.00 41.39           C  
ATOM   2007  C   LEU B 700     -12.887 -12.764  36.989  1.00 41.39           C  
ATOM   2008  O   LEU B 700     -12.942 -11.934  37.893  1.00 41.39           O  
ATOM   2009  CB  LEU B 700     -12.628 -11.636  34.754  1.00 41.39           C  
ATOM   2010  CG  LEU B 700     -11.726 -11.103  33.621  1.00 41.39           C  
ATOM   2011  CD1 LEU B 700     -12.587 -10.397  32.567  1.00 41.39           C  
ATOM   2012  CD2 LEU B 700     -10.618 -10.164  34.124  1.00 41.39           C  
ATOM   2013  H   LEU B 700     -11.870 -13.981  34.272  1.00  0.00           H  
ATOM   2014  HA  LEU B 700     -11.060 -11.981  36.190  1.00  0.00           H  
ATOM   2015  HB2 LEU B 700     -13.441 -12.209  34.310  1.00  0.00           H  
ATOM   2016  HB3 LEU B 700     -13.090 -10.777  35.242  1.00  0.00           H  
ATOM   2017  HG  LEU B 700     -11.232 -11.941  33.135  1.00  0.00           H  
ATOM   2018 HD11 LEU B 700     -11.981 -10.027  31.739  1.00  0.00           H  
ATOM   2019 HD12 LEU B 700     -13.337 -11.070  32.150  1.00  0.00           H  
ATOM   2020 HD13 LEU B 700     -13.107  -9.550  33.009  1.00  0.00           H  
ATOM   2021 HD21 LEU B 700     -10.035  -9.768  33.293  1.00  0.00           H  
ATOM   2022 HD22 LEU B 700     -11.035  -9.317  34.668  1.00  0.00           H  
ATOM   2023 HD23 LEU B 700      -9.920 -10.677  34.785  1.00  0.00           H  
ATOM   2024  N   ILE B 701     -13.597 -13.906  37.035  1.00 39.07           N  
ATOM   2025  CA  ILE B 701     -14.372 -14.343  38.204  1.00 39.07           C  
ATOM   2026  C   ILE B 701     -13.432 -15.006  39.232  1.00 39.07           C  
ATOM   2027  O   ILE B 701     -13.686 -14.889  40.427  1.00 39.07           O  
ATOM   2028  CB  ILE B 701     -15.492 -15.338  37.766  1.00 39.07           C  
ATOM   2029  CG1 ILE B 701     -16.548 -14.628  36.894  1.00 39.07           C  
ATOM   2030  CG2 ILE B 701     -16.215 -16.020  38.954  1.00 39.07           C  
ATOM   2031  CD1 ILE B 701     -17.361 -15.574  35.997  1.00 39.07           C  
ATOM   2032  H   ILE B 701     -13.544 -14.537  36.248  1.00  0.00           H  
ATOM   2033  HA  ILE B 701     -14.843 -13.480  38.680  1.00  0.00           H  
ATOM   2034  HB  ILE B 701     -15.028 -16.121  37.166  1.00  0.00           H  
ATOM   2035 HG12 ILE B 701     -17.211 -14.049  37.535  1.00  0.00           H  
ATOM   2036 HG13 ILE B 701     -16.071 -13.893  36.252  1.00  0.00           H  
ATOM   2037 HG21 ILE B 701     -17.045 -16.640  38.621  1.00  0.00           H  
ATOM   2038 HG22 ILE B 701     -15.555 -16.681  39.516  1.00  0.00           H  
ATOM   2039 HG23 ILE B 701     -16.617 -15.281  39.647  1.00  0.00           H  
ATOM   2040 HD11 ILE B 701     -18.045 -15.005  35.368  1.00  0.00           H  
ATOM   2041 HD12 ILE B 701     -16.714 -16.148  35.337  1.00  0.00           H  
ATOM   2042 HD13 ILE B 701     -17.953 -16.283  36.573  1.00  0.00           H  
ATOM   2043  N   CYS B 702     -12.356 -15.680  38.787  1.00 68.51           N  
ATOM   2044  CA  CYS B 702     -11.411 -16.424  39.622  1.00 68.51           C  
ATOM   2045  C   CYS B 702     -10.517 -15.494  40.459  1.00 68.51           C  
ATOM   2046  O   CYS B 702     -10.168 -15.871  41.574  1.00 68.51           O  
ATOM   2047  CB  CYS B 702     -10.534 -17.329  38.730  1.00 68.51           C  
ATOM   2048  SG  CYS B 702      -9.544 -18.490  39.719  1.00 68.51           S  
ATOM   2049  H   CYS B 702     -12.230 -15.752  37.786  1.00  0.00           H  
ATOM   2050  HA  CYS B 702     -11.993 -17.060  40.291  1.00  0.00           H  
ATOM   2051  HB2 CYS B 702     -11.157 -17.933  38.072  1.00  0.00           H  
ATOM   2052  HB3 CYS B 702      -9.867 -16.742  38.098  1.00  0.00           H  
ATOM   2053  HG  CYS B 702      -8.924 -17.558  40.448  1.00  0.00           H  
ATOM   2054  N   ILE B 703     -10.178 -14.284  39.974  1.00 99.63           N  
ATOM   2055  CA  ILE B 703      -9.527 -13.243  40.780  1.00 99.63           C  
ATOM   2056  C   ILE B 703     -10.495 -12.687  41.837  1.00 99.63           C  
ATOM   2057  O   ILE B 703     -10.036 -12.415  42.946  1.00 99.63           O  
ATOM   2058  CB  ILE B 703      -8.927 -12.103  39.902  1.00 99.63           C  
ATOM   2059  CG1 ILE B 703      -8.346 -10.933  40.742  1.00 99.63           C  
ATOM   2060  CG2 ILE B 703      -9.921 -11.582  38.864  1.00 99.63           C  
ATOM   2061  CD1 ILE B 703      -7.502  -9.926  39.950  1.00 99.63           C  
ATOM   2062  H   ILE B 703     -10.465 -14.041  39.035  1.00  0.00           H  
ATOM   2063  HA  ILE B 703      -8.696 -13.708  41.316  1.00  0.00           H  
ATOM   2064  HB  ILE B 703      -8.098 -12.545  39.349  1.00  0.00           H  
ATOM   2065 HG12 ILE B 703      -9.146 -10.383  41.237  1.00  0.00           H  
ATOM   2066 HG13 ILE B 703      -7.723 -11.345  41.537  1.00  0.00           H  
ATOM   2067 HG21 ILE B 703      -9.474 -10.837  38.206  1.00  0.00           H  
ATOM   2068 HG22 ILE B 703     -10.276 -12.382  38.228  1.00  0.00           H  
ATOM   2069 HG23 ILE B 703     -10.786 -11.141  39.352  1.00  0.00           H  
ATOM   2070 HD11 ILE B 703      -7.047  -9.197  40.620  1.00  0.00           H  
ATOM   2071 HD12 ILE B 703      -6.697 -10.425  39.410  1.00  0.00           H  
ATOM   2072 HD13 ILE B 703      -8.100  -9.370  39.229  1.00  0.00           H  
ATOM   2073  N   GLN B 704     -11.806 -12.577  41.550  1.00 38.33           N  
ATOM   2074  CA  GLN B 704     -12.786 -12.176  42.553  1.00 38.33           C  
ATOM   2075  C   GLN B 704     -12.911 -13.270  43.620  1.00 38.33           C  
ATOM   2076  O   GLN B 704     -12.773 -12.987  44.807  1.00 38.33           O  
ATOM   2077  CB  GLN B 704     -14.170 -11.886  41.949  1.00 38.33           C  
ATOM   2078  CG  GLN B 704     -15.218 -11.425  42.990  1.00 38.33           C  
ATOM   2079  CD  GLN B 704     -14.997  -9.999  43.497  1.00 38.33           C  
ATOM   2080  NE2 GLN B 704     -16.031  -9.176  43.453  1.00 38.33           N  
ATOM   2081  OE1 GLN B 704     -13.908  -9.626  43.912  1.00 38.33           O  
ATOM   2082  H   GLN B 704     -12.129 -12.823  40.626  1.00  0.00           H  
ATOM   2083  HA  GLN B 704     -12.407 -11.258  42.988  1.00  0.00           H  
ATOM   2084  HB2 GLN B 704     -14.077 -11.126  41.174  1.00  0.00           H  
ATOM   2085  HB3 GLN B 704     -14.559 -12.770  41.447  1.00  0.00           H  
ATOM   2086  HG2 GLN B 704     -16.195 -11.513  42.536  1.00  0.00           H  
ATOM   2087  HG3 GLN B 704     -15.268 -12.087  43.854  1.00  0.00           H  
ATOM   2088 HE21 GLN B 704     -16.918  -9.504  43.081  1.00  0.00           H  
ATOM   2089 HE22 GLN B 704     -15.905  -8.195  43.662  1.00  0.00           H  
ATOM   2090  N   LEU B 705     -13.111 -14.525  43.190  1.00 32.54           N  
ATOM   2091  CA  LEU B 705     -13.120 -15.714  44.045  1.00 32.54           C  
ATOM   2092  C   LEU B 705     -11.852 -15.803  44.901  1.00 32.54           C  
ATOM   2093  O   LEU B 705     -11.946 -16.081  46.089  1.00 32.54           O  
ATOM   2094  CB  LEU B 705     -13.304 -16.977  43.174  1.00 32.54           C  
ATOM   2095  CG  LEU B 705     -13.436 -18.312  43.947  1.00 32.54           C  
ATOM   2096  CD1 LEU B 705     -14.755 -18.402  44.728  1.00 32.54           C  
ATOM   2097  CD2 LEU B 705     -13.295 -19.506  42.994  1.00 32.54           C  
ATOM   2098  H   LEU B 705     -13.189 -14.683  42.193  1.00  0.00           H  
ATOM   2099  HA  LEU B 705     -13.965 -15.616  44.723  1.00  0.00           H  
ATOM   2100  HB2 LEU B 705     -14.172 -16.853  42.526  1.00  0.00           H  
ATOM   2101  HB3 LEU B 705     -12.448 -17.051  42.504  1.00  0.00           H  
ATOM   2102  HG  LEU B 705     -12.619 -18.398  44.663  1.00  0.00           H  
ATOM   2103 HD11 LEU B 705     -14.823 -19.343  45.276  1.00  0.00           H  
ATOM   2104 HD12 LEU B 705     -14.850 -17.599  45.458  1.00  0.00           H  
ATOM   2105 HD13 LEU B 705     -15.609 -18.350  44.054  1.00  0.00           H  
ATOM   2106 HD21 LEU B 705     -13.353 -20.451  43.535  1.00  0.00           H  
ATOM   2107 HD22 LEU B 705     -14.081 -19.504  42.239  1.00  0.00           H  
ATOM   2108 HD23 LEU B 705     -12.336 -19.484  42.475  1.00  0.00           H  
ATOM   2109  N   GLY B 706     -10.687 -15.498  44.313  1.00 17.91           N  
ATOM   2110  CA  GLY B 706      -9.392 -15.450  44.968  1.00 17.91           C  
ATOM   2111  C   GLY B 706      -9.319 -14.396  46.071  1.00 17.91           C  
ATOM   2112  O   GLY B 706      -8.925 -14.744  47.179  1.00 17.91           O  
ATOM   2113  H   GLY B 706     -10.699 -15.298  43.321  1.00  0.00           H  
ATOM   2114  HA2 GLY B 706      -9.157 -16.435  45.374  1.00  0.00           H  
ATOM   2115  HA3 GLY B 706      -8.633 -15.224  44.219  1.00  0.00           H  
ATOM   2116  N   ILE B 707      -9.717 -13.138  45.797  1.00117.83           N  
ATOM   2117  CA  ILE B 707      -9.640 -12.043  46.768  1.00117.83           C  
ATOM   2118  C   ILE B 707     -10.675 -12.193  47.897  1.00117.83           C  
ATOM   2119  O   ILE B 707     -10.300 -11.989  49.050  1.00117.83           O  
ATOM   2120  CB  ILE B 707      -9.722 -10.645  46.078  1.00117.83           C  
ATOM   2121  CG1 ILE B 707      -9.348  -9.489  47.023  1.00117.83           C  
ATOM   2122  CG2 ILE B 707     -11.078 -10.315  45.444  1.00117.83           C  
ATOM   2123  CD1 ILE B 707      -7.877  -9.453  47.445  1.00117.83           C  
ATOM   2124  H   ILE B 707     -10.041 -12.919  44.863  1.00  0.00           H  
ATOM   2125  HA  ILE B 707      -8.653 -12.122  47.226  1.00  0.00           H  
ATOM   2126  HB  ILE B 707      -8.994 -10.644  45.266  1.00  0.00           H  
ATOM   2127 HG12 ILE B 707      -9.572  -8.542  46.532  1.00  0.00           H  
ATOM   2128 HG13 ILE B 707      -9.968  -9.527  47.915  1.00  0.00           H  
ATOM   2129 HG21 ILE B 707     -11.039  -9.380  44.884  1.00  0.00           H  
ATOM   2130 HG22 ILE B 707     -11.332 -11.090  44.745  1.00  0.00           H  
ATOM   2131 HG23 ILE B 707     -11.881 -10.226  46.174  1.00  0.00           H  
ATOM   2132 HD11 ILE B 707      -7.670  -8.556  48.029  1.00  0.00           H  
ATOM   2133 HD12 ILE B 707      -7.612 -10.310  48.065  1.00  0.00           H  
ATOM   2134 HD13 ILE B 707      -7.216  -9.443  46.578  1.00  0.00           H  
ATOM   2135  N   ILE B 708     -11.937 -12.572  47.604  1.00 90.94           N  
ATOM   2136  CA  ILE B 708     -12.964 -12.741  48.638  1.00 90.94           C  
ATOM   2137  C   ILE B 708     -12.653 -13.929  49.555  1.00 90.94           C  
ATOM   2138  O   ILE B 708     -12.782 -13.750  50.760  1.00 90.94           O  
ATOM   2139  CB  ILE B 708     -14.404 -12.853  48.073  1.00 90.94           C  
ATOM   2140  CG1 ILE B 708     -14.626 -13.975  47.038  1.00 90.94           C  
ATOM   2141  CG2 ILE B 708     -14.868 -11.503  47.519  1.00 90.94           C  
ATOM   2142  CD1 ILE B 708     -15.920 -14.743  47.209  1.00 90.94           C  
ATOM   2143  H   ILE B 708     -12.194 -12.742  46.640  1.00  0.00           H  
ATOM   2144  HA  ILE B 708     -12.933 -11.849  49.267  1.00  0.00           H  
ATOM   2145  HB  ILE B 708     -15.053 -13.062  48.926  1.00  0.00           H  
ATOM   2146 HG12 ILE B 708     -14.692 -13.553  46.042  1.00  0.00           H  
ATOM   2147 HG13 ILE B 708     -13.802 -14.678  47.028  1.00  0.00           H  
ATOM   2148 HG21 ILE B 708     -15.912 -11.543  47.226  1.00  0.00           H  
ATOM   2149 HG22 ILE B 708     -14.772 -10.721  48.272  1.00  0.00           H  
ATOM   2150 HG23 ILE B 708     -14.284 -11.210  46.646  1.00  0.00           H  
ATOM   2151 HD11 ILE B 708     -15.947 -15.595  46.531  1.00  0.00           H  
ATOM   2152 HD12 ILE B 708     -16.038 -15.115  48.227  1.00  0.00           H  
ATOM   2153 HD13 ILE B 708     -16.748 -14.088  46.946  1.00  0.00           H  
ATOM   2154  N   VAL B 709     -12.197 -15.077  49.010  1.00 27.31           N  
ATOM   2155  CA  VAL B 709     -11.789 -16.273  49.757  1.00 27.31           C  
ATOM   2156  C   VAL B 709     -10.470 -16.029  50.516  1.00 27.31           C  
ATOM   2157  O   VAL B 709     -10.338 -16.530  51.626  1.00 27.31           O  
ATOM   2158  CB  VAL B 709     -11.693 -17.516  48.829  1.00 27.31           C  
ATOM   2159  CG1 VAL B 709     -11.117 -18.772  49.517  1.00 27.31           C  
ATOM   2160  CG2 VAL B 709     -13.077 -17.882  48.247  1.00 27.31           C  
ATOM   2161  H   VAL B 709     -12.111 -15.123  48.004  1.00  0.00           H  
ATOM   2162  HA  VAL B 709     -12.571 -16.505  50.475  1.00  0.00           H  
ATOM   2163  HB  VAL B 709     -11.014 -17.278  48.011  1.00  0.00           H  
ATOM   2164 HG11 VAL B 709     -11.153 -19.634  48.850  1.00  0.00           H  
ATOM   2165 HG12 VAL B 709     -10.072 -18.645  49.802  1.00  0.00           H  
ATOM   2166 HG13 VAL B 709     -11.681 -19.027  50.415  1.00  0.00           H  
ATOM   2167 HG21 VAL B 709     -12.989 -18.653  47.483  1.00  0.00           H  
ATOM   2168 HG22 VAL B 709     -13.742 -18.262  49.024  1.00  0.00           H  
ATOM   2169 HG23 VAL B 709     -13.580 -17.031  47.790  1.00  0.00           H  
ATOM   2170  N   ALA B 710      -9.522 -15.235  49.982  1.00 22.11           N  
ATOM   2171  CA  ALA B 710      -8.277 -14.874  50.671  1.00 22.11           C  
ATOM   2172  C   ALA B 710      -8.549 -14.024  51.916  1.00 22.11           C  
ATOM   2173  O   ALA B 710      -8.009 -14.338  52.976  1.00 22.11           O  
ATOM   2174  CB  ALA B 710      -7.335 -14.111  49.728  1.00 22.11           C  
ATOM   2175  H   ALA B 710      -9.667 -14.857  49.055  1.00  0.00           H  
ATOM   2176  HA  ALA B 710      -7.778 -15.793  50.984  1.00  0.00           H  
ATOM   2177  HB1 ALA B 710      -6.436 -13.777  50.250  1.00  0.00           H  
ATOM   2178  HB2 ALA B 710      -7.004 -14.746  48.908  1.00  0.00           H  
ATOM   2179  HB3 ALA B 710      -7.813 -13.229  49.300  1.00  0.00           H  
ATOM   2180  N   LEU B 711      -9.447 -13.025  51.803  1.00 48.72           N  
ATOM   2181  CA  LEU B 711      -9.969 -12.236  52.920  1.00 48.72           C  
ATOM   2182  C   LEU B 711     -10.765 -13.076  53.926  1.00 48.72           C  
ATOM   2183  O   LEU B 711     -10.787 -12.755  55.106  1.00 48.72           O  
ATOM   2184  CB  LEU B 711     -10.890 -11.107  52.424  1.00 48.72           C  
ATOM   2185  CG  LEU B 711     -10.219  -9.891  51.753  1.00 48.72           C  
ATOM   2186  CD1 LEU B 711     -11.121  -8.681  51.967  1.00 48.72           C  
ATOM   2187  CD2 LEU B 711      -8.807  -9.553  52.257  1.00 48.72           C  
ATOM   2188  H   LEU B 711      -9.836 -12.838  50.888  1.00  0.00           H  
ATOM   2189  HA  LEU B 711      -9.140 -11.793  53.458  1.00  0.00           H  
ATOM   2190  HB2 LEU B 711     -11.657 -11.504  51.758  1.00  0.00           H  
ATOM   2191  HB3 LEU B 711     -11.439 -10.736  53.291  1.00  0.00           H  
ATOM   2192  HG  LEU B 711     -10.138 -10.071  50.683  1.00  0.00           H  
ATOM   2193 HD11 LEU B 711     -10.638  -7.779  51.618  1.00  0.00           H  
ATOM   2194 HD12 LEU B 711     -12.077  -8.791  51.454  1.00  0.00           H  
ATOM   2195 HD13 LEU B 711     -11.297  -8.520  53.030  1.00  0.00           H  
ATOM   2196 HD21 LEU B 711      -8.428  -8.645  51.784  1.00  0.00           H  
ATOM   2197 HD22 LEU B 711      -8.797  -9.389  53.335  1.00  0.00           H  
ATOM   2198 HD23 LEU B 711      -8.097 -10.344  52.021  1.00  0.00           H  
ATOM   2199  N   PHE B 712     -11.405 -14.150  53.458  1.00143.59           N  
ATOM   2200  CA  PHE B 712     -12.259 -15.047  54.221  1.00143.59           C  
ATOM   2201  C   PHE B 712     -11.455 -15.945  55.163  1.00143.59           C  
ATOM   2202  O   PHE B 712     -11.944 -16.280  56.236  1.00143.59           O  
ATOM   2203  CB  PHE B 712     -12.934 -15.956  53.197  1.00143.59           C  
ATOM   2204  CG  PHE B 712     -14.359 -16.337  53.423  1.00143.59           C  
ATOM   2205  CD1 PHE B 712     -14.634 -17.460  54.215  1.00143.59           C  
ATOM   2206  CD2 PHE B 712     -15.376 -15.685  52.697  1.00143.59           C  
ATOM   2207  CE1 PHE B 712     -15.917 -18.013  54.176  1.00143.59           C  
ATOM   2208  CE2 PHE B 712     -16.666 -16.236  52.674  1.00143.59           C  
ATOM   2209  CZ  PHE B 712     -16.915 -17.430  53.374  1.00143.59           C  
ATOM   2210  H   PHE B 712     -11.324 -14.336  52.468  1.00  0.00           H  
ATOM   2211  HA  PHE B 712     -12.997 -14.465  54.777  1.00  0.00           H  
ATOM   2212  HB2 PHE B 712     -12.940 -15.478  52.238  1.00  0.00           H  
ATOM   2213  HB3 PHE B 712     -12.379 -16.880  53.035  1.00  0.00           H  
ATOM   2214  HD1 PHE B 712     -13.849 -17.958  54.763  1.00  0.00           H  
ATOM   2215  HD2 PHE B 712     -15.154 -14.818  52.090  1.00  0.00           H  
ATOM   2216  HE1 PHE B 712     -16.095 -18.928  54.707  1.00  0.00           H  
ATOM   2217  HE2 PHE B 712     -17.435 -15.782  52.069  1.00  0.00           H  
ATOM   2218  HZ  PHE B 712     -17.873 -17.910  53.280  1.00  0.00           H  
ATOM   2219  N   ILE B 713     -10.235 -16.341  54.763  1.00 85.95           N  
ATOM   2220  CA  ILE B 713      -9.339 -17.161  55.571  1.00 85.95           C  
ATOM   2221  C   ILE B 713      -8.653 -16.282  56.633  1.00 85.95           C  
ATOM   2222  O   ILE B 713      -8.656 -16.667  57.801  1.00 85.95           O  
ATOM   2223  CB  ILE B 713      -8.302 -17.873  54.652  1.00 85.95           C  
ATOM   2224  CG1 ILE B 713      -8.954 -18.865  53.655  1.00 85.95           C  
ATOM   2225  CG2 ILE B 713      -7.177 -18.587  55.431  1.00 85.95           C  
ATOM   2226  CD1 ILE B 713      -9.781 -20.001  54.278  1.00 85.95           C  
ATOM   2227  H   ILE B 713      -9.910 -16.049  53.852  1.00  0.00           H  
ATOM   2228  HA  ILE B 713      -9.917 -17.916  56.106  1.00  0.00           H  
ATOM   2229  HB  ILE B 713      -7.814 -17.106  54.048  1.00  0.00           H  
ATOM   2230 HG12 ILE B 713      -9.605 -18.334  52.974  1.00  0.00           H  
ATOM   2231 HG13 ILE B 713      -8.177 -19.300  53.027  1.00  0.00           H  
ATOM   2232 HG21 ILE B 713      -6.527 -19.150  54.760  1.00  0.00           H  
ATOM   2233 HG22 ILE B 713      -6.537 -17.884  55.963  1.00  0.00           H  
ATOM   2234 HG23 ILE B 713      -7.580 -19.286  56.165  1.00  0.00           H  
ATOM   2235 HD11 ILE B 713     -10.136 -20.681  53.505  1.00  0.00           H  
ATOM   2236 HD12 ILE B 713      -9.195 -20.589  54.984  1.00  0.00           H  
ATOM   2237 HD13 ILE B 713     -10.660 -19.622  54.798  1.00  0.00           H  
ATOM   2238  N   MET B 714      -8.090 -15.115  56.254  1.00 81.87           N  
ATOM   2239  CA  MET B 714      -7.394 -14.212  57.184  1.00 81.87           C  
ATOM   2240  C   MET B 714      -8.347 -13.517  58.174  1.00 81.87           C  
ATOM   2241  O   MET B 714      -7.984 -13.339  59.334  1.00 81.87           O  
ATOM   2242  CB  MET B 714      -6.559 -13.159  56.416  1.00 81.87           C  
ATOM   2243  CG  MET B 714      -7.360 -12.202  55.524  1.00 81.87           C  
ATOM   2244  SD  MET B 714      -6.373 -11.080  54.500  1.00 81.87           S  
ATOM   2245  CE  MET B 714      -6.069  -9.764  55.705  1.00 81.87           C  
ATOM   2246  H   MET B 714      -8.127 -14.850  55.280  1.00  0.00           H  
ATOM   2247  HA  MET B 714      -6.699 -14.816  57.771  1.00  0.00           H  
ATOM   2248  HB2 MET B 714      -5.976 -12.574  57.129  1.00  0.00           H  
ATOM   2249  HB3 MET B 714      -5.827 -13.681  55.800  1.00  0.00           H  
ATOM   2250  HG2 MET B 714      -7.963 -12.812  54.868  1.00  0.00           H  
ATOM   2251  HG3 MET B 714      -8.058 -11.598  56.099  1.00  0.00           H  
ATOM   2252  HE1 MET B 714      -5.463  -8.976  55.256  1.00  0.00           H  
ATOM   2253  HE2 MET B 714      -7.011  -9.327  56.032  1.00  0.00           H  
ATOM   2254  HE3 MET B 714      -5.543 -10.152  56.577  1.00  0.00           H  
ATOM   2255  N   GLU B 715      -9.562 -13.162  57.724  1.00 57.14           N  
ATOM   2256  CA  GLU B 715     -10.644 -12.596  58.523  1.00 57.14           C  
ATOM   2257  C   GLU B 715     -11.831 -13.567  58.401  1.00 57.14           C  
ATOM   2258  O   GLU B 715     -12.633 -13.408  57.478  1.00 57.14           O  
ATOM   2259  CB  GLU B 715     -11.023 -11.195  57.992  1.00 57.14           C  
ATOM   2260  CG  GLU B 715      -9.904 -10.137  58.110  1.00 57.14           C  
ATOM   2261  CD  GLU B 715      -9.998  -9.006  57.081  1.00 57.14           C  
ATOM   2262  OE1 GLU B 715     -10.943  -9.011  56.259  1.00 57.14           O  
ATOM   2263  OE2 GLU B 715      -9.109  -8.129  57.141  1.00 57.14           O1-
ATOM   2264  H   GLU B 715      -9.777 -13.339  56.752  1.00  0.00           H  
ATOM   2265  HA  GLU B 715     -10.351 -12.474  59.564  1.00  0.00           H  
ATOM   2266  HB2 GLU B 715     -11.353 -11.284  56.961  1.00  0.00           H  
ATOM   2267  HB3 GLU B 715     -11.894 -10.828  58.537  1.00  0.00           H  
ATOM   2268  HG2 GLU B 715      -9.904  -9.712  59.114  1.00  0.00           H  
ATOM   2269  HG3 GLU B 715      -8.924 -10.593  57.981  1.00  0.00           H  
ATOM   2270  N   PRO B 716     -11.963 -14.573  59.298  1.00 78.99           N  
ATOM   2271  CA  PRO B 716     -13.064 -15.544  59.265  1.00 78.99           C  
ATOM   2272  C   PRO B 716     -14.411 -14.874  59.596  1.00 78.99           C  
ATOM   2273  O   PRO B 716     -14.509 -14.236  60.645  1.00 78.99           O  
ATOM   2274  CB  PRO B 716     -12.679 -16.638  60.267  1.00 78.99           C  
ATOM   2275  CG  PRO B 716     -11.701 -15.977  61.220  1.00 78.99           C  
ATOM   2276  CD  PRO B 716     -11.060 -14.845  60.417  1.00 78.99           C  
ATOM   2277  HA  PRO B 716     -13.088 -16.023  58.298  1.00  0.00           H  
ATOM   2278  HB2 PRO B 716     -13.535 -17.074  60.785  1.00  0.00           H  
ATOM   2279  HB3 PRO B 716     -12.173 -17.449  59.740  1.00  0.00           H  
ATOM   2280  HG2 PRO B 716     -12.256 -15.554  62.058  1.00  0.00           H  
ATOM   2281  HG3 PRO B 716     -10.968 -16.673  61.629  1.00  0.00           H  
ATOM   2282  HD2 PRO B 716     -10.911 -13.973  61.054  1.00  0.00           H  
ATOM   2283  HD3 PRO B 716     -10.091 -15.159  60.028  1.00  0.00           H  
ATOM   2284  N   PRO B 717     -15.428 -14.965  58.704  1.00 77.15           N  
ATOM   2285  CA  PRO B 717     -16.753 -14.388  58.942  1.00 77.15           C  
ATOM   2286  C   PRO B 717     -17.460 -15.063  60.137  1.00 77.15           C  
ATOM   2287  O   PRO B 717     -17.728 -16.263  60.121  1.00 77.15           O  
ATOM   2288  CB  PRO B 717     -17.548 -14.585  57.645  1.00 77.15           C  
ATOM   2289  CG  PRO B 717     -16.608 -15.220  56.629  1.00 77.15           C  
ATOM   2290  CD  PRO B 717     -15.316 -15.536  57.362  1.00 77.15           C  
ATOM   2291  HA  PRO B 717     -16.633 -13.320  59.114  1.00  0.00           H  
ATOM   2292  HB2 PRO B 717     -18.423 -15.212  57.789  1.00  0.00           H  
ATOM   2293  HB3 PRO B 717     -17.916 -13.628  57.281  1.00  0.00           H  
ATOM   2294  HG2 PRO B 717     -17.028 -16.099  56.152  1.00  0.00           H  
ATOM   2295  HG3 PRO B 717     -16.383 -14.526  55.823  1.00  0.00           H  
ATOM   2296  HD2 PRO B 717     -15.171 -16.614  57.429  1.00  0.00           H  
ATOM   2297  HD3 PRO B 717     -14.474 -15.117  56.810  1.00  0.00           H  
ATOM   2298  N   ASP B 718     -17.751 -14.256  61.162  1.00 57.14           N  
ATOM   2299  CA  ASP B 718     -18.465 -14.590  62.389  1.00 57.14           C  
ATOM   2300  C   ASP B 718     -19.551 -13.549  62.645  1.00 57.14           C  
ATOM   2301  O   ASP B 718     -19.451 -12.399  62.217  1.00 57.14           O  
ATOM   2302  CB  ASP B 718     -17.519 -14.664  63.616  1.00 57.14           C  
ATOM   2303  CG  ASP B 718     -16.385 -15.683  63.517  1.00 57.14           C  
ATOM   2304  OD1 ASP B 718     -16.679 -16.829  63.116  1.00 57.14           O  
ATOM   2305  OD2 ASP B 718     -15.250 -15.307  63.887  1.00 57.14           O1-
ATOM   2306  H   ASP B 718     -17.465 -13.287  61.075  1.00  0.00           H  
ATOM   2307  HA  ASP B 718     -18.961 -15.555  62.266  1.00  0.00           H  
ATOM   2308  HB2 ASP B 718     -17.089 -13.680  63.809  1.00  0.00           H  
ATOM   2309  HB3 ASP B 718     -18.094 -14.916  64.509  1.00  0.00           H  
ATOM   2310  N   ILE B 719     -20.557 -13.958  63.422  1.00101.80           N  
ATOM   2311  CA  ILE B 719     -21.519 -13.096  64.094  1.00101.80           C  
ATOM   2312  C   ILE B 719     -20.814 -12.389  65.272  1.00101.80           C  
ATOM   2313  O   ILE B 719     -20.108 -13.028  66.053  1.00101.80           O  
ATOM   2314  CB  ILE B 719     -22.702 -13.985  64.576  1.00101.80           C  
ATOM   2315  CG1 ILE B 719     -23.756 -13.185  65.365  1.00101.80           C  
ATOM   2316  CG2 ILE B 719     -22.266 -15.238  65.379  1.00101.80           C  
ATOM   2317  CD1 ILE B 719     -25.077 -13.946  65.557  1.00101.80           C  
ATOM   2318  H   ILE B 719     -20.543 -14.921  63.723  1.00  0.00           H  
ATOM   2319  HA  ILE B 719     -21.893 -12.353  63.387  1.00  0.00           H  
ATOM   2320  HB  ILE B 719     -23.190 -14.347  63.669  1.00  0.00           H  
ATOM   2321 HG12 ILE B 719     -23.358 -12.932  66.348  1.00  0.00           H  
ATOM   2322 HG13 ILE B 719     -23.946 -12.227  64.879  1.00  0.00           H  
ATOM   2323 HG21 ILE B 719     -23.107 -15.890  65.609  1.00  0.00           H  
ATOM   2324 HG22 ILE B 719     -21.555 -15.855  64.832  1.00  0.00           H  
ATOM   2325 HG23 ILE B 719     -21.807 -14.974  66.331  1.00  0.00           H  
ATOM   2326 HD11 ILE B 719     -25.906 -13.442  65.065  1.00  0.00           H  
ATOM   2327 HD12 ILE B 719     -25.037 -14.957  65.161  1.00  0.00           H  
ATOM   2328 HD13 ILE B 719     -25.325 -14.045  66.612  1.00  0.00           H  
ATOM   2329  N   MET B 720     -21.018 -11.071  65.394  1.00100.30           N  
ATOM   2330  CA  MET B 720     -20.472 -10.227  66.451  1.00100.30           C  
ATOM   2331  C   MET B 720     -21.491  -9.161  66.864  1.00100.30           C  
ATOM   2332  O   MET B 720     -22.306  -8.707  66.061  1.00100.30           O  
ATOM   2333  CB  MET B 720     -19.091  -9.662  66.045  1.00100.30           C  
ATOM   2334  CG  MET B 720     -18.337  -9.008  67.216  1.00100.30           C  
ATOM   2335  SD  MET B 720     -16.665  -8.425  66.852  1.00100.30           S  
ATOM   2336  CE  MET B 720     -16.260  -7.738  68.480  1.00100.30           C  
ATOM   2337  H   MET B 720     -21.599 -10.608  64.704  1.00  0.00           H  
ATOM   2338  HA  MET B 720     -20.327 -10.857  67.331  1.00  0.00           H  
ATOM   2339  HB2 MET B 720     -18.474 -10.474  65.657  1.00  0.00           H  
ATOM   2340  HB3 MET B 720     -19.203  -8.949  65.226  1.00  0.00           H  
ATOM   2341  HG2 MET B 720     -18.888  -8.142  67.575  1.00  0.00           H  
ATOM   2342  HG3 MET B 720     -18.273  -9.710  68.048  1.00  0.00           H  
ATOM   2343  HE1 MET B 720     -15.254  -7.318  68.470  1.00  0.00           H  
ATOM   2344  HE2 MET B 720     -16.963  -6.948  68.744  1.00  0.00           H  
ATOM   2345  HE3 MET B 720     -16.305  -8.514  69.244  1.00  0.00           H  
ATOM   2346  N   HIS B 721     -21.407  -8.749  68.135  1.00 67.99           N  
ATOM   2347  CA  HIS B 721     -22.165  -7.646  68.708  1.00 67.99           C  
ATOM   2348  C   HIS B 721     -21.415  -6.338  68.425  1.00 67.99           C  
ATOM   2349  O   HIS B 721     -20.249  -6.196  68.791  1.00 67.99           O  
ATOM   2350  CB  HIS B 721     -22.257  -7.846  70.230  1.00 67.99           C  
ATOM   2351  CG  HIS B 721     -22.915  -9.147  70.610  1.00 67.99           C  
ATOM   2352  CD2 HIS B 721     -22.383 -10.323  71.087  1.00 67.99           C  
ATOM   2353  ND1 HIS B 721     -24.269  -9.385  70.451  1.00 67.99           N  
ATOM   2354  CE1 HIS B 721     -24.489 -10.647  70.833  1.00 67.99           C  
ATOM   2355  NE2 HIS B 721     -23.391 -11.278  71.228  1.00 67.99           N  
ATOM   2356  H   HIS B 721     -20.714  -9.178  68.729  1.00  0.00           H  
ATOM   2357  HA  HIS B 721     -23.168  -7.646  68.292  1.00  0.00           H  
ATOM   2358  HB2 HIS B 721     -21.264  -7.831  70.681  1.00  0.00           H  
ATOM   2359  HB3 HIS B 721     -22.813  -7.029  70.689  1.00  0.00           H  
ATOM   2360  HD1 HIS B 721     -24.956  -8.734  70.099  1.00  0.00           H  
ATOM   2361  HD2 HIS B 721     -21.356 -10.561  71.322  1.00  0.00           H  
ATOM   2362  HE1 HIS B 721     -25.460 -11.120  70.811  1.00  0.00           H  
ATOM   2363  N   ASP B 722     -22.101  -5.394  67.772  1.00 51.87           N  
ATOM   2364  CA  ASP B 722     -21.616  -4.062  67.434  1.00 51.87           C  
ATOM   2365  C   ASP B 722     -22.369  -3.034  68.288  1.00 51.87           C  
ATOM   2366  O   ASP B 722     -23.544  -3.219  68.610  1.00 51.87           O  
ATOM   2367  CB  ASP B 722     -21.817  -3.854  65.916  1.00 51.87           C  
ATOM   2368  CG  ASP B 722     -21.076  -2.663  65.299  1.00 51.87           C  
ATOM   2369  OD1 ASP B 722     -20.090  -2.200  65.914  1.00 51.87           O  
ATOM   2370  OD2 ASP B 722     -21.516  -2.230  64.212  1.00 51.87           O1-
ATOM   2371  H   ASP B 722     -23.062  -5.600  67.525  1.00  0.00           H  
ATOM   2372  HA  ASP B 722     -20.552  -3.994  67.666  1.00  0.00           H  
ATOM   2373  HB2 ASP B 722     -21.436  -4.737  65.412  1.00  0.00           H  
ATOM   2374  HB3 ASP B 722     -22.876  -3.792  65.667  1.00  0.00           H  
ATOM   2375  N   TYR B 723     -21.663  -1.963  68.679  1.00122.46           N  
ATOM   2376  CA  TYR B 723     -22.064  -1.007  69.713  1.00122.46           C  
ATOM   2377  C   TYR B 723     -22.244   0.465  69.251  1.00122.46           C  
ATOM   2378  O   TYR B 723     -22.083   1.337  70.106  1.00122.46           O  
ATOM   2379  CB  TYR B 723     -21.008  -1.112  70.846  1.00122.46           C  
ATOM   2380  CG  TYR B 723     -20.988  -2.454  71.552  1.00122.46           C  
ATOM   2381  CD1 TYR B 723     -21.907  -2.703  72.590  1.00122.46           C  
ATOM   2382  CD2 TYR B 723     -20.082  -3.461  71.158  1.00122.46           C  
ATOM   2383  CE1 TYR B 723     -21.936  -3.960  73.221  1.00122.46           C  
ATOM   2384  CE2 TYR B 723     -20.114  -4.720  71.788  1.00122.46           C  
ATOM   2385  CZ  TYR B 723     -21.045  -4.971  72.815  1.00122.46           C  
ATOM   2386  OH  TYR B 723     -21.088  -6.197  73.412  1.00122.46           O  
ATOM   2387  H   TYR B 723     -20.728  -1.868  68.309  1.00  0.00           H  
ATOM   2388  HA  TYR B 723     -23.031  -1.291  70.132  1.00  0.00           H  
ATOM   2389  HB2 TYR B 723     -20.013  -0.899  70.453  1.00  0.00           H  
ATOM   2390  HB3 TYR B 723     -21.185  -0.367  71.622  1.00  0.00           H  
ATOM   2391  HD1 TYR B 723     -22.605  -1.937  72.893  1.00  0.00           H  
ATOM   2392  HD2 TYR B 723     -19.380  -3.280  70.357  1.00  0.00           H  
ATOM   2393  HE1 TYR B 723     -22.652  -4.148  74.007  1.00  0.00           H  
ATOM   2394  HE2 TYR B 723     -19.432  -5.496  71.472  1.00  0.00           H  
ATOM   2395  HH  TYR B 723     -21.742  -6.256  74.091  1.00  0.00           H  
ATOM   2396  N   PRO B 724     -22.576   0.822  67.980  1.00132.67           N  
ATOM   2397  CA  PRO B 724     -22.575   2.223  67.522  1.00132.67           C  
ATOM   2398  C   PRO B 724     -23.672   3.113  68.130  1.00132.67           C  
ATOM   2399  O   PRO B 724     -23.391   4.282  68.391  1.00132.67           O  
ATOM   2400  CB  PRO B 724     -22.668   2.162  65.991  1.00132.67           C  
ATOM   2401  CG  PRO B 724     -23.357   0.843  65.707  1.00132.67           C  
ATOM   2402  CD  PRO B 724     -22.935  -0.052  66.867  1.00132.67           C  
ATOM   2403  HA  PRO B 724     -21.614   2.670  67.786  1.00  0.00           H  
ATOM   2404  HB2 PRO B 724     -23.189   3.009  65.543  1.00  0.00           H  
ATOM   2405  HB3 PRO B 724     -21.662   2.143  65.568  1.00  0.00           H  
ATOM   2406  HG2 PRO B 724     -24.439   0.983  65.733  1.00  0.00           H  
ATOM   2407  HG3 PRO B 724     -23.098   0.425  64.733  1.00  0.00           H  
ATOM   2408  HD2 PRO B 724     -23.699  -0.780  67.124  1.00  0.00           H  
ATOM   2409  HD3 PRO B 724     -22.032  -0.566  66.567  1.00  0.00           H  
ATOM   2410  N   SER B 725     -24.872   2.577  68.429  1.00 69.07           N  
ATOM   2411  CA  SER B 725     -25.846   3.262  69.284  1.00 69.07           C  
ATOM   2412  C   SER B 725     -25.442   3.000  70.741  1.00 69.07           C  
ATOM   2413  O   SER B 725     -25.092   1.875  71.099  1.00 69.07           O  
ATOM   2414  CB  SER B 725     -27.263   2.704  69.053  1.00 69.07           C  
ATOM   2415  OG  SER B 725     -28.237   3.397  69.810  1.00 69.07           O  
ATOM   2416  H   SER B 725     -25.040   1.606  68.212  1.00  0.00           H  
ATOM   2417  HA  SER B 725     -25.849   4.333  69.072  1.00  0.00           H  
ATOM   2418  HB2 SER B 725     -27.533   2.776  68.000  1.00  0.00           H  
ATOM   2419  HB3 SER B 725     -27.314   1.659  69.343  1.00  0.00           H  
ATOM   2420  HG  SER B 725     -29.091   3.072  69.563  1.00  0.00           H  
ATOM   2421  N   ILE B 726     -25.488   4.058  71.564  1.00 92.89           N  
ATOM   2422  CA  ILE B 726     -25.131   4.052  72.982  1.00 92.89           C  
ATOM   2423  C   ILE B 726     -25.926   3.019  73.806  1.00 92.89           C  
ATOM   2424  O   ILE B 726     -25.329   2.271  74.580  1.00 92.89           O  
ATOM   2425  CB  ILE B 726     -25.237   5.495  73.552  1.00 92.89           C  
ATOM   2426  CG1 ILE B 726     -24.730   5.568  75.011  1.00 92.89           C  
ATOM   2427  CG2 ILE B 726     -26.645   6.120  73.410  1.00 92.89           C  
ATOM   2428  CD1 ILE B 726     -24.484   6.992  75.524  1.00 92.89           C  
ATOM   2429  H   ILE B 726     -25.784   4.941  71.174  1.00  0.00           H  
ATOM   2430  HA  ILE B 726     -24.082   3.753  73.030  1.00  0.00           H  
ATOM   2431  HB  ILE B 726     -24.561   6.107  72.951  1.00  0.00           H  
ATOM   2432 HG12 ILE B 726     -25.431   5.068  75.681  1.00  0.00           H  
ATOM   2433 HG13 ILE B 726     -23.793   5.017  75.090  1.00  0.00           H  
ATOM   2434 HG21 ILE B 726     -26.626   7.185  73.640  1.00  0.00           H  
ATOM   2435 HG22 ILE B 726     -27.035   6.029  72.397  1.00  0.00           H  
ATOM   2436 HG23 ILE B 726     -27.364   5.656  74.086  1.00  0.00           H  
ATOM   2437 HD11 ILE B 726     -24.060   6.967  76.528  1.00  0.00           H  
ATOM   2438 HD12 ILE B 726     -23.783   7.529  74.883  1.00  0.00           H  
ATOM   2439 HD13 ILE B 726     -25.407   7.569  75.575  1.00  0.00           H  
ATOM   2440  N   ARG B 727     -27.255   2.972  73.624  1.00103.62           N  
ATOM   2441  CA  ARG B 727     -28.151   2.099  74.376  1.00103.62           C  
ATOM   2442  C   ARG B 727     -28.293   0.728  73.698  1.00103.62           C  
ATOM   2443  O   ARG B 727     -28.302  -0.289  74.391  1.00103.62           O  
ATOM   2444  CB  ARG B 727     -29.542   2.773  74.444  1.00103.62           C  
ATOM   2445  CG  ARG B 727     -30.579   1.970  75.254  1.00103.62           C  
ATOM   2446  CD  ARG B 727     -31.925   2.680  75.407  1.00103.62           C  
ATOM   2447  NE  ARG B 727     -32.837   1.861  76.217  1.00103.62           N  
ATOM   2448  CZ  ARG B 727     -34.022   2.249  76.713  1.00103.62           C  
ATOM   2449  NH1 ARG B 727     -34.503   3.479  76.484  1.00103.62           N1+
ATOM   2450  NH2 ARG B 727     -34.736   1.388  77.450  1.00103.62           N1+
ATOM   2451  H   ARG B 727     -27.666   3.600  72.949  1.00  0.00           H  
ATOM   2452  HA  ARG B 727     -27.774   1.959  75.391  1.00  0.00           H  
ATOM   2453  HB2 ARG B 727     -29.429   3.757  74.902  1.00  0.00           H  
ATOM   2454  HB3 ARG B 727     -29.928   2.953  73.439  1.00  0.00           H  
ATOM   2455  HG2 ARG B 727     -30.760   1.003  74.785  1.00  0.00           H  
ATOM   2456  HG3 ARG B 727     -30.170   1.758  76.243  1.00  0.00           H  
ATOM   2457  HD2 ARG B 727     -31.784   3.647  75.890  1.00  0.00           H  
ATOM   2458  HD3 ARG B 727     -32.376   2.864  74.431  1.00  0.00           H  
ATOM   2459  HE  ARG B 727     -32.532   0.914  76.391  1.00  0.00           H  
ATOM   2460 HH11 ARG B 727     -33.972   4.130  75.924  1.00  0.00           H  
ATOM   2461 HH12 ARG B 727     -35.396   3.762  76.860  1.00  0.00           H  
ATOM   2462 HH21 ARG B 727     -34.388   0.458  77.631  1.00  0.00           H  
ATOM   2463 HH22 ARG B 727     -35.630   1.660  77.832  1.00  0.00           H  
ATOM   2464  N   GLU B 728     -28.454   0.705  72.366  1.00 74.94           N  
ATOM   2465  CA  GLU B 728     -28.875  -0.475  71.620  1.00 74.94           C  
ATOM   2466  C   GLU B 728     -27.657  -1.208  71.043  1.00 74.94           C  
ATOM   2467  O   GLU B 728     -26.809  -0.606  70.384  1.00 74.94           O  
ATOM   2468  CB  GLU B 728     -29.817   0.005  70.498  1.00 74.94           C  
ATOM   2469  CG  GLU B 728     -30.555  -1.123  69.754  1.00 74.94           C  
ATOM   2470  CD  GLU B 728     -31.843  -0.611  69.107  1.00 74.94           C  
ATOM   2471  OE1 GLU B 728     -31.747   0.383  68.353  1.00 74.94           O  
ATOM   2472  OE2 GLU B 728     -32.903  -1.215  69.383  1.00 74.94           O1-
ATOM   2473  H   GLU B 728     -28.381   1.574  71.855  1.00  0.00           H  
ATOM   2474  HA  GLU B 728     -29.436  -1.148  72.274  1.00  0.00           H  
ATOM   2475  HB2 GLU B 728     -30.558   0.669  70.948  1.00  0.00           H  
ATOM   2476  HB3 GLU B 728     -29.280   0.618  69.774  1.00  0.00           H  
ATOM   2477  HG2 GLU B 728     -29.913  -1.562  68.990  1.00  0.00           H  
ATOM   2478  HG3 GLU B 728     -30.812  -1.926  70.447  1.00  0.00           H  
ATOM   2479  N   VAL B 729     -27.591  -2.523  71.299  1.00 45.04           N  
ATOM   2480  CA  VAL B 729     -26.576  -3.429  70.769  1.00 45.04           C  
ATOM   2481  C   VAL B 729     -27.145  -4.052  69.488  1.00 45.04           C  
ATOM   2482  O   VAL B 729     -28.309  -4.448  69.446  1.00 45.04           O  
ATOM   2483  CB  VAL B 729     -26.276  -4.537  71.816  1.00 45.04           C  
ATOM   2484  CG1 VAL B 729     -25.227  -5.553  71.318  1.00 45.04           C  
ATOM   2485  CG2 VAL B 729     -25.798  -3.921  73.144  1.00 45.04           C  
ATOM   2486  H   VAL B 729     -28.329  -2.938  71.848  1.00  0.00           H  
ATOM   2487  HA  VAL B 729     -25.656  -2.885  70.544  1.00  0.00           H  
ATOM   2488  HB  VAL B 729     -27.194  -5.092  72.025  1.00  0.00           H  
ATOM   2489 HG11 VAL B 729     -24.982  -6.279  72.093  1.00  0.00           H  
ATOM   2490 HG12 VAL B 729     -25.577  -6.120  70.457  1.00  0.00           H  
ATOM   2491 HG13 VAL B 729     -24.301  -5.051  71.032  1.00  0.00           H  
ATOM   2492 HG21 VAL B 729     -25.471  -4.686  73.847  1.00  0.00           H  
ATOM   2493 HG22 VAL B 729     -24.955  -3.249  72.983  1.00  0.00           H  
ATOM   2494 HG23 VAL B 729     -26.587  -3.351  73.635  1.00  0.00           H  
ATOM   2495  N   TYR B 730     -26.302  -4.128  68.451  1.00127.25           N  
ATOM   2496  CA  TYR B 730     -26.623  -4.679  67.141  1.00127.25           C  
ATOM   2497  C   TYR B 730     -25.920  -6.020  66.976  1.00127.25           C  
ATOM   2498  O   TYR B 730     -24.764  -6.149  67.359  1.00127.25           O  
ATOM   2499  CB  TYR B 730     -26.104  -3.730  66.048  1.00127.25           C  
ATOM   2500  CG  TYR B 730     -26.877  -2.434  66.018  1.00127.25           C  
ATOM   2501  CD1 TYR B 730     -26.514  -1.394  66.889  1.00127.25           C  
ATOM   2502  CD2 TYR B 730     -27.994  -2.288  65.172  1.00127.25           C  
ATOM   2503  CE1 TYR B 730     -27.270  -0.215  66.922  1.00127.25           C  
ATOM   2504  CE2 TYR B 730     -28.765  -1.112  65.224  1.00127.25           C  
ATOM   2505  CZ  TYR B 730     -28.408  -0.076  66.109  1.00127.25           C  
ATOM   2506  OH  TYR B 730     -29.162   1.056  66.189  1.00127.25           O  
ATOM   2507  H   TYR B 730     -25.356  -3.788  68.577  1.00  0.00           H  
ATOM   2508  HA  TYR B 730     -27.696  -4.782  67.030  1.00  0.00           H  
ATOM   2509  HB2 TYR B 730     -25.046  -3.510  66.192  1.00  0.00           H  
ATOM   2510  HB3 TYR B 730     -26.189  -4.199  65.067  1.00  0.00           H  
ATOM   2511  HD1 TYR B 730     -25.678  -1.510  67.560  1.00  0.00           H  
ATOM   2512  HD2 TYR B 730     -28.278  -3.088  64.505  1.00  0.00           H  
ATOM   2513  HE1 TYR B 730     -26.971   0.570  67.588  1.00  0.00           H  
ATOM   2514  HE2 TYR B 730     -29.635  -1.012  64.591  1.00  0.00           H  
ATOM   2515  HH  TYR B 730     -29.989   0.985  65.736  1.00  0.00           H  
ATOM   2516  N   LEU B 731     -26.598  -6.999  66.369  1.00 53.34           N  
ATOM   2517  CA  LEU B 731     -26.028  -8.281  65.981  1.00 53.34           C  
ATOM   2518  C   LEU B 731     -25.821  -8.221  64.463  1.00 53.34           C  
ATOM   2519  O   LEU B 731     -26.784  -8.087  63.707  1.00 53.34           O  
ATOM   2520  CB  LEU B 731     -27.047  -9.374  66.367  1.00 53.34           C  
ATOM   2521  CG  LEU B 731     -26.516 -10.813  66.364  1.00 53.34           C  
ATOM   2522  CD1 LEU B 731     -25.502 -11.019  67.499  1.00 53.34           C  
ATOM   2523  CD2 LEU B 731     -27.705 -11.779  66.500  1.00 53.34           C  
ATOM   2524  H   LEU B 731     -27.554  -6.815  66.093  1.00  0.00           H  
ATOM   2525  HA  LEU B 731     -25.078  -8.455  66.487  1.00  0.00           H  
ATOM   2526  HB2 LEU B 731     -27.442  -9.159  67.360  1.00  0.00           H  
ATOM   2527  HB3 LEU B 731     -27.908  -9.330  65.712  1.00  0.00           H  
ATOM   2528  HG  LEU B 731     -26.025 -11.016  65.413  1.00  0.00           H  
ATOM   2529 HD11 LEU B 731     -25.239 -12.064  67.634  1.00  0.00           H  
ATOM   2530 HD12 LEU B 731     -24.573 -10.476  67.322  1.00  0.00           H  
ATOM   2531 HD13 LEU B 731     -25.918 -10.675  68.444  1.00  0.00           H  
ATOM   2532 HD21 LEU B 731     -27.388 -12.811  66.631  1.00  0.00           H  
ATOM   2533 HD22 LEU B 731     -28.322 -11.527  67.362  1.00  0.00           H  
ATOM   2534 HD23 LEU B 731     -28.340 -11.739  65.615  1.00  0.00           H  
ATOM   2535  N   ILE B 732     -24.551  -8.278  64.037  1.00 96.09           N  
ATOM   2536  CA  ILE B 732     -24.079  -8.114  62.659  1.00 96.09           C  
ATOM   2537  C   ILE B 732     -22.915  -9.074  62.375  1.00 96.09           C  
ATOM   2538  O   ILE B 732     -22.357  -9.666  63.296  1.00 96.09           O  
ATOM   2539  CB  ILE B 732     -23.790  -6.615  62.330  1.00 96.09           C  
ATOM   2540  CG1 ILE B 732     -22.769  -5.922  63.268  1.00 96.09           C  
ATOM   2541  CG2 ILE B 732     -25.087  -5.787  62.281  1.00 96.09           C  
ATOM   2542  CD1 ILE B 732     -21.294  -6.182  62.933  1.00 96.09           C  
ATOM   2543  H   ILE B 732     -23.828  -8.404  64.734  1.00  0.00           H  
ATOM   2544  HA  ILE B 732     -24.873  -8.449  61.991  1.00  0.00           H  
ATOM   2545  HB  ILE B 732     -23.387  -6.571  61.317  1.00  0.00           H  
ATOM   2546 HG12 ILE B 732     -22.912  -4.842  63.204  1.00  0.00           H  
ATOM   2547 HG13 ILE B 732     -22.966  -6.178  64.309  1.00  0.00           H  
ATOM   2548 HG21 ILE B 732     -24.918  -4.814  61.817  1.00  0.00           H  
ATOM   2549 HG22 ILE B 732     -25.860  -6.297  61.708  1.00  0.00           H  
ATOM   2550 HG23 ILE B 732     -25.485  -5.608  63.279  1.00  0.00           H  
ATOM   2551 HD11 ILE B 732     -20.632  -5.558  63.531  1.00  0.00           H  
ATOM   2552 HD12 ILE B 732     -21.006  -7.215  63.117  1.00  0.00           H  
ATOM   2553 HD13 ILE B 732     -21.089  -5.940  61.892  1.00  0.00           H  
ATOM   2554  N   CYS B 733     -22.522  -9.210  61.100  1.00 52.28           N  
ATOM   2555  CA  CYS B 733     -21.323  -9.948  60.701  1.00 52.28           C  
ATOM   2556  C   CYS B 733     -20.091  -9.052  60.846  1.00 52.28           C  
ATOM   2557  O   CYS B 733     -20.146  -7.868  60.511  1.00 52.28           O  
ATOM   2558  CB  CYS B 733     -21.427 -10.343  59.222  1.00 52.28           C  
ATOM   2559  SG  CYS B 733     -22.678 -11.603  58.930  1.00 52.28           S  
ATOM   2560  H   CYS B 733     -23.007  -8.690  60.384  1.00  0.00           H  
ATOM   2561  HA  CYS B 733     -21.212 -10.842  61.313  1.00  0.00           H  
ATOM   2562  HB2 CYS B 733     -21.662  -9.473  58.607  1.00  0.00           H  
ATOM   2563  HB3 CYS B 733     -20.478 -10.737  58.854  1.00  0.00           H  
ATOM   2564  N   ASN B 734     -18.973  -9.630  61.311  1.00110.56           N  
ATOM   2565  CA  ASN B 734     -17.683  -8.967  61.547  1.00110.56           C  
ATOM   2566  C   ASN B 734     -16.895  -8.645  60.251  1.00110.56           C  
ATOM   2567  O   ASN B 734     -15.663  -8.629  60.268  1.00110.56           O  
ATOM   2568  CB  ASN B 734     -16.829  -9.829  62.523  1.00110.56           C  
ATOM   2569  CG  ASN B 734     -16.338 -11.180  61.980  1.00110.56           C  
ATOM   2570  ND2 ASN B 734     -15.383 -11.806  62.668  1.00110.56           N  
ATOM   2571  OD1 ASN B 734     -16.782 -11.637  60.932  1.00110.56           O  
ATOM   2572  H   ASN B 734     -19.019 -10.615  61.543  1.00  0.00           H  
ATOM   2573  HA  ASN B 734     -17.886  -8.014  62.038  1.00  0.00           H  
ATOM   2574  HB2 ASN B 734     -15.961  -9.255  62.850  1.00  0.00           H  
ATOM   2575  HB3 ASN B 734     -17.407 -10.024  63.427  1.00  0.00           H  
ATOM   2576 HD21 ASN B 734     -15.026 -11.409  63.524  1.00  0.00           H  
ATOM   2577 HD22 ASN B 734     -15.030 -12.694  62.335  1.00  0.00           H  
ATOM   2578  N   THR B 735     -17.589  -8.392  59.127  1.00 48.79           N  
ATOM   2579  CA  THR B 735     -17.005  -8.009  57.845  1.00 48.79           C  
ATOM   2580  C   THR B 735     -16.428  -6.595  58.016  1.00 48.79           C  
ATOM   2581  O   THR B 735     -17.166  -5.645  58.279  1.00 48.79           O  
ATOM   2582  CB  THR B 735     -18.103  -8.008  56.747  1.00 48.79           C  
ATOM   2583  CG2 THR B 735     -17.532  -7.778  55.336  1.00 48.79           C  
ATOM   2584  OG1 THR B 735     -18.776  -9.252  56.723  1.00 48.79           O  
ATOM   2585  H   THR B 735     -18.598  -8.413  59.181  1.00  0.00           H  
ATOM   2586  HA  THR B 735     -16.218  -8.718  57.583  1.00  0.00           H  
ATOM   2587  HB  THR B 735     -18.852  -7.244  56.963  1.00  0.00           H  
ATOM   2588  HG1 THR B 735     -19.519  -9.183  56.141  1.00  0.00           H  
ATOM   2589 HG21 THR B 735     -18.324  -7.779  54.586  1.00  0.00           H  
ATOM   2590 HG22 THR B 735     -17.020  -6.820  55.261  1.00  0.00           H  
ATOM   2591 HG23 THR B 735     -16.817  -8.554  55.065  1.00  0.00           H  
ATOM   2592  N   THR B 736     -15.099  -6.476  57.895  1.00 90.95           N  
ATOM   2593  CA  THR B 736     -14.363  -5.218  58.013  1.00 90.95           C  
ATOM   2594  C   THR B 736     -14.531  -4.378  56.730  1.00 90.95           C  
ATOM   2595  O   THR B 736     -15.103  -4.841  55.740  1.00 90.95           O  
ATOM   2596  CB  THR B 736     -12.877  -5.564  58.300  1.00 90.95           C  
ATOM   2597  CG2 THR B 736     -12.151  -6.251  57.143  1.00 90.95           C  
ATOM   2598  OG1 THR B 736     -12.130  -4.409  58.631  1.00 90.95           O  
ATOM   2599  H   THR B 736     -14.559  -7.307  57.704  1.00  0.00           H  
ATOM   2600  HA  THR B 736     -14.764  -4.653  58.856  1.00  0.00           H  
ATOM   2601  HB  THR B 736     -12.839  -6.220  59.172  1.00  0.00           H  
ATOM   2602  HG1 THR B 736     -11.261  -4.680  58.890  1.00  0.00           H  
ATOM   2603 HG21 THR B 736     -11.131  -6.493  57.432  1.00  0.00           H  
ATOM   2604 HG22 THR B 736     -12.654  -7.169  56.842  1.00  0.00           H  
ATOM   2605 HG23 THR B 736     -12.087  -5.602  56.277  1.00  0.00           H  
ATOM   2606  N   ASN B 737     -14.004  -3.143  56.742  1.00 20.58           N  
ATOM   2607  CA  ASN B 737     -13.988  -2.240  55.592  1.00 20.58           C  
ATOM   2608  C   ASN B 737     -13.205  -2.827  54.412  1.00 20.58           C  
ATOM   2609  O   ASN B 737     -13.716  -2.768  53.304  1.00 20.58           O  
ATOM   2610  CB  ASN B 737     -13.424  -0.855  55.966  1.00 20.58           C  
ATOM   2611  CG  ASN B 737     -14.251  -0.143  57.038  1.00 20.58           C  
ATOM   2612  ND2 ASN B 737     -15.498   0.213  56.721  1.00 20.58           N  
ATOM   2613  OD1 ASN B 737     -13.760   0.106  58.135  1.00 20.58           O  
ATOM   2614  H   ASN B 737     -13.533  -2.838  57.583  1.00  0.00           H  
ATOM   2615  HA  ASN B 737     -15.022  -2.118  55.261  1.00  0.00           H  
ATOM   2616  HB2 ASN B 737     -12.396  -0.950  56.320  1.00  0.00           H  
ATOM   2617  HB3 ASN B 737     -13.387  -0.212  55.085  1.00  0.00           H  
ATOM   2618 HD21 ASN B 737     -15.872  -0.002  55.809  1.00  0.00           H  
ATOM   2619 HD22 ASN B 737     -16.063   0.693  57.405  1.00  0.00           H  
ATOM   2620  N   LEU B 738     -12.042  -3.470  54.642  1.00 27.81           N  
ATOM   2621  CA  LEU B 738     -11.287  -4.224  53.631  1.00 27.81           C  
ATOM   2622  C   LEU B 738     -12.127  -5.353  52.998  1.00 27.81           C  
ATOM   2623  O   LEU B 738     -12.090  -5.515  51.780  1.00 27.81           O  
ATOM   2624  CB  LEU B 738      -9.976  -4.769  54.253  1.00 27.81           C  
ATOM   2625  CG  LEU B 738      -9.023  -5.502  53.278  1.00 27.81           C  
ATOM   2626  CD1 LEU B 738      -8.441  -4.565  52.207  1.00 27.81           C  
ATOM   2627  CD2 LEU B 738      -7.905  -6.229  54.037  1.00 27.81           C  
ATOM   2628  H   LEU B 738     -11.695  -3.497  55.590  1.00  0.00           H  
ATOM   2629  HA  LEU B 738     -11.031  -3.515  52.843  1.00  0.00           H  
ATOM   2630  HB2 LEU B 738      -9.434  -3.947  54.722  1.00  0.00           H  
ATOM   2631  HB3 LEU B 738     -10.224  -5.454  55.063  1.00  0.00           H  
ATOM   2632  HG  LEU B 738      -9.578  -6.280  52.763  1.00  0.00           H  
ATOM   2633 HD11 LEU B 738      -7.758  -5.102  51.549  1.00  0.00           H  
ATOM   2634 HD12 LEU B 738      -9.222  -4.140  51.578  1.00  0.00           H  
ATOM   2635 HD13 LEU B 738      -7.888  -3.741  52.658  1.00  0.00           H  
ATOM   2636 HD21 LEU B 738      -7.253  -6.773  53.354  1.00  0.00           H  
ATOM   2637 HD22 LEU B 738      -7.287  -5.531  54.602  1.00  0.00           H  
ATOM   2638 HD23 LEU B 738      -8.315  -6.956  54.740  1.00  0.00           H  
ATOM   2639  N   GLY B 739     -12.928  -6.060  53.818  1.00 25.11           N  
ATOM   2640  CA  GLY B 739     -13.904  -7.091  53.461  1.00 25.11           C  
ATOM   2641  C   GLY B 739     -14.919  -6.671  52.396  1.00 25.11           C  
ATOM   2642  O   GLY B 739     -15.284  -7.485  51.550  1.00 25.11           O  
ATOM   2643  H   GLY B 739     -12.894  -5.817  54.796  1.00  0.00           H  
ATOM   2644  HA2 GLY B 739     -13.412  -8.007  53.154  1.00  0.00           H  
ATOM   2645  HA3 GLY B 739     -14.458  -7.344  54.365  1.00  0.00           H  
ATOM   2646  N   VAL B 740     -15.332  -5.397  52.433  1.00 45.46           N  
ATOM   2647  CA  VAL B 740     -16.244  -4.768  51.485  1.00 45.46           C  
ATOM   2648  C   VAL B 740     -15.432  -4.130  50.345  1.00 45.46           C  
ATOM   2649  O   VAL B 740     -15.718  -4.376  49.177  1.00 45.46           O  
ATOM   2650  CB  VAL B 740     -17.049  -3.661  52.232  1.00 45.46           C  
ATOM   2651  CG1 VAL B 740     -18.024  -2.874  51.329  1.00 45.46           C  
ATOM   2652  CG2 VAL B 740     -17.820  -4.240  53.433  1.00 45.46           C  
ATOM   2653  H   VAL B 740     -14.966  -4.819  53.177  1.00  0.00           H  
ATOM   2654  HA  VAL B 740     -16.928  -5.510  51.069  1.00  0.00           H  
ATOM   2655  HB  VAL B 740     -16.342  -2.934  52.636  1.00  0.00           H  
ATOM   2656 HG11 VAL B 740     -18.501  -2.067  51.882  1.00  0.00           H  
ATOM   2657 HG12 VAL B 740     -17.523  -2.409  50.481  1.00  0.00           H  
ATOM   2658 HG13 VAL B 740     -18.818  -3.510  50.940  1.00  0.00           H  
ATOM   2659 HG21 VAL B 740     -18.334  -3.458  53.985  1.00  0.00           H  
ATOM   2660 HG22 VAL B 740     -18.568  -4.966  53.116  1.00  0.00           H  
ATOM   2661 HG23 VAL B 740     -17.165  -4.732  54.149  1.00  0.00           H  
ATOM   2662  N   VAL B 741     -14.442  -3.293  50.675  1.00 43.46           N  
ATOM   2663  CA  VAL B 741     -13.721  -2.401  49.761  1.00 43.46           C  
ATOM   2664  C   VAL B 741     -12.966  -3.136  48.647  1.00 43.46           C  
ATOM   2665  O   VAL B 741     -13.055  -2.681  47.511  1.00 43.46           O  
ATOM   2666  CB  VAL B 741     -12.781  -1.439  50.551  1.00 43.46           C  
ATOM   2667  CG1 VAL B 741     -11.753  -0.677  49.685  1.00 43.46           C  
ATOM   2668  CG2 VAL B 741     -13.592  -0.395  51.337  1.00 43.46           C  
ATOM   2669  H   VAL B 741     -14.208  -3.207  51.657  1.00  0.00           H  
ATOM   2670  HA  VAL B 741     -14.476  -1.786  49.268  1.00  0.00           H  
ATOM   2671  HB  VAL B 741     -12.211  -2.034  51.265  1.00  0.00           H  
ATOM   2672 HG11 VAL B 741     -11.198   0.047  50.283  1.00  0.00           H  
ATOM   2673 HG12 VAL B 741     -11.011  -1.342  49.243  1.00  0.00           H  
ATOM   2674 HG13 VAL B 741     -12.241  -0.130  48.877  1.00  0.00           H  
ATOM   2675 HG21 VAL B 741     -12.952   0.177  52.009  1.00  0.00           H  
ATOM   2676 HG22 VAL B 741     -14.077   0.311  50.663  1.00  0.00           H  
ATOM   2677 HG23 VAL B 741     -14.373  -0.848  51.942  1.00  0.00           H  
ATOM   2678  N   THR B 742     -12.210  -4.215  48.925  1.00132.90           N  
ATOM   2679  CA  THR B 742     -11.426  -4.887  47.882  1.00132.90           C  
ATOM   2680  C   THR B 742     -12.285  -5.669  46.851  1.00132.90           C  
ATOM   2681  O   THR B 742     -11.961  -5.537  45.670  1.00132.90           O  
ATOM   2682  CB  THR B 742     -10.251  -5.704  48.471  1.00132.90           C  
ATOM   2683  CG2 THR B 742     -10.628  -7.035  49.103  1.00132.90           C  
ATOM   2684  OG1 THR B 742      -9.310  -5.992  47.456  1.00132.90           O  
ATOM   2685  H   THR B 742     -12.159  -4.564  49.873  1.00  0.00           H  
ATOM   2686  HA  THR B 742     -10.946  -4.082  47.319  1.00  0.00           H  
ATOM   2687  HB  THR B 742      -9.737  -5.096  49.216  1.00  0.00           H  
ATOM   2688  HG1 THR B 742      -9.729  -6.515  46.791  1.00  0.00           H  
ATOM   2689 HG21 THR B 742      -9.759  -7.518  49.552  1.00  0.00           H  
ATOM   2690 HG22 THR B 742     -11.378  -6.877  49.867  1.00  0.00           H  
ATOM   2691 HG23 THR B 742     -11.048  -7.719  48.371  1.00  0.00           H  
ATOM   2692  N   PRO B 743     -13.393  -6.395  47.173  1.00 71.26           N  
ATOM   2693  CA  PRO B 743     -14.307  -6.883  46.125  1.00 71.26           C  
ATOM   2694  C   PRO B 743     -15.144  -5.769  45.473  1.00 71.26           C  
ATOM   2695  O   PRO B 743     -15.324  -5.808  44.257  1.00 71.26           O  
ATOM   2696  CB  PRO B 743     -15.196  -7.931  46.798  1.00 71.26           C  
ATOM   2697  CG  PRO B 743     -15.195  -7.551  48.267  1.00 71.26           C  
ATOM   2698  CD  PRO B 743     -13.836  -6.885  48.487  1.00 71.26           C  
ATOM   2699  HA  PRO B 743     -13.733  -7.374  45.337  1.00  0.00           H  
ATOM   2700  HB2 PRO B 743     -16.203  -7.991  46.380  1.00  0.00           H  
ATOM   2701  HB3 PRO B 743     -14.735  -8.908  46.664  1.00  0.00           H  
ATOM   2702  HG2 PRO B 743     -15.996  -6.839  48.459  1.00  0.00           H  
ATOM   2703  HG3 PRO B 743     -15.361  -8.402  48.929  1.00  0.00           H  
ATOM   2704  HD2 PRO B 743     -13.866  -6.137  49.272  1.00  0.00           H  
ATOM   2705  HD3 PRO B 743     -13.170  -7.675  48.822  1.00  0.00           H  
ATOM   2706  N   LEU B 744     -15.595  -4.752  46.230  1.00 36.32           N  
ATOM   2707  CA  LEU B 744     -16.293  -3.559  45.725  1.00 36.32           C  
ATOM   2708  C   LEU B 744     -15.445  -2.813  44.687  1.00 36.32           C  
ATOM   2709  O   LEU B 744     -15.952  -2.415  43.637  1.00 36.32           O  
ATOM   2710  CB  LEU B 744     -16.648  -2.638  46.918  1.00 36.32           C  
ATOM   2711  CG  LEU B 744     -17.235  -1.240  46.619  1.00 36.32           C  
ATOM   2712  CD1 LEU B 744     -18.611  -1.327  45.957  1.00 36.32           C  
ATOM   2713  CD2 LEU B 744     -17.297  -0.413  47.911  1.00 36.32           C  
ATOM   2714  H   LEU B 744     -15.453  -4.798  47.235  1.00  0.00           H  
ATOM   2715  HA  LEU B 744     -17.210  -3.882  45.233  1.00  0.00           H  
ATOM   2716  HB2 LEU B 744     -17.335  -3.166  47.579  1.00  0.00           H  
ATOM   2717  HB3 LEU B 744     -15.738  -2.478  47.492  1.00  0.00           H  
ATOM   2718  HG  LEU B 744     -16.578  -0.698  45.938  1.00  0.00           H  
ATOM   2719 HD11 LEU B 744     -18.996  -0.339  45.698  1.00  0.00           H  
ATOM   2720 HD12 LEU B 744     -18.564  -1.905  45.037  1.00  0.00           H  
ATOM   2721 HD13 LEU B 744     -19.328  -1.806  46.616  1.00  0.00           H  
ATOM   2722 HD21 LEU B 744     -17.858   0.507  47.767  1.00  0.00           H  
ATOM   2723 HD22 LEU B 744     -17.777  -0.967  48.713  1.00  0.00           H  
ATOM   2724 HD23 LEU B 744     -16.297  -0.145  48.255  1.00  0.00           H  
ATOM   2725  N   GLY B 745     -14.148  -2.672  44.977  1.00 13.93           N  
ATOM   2726  CA  GLY B 745     -13.147  -2.033  44.139  1.00 13.93           C  
ATOM   2727  C   GLY B 745     -12.876  -2.842  42.876  1.00 13.93           C  
ATOM   2728  O   GLY B 745     -12.837  -2.254  41.800  1.00 13.93           O  
ATOM   2729  H   GLY B 745     -13.829  -3.001  45.880  1.00  0.00           H  
ATOM   2730  HA2 GLY B 745     -13.471  -1.025  43.879  1.00  0.00           H  
ATOM   2731  HA3 GLY B 745     -12.221  -1.939  44.705  1.00  0.00           H  
ATOM   2732  N   TYR B 746     -12.780  -4.181  42.988  1.00 39.53           N  
ATOM   2733  CA  TYR B 746     -12.636  -5.078  41.844  1.00 39.53           C  
ATOM   2734  C   TYR B 746     -13.886  -5.083  40.943  1.00 39.53           C  
ATOM   2735  O   TYR B 746     -13.736  -5.049  39.723  1.00 39.53           O  
ATOM   2736  CB  TYR B 746     -12.306  -6.513  42.306  1.00 39.53           C  
ATOM   2737  CG  TYR B 746     -12.053  -7.421  41.117  1.00 39.53           C  
ATOM   2738  CD1 TYR B 746     -10.907  -7.215  40.320  1.00 39.53           C  
ATOM   2739  CD2 TYR B 746     -13.027  -8.358  40.716  1.00 39.53           C  
ATOM   2740  CE1 TYR B 746     -10.773  -7.887  39.092  1.00 39.53           C  
ATOM   2741  CE2 TYR B 746     -12.876  -9.051  39.504  1.00 39.53           C  
ATOM   2742  CZ  TYR B 746     -11.771  -8.785  38.674  1.00 39.53           C  
ATOM   2743  OH  TYR B 746     -11.660  -9.401  37.465  1.00 39.53           O  
ATOM   2744  H   TYR B 746     -12.831  -4.598  43.908  1.00  0.00           H  
ATOM   2745  HA  TYR B 746     -11.797  -4.705  41.252  1.00  0.00           H  
ATOM   2746  HB2 TYR B 746     -11.415  -6.511  42.935  1.00  0.00           H  
ATOM   2747  HB3 TYR B 746     -13.114  -6.917  42.919  1.00  0.00           H  
ATOM   2748  HD1 TYR B 746     -10.160  -6.492  40.614  1.00  0.00           H  
ATOM   2749  HD2 TYR B 746     -13.920  -8.504  41.303  1.00  0.00           H  
ATOM   2750  HE1 TYR B 746      -9.917  -7.694  38.463  1.00  0.00           H  
ATOM   2751  HE2 TYR B 746     -13.632  -9.759  39.200  1.00  0.00           H  
ATOM   2752  HH  TYR B 746     -12.306 -10.085  37.352  1.00  0.00           H  
ATOM   2753  N   ASN B 747     -15.095  -5.082  41.522  1.00 40.12           N  
ATOM   2754  CA  ASN B 747     -16.349  -4.932  40.782  1.00 40.12           C  
ATOM   2755  C   ASN B 747     -16.438  -3.553  40.114  1.00 40.12           C  
ATOM   2756  O   ASN B 747     -16.881  -3.450  38.974  1.00 40.12           O  
ATOM   2757  CB  ASN B 747     -17.559  -5.124  41.715  1.00 40.12           C  
ATOM   2758  CG  ASN B 747     -17.740  -6.567  42.174  1.00 40.12           C  
ATOM   2759  ND2 ASN B 747     -18.085  -6.810  43.437  1.00 40.12           N  
ATOM   2760  OD1 ASN B 747     -17.546  -7.487  41.390  1.00 40.12           O  
ATOM   2761  H   ASN B 747     -15.142  -5.191  42.532  1.00  0.00           H  
ATOM   2762  HA  ASN B 747     -16.377  -5.678  39.985  1.00  0.00           H  
ATOM   2763  HB2 ASN B 747     -17.467  -4.460  42.574  1.00  0.00           H  
ATOM   2764  HB3 ASN B 747     -18.472  -4.846  41.187  1.00  0.00           H  
ATOM   2765 HD21 ASN B 747     -18.209  -6.082  44.133  1.00  0.00           H  
ATOM   2766 HD22 ASN B 747     -18.296  -7.756  43.718  1.00  0.00           H  
ATOM   2767  N   GLY B 748     -15.939  -2.506  40.781  1.00 16.13           N  
ATOM   2768  CA  GLY B 748     -15.833  -1.148  40.258  1.00 16.13           C  
ATOM   2769  C   GLY B 748     -14.903  -1.052  39.043  1.00 16.13           C  
ATOM   2770  O   GLY B 748     -15.244  -0.382  38.071  1.00 16.13           O  
ATOM   2771  H   GLY B 748     -15.609  -2.660  41.728  1.00  0.00           H  
ATOM   2772  HA2 GLY B 748     -16.825  -0.776  39.998  1.00  0.00           H  
ATOM   2773  HA3 GLY B 748     -15.446  -0.497  41.042  1.00  0.00           H  
ATOM   2774  N   LEU B 749     -13.782  -1.791  39.048  1.00 77.07           N  
ATOM   2775  CA  LEU B 749     -12.863  -1.932  37.917  1.00 77.07           C  
ATOM   2776  C   LEU B 749     -13.534  -2.657  36.739  1.00 77.07           C  
ATOM   2777  O   LEU B 749     -13.351  -2.229  35.600  1.00 77.07           O  
ATOM   2778  CB  LEU B 749     -11.593  -2.714  38.346  1.00 77.07           C  
ATOM   2779  CG  LEU B 749     -10.380  -1.829  38.707  1.00 77.07           C  
ATOM   2780  CD1 LEU B 749     -10.541  -1.115  40.054  1.00 77.07           C  
ATOM   2781  CD2 LEU B 749      -9.082  -2.650  38.702  1.00 77.07           C  
ATOM   2782  H   LEU B 749     -13.594  -2.361  39.863  1.00  0.00           H  
ATOM   2783  HA  LEU B 749     -12.581  -0.935  37.570  1.00  0.00           H  
ATOM   2784  HB2 LEU B 749     -11.811  -3.394  39.169  1.00  0.00           H  
ATOM   2785  HB3 LEU B 749     -11.276  -3.363  37.527  1.00  0.00           H  
ATOM   2786  HG  LEU B 749     -10.277  -1.067  37.933  1.00  0.00           H  
ATOM   2787 HD11 LEU B 749      -9.725  -0.410  40.218  1.00  0.00           H  
ATOM   2788 HD12 LEU B 749     -11.471  -0.550  40.104  1.00  0.00           H  
ATOM   2789 HD13 LEU B 749     -10.522  -1.826  40.880  1.00  0.00           H  
ATOM   2790 HD21 LEU B 749      -8.219  -2.024  38.928  1.00  0.00           H  
ATOM   2791 HD22 LEU B 749      -9.117  -3.451  39.442  1.00  0.00           H  
ATOM   2792 HD23 LEU B 749      -8.906  -3.106  37.727  1.00  0.00           H  
ATOM   2793  N   LEU B 750     -14.330  -3.713  37.005  1.00 34.16           N  
ATOM   2794  CA  LEU B 750     -15.096  -4.439  35.991  1.00 34.16           C  
ATOM   2795  C   LEU B 750     -16.200  -3.560  35.383  1.00 34.16           C  
ATOM   2796  O   LEU B 750     -16.340  -3.548  34.165  1.00 34.16           O  
ATOM   2797  CB  LEU B 750     -15.752  -5.708  36.580  1.00 34.16           C  
ATOM   2798  CG  LEU B 750     -14.821  -6.878  36.946  1.00 34.16           C  
ATOM   2799  CD1 LEU B 750     -15.650  -7.992  37.606  1.00 34.16           C  
ATOM   2800  CD2 LEU B 750     -14.078  -7.428  35.720  1.00 34.16           C  
ATOM   2801  H   LEU B 750     -14.422  -4.017  37.966  1.00  0.00           H  
ATOM   2802  HA  LEU B 750     -14.422  -4.718  35.181  1.00  0.00           H  
ATOM   2803  HB2 LEU B 750     -16.356  -5.441  37.447  1.00  0.00           H  
ATOM   2804  HB3 LEU B 750     -16.450  -6.099  35.842  1.00  0.00           H  
ATOM   2805  HG  LEU B 750     -14.076  -6.540  37.664  1.00  0.00           H  
ATOM   2806 HD11 LEU B 750     -15.055  -8.885  37.779  1.00  0.00           H  
ATOM   2807 HD12 LEU B 750     -16.051  -7.670  38.567  1.00  0.00           H  
ATOM   2808 HD13 LEU B 750     -16.489  -8.290  36.978  1.00  0.00           H  
ATOM   2809 HD21 LEU B 750     -13.513  -8.325  35.968  1.00  0.00           H  
ATOM   2810 HD22 LEU B 750     -14.778  -7.697  34.931  1.00  0.00           H  
ATOM   2811 HD23 LEU B 750     -13.370  -6.706  35.314  1.00  0.00           H  
ATOM   2812  N   ILE B 751     -16.933  -2.799  36.205  1.00 29.50           N  
ATOM   2813  CA  ILE B 751     -17.967  -1.849  35.792  1.00 29.50           C  
ATOM   2814  C   ILE B 751     -17.365  -0.699  34.957  1.00 29.50           C  
ATOM   2815  O   ILE B 751     -17.919  -0.358  33.908  1.00 29.50           O  
ATOM   2816  CB  ILE B 751     -18.733  -1.355  37.054  1.00 29.50           C  
ATOM   2817  CG1 ILE B 751     -19.606  -2.500  37.621  1.00 29.50           C  
ATOM   2818  CG2 ILE B 751     -19.591  -0.091  36.815  1.00 29.50           C  
ATOM   2819  CD1 ILE B 751     -20.098  -2.278  39.057  1.00 29.50           C  
ATOM   2820  H   ILE B 751     -16.786  -2.914  37.207  1.00  0.00           H  
ATOM   2821  HA  ILE B 751     -18.672  -2.376  35.145  1.00  0.00           H  
ATOM   2822  HB  ILE B 751     -17.991  -1.090  37.808  1.00  0.00           H  
ATOM   2823 HG12 ILE B 751     -20.454  -2.675  36.961  1.00  0.00           H  
ATOM   2824 HG13 ILE B 751     -19.055  -3.440  37.610  1.00  0.00           H  
ATOM   2825 HG21 ILE B 751     -20.114   0.219  37.717  1.00  0.00           H  
ATOM   2826 HG22 ILE B 751     -18.981   0.765  36.529  1.00  0.00           H  
ATOM   2827 HG23 ILE B 751     -20.330  -0.250  36.029  1.00  0.00           H  
ATOM   2828 HD11 ILE B 751     -20.698  -3.130  39.377  1.00  0.00           H  
ATOM   2829 HD12 ILE B 751     -19.258  -2.179  39.745  1.00  0.00           H  
ATOM   2830 HD13 ILE B 751     -20.719  -1.391  39.160  1.00  0.00           H  
ATOM   2831  N   LEU B 752     -16.216  -0.135  35.366  1.00106.83           N  
ATOM   2832  CA  LEU B 752     -15.532   0.939  34.631  1.00106.83           C  
ATOM   2833  C   LEU B 752     -15.040   0.473  33.257  1.00106.83           C  
ATOM   2834  O   LEU B 752     -15.160   1.217  32.284  1.00106.83           O  
ATOM   2835  CB  LEU B 752     -14.316   1.482  35.426  1.00106.83           C  
ATOM   2836  CG  LEU B 752     -14.488   2.925  35.935  1.00106.83           C  
ATOM   2837  CD1 LEU B 752     -13.326   3.305  36.865  1.00106.83           C  
ATOM   2838  CD2 LEU B 752     -14.593   3.943  34.783  1.00106.83           C  
ATOM   2839  H   LEU B 752     -15.794  -0.449  36.230  1.00  0.00           H  
ATOM   2840  HA  LEU B 752     -16.267   1.729  34.471  1.00  0.00           H  
ATOM   2841  HB2 LEU B 752     -14.088   0.821  36.259  1.00  0.00           H  
ATOM   2842  HB3 LEU B 752     -13.404   1.458  34.825  1.00  0.00           H  
ATOM   2843  HG  LEU B 752     -15.409   2.972  36.518  1.00  0.00           H  
ATOM   2844 HD11 LEU B 752     -13.454   4.312  37.261  1.00  0.00           H  
ATOM   2845 HD12 LEU B 752     -13.266   2.624  37.715  1.00  0.00           H  
ATOM   2846 HD13 LEU B 752     -12.369   3.272  36.343  1.00  0.00           H  
ATOM   2847 HD21 LEU B 752     -14.691   4.958  35.167  1.00  0.00           H  
ATOM   2848 HD22 LEU B 752     -13.706   3.916  34.149  1.00  0.00           H  
ATOM   2849 HD23 LEU B 752     -15.458   3.762  34.146  1.00  0.00           H  
ATOM   2850  N   SER B 753     -14.521  -0.764  33.183  1.00 22.80           N  
ATOM   2851  CA  SER B 753     -14.055  -1.392  31.952  1.00 22.80           C  
ATOM   2852  C   SER B 753     -15.241  -1.705  31.029  1.00 22.80           C  
ATOM   2853  O   SER B 753     -15.157  -1.418  29.838  1.00 22.80           O  
ATOM   2854  CB  SER B 753     -13.304  -2.692  32.286  1.00 22.80           C  
ATOM   2855  OG  SER B 753     -12.083  -2.416  32.938  1.00 22.80           O  
ATOM   2856  H   SER B 753     -14.454  -1.306  34.034  1.00  0.00           H  
ATOM   2857  HA  SER B 753     -13.381  -0.708  31.431  1.00  0.00           H  
ATOM   2858  HB2 SER B 753     -13.905  -3.362  32.903  1.00  0.00           H  
ATOM   2859  HB3 SER B 753     -13.055  -3.218  31.366  1.00  0.00           H  
ATOM   2860  HG  SER B 753     -12.276  -2.075  33.800  1.00  0.00           H  
ATOM   2861  N   CYS B 754     -16.366  -2.202  31.583  1.00 26.35           N  
ATOM   2862  CA  CYS B 754     -17.612  -2.449  30.858  1.00 26.35           C  
ATOM   2863  C   CYS B 754     -18.198  -1.159  30.271  1.00 26.35           C  
ATOM   2864  O   CYS B 754     -18.617  -1.173  29.121  1.00 26.35           O  
ATOM   2865  CB  CYS B 754     -18.698  -3.039  31.774  1.00 26.35           C  
ATOM   2866  SG  CYS B 754     -18.459  -4.756  32.249  1.00 26.35           S  
ATOM   2867  H   CYS B 754     -16.362  -2.411  32.573  1.00  0.00           H  
ATOM   2868  HA  CYS B 754     -17.412  -3.143  30.040  1.00  0.00           H  
ATOM   2869  HB2 CYS B 754     -18.839  -2.440  32.671  1.00  0.00           H  
ATOM   2870  HB3 CYS B 754     -19.634  -3.040  31.221  1.00  0.00           H  
ATOM   2871  HG  CYS B 754     -17.361  -4.540  32.983  1.00  0.00           H  
ATOM   2872  N   THR B 755     -18.210  -0.061  31.049  1.00 25.52           N  
ATOM   2873  CA  THR B 755     -18.772   1.240  30.671  1.00 25.52           C  
ATOM   2874  C   THR B 755     -17.926   1.910  29.580  1.00 25.52           C  
ATOM   2875  O   THR B 755     -18.496   2.552  28.702  1.00 25.52           O  
ATOM   2876  CB  THR B 755     -18.841   2.173  31.907  1.00 25.52           C  
ATOM   2877  CG2 THR B 755     -19.480   3.547  31.622  1.00 25.52           C  
ATOM   2878  OG1 THR B 755     -19.655   1.577  32.892  1.00 25.52           O  
ATOM   2879  H   THR B 755     -17.841  -0.144  31.987  1.00  0.00           H  
ATOM   2880  HA  THR B 755     -19.778   1.082  30.281  1.00  0.00           H  
ATOM   2881  HB  THR B 755     -17.848   2.318  32.334  1.00  0.00           H  
ATOM   2882  HG1 THR B 755     -19.210   0.811  33.229  1.00  0.00           H  
ATOM   2883 HG21 THR B 755     -19.587   4.126  32.539  1.00  0.00           H  
ATOM   2884 HG22 THR B 755     -18.877   4.148  30.940  1.00  0.00           H  
ATOM   2885 HG23 THR B 755     -20.473   3.439  31.184  1.00  0.00           H  
ATOM   2886  N   PHE B 756     -16.592   1.736  29.610  1.00 41.34           N  
ATOM   2887  CA  PHE B 756     -15.664   2.222  28.590  1.00 41.34           C  
ATOM   2888  C   PHE B 756     -15.961   1.589  27.222  1.00 41.34           C  
ATOM   2889  O   PHE B 756     -16.118   2.313  26.239  1.00 41.34           O  
ATOM   2890  CB  PHE B 756     -14.208   1.940  29.024  1.00 41.34           C  
ATOM   2891  CG  PHE B 756     -13.177   2.275  27.958  1.00 41.34           C  
ATOM   2892  CD1 PHE B 756     -12.838   3.620  27.701  1.00 41.34           C  
ATOM   2893  CD2 PHE B 756     -12.619   1.249  27.167  1.00 41.34           C  
ATOM   2894  CE1 PHE B 756     -11.957   3.937  26.650  1.00 41.34           C  
ATOM   2895  CE2 PHE B 756     -11.744   1.567  26.112  1.00 41.34           C  
ATOM   2896  CZ  PHE B 756     -11.412   2.912  25.854  1.00 41.34           C  
ATOM   2897  H   PHE B 756     -16.198   1.206  30.376  1.00  0.00           H  
ATOM   2898  HA  PHE B 756     -15.795   3.302  28.497  1.00  0.00           H  
ATOM   2899  HB2 PHE B 756     -13.976   2.514  29.921  1.00  0.00           H  
ATOM   2900  HB3 PHE B 756     -14.090   0.894  29.306  1.00  0.00           H  
ATOM   2901  HD1 PHE B 756     -13.270   4.411  28.296  1.00  0.00           H  
ATOM   2902  HD2 PHE B 756     -12.883   0.218  27.352  1.00  0.00           H  
ATOM   2903  HE1 PHE B 756     -11.703   4.968  26.451  1.00  0.00           H  
ATOM   2904  HE2 PHE B 756     -11.327   0.781  25.502  1.00  0.00           H  
ATOM   2905  HZ  PHE B 756     -10.736   3.156  25.048  1.00  0.00           H  
ATOM   2906  N   TYR B 757     -16.066   0.250  27.172  1.00 43.12           N  
ATOM   2907  CA  TYR B 757     -16.344  -0.490  25.947  1.00 43.12           C  
ATOM   2908  C   TYR B 757     -17.805  -0.337  25.509  1.00 43.12           C  
ATOM   2909  O   TYR B 757     -18.050  -0.249  24.313  1.00 43.12           O  
ATOM   2910  CB  TYR B 757     -16.040  -1.982  26.163  1.00 43.12           C  
ATOM   2911  CG  TYR B 757     -14.572  -2.306  26.353  1.00 43.12           C  
ATOM   2912  CD1 TYR B 757     -13.627  -1.909  25.384  1.00 43.12           C  
ATOM   2913  CD2 TYR B 757     -14.142  -2.985  27.510  1.00 43.12           C  
ATOM   2914  CE1 TYR B 757     -12.255  -2.127  25.606  1.00 43.12           C  
ATOM   2915  CE2 TYR B 757     -12.768  -3.174  27.749  1.00 43.12           C  
ATOM   2916  CZ  TYR B 757     -11.824  -2.728  26.803  1.00 43.12           C  
ATOM   2917  OH  TYR B 757     -10.490  -2.885  27.039  1.00 43.12           O  
ATOM   2918  H   TYR B 757     -15.927  -0.282  28.021  1.00  0.00           H  
ATOM   2919  HA  TYR B 757     -15.714  -0.100  25.146  1.00  0.00           H  
ATOM   2920  HB2 TYR B 757     -16.603  -2.347  27.021  1.00  0.00           H  
ATOM   2921  HB3 TYR B 757     -16.376  -2.545  25.296  1.00  0.00           H  
ATOM   2922  HD1 TYR B 757     -13.943  -1.409  24.482  1.00  0.00           H  
ATOM   2923  HD2 TYR B 757     -14.861  -3.336  28.235  1.00  0.00           H  
ATOM   2924  HE1 TYR B 757     -11.533  -1.801  24.871  1.00  0.00           H  
ATOM   2925  HE2 TYR B 757     -12.447  -3.657  28.660  1.00  0.00           H  
ATOM   2926  HH  TYR B 757     -10.297  -3.207  27.906  1.00  0.00           H  
ATOM   2927  N   ALA B 758     -18.762  -0.243  26.449  1.00 25.79           N  
ATOM   2928  CA  ALA B 758     -20.180  -0.030  26.165  1.00 25.79           C  
ATOM   2929  C   ALA B 758     -20.468   1.390  25.649  1.00 25.79           C  
ATOM   2930  O   ALA B 758     -21.396   1.546  24.862  1.00 25.79           O  
ATOM   2931  CB  ALA B 758     -21.005  -0.281  27.433  1.00 25.79           C  
ATOM   2932  H   ALA B 758     -18.496  -0.341  27.421  1.00  0.00           H  
ATOM   2933  HA  ALA B 758     -20.494  -0.750  25.410  1.00  0.00           H  
ATOM   2934  HB1 ALA B 758     -22.069  -0.250  27.208  1.00  0.00           H  
ATOM   2935  HB2 ALA B 758     -20.810  -1.274  27.835  1.00  0.00           H  
ATOM   2936  HB3 ALA B 758     -20.798   0.450  28.215  1.00  0.00           H  
ATOM   2937  N   PHE B 759     -19.658   2.397  26.033  1.00 36.40           N  
ATOM   2938  CA  PHE B 759     -19.713   3.763  25.508  1.00 36.40           C  
ATOM   2939  C   PHE B 759     -19.112   3.831  24.093  1.00 36.40           C  
ATOM   2940  O   PHE B 759     -19.679   4.508  23.236  1.00 36.40           O  
ATOM   2941  CB  PHE B 759     -18.933   4.731  26.429  1.00 36.40           C  
ATOM   2942  CG  PHE B 759     -18.962   6.176  25.948  1.00 36.40           C  
ATOM   2943  CD1 PHE B 759     -20.088   6.980  26.213  1.00 36.40           C  
ATOM   2944  CD2 PHE B 759     -17.906   6.692  25.166  1.00 36.40           C  
ATOM   2945  CE1 PHE B 759     -20.184   8.272  25.663  1.00 36.40           C  
ATOM   2946  CE2 PHE B 759     -18.000   7.986  24.617  1.00 36.40           C  
ATOM   2947  CZ  PHE B 759     -19.143   8.772  24.857  1.00 36.40           C  
ATOM   2948  H   PHE B 759     -18.933   2.193  26.709  1.00  0.00           H  
ATOM   2949  HA  PHE B 759     -20.754   4.086  25.474  1.00  0.00           H  
ATOM   2950  HB2 PHE B 759     -19.364   4.704  27.430  1.00  0.00           H  
ATOM   2951  HB3 PHE B 759     -17.896   4.410  26.538  1.00  0.00           H  
ATOM   2952  HD1 PHE B 759     -20.890   6.600  26.825  1.00  0.00           H  
ATOM   2953  HD2 PHE B 759     -17.039   6.084  24.955  1.00  0.00           H  
ATOM   2954  HE1 PHE B 759     -21.057   8.876  25.857  1.00  0.00           H  
ATOM   2955  HE2 PHE B 759     -17.198   8.371  24.003  1.00  0.00           H  
ATOM   2956  HZ  PHE B 759     -19.216   9.762  24.432  1.00  0.00           H  
ATOM   2957  N   LYS B 760     -17.994   3.124  23.841  1.00102.72           N  
ATOM   2958  CA  LYS B 760     -17.341   3.013  22.531  1.00102.72           C  
ATOM   2959  C   LYS B 760     -18.277   2.398  21.481  1.00102.72           C  
ATOM   2960  O   LYS B 760     -18.355   2.887  20.355  1.00102.72           O  
ATOM   2961  CB  LYS B 760     -16.073   2.136  22.656  1.00102.72           C  
ATOM   2962  CG  LYS B 760     -14.834   2.851  23.216  1.00102.72           C  
ATOM   2963  CD  LYS B 760     -14.089   3.679  22.158  1.00102.72           C  
ATOM   2964  CE  LYS B 760     -12.719   4.160  22.651  1.00102.72           C  
ATOM   2965  NZ  LYS B 760     -12.003   4.905  21.601  1.00102.72           N1+
ATOM   2966  H   LYS B 760     -17.580   2.605  24.604  1.00  0.00           H  
ATOM   2967  HA  LYS B 760     -17.066   4.012  22.189  1.00  0.00           H  
ATOM   2968  HB2 LYS B 760     -16.293   1.279  23.289  1.00  0.00           H  
ATOM   2969  HB3 LYS B 760     -15.809   1.704  21.690  1.00  0.00           H  
ATOM   2970  HG2 LYS B 760     -15.103   3.476  24.067  1.00  0.00           H  
ATOM   2971  HG3 LYS B 760     -14.156   2.090  23.605  1.00  0.00           H  
ATOM   2972  HD2 LYS B 760     -13.946   3.074  21.263  1.00  0.00           H  
ATOM   2973  HD3 LYS B 760     -14.700   4.531  21.861  1.00  0.00           H  
ATOM   2974  HE2 LYS B 760     -12.831   4.799  23.527  1.00  0.00           H  
ATOM   2975  HE3 LYS B 760     -12.105   3.310  22.949  1.00  0.00           H  
ATOM   2976  HZ1 LYS B 760     -11.863   4.307  20.799  1.00  0.00           H  
ATOM   2977  HZ2 LYS B 760     -12.546   5.711  21.327  1.00  0.00           H  
ATOM   2978  HZ3 LYS B 760     -11.106   5.209  21.952  1.00  0.00           H  
ATOM   2979  N   THR B 761     -18.998   1.341  21.883  1.00 81.89           N  
ATOM   2980  CA  THR B 761     -19.904   0.564  21.051  1.00 81.89           C  
ATOM   2981  C   THR B 761     -21.363   1.038  21.158  1.00 81.89           C  
ATOM   2982  O   THR B 761     -22.219   0.387  20.570  1.00 81.89           O  
ATOM   2983  CB  THR B 761     -19.818  -0.925  21.485  1.00 81.89           C  
ATOM   2984  CG2 THR B 761     -18.400  -1.505  21.382  1.00 81.89           C  
ATOM   2985  OG1 THR B 761     -20.340  -1.151  22.782  1.00 81.89           O  
ATOM   2986  H   THR B 761     -18.860   1.003  22.827  1.00  0.00           H  
ATOM   2987  HA  THR B 761     -19.599   0.643  20.008  1.00  0.00           H  
ATOM   2988  HB  THR B 761     -20.448  -1.512  20.818  1.00  0.00           H  
ATOM   2989  HG1 THR B 761     -21.245  -0.879  22.794  1.00  0.00           H  
ATOM   2990 HG21 THR B 761     -18.365  -2.521  21.775  1.00  0.00           H  
ATOM   2991 HG22 THR B 761     -18.079  -1.536  20.342  1.00  0.00           H  
ATOM   2992 HG23 THR B 761     -17.657  -0.926  21.927  1.00  0.00           H  
ATOM   2993  N   ARG B 762     -21.679   2.128  21.885  0.50122.27           N  
ATOM   2994  CA  ARG B 762     -23.054   2.566  22.184  0.50122.27           C  
ATOM   2995  C   ARG B 762     -23.940   2.792  20.944  0.50122.27           C  
ATOM   2996  O   ARG B 762     -25.153   2.641  21.041  0.50122.27           O  
ATOM   2997  CB  ARG B 762     -23.036   3.826  23.079  0.50122.27           C  
ATOM   2998  CG  ARG B 762     -22.738   5.149  22.349  0.50122.27           C  
ATOM   2999  CD  ARG B 762     -22.618   6.350  23.287  0.50122.27           C  
ATOM   3000  NE  ARG B 762     -22.619   7.594  22.506  0.50122.27           N  
ATOM   3001  CZ  ARG B 762     -23.708   8.282  22.120  0.50122.27           C  
ATOM   3002  NH1 ARG B 762     -24.946   7.890  22.460  0.50122.27           N1+
ATOM   3003  NH2 ARG B 762     -23.554   9.383  21.373  0.50122.27           N1+
ATOM   3004  H   ARG B 762     -20.928   2.629  22.338  1.00  0.00           H  
ATOM   3005  HA  ARG B 762     -23.509   1.757  22.760  1.00  0.00           H  
ATOM   3006  HB2 ARG B 762     -24.007   3.915  23.568  1.00  0.00           H  
ATOM   3007  HB3 ARG B 762     -22.322   3.693  23.887  1.00  0.00           H  
ATOM   3008  HG2 ARG B 762     -21.825   5.055  21.762  1.00  0.00           H  
ATOM   3009  HG3 ARG B 762     -23.537   5.360  21.641  1.00  0.00           H  
ATOM   3010  HD2 ARG B 762     -23.430   6.367  24.013  1.00  0.00           H  
ATOM   3011  HD3 ARG B 762     -21.691   6.288  23.858  1.00  0.00           H  
ATOM   3012  HE  ARG B 762     -21.712   7.914  22.195  1.00  0.00           H  
ATOM   3013 HH11 ARG B 762     -25.073   7.060  23.019  1.00  0.00           H  
ATOM   3014 HH12 ARG B 762     -25.752   8.429  22.181  1.00  0.00           H  
ATOM   3015 HH21 ARG B 762     -22.632   9.684  21.093  1.00  0.00           H  
ATOM   3016 HH22 ARG B 762     -24.356   9.917  21.072  1.00  0.00           H  
ATOM   3017  N   ASN B 763     -23.329   3.137  19.796  1.00120.36           N  
ATOM   3018  CA  ASN B 763     -23.979   3.356  18.507  1.00120.36           C  
ATOM   3019  C   ASN B 763     -23.614   2.220  17.533  1.00120.36           C  
ATOM   3020  O   ASN B 763     -23.263   2.486  16.384  1.00120.36           O  
ATOM   3021  CB  ASN B 763     -23.584   4.744  17.932  1.00120.36           C  
ATOM   3022  CG  ASN B 763     -23.952   5.931  18.827  1.00120.36           C  
ATOM   3023  ND2 ASN B 763     -25.237   6.088  19.151  1.00120.36           N  
ATOM   3024  OD1 ASN B 763     -23.087   6.722  19.196  1.00120.36           O  
ATOM   3025  H   ASN B 763     -22.323   3.222  19.817  1.00  0.00           H  
ATOM   3026  HA  ASN B 763     -25.061   3.326  18.617  1.00  0.00           H  
ATOM   3027  HB2 ASN B 763     -22.510   4.777  17.743  1.00  0.00           H  
ATOM   3028  HB3 ASN B 763     -24.069   4.904  16.968  1.00  0.00           H  
ATOM   3029 HD21 ASN B 763     -25.931   5.438  18.815  1.00  0.00           H  
ATOM   3030 HD22 ASN B 763     -25.509   6.874  19.723  1.00  0.00           H  
ATOM   3031  N   VAL B 764     -23.717   0.955  17.981  1.00 74.79           N  
ATOM   3032  CA  VAL B 764     -23.584  -0.246  17.151  1.00 74.79           C  
ATOM   3033  C   VAL B 764     -25.003  -0.824  16.945  1.00 74.79           C  
ATOM   3034  O   VAL B 764     -25.587  -1.329  17.908  1.00 74.79           O  
ATOM   3035  CB  VAL B 764     -22.637  -1.269  17.841  1.00 74.79           C  
ATOM   3036  CG1 VAL B 764     -22.660  -2.672  17.204  1.00 74.79           C  
ATOM   3037  CG2 VAL B 764     -21.190  -0.754  17.821  1.00 74.79           C  
ATOM   3038  H   VAL B 764     -23.953   0.811  18.953  1.00  0.00           H  
ATOM   3039  HA  VAL B 764     -23.117  -0.004  16.198  1.00  0.00           H  
ATOM   3040  HB  VAL B 764     -22.943  -1.390  18.878  1.00  0.00           H  
ATOM   3041 HG11 VAL B 764     -21.896  -3.314  17.642  1.00  0.00           H  
ATOM   3042 HG12 VAL B 764     -23.615  -3.169  17.371  1.00  0.00           H  
ATOM   3043 HG13 VAL B 764     -22.480  -2.628  16.130  1.00  0.00           H  
ATOM   3044 HG21 VAL B 764     -20.527  -1.398  18.398  1.00  0.00           H  
ATOM   3045 HG22 VAL B 764     -20.822  -0.730  16.799  1.00  0.00           H  
ATOM   3046 HG23 VAL B 764     -21.103   0.257  18.214  1.00  0.00           H  
ATOM   3047  N   PRO B 765     -25.570  -0.754  15.716  1.00100.99           N  
ATOM   3048  CA  PRO B 765     -26.864  -1.354  15.344  1.00100.99           C  
ATOM   3049  C   PRO B 765     -27.006  -2.882  15.524  1.00100.99           C  
ATOM   3050  O   PRO B 765     -28.139  -3.367  15.528  1.00100.99           O  
ATOM   3051  CB  PRO B 765     -27.031  -1.047  13.845  1.00100.99           C  
ATOM   3052  CG  PRO B 765     -26.153   0.156  13.573  1.00100.99           C  
ATOM   3053  CD  PRO B 765     -25.057   0.087  14.629  1.00100.99           C  
ATOM   3054  HA  PRO B 765     -27.645  -0.852  15.914  1.00  0.00           H  
ATOM   3055  HB2 PRO B 765     -26.676  -1.873  13.225  1.00  0.00           H  
ATOM   3056  HB3 PRO B 765     -28.072  -0.867  13.575  1.00  0.00           H  
ATOM   3057  HG2 PRO B 765     -25.760   0.178  12.556  1.00  0.00           H  
ATOM   3058  HG3 PRO B 765     -26.739   1.064  13.720  1.00  0.00           H  
ATOM   3059  HD2 PRO B 765     -24.165  -0.376  14.206  1.00  0.00           H  
ATOM   3060  HD3 PRO B 765     -24.804   1.091  14.960  1.00  0.00           H  
ATOM   3061  N   ALA B 766     -25.894  -3.637  15.625  1.00 36.05           N  
ATOM   3062  CA  ALA B 766     -25.855  -5.103  15.641  1.00 36.05           C  
ATOM   3063  C   ALA B 766     -26.633  -5.718  16.817  1.00 36.05           C  
ATOM   3064  O   ALA B 766     -26.546  -5.232  17.946  1.00 36.05           O  
ATOM   3065  CB  ALA B 766     -24.394  -5.577  15.682  1.00 36.05           C  
ATOM   3066  H   ALA B 766     -25.003  -3.161  15.624  1.00  0.00           H  
ATOM   3067  HA  ALA B 766     -26.302  -5.446  14.706  1.00  0.00           H  
ATOM   3068  HB1 ALA B 766     -24.333  -6.662  15.578  1.00  0.00           H  
ATOM   3069  HB2 ALA B 766     -23.814  -5.140  14.868  1.00  0.00           H  
ATOM   3070  HB3 ALA B 766     -23.907  -5.315  16.620  1.00  0.00           H  
ATOM   3071  N   ASN B 767     -27.405  -6.779  16.519  1.00 75.10           N  
ATOM   3072  CA  ASN B 767     -28.187  -7.594  17.457  1.00 75.10           C  
ATOM   3073  C   ASN B 767     -29.406  -6.859  18.036  1.00 75.10           C  
ATOM   3074  O   ASN B 767     -29.692  -6.968  19.226  1.00 75.10           O  
ATOM   3075  CB  ASN B 767     -27.307  -8.327  18.506  1.00 75.10           C  
ATOM   3076  CG  ASN B 767     -26.615  -9.558  17.933  1.00 75.10           C  
ATOM   3077  ND2 ASN B 767     -25.290  -9.517  17.789  1.00 75.10           N  
ATOM   3078  OD1 ASN B 767     -27.279 -10.539  17.616  1.00 75.10           O  
ATOM   3079  H   ASN B 767     -27.415  -7.083  15.557  1.00  0.00           H  
ATOM   3080  HA  ASN B 767     -28.653  -8.359  16.834  1.00  0.00           H  
ATOM   3081  HB2 ASN B 767     -26.563  -7.660  18.940  1.00  0.00           H  
ATOM   3082  HB3 ASN B 767     -27.907  -8.695  19.339  1.00  0.00           H  
ATOM   3083 HD21 ASN B 767     -24.778  -8.697  18.081  1.00  0.00           H  
ATOM   3084 HD22 ASN B 767     -24.803 -10.316  17.412  1.00  0.00           H  
ATOM   3085  N   PHE B 768     -30.127  -6.099  17.193  1.00 60.36           N  
ATOM   3086  CA  PHE B 768     -31.366  -5.384  17.528  1.00 60.36           C  
ATOM   3087  C   PHE B 768     -31.098  -4.167  18.421  1.00 60.36           C  
ATOM   3088  O   PHE B 768     -31.895  -3.890  19.318  1.00 60.36           O  
ATOM   3089  CB  PHE B 768     -32.461  -6.313  18.119  1.00 60.36           C  
ATOM   3090  CG  PHE B 768     -32.810  -7.512  17.268  1.00 60.36           C  
ATOM   3091  CD1 PHE B 768     -33.685  -7.363  16.173  1.00 60.36           C  
ATOM   3092  CD2 PHE B 768     -32.260  -8.777  17.563  1.00 60.36           C  
ATOM   3093  CE1 PHE B 768     -34.004  -8.475  15.373  1.00 60.36           C  
ATOM   3094  CE2 PHE B 768     -32.572  -9.887  16.757  1.00 60.36           C  
ATOM   3095  CZ  PHE B 768     -33.446  -9.736  15.664  1.00 60.36           C  
ATOM   3096  H   PHE B 768     -29.819  -6.046  16.233  1.00  0.00           H  
ATOM   3097  HA  PHE B 768     -31.744  -4.985  16.586  1.00  0.00           H  
ATOM   3098  HB2 PHE B 768     -32.194  -6.656  19.119  1.00  0.00           H  
ATOM   3099  HB3 PHE B 768     -33.382  -5.745  18.257  1.00  0.00           H  
ATOM   3100  HD1 PHE B 768     -34.112  -6.398  15.944  1.00  0.00           H  
ATOM   3101  HD2 PHE B 768     -31.593  -8.901  18.403  1.00  0.00           H  
ATOM   3102  HE1 PHE B 768     -34.676  -8.363  14.535  1.00  0.00           H  
ATOM   3103  HE2 PHE B 768     -32.146 -10.853  16.979  1.00  0.00           H  
ATOM   3104  HZ  PHE B 768     -33.692 -10.588  15.048  1.00  0.00           H  
ATOM   3105  N   ASN B 769     -29.947  -3.495  18.228  1.00 43.58           N  
ATOM   3106  CA  ASN B 769     -29.466  -2.385  19.054  1.00 43.58           C  
ATOM   3107  C   ASN B 769     -28.960  -2.887  20.418  1.00 43.58           C  
ATOM   3108  O   ASN B 769     -29.217  -2.250  21.437  1.00 43.58           O  
ATOM   3109  CB  ASN B 769     -30.487  -1.211  19.124  1.00 43.58           C  
ATOM   3110  CG  ASN B 769     -30.665  -0.512  17.775  1.00 43.58           C  
ATOM   3111  ND2 ASN B 769     -31.865  -0.597  17.198  1.00 43.58           N  
ATOM   3112  OD1 ASN B 769     -29.723   0.079  17.249  1.00 43.58           O  
ATOM   3113  H   ASN B 769     -29.346  -3.796  17.474  1.00  0.00           H  
ATOM   3114  HA  ASN B 769     -28.568  -2.013  18.556  1.00  0.00           H  
ATOM   3115  HB2 ASN B 769     -31.459  -1.530  19.497  1.00  0.00           H  
ATOM   3116  HB3 ASN B 769     -30.189  -0.466  19.852  1.00  0.00           H  
ATOM   3117 HD21 ASN B 769     -32.611  -1.101  17.656  1.00  0.00           H  
ATOM   3118 HD22 ASN B 769     -32.019  -0.167  16.298  1.00  0.00           H  
ATOM   3119  N   GLU B 770     -28.275  -4.050  20.442  1.00 38.76           N  
ATOM   3120  CA  GLU B 770     -27.821  -4.748  21.652  1.00 38.76           C  
ATOM   3121  C   GLU B 770     -26.923  -3.890  22.552  1.00 38.76           C  
ATOM   3122  O   GLU B 770     -27.052  -3.922  23.775  1.00 38.76           O  
ATOM   3123  CB  GLU B 770     -27.115  -6.063  21.282  1.00 38.76           C  
ATOM   3124  CG  GLU B 770     -26.831  -6.984  22.486  1.00 38.76           C  
ATOM   3125  CD  GLU B 770     -26.269  -8.338  22.064  1.00 38.76           C  
ATOM   3126  OE1 GLU B 770     -25.243  -8.338  21.350  1.00 38.76           O  
ATOM   3127  OE2 GLU B 770     -26.813  -9.362  22.535  1.00 38.76           O1-
ATOM   3128  H   GLU B 770     -28.103  -4.514  19.562  1.00  0.00           H  
ATOM   3129  HA  GLU B 770     -28.715  -5.022  22.202  1.00  0.00           H  
ATOM   3130  HB2 GLU B 770     -27.747  -6.609  20.596  1.00  0.00           H  
ATOM   3131  HB3 GLU B 770     -26.190  -5.853  20.741  1.00  0.00           H  
ATOM   3132  HG2 GLU B 770     -26.115  -6.522  23.165  1.00  0.00           H  
ATOM   3133  HG3 GLU B 770     -27.748  -7.142  23.056  1.00  0.00           H  
ATOM   3134  N   ALA B 771     -26.038  -3.105  21.921  1.00 33.46           N  
ATOM   3135  CA  ALA B 771     -25.060  -2.252  22.574  1.00 33.46           C  
ATOM   3136  C   ALA B 771     -25.666  -0.977  23.182  1.00 33.46           C  
ATOM   3137  O   ALA B 771     -25.054  -0.430  24.096  1.00 33.46           O  
ATOM   3138  CB  ALA B 771     -24.016  -1.856  21.531  1.00 33.46           C  
ATOM   3139  H   ALA B 771     -26.019  -3.136  20.911  1.00  0.00           H  
ATOM   3140  HA  ALA B 771     -24.570  -2.818  23.368  1.00  0.00           H  
ATOM   3141  HB1 ALA B 771     -23.184  -1.355  22.023  1.00  0.00           H  
ATOM   3142  HB2 ALA B 771     -23.606  -2.730  21.026  1.00  0.00           H  
ATOM   3143  HB3 ALA B 771     -24.429  -1.190  20.772  1.00  0.00           H  
ATOM   3144  N   LYS B 772     -26.864  -0.533  22.747  1.00 77.39           N  
ATOM   3145  CA  LYS B 772     -27.606   0.563  23.380  1.00 77.39           C  
ATOM   3146  C   LYS B 772     -28.165   0.139  24.751  1.00 77.39           C  
ATOM   3147  O   LYS B 772     -28.157   0.951  25.676  1.00 77.39           O  
ATOM   3148  CB  LYS B 772     -28.797   1.023  22.504  1.00 77.39           C  
ATOM   3149  CG  LYS B 772     -28.475   2.095  21.449  1.00 77.39           C  
ATOM   3150  CD  LYS B 772     -27.919   1.547  20.127  1.00 77.39           C  
ATOM   3151  CE  LYS B 772     -27.919   2.609  19.020  1.00 77.39           C  
ATOM   3152  NZ  LYS B 772     -27.523   2.031  17.727  1.00 77.39           N1+
ATOM   3153  H   LYS B 772     -27.329  -1.046  22.011  1.00  0.00           H  
ATOM   3154  HA  LYS B 772     -26.931   1.407  23.540  1.00  0.00           H  
ATOM   3155  HB2 LYS B 772     -29.308   0.177  22.050  1.00  0.00           H  
ATOM   3156  HB3 LYS B 772     -29.551   1.477  23.150  1.00  0.00           H  
ATOM   3157  HG2 LYS B 772     -29.406   2.617  21.226  1.00  0.00           H  
ATOM   3158  HG3 LYS B 772     -27.807   2.852  21.862  1.00  0.00           H  
ATOM   3159  HD2 LYS B 772     -26.924   1.129  20.271  1.00  0.00           H  
ATOM   3160  HD3 LYS B 772     -28.517   0.711  19.794  1.00  0.00           H  
ATOM   3161  HE2 LYS B 772     -28.917   3.033  18.904  1.00  0.00           H  
ATOM   3162  HE3 LYS B 772     -27.252   3.432  19.277  1.00  0.00           H  
ATOM   3163  HZ1 LYS B 772     -28.190   1.313  17.470  1.00  0.00           H  
ATOM   3164  HZ2 LYS B 772     -27.519   2.749  17.016  1.00  0.00           H  
ATOM   3165  HZ3 LYS B 772     -26.604   1.620  17.802  1.00  0.00           H  
ATOM   3166  N   TYR B 773     -28.617  -1.123  24.894  1.00 37.23           N  
ATOM   3167  CA  TYR B 773     -29.153  -1.655  26.150  1.00 37.23           C  
ATOM   3168  C   TYR B 773     -28.032  -1.872  27.172  1.00 37.23           C  
ATOM   3169  O   TYR B 773     -28.225  -1.555  28.343  1.00 37.23           O  
ATOM   3170  CB  TYR B 773     -29.851  -3.011  25.932  1.00 37.23           C  
ATOM   3171  CG  TYR B 773     -30.980  -3.007  24.921  1.00 37.23           C  
ATOM   3172  CD1 TYR B 773     -32.125  -2.207  25.108  1.00 37.23           C  
ATOM   3173  CD2 TYR B 773     -30.880  -3.818  23.778  1.00 37.23           C  
ATOM   3174  CE1 TYR B 773     -33.142  -2.196  24.133  1.00 37.23           C  
ATOM   3175  CE2 TYR B 773     -31.886  -3.801  22.797  1.00 37.23           C  
ATOM   3176  CZ  TYR B 773     -33.017  -2.982  22.971  1.00 37.23           C  
ATOM   3177  OH  TYR B 773     -33.992  -2.961  22.018  1.00 37.23           O  
ATOM   3178  H   TYR B 773     -28.597  -1.740  24.094  1.00  0.00           H  
ATOM   3179  HA  TYR B 773     -29.871  -0.939  26.552  1.00  0.00           H  
ATOM   3180  HB2 TYR B 773     -29.122  -3.772  25.648  1.00  0.00           H  
ATOM   3181  HB3 TYR B 773     -30.271  -3.347  26.880  1.00  0.00           H  
ATOM   3182  HD1 TYR B 773     -32.224  -1.595  25.992  1.00  0.00           H  
ATOM   3183  HD2 TYR B 773     -30.026  -4.460  23.665  1.00  0.00           H  
ATOM   3184  HE1 TYR B 773     -34.015  -1.576  24.274  1.00  0.00           H  
ATOM   3185  HE2 TYR B 773     -31.786  -4.422  21.920  1.00  0.00           H  
ATOM   3186  HH  TYR B 773     -33.780  -3.489  21.264  1.00  0.00           H  
ATOM   3187  N   ILE B 774     -26.857  -2.361  26.729  1.00 34.06           N  
ATOM   3188  CA  ILE B 774     -25.674  -2.541  27.574  1.00 34.06           C  
ATOM   3189  C   ILE B 774     -25.109  -1.172  27.997  1.00 34.06           C  
ATOM   3190  O   ILE B 774     -24.749  -1.019  29.160  1.00 34.06           O  
ATOM   3191  CB  ILE B 774     -24.583  -3.385  26.857  1.00 34.06           C  
ATOM   3192  CG1 ILE B 774     -25.094  -4.785  26.448  1.00 34.06           C  
ATOM   3193  CG2 ILE B 774     -23.341  -3.550  27.761  1.00 34.06           C  
ATOM   3194  CD1 ILE B 774     -24.239  -5.481  25.377  1.00 34.06           C  
ATOM   3195  H   ILE B 774     -26.774  -2.601  25.751  1.00  0.00           H  
ATOM   3196  HA  ILE B 774     -25.983  -3.079  28.472  1.00  0.00           H  
ATOM   3197  HB  ILE B 774     -24.283  -2.859  25.948  1.00  0.00           H  
ATOM   3198 HG12 ILE B 774     -25.142  -5.414  27.335  1.00  0.00           H  
ATOM   3199 HG13 ILE B 774     -26.114  -4.734  26.073  1.00  0.00           H  
ATOM   3200 HG21 ILE B 774     -22.663  -4.301  27.373  1.00  0.00           H  
ATOM   3201 HG22 ILE B 774     -22.774  -2.626  27.857  1.00  0.00           H  
ATOM   3202 HG23 ILE B 774     -23.622  -3.874  28.764  1.00  0.00           H  
ATOM   3203 HD11 ILE B 774     -24.662  -6.455  25.130  1.00  0.00           H  
ATOM   3204 HD12 ILE B 774     -24.204  -4.896  24.458  1.00  0.00           H  
ATOM   3205 HD13 ILE B 774     -23.215  -5.649  25.705  1.00  0.00           H  
ATOM   3206  N   ALA B 775     -25.075  -0.176  27.091  1.00 25.85           N  
ATOM   3207  CA  ALA B 775     -24.659   1.200  27.370  1.00 25.85           C  
ATOM   3208  C   ALA B 775     -25.492   1.842  28.484  1.00 25.85           C  
ATOM   3209  O   ALA B 775     -24.910   2.324  29.454  1.00 25.85           O  
ATOM   3210  CB  ALA B 775     -24.703   2.040  26.085  1.00 25.85           C  
ATOM   3211  H   ALA B 775     -25.375  -0.378  26.147  1.00  0.00           H  
ATOM   3212  HA  ALA B 775     -23.627   1.183  27.719  1.00  0.00           H  
ATOM   3213  HB1 ALA B 775     -24.399   3.069  26.274  1.00  0.00           H  
ATOM   3214  HB2 ALA B 775     -24.023   1.642  25.336  1.00  0.00           H  
ATOM   3215  HB3 ALA B 775     -25.701   2.066  25.649  1.00  0.00           H  
ATOM   3216  N   PHE B 776     -26.835   1.775  28.389  1.00 32.93           N  
ATOM   3217  CA  PHE B 776     -27.754   2.274  29.413  1.00 32.93           C  
ATOM   3218  C   PHE B 776     -27.618   1.526  30.750  1.00 32.93           C  
ATOM   3219  O   PHE B 776     -27.636   2.174  31.797  1.00 32.93           O  
ATOM   3220  CB  PHE B 776     -29.216   2.208  28.926  1.00 32.93           C  
ATOM   3221  CG  PHE B 776     -30.180   2.811  29.937  1.00 32.93           C  
ATOM   3222  CD1 PHE B 776     -30.297   4.213  30.040  1.00 32.93           C  
ATOM   3223  CD2 PHE B 776     -30.865   1.984  30.855  1.00 32.93           C  
ATOM   3224  CE1 PHE B 776     -31.077   4.782  31.064  1.00 32.93           C  
ATOM   3225  CE2 PHE B 776     -31.643   2.553  31.879  1.00 32.93           C  
ATOM   3226  CZ  PHE B 776     -31.746   3.953  31.986  1.00 32.93           C  
ATOM   3227  H   PHE B 776     -27.239   1.346  27.567  1.00  0.00           H  
ATOM   3228  HA  PHE B 776     -27.505   3.320  29.590  1.00  0.00           H  
ATOM   3229  HB2 PHE B 776     -29.318   2.751  27.985  1.00  0.00           H  
ATOM   3230  HB3 PHE B 776     -29.503   1.177  28.712  1.00  0.00           H  
ATOM   3231  HD1 PHE B 776     -29.763   4.855  29.354  1.00  0.00           H  
ATOM   3232  HD2 PHE B 776     -30.755   0.912  30.809  1.00  0.00           H  
ATOM   3233  HE1 PHE B 776     -31.154   5.856  31.149  1.00  0.00           H  
ATOM   3234  HE2 PHE B 776     -32.147   1.916  32.592  1.00  0.00           H  
ATOM   3235  HZ  PHE B 776     -32.335   4.390  32.778  1.00  0.00           H  
ATOM   3236  N   THR B 777     -27.463   0.188  30.710  1.00 26.89           N  
ATOM   3237  CA  THR B 777     -27.269  -0.667  31.885  1.00 26.89           C  
ATOM   3238  C   THR B 777     -26.025  -0.235  32.671  1.00 26.89           C  
ATOM   3239  O   THR B 777     -26.084  -0.142  33.893  1.00 26.89           O  
ATOM   3240  CB  THR B 777     -27.170  -2.160  31.468  1.00 26.89           C  
ATOM   3241  CG2 THR B 777     -26.802  -3.141  32.600  1.00 26.89           C  
ATOM   3242  OG1 THR B 777     -28.421  -2.588  30.983  1.00 26.89           O  
ATOM   3243  H   THR B 777     -27.463  -0.264  29.807  1.00  0.00           H  
ATOM   3244  HA  THR B 777     -28.133  -0.525  32.531  1.00  0.00           H  
ATOM   3245  HB  THR B 777     -26.442  -2.278  30.669  1.00  0.00           H  
ATOM   3246  HG1 THR B 777     -28.596  -2.136  30.168  1.00  0.00           H  
ATOM   3247 HG21 THR B 777     -26.800  -4.168  32.234  1.00  0.00           H  
ATOM   3248 HG22 THR B 777     -25.804  -2.954  32.996  1.00  0.00           H  
ATOM   3249 HG23 THR B 777     -27.506  -3.087  33.430  1.00  0.00           H  
ATOM   3250  N   MET B 778     -24.930   0.063  31.955  1.00 50.15           N  
ATOM   3251  CA  MET B 778     -23.638   0.432  32.513  1.00 50.15           C  
ATOM   3252  C   MET B 778     -23.579   1.862  33.053  1.00 50.15           C  
ATOM   3253  O   MET B 778     -22.869   2.084  34.032  1.00 50.15           O  
ATOM   3254  CB  MET B 778     -22.559   0.254  31.430  1.00 50.15           C  
ATOM   3255  CG  MET B 778     -22.223  -1.218  31.192  1.00 50.15           C  
ATOM   3256  SD  MET B 778     -21.741  -2.137  32.676  1.00 50.15           S  
ATOM   3257  CE  MET B 778     -22.237  -3.766  32.086  1.00 50.15           C  
ATOM   3258  H   MET B 778     -24.983  -0.026  30.949  1.00  0.00           H  
ATOM   3259  HA  MET B 778     -23.439  -0.214  33.364  1.00  0.00           H  
ATOM   3260  HB2 MET B 778     -22.868   0.722  30.494  1.00  0.00           H  
ATOM   3261  HB3 MET B 778     -21.647   0.762  31.721  1.00  0.00           H  
ATOM   3262  HG2 MET B 778     -23.091  -1.724  30.780  1.00  0.00           H  
ATOM   3263  HG3 MET B 778     -21.432  -1.311  30.448  1.00  0.00           H  
ATOM   3264  HE1 MET B 778     -21.888  -4.536  32.766  1.00  0.00           H  
ATOM   3265  HE2 MET B 778     -23.323  -3.813  32.025  1.00  0.00           H  
ATOM   3266  HE3 MET B 778     -21.821  -3.967  31.099  1.00  0.00           H  
ATOM   3267  N   TYR B 779     -24.349   2.808  32.486  1.00 40.51           N  
ATOM   3268  CA  TYR B 779     -24.464   4.168  33.018  1.00 40.51           C  
ATOM   3269  C   TYR B 779     -25.232   4.152  34.343  1.00 40.51           C  
ATOM   3270  O   TYR B 779     -24.815   4.813  35.288  1.00 40.51           O  
ATOM   3271  CB  TYR B 779     -25.222   5.086  32.033  1.00 40.51           C  
ATOM   3272  CG  TYR B 779     -24.617   5.242  30.648  1.00 40.51           C  
ATOM   3273  CD1 TYR B 779     -23.218   5.263  30.450  1.00 40.51           C  
ATOM   3274  CD2 TYR B 779     -25.477   5.343  29.536  1.00 40.51           C  
ATOM   3275  CE1 TYR B 779     -22.690   5.317  29.146  1.00 40.51           C  
ATOM   3276  CE2 TYR B 779     -24.950   5.387  28.233  1.00 40.51           C  
ATOM   3277  CZ  TYR B 779     -23.557   5.357  28.037  1.00 40.51           C  
ATOM   3278  OH  TYR B 779     -23.053   5.359  26.771  1.00 40.51           O  
ATOM   3279  H   TYR B 779     -24.896   2.570  31.670  1.00  0.00           H  
ATOM   3280  HA  TYR B 779     -23.467   4.570  33.206  1.00  0.00           H  
ATOM   3281  HB2 TYR B 779     -26.245   4.724  31.917  1.00  0.00           H  
ATOM   3282  HB3 TYR B 779     -25.304   6.087  32.458  1.00  0.00           H  
ATOM   3283  HD1 TYR B 779     -22.537   5.207  31.285  1.00  0.00           H  
ATOM   3284  HD2 TYR B 779     -26.547   5.358  29.675  1.00  0.00           H  
ATOM   3285  HE1 TYR B 779     -21.619   5.304  28.998  1.00  0.00           H  
ATOM   3286  HE2 TYR B 779     -25.620   5.428  27.387  1.00  0.00           H  
ATOM   3287  HH  TYR B 779     -23.729   5.362  26.112  1.00  0.00           H  
ATOM   3288  N   THR B 780     -26.310   3.356  34.430  1.00 24.28           N  
ATOM   3289  CA  THR B 780     -27.137   3.214  35.625  1.00 24.28           C  
ATOM   3290  C   THR B 780     -26.389   2.420  36.716  1.00 24.28           C  
ATOM   3291  O   THR B 780     -26.474   2.795  37.881  1.00 24.28           O  
ATOM   3292  CB  THR B 780     -28.446   2.497  35.231  1.00 24.28           C  
ATOM   3293  CG2 THR B 780     -29.413   2.272  36.406  1.00 24.28           C  
ATOM   3294  OG1 THR B 780     -29.153   3.280  34.290  1.00 24.28           O  
ATOM   3295  H   THR B 780     -26.576   2.821  33.615  1.00  0.00           H  
ATOM   3296  HA  THR B 780     -27.372   4.205  36.017  1.00  0.00           H  
ATOM   3297  HB  THR B 780     -28.203   1.554  34.747  1.00  0.00           H  
ATOM   3298  HG1 THR B 780     -28.665   3.297  33.479  1.00  0.00           H  
ATOM   3299 HG21 THR B 780     -30.363   1.865  36.059  1.00  0.00           H  
ATOM   3300 HG22 THR B 780     -29.005   1.568  37.129  1.00  0.00           H  
ATOM   3301 HG23 THR B 780     -29.624   3.204  36.930  1.00  0.00           H  
ATOM   3302  N   THR B 781     -25.619   1.384  36.338  1.00 26.06           N  
ATOM   3303  CA  THR B 781     -24.769   0.585  37.232  1.00 26.06           C  
ATOM   3304  C   THR B 781     -23.672   1.468  37.860  1.00 26.06           C  
ATOM   3305  O   THR B 781     -23.406   1.365  39.057  1.00 26.06           O  
ATOM   3306  CB  THR B 781     -24.122  -0.593  36.445  1.00 26.06           C  
ATOM   3307  CG2 THR B 781     -23.024  -1.333  37.213  1.00 26.06           C  
ATOM   3308  OG1 THR B 781     -25.074  -1.589  36.091  1.00 26.06           O  
ATOM   3309  H   THR B 781     -25.643   1.100  35.365  1.00  0.00           H  
ATOM   3310  HA  THR B 781     -25.380   0.183  38.042  1.00  0.00           H  
ATOM   3311  HB  THR B 781     -23.669  -0.204  35.536  1.00  0.00           H  
ATOM   3312  HG1 THR B 781     -25.626  -1.225  35.400  1.00  0.00           H  
ATOM   3313 HG21 THR B 781     -22.582  -2.095  36.581  1.00  0.00           H  
ATOM   3314 HG22 THR B 781     -22.202  -0.682  37.495  1.00  0.00           H  
ATOM   3315 HG23 THR B 781     -23.398  -1.794  38.128  1.00  0.00           H  
ATOM   3316  N   CYS B 782     -23.063   2.357  37.061  1.00 18.84           N  
ATOM   3317  CA  CYS B 782     -22.065   3.328  37.508  1.00 18.84           C  
ATOM   3318  C   CYS B 782     -22.631   4.255  38.589  1.00 18.84           C  
ATOM   3319  O   CYS B 782     -21.989   4.422  39.620  1.00 18.84           O  
ATOM   3320  CB  CYS B 782     -21.540   4.165  36.322  1.00 18.84           C  
ATOM   3321  SG  CYS B 782     -20.119   3.353  35.558  1.00 18.84           S  
ATOM   3322  H   CYS B 782     -23.363   2.421  36.098  1.00  0.00           H  
ATOM   3323  HA  CYS B 782     -21.234   2.783  37.962  1.00  0.00           H  
ATOM   3324  HB2 CYS B 782     -22.306   4.341  35.569  1.00  0.00           H  
ATOM   3325  HB3 CYS B 782     -21.194   5.145  36.653  1.00  0.00           H  
ATOM   3326  HG  CYS B 782     -20.795   2.301  35.084  1.00  0.00           H  
ATOM   3327  N   ILE B 783     -23.844   4.800  38.385  1.00 71.14           N  
ATOM   3328  CA  ILE B 783     -24.551   5.639  39.356  1.00 71.14           C  
ATOM   3329  C   ILE B 783     -24.935   4.855  40.626  1.00 71.14           C  
ATOM   3330  O   ILE B 783     -24.800   5.414  41.710  1.00 71.14           O  
ATOM   3331  CB  ILE B 783     -25.789   6.312  38.693  1.00 71.14           C  
ATOM   3332  CG1 ILE B 783     -25.409   7.246  37.517  1.00 71.14           C  
ATOM   3333  CG2 ILE B 783     -26.702   7.064  39.686  1.00 71.14           C  
ATOM   3334  CD1 ILE B 783     -24.539   8.458  37.879  1.00 71.14           C  
ATOM   3335  H   ILE B 783     -24.316   4.607  37.512  1.00  0.00           H  
ATOM   3336  HA  ILE B 783     -23.862   6.422  39.676  1.00  0.00           H  
ATOM   3337  HB  ILE B 783     -26.400   5.516  38.264  1.00  0.00           H  
ATOM   3338 HG12 ILE B 783     -24.873   6.691  36.758  1.00  0.00           H  
ATOM   3339 HG13 ILE B 783     -26.320   7.598  37.033  1.00  0.00           H  
ATOM   3340 HG21 ILE B 783     -27.487   7.610  39.163  1.00  0.00           H  
ATOM   3341 HG22 ILE B 783     -27.204   6.384  40.375  1.00  0.00           H  
ATOM   3342 HG23 ILE B 783     -26.139   7.783  40.282  1.00  0.00           H  
ATOM   3343 HD11 ILE B 783     -24.373   9.083  37.001  1.00  0.00           H  
ATOM   3344 HD12 ILE B 783     -25.008   9.083  38.637  1.00  0.00           H  
ATOM   3345 HD13 ILE B 783     -23.558   8.158  38.247  1.00  0.00           H  
ATOM   3346  N   ILE B 784     -25.351   3.581  40.511  1.00 25.73           N  
ATOM   3347  CA  ILE B 784     -25.602   2.677  41.641  1.00 25.73           C  
ATOM   3348  C   ILE B 784     -24.315   2.457  42.464  1.00 25.73           C  
ATOM   3349  O   ILE B 784     -24.334   2.657  43.676  1.00 25.73           O  
ATOM   3350  CB  ILE B 784     -26.263   1.346  41.154  1.00 25.73           C  
ATOM   3351  CG1 ILE B 784     -27.708   1.604  40.657  1.00 25.73           C  
ATOM   3352  CG2 ILE B 784     -26.272   0.234  42.231  1.00 25.73           C  
ATOM   3353  CD1 ILE B 784     -28.308   0.467  39.814  1.00 25.73           C  
ATOM   3354  H   ILE B 784     -25.486   3.210  39.577  1.00  0.00           H  
ATOM   3355  HA  ILE B 784     -26.308   3.176  42.308  1.00  0.00           H  
ATOM   3356  HB  ILE B 784     -25.679   0.970  40.315  1.00  0.00           H  
ATOM   3357 HG12 ILE B 784     -28.358   1.800  41.511  1.00  0.00           H  
ATOM   3358 HG13 ILE B 784     -27.743   2.514  40.060  1.00  0.00           H  
ATOM   3359 HG21 ILE B 784     -26.827  -0.648  41.921  1.00  0.00           H  
ATOM   3360 HG22 ILE B 784     -25.265  -0.114  42.468  1.00  0.00           H  
ATOM   3361 HG23 ILE B 784     -26.722   0.585  43.161  1.00  0.00           H  
ATOM   3362 HD11 ILE B 784     -29.292   0.747  39.439  1.00  0.00           H  
ATOM   3363 HD12 ILE B 784     -27.681   0.235  38.953  1.00  0.00           H  
ATOM   3364 HD13 ILE B 784     -28.438  -0.442  40.396  1.00  0.00           H  
ATOM   3365  N   TRP B 785     -23.191   2.116  41.817  1.00 38.66           N  
ATOM   3366  CA  TRP B 785     -21.899   1.894  42.477  1.00 38.66           C  
ATOM   3367  C   TRP B 785     -21.382   3.181  43.150  1.00 38.66           C  
ATOM   3368  O   TRP B 785     -20.927   3.148  44.294  1.00 38.66           O  
ATOM   3369  CB  TRP B 785     -20.876   1.363  41.448  1.00 38.66           C  
ATOM   3370  CG  TRP B 785     -19.571   0.870  42.013  1.00 38.66           C  
ATOM   3371  CD1 TRP B 785     -19.259  -0.426  42.243  1.00 38.66           C  
ATOM   3372  CD2 TRP B 785     -18.396   1.637  42.431  1.00 38.66           C  
ATOM   3373  CE2 TRP B 785     -17.425   0.729  42.950  1.00 38.66           C  
ATOM   3374  CE3 TRP B 785     -18.050   3.009  42.438  1.00 38.66           C  
ATOM   3375  NE1 TRP B 785     -17.987  -0.513  42.774  1.00 38.66           N  
ATOM   3376  CZ2 TRP B 785     -16.199   1.156  43.484  1.00 38.66           C  
ATOM   3377  CZ3 TRP B 785     -16.822   3.453  42.970  1.00 38.66           C  
ATOM   3378  CH2 TRP B 785     -15.900   2.530  43.500  1.00 38.66           C  
ATOM   3379  H   TRP B 785     -23.248   1.960  40.813  1.00  0.00           H  
ATOM   3380  HA  TRP B 785     -22.043   1.136  43.251  1.00  0.00           H  
ATOM   3381  HB2 TRP B 785     -21.326   0.529  40.906  1.00  0.00           H  
ATOM   3382  HB3 TRP B 785     -20.658   2.121  40.694  1.00  0.00           H  
ATOM   3383  HD1 TRP B 785     -19.928  -1.245  42.040  1.00  0.00           H  
ATOM   3384  HE1 TRP B 785     -17.518  -1.382  43.028  1.00  0.00           H  
ATOM   3385  HE3 TRP B 785     -18.746   3.730  42.039  1.00  0.00           H  
ATOM   3386  HZ2 TRP B 785     -15.494   0.437  43.875  1.00  0.00           H  
ATOM   3387  HZ3 TRP B 785     -16.588   4.508  42.975  1.00  0.00           H  
ATOM   3388  HH2 TRP B 785     -14.962   2.875  43.909  1.00  0.00           H  
ATOM   3389  N   LEU B 786     -21.501   4.330  42.468  1.00 31.68           N  
ATOM   3390  CA  LEU B 786     -21.047   5.630  42.969  1.00 31.68           C  
ATOM   3391  C   LEU B 786     -21.940   6.161  44.098  1.00 31.68           C  
ATOM   3392  O   LEU B 786     -21.445   6.902  44.942  1.00 31.68           O  
ATOM   3393  CB  LEU B 786     -21.058   6.675  41.829  1.00 31.68           C  
ATOM   3394  CG  LEU B 786     -19.930   6.531  40.786  1.00 31.68           C  
ATOM   3395  CD1 LEU B 786     -20.220   7.428  39.572  1.00 31.68           C  
ATOM   3396  CD2 LEU B 786     -18.542   6.847  41.363  1.00 31.68           C  
ATOM   3397  H   LEU B 786     -21.912   4.311  41.544  1.00  0.00           H  
ATOM   3398  HA  LEU B 786     -20.041   5.524  43.376  1.00  0.00           H  
ATOM   3399  HB2 LEU B 786     -22.026   6.631  41.328  1.00  0.00           H  
ATOM   3400  HB3 LEU B 786     -20.995   7.683  42.242  1.00  0.00           H  
ATOM   3401  HG  LEU B 786     -19.898   5.500  40.438  1.00  0.00           H  
ATOM   3402 HD11 LEU B 786     -19.451   7.315  38.807  1.00  0.00           H  
ATOM   3403 HD12 LEU B 786     -21.175   7.173  39.112  1.00  0.00           H  
ATOM   3404 HD13 LEU B 786     -20.257   8.481  39.854  1.00  0.00           H  
ATOM   3405 HD21 LEU B 786     -17.769   6.742  40.602  1.00  0.00           H  
ATOM   3406 HD22 LEU B 786     -18.494   7.867  41.743  1.00  0.00           H  
ATOM   3407 HD23 LEU B 786     -18.277   6.176  42.179  1.00  0.00           H  
ATOM   3408  N   ALA B 787     -23.226   5.771  44.129  1.00 22.52           N  
ATOM   3409  CA  ALA B 787     -24.164   6.068  45.207  1.00 22.52           C  
ATOM   3410  C   ALA B 787     -23.976   5.090  46.374  1.00 22.52           C  
ATOM   3411  O   ALA B 787     -24.139   5.503  47.518  1.00 22.52           O  
ATOM   3412  CB  ALA B 787     -25.602   5.909  44.686  1.00 22.52           C  
ATOM   3413  H   ALA B 787     -23.569   5.199  43.369  1.00  0.00           H  
ATOM   3414  HA  ALA B 787     -24.017   7.090  45.561  1.00  0.00           H  
ATOM   3415  HB1 ALA B 787     -26.332   6.104  45.472  1.00  0.00           H  
ATOM   3416  HB2 ALA B 787     -25.803   6.616  43.882  1.00  0.00           H  
ATOM   3417  HB3 ALA B 787     -25.790   4.905  44.304  1.00  0.00           H  
ATOM   3418  N   PHE B 788     -23.607   3.822  46.115  1.00 47.82           N  
ATOM   3419  CA  PHE B 788     -23.351   2.791  47.125  1.00 47.82           C  
ATOM   3420  C   PHE B 788     -22.276   3.232  48.122  1.00 47.82           C  
ATOM   3421  O   PHE B 788     -22.541   3.203  49.323  1.00 47.82           O  
ATOM   3422  CB  PHE B 788     -22.973   1.424  46.498  1.00 47.82           C  
ATOM   3423  CG  PHE B 788     -22.606   0.347  47.518  1.00 47.82           C  
ATOM   3424  CD1 PHE B 788     -23.617  -0.388  48.169  1.00 47.82           C  
ATOM   3425  CD2 PHE B 788     -21.256   0.129  47.873  1.00 47.82           C  
ATOM   3426  CE1 PHE B 788     -23.285  -1.340  49.151  1.00 47.82           C  
ATOM   3427  CE2 PHE B 788     -20.928  -0.803  48.877  1.00 47.82           C  
ATOM   3428  CZ  PHE B 788     -21.940  -1.554  49.501  1.00 47.82           C  
ATOM   3429  H   PHE B 788     -23.586   3.527  45.142  1.00  0.00           H  
ATOM   3430  HA  PHE B 788     -24.278   2.655  47.686  1.00  0.00           H  
ATOM   3431  HB2 PHE B 788     -23.803   1.059  45.891  1.00  0.00           H  
ATOM   3432  HB3 PHE B 788     -22.136   1.536  45.811  1.00  0.00           H  
ATOM   3433  HD1 PHE B 788     -24.651  -0.206  47.926  1.00  0.00           H  
ATOM   3434  HD2 PHE B 788     -20.470   0.699  47.399  1.00  0.00           H  
ATOM   3435  HE1 PHE B 788     -24.062  -1.888  49.658  1.00  0.00           H  
ATOM   3436  HE2 PHE B 788     -19.902  -0.954  49.170  1.00  0.00           H  
ATOM   3437  HZ  PHE B 788     -21.683  -2.274  50.265  1.00  0.00           H  
ATOM   3438  N   VAL B 789     -21.094   3.648  47.633  1.00 45.08           N  
ATOM   3439  CA  VAL B 789     -19.954   4.098  48.441  1.00 45.08           C  
ATOM   3440  C   VAL B 789     -20.354   5.077  49.579  1.00 45.08           C  
ATOM   3441  O   VAL B 789     -20.256   4.683  50.741  1.00 45.08           O  
ATOM   3442  CB  VAL B 789     -18.775   4.551  47.528  1.00 45.08           C  
ATOM   3443  CG1 VAL B 789     -17.602   5.188  48.299  1.00 45.08           C  
ATOM   3444  CG2 VAL B 789     -18.235   3.391  46.673  1.00 45.08           C  
ATOM   3445  H   VAL B 789     -20.996   3.725  46.630  1.00  0.00           H  
ATOM   3446  HA  VAL B 789     -19.603   3.200  48.955  1.00  0.00           H  
ATOM   3447  HB  VAL B 789     -19.147   5.289  46.819  1.00  0.00           H  
ATOM   3448 HG11 VAL B 789     -16.793   5.462  47.621  1.00  0.00           H  
ATOM   3449 HG12 VAL B 789     -17.899   6.101  48.815  1.00  0.00           H  
ATOM   3450 HG13 VAL B 789     -17.192   4.500  49.038  1.00  0.00           H  
ATOM   3451 HG21 VAL B 789     -17.505   3.747  45.944  1.00  0.00           H  
ATOM   3452 HG22 VAL B 789     -17.736   2.651  47.297  1.00  0.00           H  
ATOM   3453 HG23 VAL B 789     -19.022   2.882  46.118  1.00  0.00           H  
ATOM   3454  N   PRO B 790     -20.871   6.297  49.306  1.00 72.66           N  
ATOM   3455  CA  PRO B 790     -21.265   7.251  50.350  1.00 72.66           C  
ATOM   3456  C   PRO B 790     -22.509   6.864  51.172  1.00 72.66           C  
ATOM   3457  O   PRO B 790     -22.599   7.312  52.313  1.00 72.66           O  
ATOM   3458  CB  PRO B 790     -21.462   8.586  49.617  1.00 72.66           C  
ATOM   3459  CG  PRO B 790     -21.828   8.188  48.200  1.00 72.66           C  
ATOM   3460  CD  PRO B 790     -21.081   6.876  47.983  1.00 72.66           C  
ATOM   3461  HA  PRO B 790     -20.437   7.364  51.053  1.00  0.00           H  
ATOM   3462  HB2 PRO B 790     -22.210   9.236  50.073  1.00  0.00           H  
ATOM   3463  HB3 PRO B 790     -20.520   9.136  49.606  1.00  0.00           H  
ATOM   3464  HG2 PRO B 790     -22.902   8.009  48.138  1.00  0.00           H  
ATOM   3465  HG3 PRO B 790     -21.574   8.948  47.461  1.00  0.00           H  
ATOM   3466  HD2 PRO B 790     -21.624   6.206  47.328  1.00  0.00           H  
ATOM   3467  HD3 PRO B 790     -20.115   7.098  47.532  1.00  0.00           H  
ATOM   3468  N   ILE B 791     -23.436   6.028  50.663  1.00 32.70           N  
ATOM   3469  CA  ILE B 791     -24.579   5.541  51.452  1.00 32.70           C  
ATOM   3470  C   ILE B 791     -24.108   4.436  52.418  1.00 32.70           C  
ATOM   3471  O   ILE B 791     -24.461   4.486  53.594  1.00 32.70           O  
ATOM   3472  CB  ILE B 791     -25.734   5.021  50.542  1.00 32.70           C  
ATOM   3473  CG1 ILE B 791     -26.298   6.144  49.638  1.00 32.70           C  
ATOM   3474  CG2 ILE B 791     -26.906   4.428  51.363  1.00 32.70           C  
ATOM   3475  CD1 ILE B 791     -27.195   5.632  48.499  1.00 32.70           C  
ATOM   3476  H   ILE B 791     -23.334   5.691  49.715  1.00  0.00           H  
ATOM   3477  HA  ILE B 791     -24.975   6.364  52.050  1.00  0.00           H  
ATOM   3478  HB  ILE B 791     -25.329   4.234  49.903  1.00  0.00           H  
ATOM   3479 HG12 ILE B 791     -26.856   6.859  50.242  1.00  0.00           H  
ATOM   3480 HG13 ILE B 791     -25.489   6.726  49.200  1.00  0.00           H  
ATOM   3481 HG21 ILE B 791     -27.670   3.994  50.720  1.00  0.00           H  
ATOM   3482 HG22 ILE B 791     -26.597   3.635  52.039  1.00  0.00           H  
ATOM   3483 HG23 ILE B 791     -27.384   5.194  51.974  1.00  0.00           H  
ATOM   3484 HD11 ILE B 791     -27.446   6.443  47.816  1.00  0.00           H  
ATOM   3485 HD12 ILE B 791     -26.703   4.852  47.919  1.00  0.00           H  
ATOM   3486 HD13 ILE B 791     -28.134   5.225  48.874  1.00  0.00           H  
ATOM   3487  N   TYR B 792     -23.283   3.487  51.959  1.00 46.59           N  
ATOM   3488  CA  TYR B 792     -22.817   2.356  52.754  1.00 46.59           C  
ATOM   3489  C   TYR B 792     -21.858   2.811  53.868  1.00 46.59           C  
ATOM   3490  O   TYR B 792     -22.068   2.487  55.032  1.00 46.59           O  
ATOM   3491  CB  TYR B 792     -22.130   1.324  51.834  1.00 46.59           C  
ATOM   3492  CG  TYR B 792     -21.798   0.015  52.530  1.00 46.59           C  
ATOM   3493  CD1 TYR B 792     -22.762  -1.012  52.597  1.00 46.59           C  
ATOM   3494  CD2 TYR B 792     -20.542  -0.165  53.145  1.00 46.59           C  
ATOM   3495  CE1 TYR B 792     -22.468  -2.215  53.263  1.00 46.59           C  
ATOM   3496  CE2 TYR B 792     -20.268  -1.351  53.850  1.00 46.59           C  
ATOM   3497  CZ  TYR B 792     -21.226  -2.381  53.900  1.00 46.59           C  
ATOM   3498  OH  TYR B 792     -20.956  -3.536  54.571  1.00 46.59           O  
ATOM   3499  H   TYR B 792     -23.003   3.515  50.978  1.00  0.00           H  
ATOM   3500  HA  TYR B 792     -23.686   1.887  53.221  1.00  0.00           H  
ATOM   3501  HB2 TYR B 792     -22.783   1.093  50.990  1.00  0.00           H  
ATOM   3502  HB3 TYR B 792     -21.221   1.738  51.392  1.00  0.00           H  
ATOM   3503  HD1 TYR B 792     -23.730  -0.887  52.132  1.00  0.00           H  
ATOM   3504  HD2 TYR B 792     -19.795   0.616  53.103  1.00  0.00           H  
ATOM   3505  HE1 TYR B 792     -23.207  -3.002  53.300  1.00  0.00           H  
ATOM   3506  HE2 TYR B 792     -19.315  -1.470  54.343  1.00  0.00           H  
ATOM   3507  HH  TYR B 792     -21.620  -4.200  54.438  1.00  0.00           H  
ATOM   3508  N   PHE B 793     -20.811   3.575  53.538  1.00 51.81           N  
ATOM   3509  CA  PHE B 793     -19.815   4.014  54.516  1.00 51.81           C  
ATOM   3510  C   PHE B 793     -20.308   5.204  55.355  1.00 51.81           C  
ATOM   3511  O   PHE B 793     -19.915   5.311  56.515  1.00 51.81           O  
ATOM   3512  CB  PHE B 793     -18.508   4.395  53.783  1.00 51.81           C  
ATOM   3513  CG  PHE B 793     -17.814   3.193  53.161  1.00 51.81           C  
ATOM   3514  CD1 PHE B 793     -17.287   2.176  53.986  1.00 51.81           C  
ATOM   3515  CD2 PHE B 793     -17.741   3.052  51.761  1.00 51.81           C  
ATOM   3516  CE1 PHE B 793     -16.763   1.001  53.414  1.00 51.81           C  
ATOM   3517  CE2 PHE B 793     -17.237   1.871  51.187  1.00 51.81           C  
ATOM   3518  CZ  PHE B 793     -16.768   0.837  52.016  1.00 51.81           C  
ATOM   3519  H   PHE B 793     -20.652   3.805  52.565  1.00  0.00           H  
ATOM   3520  HA  PHE B 793     -19.607   3.194  55.207  1.00  0.00           H  
ATOM   3521  HB2 PHE B 793     -18.703   5.148  53.018  1.00  0.00           H  
ATOM   3522  HB3 PHE B 793     -17.804   4.851  54.481  1.00  0.00           H  
ATOM   3523  HD1 PHE B 793     -17.320   2.276  55.061  1.00  0.00           H  
ATOM   3524  HD2 PHE B 793     -18.079   3.841  51.115  1.00  0.00           H  
ATOM   3525  HE1 PHE B 793     -16.389   0.206  54.041  1.00  0.00           H  
ATOM   3526  HE2 PHE B 793     -17.217   1.758  50.114  1.00  0.00           H  
ATOM   3527  HZ  PHE B 793     -16.409  -0.079  51.574  1.00  0.00           H  
ATOM   3528  N   GLY B 794     -21.184   6.062  54.805  1.00 32.40           N  
ATOM   3529  CA  GLY B 794     -21.680   7.262  55.474  1.00 32.40           C  
ATOM   3530  C   GLY B 794     -22.862   7.041  56.427  1.00 32.40           C  
ATOM   3531  O   GLY B 794     -23.089   7.892  57.284  1.00 32.40           O  
ATOM   3532  H   GLY B 794     -21.488   5.904  53.855  1.00  0.00           H  
ATOM   3533  HA2 GLY B 794     -20.867   7.743  56.021  1.00  0.00           H  
ATOM   3534  HA3 GLY B 794     -21.991   7.980  54.716  1.00  0.00           H  
ATOM   3535  N   SER B 795     -23.598   5.922  56.306  1.00 47.97           N  
ATOM   3536  CA  SER B 795     -24.796   5.620  57.096  1.00 47.97           C  
ATOM   3537  C   SER B 795     -24.802   4.172  57.598  1.00 47.97           C  
ATOM   3538  O   SER B 795     -24.096   3.317  57.069  1.00 47.97           O  
ATOM   3539  CB  SER B 795     -26.066   6.061  56.334  1.00 47.97           C  
ATOM   3540  OG  SER B 795     -26.506   5.093  55.403  1.00 47.97           O  
ATOM   3541  H   SER B 795     -23.341   5.253  55.593  1.00  0.00           H  
ATOM   3542  HA  SER B 795     -24.756   6.224  58.003  1.00  0.00           H  
ATOM   3543  HB2 SER B 795     -26.875   6.230  57.044  1.00  0.00           H  
ATOM   3544  HB3 SER B 795     -25.905   7.011  55.821  1.00  0.00           H  
ATOM   3545  HG  SER B 795     -25.819   4.956  54.761  1.00  0.00           H  
ATOM   3546  N   ASN B 796     -25.621   3.905  58.627  1.00108.81           N  
ATOM   3547  CA  ASN B 796     -25.791   2.597  59.272  1.00108.81           C  
ATOM   3548  C   ASN B 796     -26.887   1.745  58.595  1.00108.81           C  
ATOM   3549  O   ASN B 796     -27.305   0.728  59.148  1.00108.81           O  
ATOM   3550  CB  ASN B 796     -26.147   2.817  60.762  1.00108.81           C  
ATOM   3551  CG  ASN B 796     -25.005   3.480  61.538  1.00108.81           C  
ATOM   3552  ND2 ASN B 796     -25.184   4.738  61.943  1.00108.81           N  
ATOM   3553  OD1 ASN B 796     -23.960   2.869  61.748  1.00108.81           O  
ATOM   3554  H   ASN B 796     -26.174   4.665  58.995  1.00  0.00           H  
ATOM   3555  HA  ASN B 796     -24.860   2.029  59.210  1.00  0.00           H  
ATOM   3556  HB2 ASN B 796     -27.059   3.409  60.856  1.00  0.00           H  
ATOM   3557  HB3 ASN B 796     -26.351   1.865  61.256  1.00  0.00           H  
ATOM   3558 HD21 ASN B 796     -26.057   5.213  61.763  1.00  0.00           H  
ATOM   3559 HD22 ASN B 796     -24.447   5.205  62.451  1.00  0.00           H  
ATOM   3560  N   TYR B 797     -27.311   2.120  57.375  1.00112.37           N  
ATOM   3561  CA  TYR B 797     -28.229   1.367  56.515  1.00112.37           C  
ATOM   3562  C   TYR B 797     -27.502   0.298  55.678  1.00112.37           C  
ATOM   3563  O   TYR B 797     -28.104  -0.256  54.764  1.00112.37           O  
ATOM   3564  CB  TYR B 797     -28.932   2.365  55.568  1.00112.37           C  
ATOM   3565  CG  TYR B 797     -29.998   3.167  56.281  1.00112.37           C  
ATOM   3566  CD1 TYR B 797     -31.288   2.621  56.434  1.00112.37           C  
ATOM   3567  CD2 TYR B 797     -29.698   4.425  56.839  1.00112.37           C  
ATOM   3568  CE1 TYR B 797     -32.271   3.321  57.156  1.00112.37           C  
ATOM   3569  CE2 TYR B 797     -30.679   5.127  57.561  1.00112.37           C  
ATOM   3570  CZ  TYR B 797     -31.964   4.572  57.724  1.00112.37           C  
ATOM   3571  OH  TYR B 797     -32.909   5.245  58.439  1.00112.37           O  
ATOM   3572  H   TYR B 797     -26.921   2.967  56.986  1.00  0.00           H  
ATOM   3573  HA  TYR B 797     -28.977   0.850  57.118  1.00  0.00           H  
ATOM   3574  HB2 TYR B 797     -28.211   3.034  55.095  1.00  0.00           H  
ATOM   3575  HB3 TYR B 797     -29.437   1.853  54.748  1.00  0.00           H  
ATOM   3576  HD1 TYR B 797     -31.524   1.655  56.016  1.00  0.00           H  
ATOM   3577  HD2 TYR B 797     -28.711   4.845  56.735  1.00  0.00           H  
ATOM   3578  HE1 TYR B 797     -33.254   2.891  57.278  1.00  0.00           H  
ATOM   3579  HE2 TYR B 797     -30.443   6.086  57.998  1.00  0.00           H  
ATOM   3580  HH  TYR B 797     -33.733   4.785  58.492  1.00  0.00           H  
ATOM   3581  N   LYS B 798     -26.234  -0.006  56.005  1.00106.70           N  
ATOM   3582  CA  LYS B 798     -25.308  -0.948  55.374  1.00106.70           C  
ATOM   3583  C   LYS B 798     -25.918  -2.225  54.788  1.00106.70           C  
ATOM   3584  O   LYS B 798     -25.717  -2.492  53.609  1.00106.70           O  
ATOM   3585  CB  LYS B 798     -24.147  -1.249  56.338  1.00106.70           C  
ATOM   3586  CG  LYS B 798     -23.153  -0.089  56.447  1.00106.70           C  
ATOM   3587  CD  LYS B 798     -22.053  -0.345  57.484  1.00106.70           C  
ATOM   3588  CE  LYS B 798     -21.044   0.808  57.597  1.00106.70           C  
ATOM   3589  NZ  LYS B 798     -21.658   2.021  58.164  1.00106.70           N1+
ATOM   3590  H   LYS B 798     -25.853   0.508  56.786  1.00  0.00           H  
ATOM   3591  HA  LYS B 798     -24.893  -0.407  54.522  1.00  0.00           H  
ATOM   3592  HB2 LYS B 798     -24.547  -1.492  57.324  1.00  0.00           H  
ATOM   3593  HB3 LYS B 798     -23.605  -2.138  56.013  1.00  0.00           H  
ATOM   3594  HG2 LYS B 798     -22.699   0.082  55.472  1.00  0.00           H  
ATOM   3595  HG3 LYS B 798     -23.693   0.819  56.704  1.00  0.00           H  
ATOM   3596  HD2 LYS B 798     -22.500  -0.541  58.459  1.00  0.00           H  
ATOM   3597  HD3 LYS B 798     -21.516  -1.254  57.211  1.00  0.00           H  
ATOM   3598  HE2 LYS B 798     -20.220   0.510  58.245  1.00  0.00           H  
ATOM   3599  HE3 LYS B 798     -20.611   1.037  56.623  1.00  0.00           H  
ATOM   3600  HZ1 LYS B 798     -22.408   2.336  57.560  1.00  0.00           H  
ATOM   3601  HZ2 LYS B 798     -22.029   1.820  59.082  1.00  0.00           H  
ATOM   3602  HZ3 LYS B 798     -20.965   2.751  58.233  1.00  0.00           H  
ATOM   3603  N   ILE B 799     -26.673  -2.987  55.598  1.00 42.84           N  
ATOM   3604  CA  ILE B 799     -27.266  -4.275  55.230  1.00 42.84           C  
ATOM   3605  C   ILE B 799     -28.339  -4.113  54.138  1.00 42.84           C  
ATOM   3606  O   ILE B 799     -28.292  -4.835  53.145  1.00 42.84           O  
ATOM   3607  CB  ILE B 799     -27.858  -4.978  56.486  1.00 42.84           C  
ATOM   3608  CG1 ILE B 799     -26.789  -5.189  57.584  1.00 42.84           C  
ATOM   3609  CG2 ILE B 799     -28.514  -6.328  56.128  1.00 42.84           C  
ATOM   3610  CD1 ILE B 799     -27.345  -5.724  58.911  1.00 42.84           C  
ATOM   3611  H   ILE B 799     -26.807  -2.676  56.549  1.00  0.00           H  
ATOM   3612  HA  ILE B 799     -26.471  -4.904  54.826  1.00  0.00           H  
ATOM   3613  HB  ILE B 799     -28.634  -4.335  56.902  1.00  0.00           H  
ATOM   3614 HG12 ILE B 799     -26.009  -5.859  57.221  1.00  0.00           H  
ATOM   3615 HG13 ILE B 799     -26.290  -4.246  57.805  1.00  0.00           H  
ATOM   3616 HG21 ILE B 799     -28.947  -6.807  57.004  1.00  0.00           H  
ATOM   3617 HG22 ILE B 799     -29.329  -6.232  55.412  1.00  0.00           H  
ATOM   3618 HG23 ILE B 799     -27.778  -7.010  55.701  1.00  0.00           H  
ATOM   3619 HD11 ILE B 799     -26.570  -5.699  59.673  1.00  0.00           H  
ATOM   3620 HD12 ILE B 799     -28.177  -5.116  59.267  1.00  0.00           H  
ATOM   3621 HD13 ILE B 799     -27.685  -6.756  58.833  1.00  0.00           H  
ATOM   3622  N   ILE B 800     -29.294  -3.181  54.310  1.00 76.31           N  
ATOM   3623  CA  ILE B 800     -30.387  -2.968  53.357  1.00 76.31           C  
ATOM   3624  C   ILE B 800     -29.909  -2.212  52.097  1.00 76.31           C  
ATOM   3625  O   ILE B 800     -30.434  -2.456  51.014  1.00 76.31           O  
ATOM   3626  CB  ILE B 800     -31.576  -2.257  54.068  1.00 76.31           C  
ATOM   3627  CG1 ILE B 800     -32.889  -2.331  53.260  1.00 76.31           C  
ATOM   3628  CG2 ILE B 800     -31.300  -0.801  54.493  1.00 76.31           C  
ATOM   3629  CD1 ILE B 800     -33.440  -3.754  53.081  1.00 76.31           C  
ATOM   3630  H   ILE B 800     -29.271  -2.605  55.138  1.00  0.00           H  
ATOM   3631  HA  ILE B 800     -30.721  -3.955  53.039  1.00  0.00           H  
ATOM   3632  HB  ILE B 800     -31.767  -2.806  54.991  1.00  0.00           H  
ATOM   3633 HG12 ILE B 800     -33.650  -1.744  53.770  1.00  0.00           H  
ATOM   3634 HG13 ILE B 800     -32.766  -1.850  52.293  1.00  0.00           H  
ATOM   3635 HG21 ILE B 800     -32.181  -0.368  54.966  1.00  0.00           H  
ATOM   3636 HG22 ILE B 800     -30.504  -0.754  55.231  1.00  0.00           H  
ATOM   3637 HG23 ILE B 800     -31.036  -0.157  53.653  1.00  0.00           H  
ATOM   3638 HD11 ILE B 800     -34.432  -3.727  52.636  1.00  0.00           H  
ATOM   3639 HD12 ILE B 800     -32.815  -4.357  52.425  1.00  0.00           H  
ATOM   3640 HD13 ILE B 800     -33.528  -4.273  54.037  1.00  0.00           H  
ATOM   3641  N   THR B 801     -28.869  -1.365  52.210  1.00 27.10           N  
ATOM   3642  CA  THR B 801     -28.209  -0.674  51.095  1.00 27.10           C  
ATOM   3643  C   THR B 801     -27.487  -1.690  50.196  1.00 27.10           C  
ATOM   3644  O   THR B 801     -27.528  -1.564  48.978  1.00 27.10           O  
ATOM   3645  CB  THR B 801     -27.197   0.354  51.664  1.00 27.10           C  
ATOM   3646  CG2 THR B 801     -26.338   1.074  50.610  1.00 27.10           C  
ATOM   3647  OG1 THR B 801     -27.917   1.359  52.343  1.00 27.10           O  
ATOM   3648  H   THR B 801     -28.484  -1.217  53.133  1.00  0.00           H  
ATOM   3649  HA  THR B 801     -28.962  -0.158  50.496  1.00  0.00           H  
ATOM   3650  HB  THR B 801     -26.532  -0.129  52.381  1.00  0.00           H  
ATOM   3651  HG1 THR B 801     -28.353   0.960  53.083  1.00  0.00           H  
ATOM   3652 HG21 THR B 801     -25.668   1.796  51.074  1.00  0.00           H  
ATOM   3653 HG22 THR B 801     -25.701   0.376  50.077  1.00  0.00           H  
ATOM   3654 HG23 THR B 801     -26.952   1.599  49.877  1.00  0.00           H  
ATOM   3655  N   MET B 802     -26.888  -2.721  50.805  1.00 60.33           N  
ATOM   3656  CA  MET B 802     -26.189  -3.840  50.183  1.00 60.33           C  
ATOM   3657  C   MET B 802     -27.176  -4.839  49.549  1.00 60.33           C  
ATOM   3658  O   MET B 802     -26.842  -5.442  48.535  1.00 60.33           O  
ATOM   3659  CB  MET B 802     -25.378  -4.475  51.328  1.00 60.33           C  
ATOM   3660  CG  MET B 802     -24.337  -5.534  51.008  1.00 60.33           C  
ATOM   3661  SD  MET B 802     -23.467  -6.018  52.530  1.00 60.33           S  
ATOM   3662  CE  MET B 802     -22.311  -7.261  51.912  1.00 60.33           C  
ATOM   3663  H   MET B 802     -26.885  -2.721  51.820  1.00  0.00           H  
ATOM   3664  HA  MET B 802     -25.524  -3.476  49.401  1.00  0.00           H  
ATOM   3665  HB2 MET B 802     -24.797  -3.675  51.777  1.00  0.00           H  
ATOM   3666  HB3 MET B 802     -26.039  -4.862  52.102  1.00  0.00           H  
ATOM   3667  HG2 MET B 802     -24.812  -6.410  50.571  1.00  0.00           H  
ATOM   3668  HG3 MET B 802     -23.618  -5.130  50.298  1.00  0.00           H  
ATOM   3669  HE1 MET B 802     -21.806  -7.751  52.745  1.00  0.00           H  
ATOM   3670  HE2 MET B 802     -22.838  -8.021  51.334  1.00  0.00           H  
ATOM   3671  HE3 MET B 802     -21.555  -6.790  51.285  1.00  0.00           H  
ATOM   3672  N   CYS B 803     -28.410  -4.959  50.066  1.00 33.66           N  
ATOM   3673  CA  CYS B 803     -29.496  -5.739  49.458  1.00 33.66           C  
ATOM   3674  C   CYS B 803     -29.955  -5.079  48.153  1.00 33.66           C  
ATOM   3675  O   CYS B 803     -30.002  -5.739  47.116  1.00 33.66           O  
ATOM   3676  CB  CYS B 803     -30.732  -5.825  50.385  1.00 33.66           C  
ATOM   3677  SG  CYS B 803     -30.439  -6.826  51.858  1.00 33.66           S  
ATOM   3678  H   CYS B 803     -28.612  -4.470  50.925  1.00  0.00           H  
ATOM   3679  HA  CYS B 803     -29.140  -6.745  49.234  1.00  0.00           H  
ATOM   3680  HB2 CYS B 803     -31.074  -4.842  50.698  1.00  0.00           H  
ATOM   3681  HB3 CYS B 803     -31.569  -6.283  49.855  1.00  0.00           H  
ATOM   3682  HG  CYS B 803     -29.452  -6.069  52.353  1.00  0.00           H  
ATOM   3683  N   PHE B 804     -30.272  -3.774  48.216  1.00 52.39           N  
ATOM   3684  CA  PHE B 804     -30.794  -3.009  47.094  1.00 52.39           C  
ATOM   3685  C   PHE B 804     -29.728  -2.641  46.059  1.00 52.39           C  
ATOM   3686  O   PHE B 804     -30.064  -2.622  44.885  1.00 52.39           O  
ATOM   3687  CB  PHE B 804     -31.535  -1.755  47.593  1.00 52.39           C  
ATOM   3688  CG  PHE B 804     -32.942  -2.083  48.069  1.00 52.39           C  
ATOM   3689  CD1 PHE B 804     -33.904  -2.559  47.151  1.00 52.39           C  
ATOM   3690  CD2 PHE B 804     -33.288  -1.955  49.427  1.00 52.39           C  
ATOM   3691  CE1 PHE B 804     -35.184  -2.942  47.596  1.00 52.39           C  
ATOM   3692  CE2 PHE B 804     -34.570  -2.336  49.873  1.00 52.39           C  
ATOM   3693  CZ  PHE B 804     -35.515  -2.839  48.960  1.00 52.39           C  
ATOM   3694  H   PHE B 804     -30.202  -3.303  49.108  1.00  0.00           H  
ATOM   3695  HA  PHE B 804     -31.516  -3.630  46.574  1.00  0.00           H  
ATOM   3696  HB2 PHE B 804     -30.967  -1.260  48.383  1.00  0.00           H  
ATOM   3697  HB3 PHE B 804     -31.637  -1.022  46.792  1.00  0.00           H  
ATOM   3698  HD1 PHE B 804     -33.655  -2.656  46.104  1.00  0.00           H  
ATOM   3699  HD2 PHE B 804     -32.572  -1.560  50.127  1.00  0.00           H  
ATOM   3700  HE1 PHE B 804     -35.909  -3.323  46.892  1.00  0.00           H  
ATOM   3701  HE2 PHE B 804     -34.834  -2.234  50.914  1.00  0.00           H  
ATOM   3702  HZ  PHE B 804     -36.496  -3.135  49.304  1.00  0.00           H  
ATOM   3703  N   SER B 805     -28.465  -2.360  46.403  1.00 63.62           N  
ATOM   3704  CA  SER B 805     -27.470  -2.045  45.381  1.00 63.62           C  
ATOM   3705  C   SER B 805     -27.270  -3.248  44.439  1.00 63.62           C  
ATOM   3706  O   SER B 805     -27.373  -3.101  43.218  1.00 63.62           O  
ATOM   3707  CB  SER B 805     -26.183  -1.592  46.071  1.00 63.62           C  
ATOM   3708  OG  SER B 805     -25.249  -1.101  45.139  1.00 63.62           O  
ATOM   3709  H   SER B 805     -28.199  -2.289  47.382  1.00  0.00           H  
ATOM   3710  HA  SER B 805     -27.845  -1.210  44.785  1.00  0.00           H  
ATOM   3711  HB2 SER B 805     -26.418  -0.771  46.746  1.00  0.00           H  
ATOM   3712  HB3 SER B 805     -25.751  -2.390  46.675  1.00  0.00           H  
ATOM   3713  HG  SER B 805     -24.935  -1.814  44.576  1.00  0.00           H  
ATOM   3714  N   VAL B 806     -27.117  -4.447  45.019  1.00 32.17           N  
ATOM   3715  CA  VAL B 806     -27.012  -5.725  44.325  1.00 32.17           C  
ATOM   3716  C   VAL B 806     -28.250  -5.988  43.454  1.00 32.17           C  
ATOM   3717  O   VAL B 806     -28.146  -6.071  42.230  1.00 32.17           O  
ATOM   3718  CB  VAL B 806     -26.741  -6.842  45.368  1.00 32.17           C  
ATOM   3719  CG1 VAL B 806     -26.730  -8.260  44.781  1.00 32.17           C  
ATOM   3720  CG2 VAL B 806     -25.403  -6.624  46.077  1.00 32.17           C  
ATOM   3721  H   VAL B 806     -27.098  -4.486  46.028  1.00  0.00           H  
ATOM   3722  HA  VAL B 806     -26.166  -5.662  43.652  1.00  0.00           H  
ATOM   3723  HB  VAL B 806     -27.530  -6.807  46.122  1.00  0.00           H  
ATOM   3724 HG11 VAL B 806     -26.582  -9.006  45.560  1.00  0.00           H  
ATOM   3725 HG12 VAL B 806     -27.659  -8.502  44.271  1.00  0.00           H  
ATOM   3726 HG13 VAL B 806     -25.919  -8.380  44.070  1.00  0.00           H  
ATOM   3727 HG21 VAL B 806     -25.296  -7.325  46.904  1.00  0.00           H  
ATOM   3728 HG22 VAL B 806     -24.583  -6.794  45.382  1.00  0.00           H  
ATOM   3729 HG23 VAL B 806     -25.292  -5.619  46.482  1.00  0.00           H  
ATOM   3730  N   SER B 807     -29.425  -6.093  44.084  1.00 35.14           N  
ATOM   3731  CA  SER B 807     -30.670  -6.425  43.398  1.00 35.14           C  
ATOM   3732  C   SER B 807     -31.113  -5.363  42.367  1.00 35.14           C  
ATOM   3733  O   SER B 807     -31.631  -5.750  41.321  1.00 35.14           O  
ATOM   3734  CB  SER B 807     -31.775  -6.802  44.415  1.00 35.14           C  
ATOM   3735  OG  SER B 807     -32.147  -5.763  45.304  1.00 35.14           O  
ATOM   3736  H   SER B 807     -29.449  -5.976  45.090  1.00  0.00           H  
ATOM   3737  HA  SER B 807     -30.470  -7.332  42.823  1.00  0.00           H  
ATOM   3738  HB2 SER B 807     -32.665  -7.123  43.872  1.00  0.00           H  
ATOM   3739  HB3 SER B 807     -31.459  -7.666  45.001  1.00  0.00           H  
ATOM   3740  HG  SER B 807     -31.459  -5.688  45.963  1.00  0.00           H  
ATOM   3741  N   LEU B 808     -30.870  -4.057  42.577  1.00 35.82           N  
ATOM   3742  CA  LEU B 808     -31.194  -3.016  41.593  1.00 35.82           C  
ATOM   3743  C   LEU B 808     -30.216  -3.028  40.410  1.00 35.82           C  
ATOM   3744  O   LEU B 808     -30.670  -2.882  39.279  1.00 35.82           O  
ATOM   3745  CB  LEU B 808     -31.165  -1.599  42.216  1.00 35.82           C  
ATOM   3746  CG  LEU B 808     -32.283  -1.297  43.242  1.00 35.82           C  
ATOM   3747  CD1 LEU B 808     -31.996   0.025  43.971  1.00 35.82           C  
ATOM   3748  CD2 LEU B 808     -33.679  -1.261  42.604  1.00 35.82           C  
ATOM   3749  H   LEU B 808     -30.486  -3.753  43.462  1.00  0.00           H  
ATOM   3750  HA  LEU B 808     -32.190  -3.213  41.198  1.00  0.00           H  
ATOM   3751  HB2 LEU B 808     -30.187  -1.427  42.667  1.00  0.00           H  
ATOM   3752  HB3 LEU B 808     -31.238  -0.853  41.422  1.00  0.00           H  
ATOM   3753  HG  LEU B 808     -32.307  -2.089  43.990  1.00  0.00           H  
ATOM   3754 HD11 LEU B 808     -32.755   0.227  44.728  1.00  0.00           H  
ATOM   3755 HD12 LEU B 808     -31.030  -0.000  44.475  1.00  0.00           H  
ATOM   3756 HD13 LEU B 808     -31.986   0.868  43.277  1.00  0.00           H  
ATOM   3757 HD21 LEU B 808     -34.440  -1.014  43.344  1.00  0.00           H  
ATOM   3758 HD22 LEU B 808     -33.733  -0.514  41.810  1.00  0.00           H  
ATOM   3759 HD23 LEU B 808     -33.954  -2.224  42.178  1.00  0.00           H  
ATOM   3760  N   SER B 809     -28.906  -3.205  40.601  1.00 25.03           N  
ATOM   3761  CA  SER B 809     -27.980  -3.315  39.460  1.00 25.03           C  
ATOM   3762  C   SER B 809     -28.222  -4.613  38.652  1.00 25.03           C  
ATOM   3763  O   SER B 809     -28.258  -4.564  37.419  1.00 25.03           O  
ATOM   3764  CB  SER B 809     -26.515  -3.079  39.895  1.00 25.03           C  
ATOM   3765  OG  SER B 809     -26.093  -3.841  41.007  1.00 25.03           O  
ATOM   3766  H   SER B 809     -28.556  -3.352  41.541  1.00  0.00           H  
ATOM   3767  HA  SER B 809     -28.206  -2.501  38.767  1.00  0.00           H  
ATOM   3768  HB2 SER B 809     -25.849  -3.289  39.060  1.00  0.00           H  
ATOM   3769  HB3 SER B 809     -26.368  -2.025  40.128  1.00  0.00           H  
ATOM   3770  HG  SER B 809     -26.672  -3.653  41.748  1.00  0.00           H  
ATOM   3771  N   ALA B 810     -28.563  -5.724  39.327  1.00 23.96           N  
ATOM   3772  CA  ALA B 810     -29.017  -6.975  38.712  1.00 23.96           C  
ATOM   3773  C   ALA B 810     -30.325  -6.808  37.914  1.00 23.96           C  
ATOM   3774  O   ALA B 810     -30.453  -7.347  36.815  1.00 23.96           O  
ATOM   3775  CB  ALA B 810     -29.204  -8.038  39.806  1.00 23.96           C  
ATOM   3776  H   ALA B 810     -28.446  -5.714  40.337  1.00  0.00           H  
ATOM   3777  HA  ALA B 810     -28.250  -7.316  38.018  1.00  0.00           H  
ATOM   3778  HB1 ALA B 810     -29.462  -9.005  39.374  1.00  0.00           H  
ATOM   3779  HB2 ALA B 810     -28.289  -8.174  40.381  1.00  0.00           H  
ATOM   3780  HB3 ALA B 810     -29.998  -7.770  40.501  1.00  0.00           H  
ATOM   3781  N   THR B 811     -31.280  -6.027  38.437  1.00 28.47           N  
ATOM   3782  CA  THR B 811     -32.593  -5.825  37.814  1.00 28.47           C  
ATOM   3783  C   THR B 811     -32.498  -4.863  36.619  1.00 28.47           C  
ATOM   3784  O   THR B 811     -33.275  -5.004  35.681  1.00 28.47           O  
ATOM   3785  CB  THR B 811     -33.619  -5.263  38.841  1.00 28.47           C  
ATOM   3786  CG2 THR B 811     -35.034  -5.053  38.270  1.00 28.47           C  
ATOM   3787  OG1 THR B 811     -33.811  -6.184  39.897  1.00 28.47           O  
ATOM   3788  H   THR B 811     -31.121  -5.641  39.359  1.00  0.00           H  
ATOM   3789  HA  THR B 811     -32.953  -6.779  37.429  1.00  0.00           H  
ATOM   3790  HB  THR B 811     -33.259  -4.321  39.259  1.00  0.00           H  
ATOM   3791  HG1 THR B 811     -33.035  -6.123  40.463  1.00  0.00           H  
ATOM   3792 HG21 THR B 811     -35.747  -4.780  39.047  1.00  0.00           H  
ATOM   3793 HG22 THR B 811     -35.062  -4.254  37.530  1.00  0.00           H  
ATOM   3794 HG23 THR B 811     -35.405  -5.961  37.792  1.00  0.00           H  
ATOM   3795  N   VAL B 812     -31.555  -3.913  36.603  1.00 26.69           N  
ATOM   3796  CA  VAL B 812     -31.312  -3.052  35.447  1.00 26.69           C  
ATOM   3797  C   VAL B 812     -30.685  -3.873  34.308  1.00 26.69           C  
ATOM   3798  O   VAL B 812     -31.057  -3.667  33.156  1.00 26.69           O  
ATOM   3799  CB  VAL B 812     -30.414  -1.868  35.877  1.00 26.69           C  
ATOM   3800  CG1 VAL B 812     -29.852  -1.062  34.695  1.00 26.69           C  
ATOM   3801  CG2 VAL B 812     -31.175  -0.911  36.811  1.00 26.69           C  
ATOM   3802  H   VAL B 812     -30.944  -3.812  37.402  1.00  0.00           H  
ATOM   3803  HA  VAL B 812     -32.264  -2.654  35.088  1.00  0.00           H  
ATOM   3804  HB  VAL B 812     -29.564  -2.270  36.431  1.00  0.00           H  
ATOM   3805 HG11 VAL B 812     -29.247  -0.245  35.068  1.00  0.00           H  
ATOM   3806 HG12 VAL B 812     -29.200  -1.666  34.070  1.00  0.00           H  
ATOM   3807 HG13 VAL B 812     -30.641  -0.647  34.067  1.00  0.00           H  
ATOM   3808 HG21 VAL B 812     -30.490  -0.246  37.335  1.00  0.00           H  
ATOM   3809 HG22 VAL B 812     -31.880  -0.294  36.254  1.00  0.00           H  
ATOM   3810 HG23 VAL B 812     -31.755  -1.436  37.568  1.00  0.00           H  
ATOM   3811  N   ALA B 813     -29.802  -4.834  34.623  1.00 26.99           N  
ATOM   3812  CA  ALA B 813     -29.259  -5.779  33.650  1.00 26.99           C  
ATOM   3813  C   ALA B 813     -30.365  -6.699  33.109  1.00 26.99           C  
ATOM   3814  O   ALA B 813     -30.558  -6.760  31.895  1.00 26.99           O  
ATOM   3815  CB  ALA B 813     -28.128  -6.598  34.293  1.00 26.99           C  
ATOM   3816  H   ALA B 813     -29.520  -4.931  35.591  1.00  0.00           H  
ATOM   3817  HA  ALA B 813     -28.852  -5.216  32.808  1.00  0.00           H  
ATOM   3818  HB1 ALA B 813     -27.683  -7.280  33.567  1.00  0.00           H  
ATOM   3819  HB2 ALA B 813     -27.332  -5.947  34.655  1.00  0.00           H  
ATOM   3820  HB3 ALA B 813     -28.474  -7.195  35.136  1.00  0.00           H  
ATOM   3821  N   LEU B 814     -31.138  -7.353  33.994  1.00 42.62           N  
ATOM   3822  CA  LEU B 814     -32.252  -8.233  33.620  1.00 42.62           C  
ATOM   3823  C   LEU B 814     -33.355  -7.471  32.857  1.00 42.62           C  
ATOM   3824  O   LEU B 814     -33.855  -7.948  31.841  1.00 42.62           O  
ATOM   3825  CB  LEU B 814     -32.835  -8.934  34.867  1.00 42.62           C  
ATOM   3826  CG  LEU B 814     -33.794 -10.112  34.551  1.00 42.62           C  
ATOM   3827  CD1 LEU B 814     -33.075 -11.343  33.963  1.00 42.62           C  
ATOM   3828  CD2 LEU B 814     -34.591 -10.503  35.800  1.00 42.62           C  
ATOM   3829  H   LEU B 814     -30.910  -7.264  34.981  1.00  0.00           H  
ATOM   3830  HA  LEU B 814     -31.845  -9.002  32.973  1.00  0.00           H  
ATOM   3831  HB2 LEU B 814     -32.028  -9.294  35.504  1.00  0.00           H  
ATOM   3832  HB3 LEU B 814     -33.361  -8.194  35.471  1.00  0.00           H  
ATOM   3833  HG  LEU B 814     -34.528  -9.784  33.813  1.00  0.00           H  
ATOM   3834 HD11 LEU B 814     -33.789 -12.134  33.735  1.00  0.00           H  
ATOM   3835 HD12 LEU B 814     -32.555 -11.115  33.033  1.00  0.00           H  
ATOM   3836 HD13 LEU B 814     -32.348 -11.760  34.659  1.00  0.00           H  
ATOM   3837 HD21 LEU B 814     -35.253 -11.346  35.604  1.00  0.00           H  
ATOM   3838 HD22 LEU B 814     -33.926 -10.783  36.613  1.00  0.00           H  
ATOM   3839 HD23 LEU B 814     -35.206  -9.675  36.156  1.00  0.00           H  
ATOM   3840  N   GLY B 815     -33.707  -6.271  33.329  1.00 33.24           N  
ATOM   3841  CA  GLY B 815     -34.710  -5.388  32.761  1.00 33.24           C  
ATOM   3842  C   GLY B 815     -34.309  -4.906  31.371  1.00 33.24           C  
ATOM   3843  O   GLY B 815     -34.866  -5.367  30.381  1.00 33.24           O  
ATOM   3844  H   GLY B 815     -33.266  -5.947  34.180  1.00  0.00           H  
ATOM   3845  HA2 GLY B 815     -35.676  -5.892  32.735  1.00  0.00           H  
ATOM   3846  HA3 GLY B 815     -34.829  -4.526  33.416  1.00  0.00           H  
ATOM   3847  N   CYS B 816     -33.325  -4.001  31.299  1.00 43.26           N  
ATOM   3848  CA  CYS B 816     -32.898  -3.329  30.075  1.00 43.26           C  
ATOM   3849  C   CYS B 816     -32.376  -4.283  28.985  1.00 43.26           C  
ATOM   3850  O   CYS B 816     -32.765  -4.111  27.832  1.00 43.26           O  
ATOM   3851  CB  CYS B 816     -31.839  -2.272  30.433  1.00 43.26           C  
ATOM   3852  SG  CYS B 816     -31.499  -1.174  29.028  1.00 43.26           S  
ATOM   3853  H   CYS B 816     -32.863  -3.726  32.155  1.00  0.00           H  
ATOM   3854  HA  CYS B 816     -33.775  -2.814  29.679  1.00  0.00           H  
ATOM   3855  HB2 CYS B 816     -32.175  -1.656  31.268  1.00  0.00           H  
ATOM   3856  HB3 CYS B 816     -30.914  -2.751  30.741  1.00  0.00           H  
ATOM   3857  HG  CYS B 816     -32.750  -0.723  28.895  1.00  0.00           H  
ATOM   3858  N   MET B 817     -31.524  -5.271  29.319  1.00 55.06           N  
ATOM   3859  CA  MET B 817     -30.910  -6.134  28.307  1.00 55.06           C  
ATOM   3860  C   MET B 817     -31.824  -7.293  27.885  1.00 55.06           C  
ATOM   3861  O   MET B 817     -31.855  -7.594  26.694  1.00 55.06           O  
ATOM   3862  CB  MET B 817     -29.601  -6.765  28.817  1.00 55.06           C  
ATOM   3863  CG  MET B 817     -28.491  -5.753  29.135  1.00 55.06           C  
ATOM   3864  SD  MET B 817     -26.910  -6.499  29.625  1.00 55.06           S  
ATOM   3865  CE  MET B 817     -26.608  -7.573  28.192  1.00 55.06           C  
ATOM   3866  H   MET B 817     -31.248  -5.390  30.284  1.00  0.00           H  
ATOM   3867  HA  MET B 817     -30.675  -5.549  27.416  1.00  0.00           H  
ATOM   3868  HB2 MET B 817     -29.777  -7.412  29.671  1.00  0.00           H  
ATOM   3869  HB3 MET B 817     -29.240  -7.430  28.034  1.00  0.00           H  
ATOM   3870  HG2 MET B 817     -28.310  -5.115  28.268  1.00  0.00           H  
ATOM   3871  HG3 MET B 817     -28.810  -5.095  29.942  1.00  0.00           H  
ATOM   3872  HE1 MET B 817     -25.559  -7.852  28.124  1.00  0.00           H  
ATOM   3873  HE2 MET B 817     -27.196  -8.488  28.273  1.00  0.00           H  
ATOM   3874  HE3 MET B 817     -26.880  -7.066  27.267  1.00  0.00           H  
ATOM   3875  N   PHE B 818     -32.538  -7.951  28.821  1.00 78.54           N  
ATOM   3876  CA  PHE B 818     -33.224  -9.212  28.522  1.00 78.54           C  
ATOM   3877  C   PHE B 818     -34.725  -9.064  28.246  1.00 78.54           C  
ATOM   3878  O   PHE B 818     -35.233  -9.929  27.539  1.00 78.54           O  
ATOM   3879  CB  PHE B 818     -33.018 -10.257  29.639  1.00 78.54           C  
ATOM   3880  CG  PHE B 818     -31.583 -10.719  29.791  1.00 78.54           C  
ATOM   3881  CD1 PHE B 818     -31.131 -11.869  29.115  1.00 78.54           C  
ATOM   3882  CD2 PHE B 818     -30.687  -9.990  30.594  1.00 78.54           C  
ATOM   3883  CE1 PHE B 818     -29.794 -12.290  29.250  1.00 78.54           C  
ATOM   3884  CE2 PHE B 818     -29.352 -10.407  30.735  1.00 78.54           C  
ATOM   3885  CZ  PHE B 818     -28.905 -11.561  30.062  1.00 78.54           C  
ATOM   3886  H   PHE B 818     -32.504  -7.644  29.783  1.00  0.00           H  
ATOM   3887  HA  PHE B 818     -32.793  -9.656  27.624  1.00  0.00           H  
ATOM   3888  HB2 PHE B 818     -33.385  -9.919  30.600  1.00  0.00           H  
ATOM   3889  HB3 PHE B 818     -33.617 -11.142  29.415  1.00  0.00           H  
ATOM   3890  HD1 PHE B 818     -31.812 -12.431  28.497  1.00  0.00           H  
ATOM   3891  HD2 PHE B 818     -31.024  -9.094  31.081  1.00  0.00           H  
ATOM   3892  HE1 PHE B 818     -29.453 -13.177  28.736  1.00  0.00           H  
ATOM   3893  HE2 PHE B 818     -28.675  -9.834  31.350  1.00  0.00           H  
ATOM   3894  HZ  PHE B 818     -27.881 -11.887  30.163  1.00  0.00           H  
ATOM   3895  N   VAL B 819     -35.452  -8.025  28.718  1.00125.99           N  
ATOM   3896  CA  VAL B 819     -36.863  -7.847  28.315  1.00125.99           C  
ATOM   3897  C   VAL B 819     -37.052  -7.555  26.805  1.00125.99           C  
ATOM   3898  O   VAL B 819     -37.994  -8.125  26.256  1.00125.99           O  
ATOM   3899  CB  VAL B 819     -37.728  -6.927  29.230  1.00125.99           C  
ATOM   3900  CG1 VAL B 819     -37.547  -7.251  30.722  1.00125.99           C  
ATOM   3901  CG2 VAL B 819     -37.766  -5.411  28.937  1.00125.99           C  
ATOM   3902  H   VAL B 819     -35.020  -7.322  29.303  1.00  0.00           H  
ATOM   3903  HA  VAL B 819     -37.309  -8.833  28.469  1.00  0.00           H  
ATOM   3904  HB  VAL B 819     -38.754  -7.234  29.017  1.00  0.00           H  
ATOM   3905 HG11 VAL B 819     -38.178  -6.620  31.348  1.00  0.00           H  
ATOM   3906 HG12 VAL B 819     -37.816  -8.287  30.927  1.00  0.00           H  
ATOM   3907 HG13 VAL B 819     -36.518  -7.126  31.047  1.00  0.00           H  
ATOM   3908 HG21 VAL B 819     -38.528  -4.932  29.553  1.00  0.00           H  
ATOM   3909 HG22 VAL B 819     -36.836  -4.899  29.150  1.00  0.00           H  
ATOM   3910 HG23 VAL B 819     -38.032  -5.200  27.902  1.00  0.00           H  
ATOM   3911  N   PRO B 820     -36.193  -6.777  26.090  1.00 62.84           N  
ATOM   3912  CA  PRO B 820     -36.239  -6.688  24.619  1.00 62.84           C  
ATOM   3913  C   PRO B 820     -35.960  -8.035  23.924  1.00 62.84           C  
ATOM   3914  O   PRO B 820     -36.563  -8.299  22.887  1.00 62.84           O  
ATOM   3915  CB  PRO B 820     -35.148  -5.689  24.199  1.00 62.84           C  
ATOM   3916  CG  PRO B 820     -34.701  -4.995  25.467  1.00 62.84           C  
ATOM   3917  CD  PRO B 820     -35.193  -5.854  26.628  1.00 62.84           C  
ATOM   3918  HA  PRO B 820     -37.219  -6.313  24.321  1.00  0.00           H  
ATOM   3919  HB2 PRO B 820     -34.282  -6.179  23.748  1.00  0.00           H  
ATOM   3920  HB3 PRO B 820     -35.521  -4.975  23.464  1.00  0.00           H  
ATOM   3921  HG2 PRO B 820     -33.621  -4.848  25.489  1.00  0.00           H  
ATOM   3922  HG3 PRO B 820     -35.166  -4.011  25.524  1.00  0.00           H  
ATOM   3923  HD2 PRO B 820     -34.352  -6.423  27.011  1.00  0.00           H  
ATOM   3924  HD3 PRO B 820     -35.564  -5.230  27.433  1.00  0.00           H  
ATOM   3925  N   LYS B 821     -35.079  -8.881  24.497  1.00 37.57           N  
ATOM   3926  CA  LYS B 821     -34.748 -10.212  23.980  1.00 37.57           C  
ATOM   3927  C   LYS B 821     -35.900 -11.213  24.180  1.00 37.57           C  
ATOM   3928  O   LYS B 821     -36.115 -12.054  23.314  1.00 37.57           O  
ATOM   3929  CB  LYS B 821     -33.485 -10.769  24.662  1.00 37.57           C  
ATOM   3930  CG  LYS B 821     -32.199 -10.034  24.254  1.00 37.57           C  
ATOM   3931  CD  LYS B 821     -30.954 -10.724  24.822  1.00 37.57           C  
ATOM   3932  CE  LYS B 821     -29.644  -9.993  24.510  1.00 37.57           C  
ATOM   3933  NZ  LYS B 821     -28.483 -10.752  25.005  1.00 37.57           N1+
ATOM   3934  H   LYS B 821     -34.622  -8.591  25.349  1.00  0.00           H  
ATOM   3935  HA  LYS B 821     -34.538 -10.126  22.915  1.00  0.00           H  
ATOM   3936  HB2 LYS B 821     -33.593 -10.761  25.744  1.00  0.00           H  
ATOM   3937  HB3 LYS B 821     -33.369 -11.819  24.388  1.00  0.00           H  
ATOM   3938  HG2 LYS B 821     -32.123 -10.001  23.167  1.00  0.00           H  
ATOM   3939  HG3 LYS B 821     -32.242  -8.999  24.587  1.00  0.00           H  
ATOM   3940  HD2 LYS B 821     -31.060 -10.832  25.903  1.00  0.00           H  
ATOM   3941  HD3 LYS B 821     -30.901 -11.725  24.395  1.00  0.00           H  
ATOM   3942  HE2 LYS B 821     -29.535  -9.855  23.434  1.00  0.00           H  
ATOM   3943  HE3 LYS B 821     -29.642  -9.002  24.964  1.00  0.00           H  
ATOM   3944  HZ1 LYS B 821     -28.483 -11.673  24.591  1.00  0.00           H  
ATOM   3945  HZ2 LYS B 821     -27.640 -10.267  24.728  1.00  0.00           H  
ATOM   3946  HZ3 LYS B 821     -28.523 -10.830  26.011  1.00  0.00           H  
ATOM   3947  N   VAL B 822     -36.674 -11.100  25.272  1.00 24.89           N  
ATOM   3948  CA  VAL B 822     -37.914 -11.850  25.494  1.00 24.89           C  
ATOM   3949  C   VAL B 822     -38.998 -11.372  24.516  1.00 24.89           C  
ATOM   3950  O   VAL B 822     -39.707 -12.204  23.958  1.00 24.89           O  
ATOM   3951  CB  VAL B 822     -38.383 -11.667  26.966  1.00 24.89           C  
ATOM   3952  CG1 VAL B 822     -39.835 -12.117  27.242  1.00 24.89           C  
ATOM   3953  CG2 VAL B 822     -37.449 -12.387  27.952  1.00 24.89           C  
ATOM   3954  H   VAL B 822     -36.420 -10.409  25.966  1.00  0.00           H  
ATOM   3955  HA  VAL B 822     -37.730 -12.910  25.308  1.00  0.00           H  
ATOM   3956  HB  VAL B 822     -38.339 -10.603  27.197  1.00  0.00           H  
ATOM   3957 HG11 VAL B 822     -40.097 -11.924  28.281  1.00  0.00           H  
ATOM   3958 HG12 VAL B 822     -40.569 -11.569  26.653  1.00  0.00           H  
ATOM   3959 HG13 VAL B 822     -39.972 -13.181  27.045  1.00  0.00           H  
ATOM   3960 HG21 VAL B 822     -37.692 -12.107  28.977  1.00  0.00           H  
ATOM   3961 HG22 VAL B 822     -37.554 -13.468  27.875  1.00  0.00           H  
ATOM   3962 HG23 VAL B 822     -36.400 -12.152  27.785  1.00  0.00           H  
ATOM   3963  N   TYR B 823     -39.126 -10.050  24.311  1.00 41.77           N  
ATOM   3964  CA  TYR B 823     -40.165  -9.444  23.485  1.00 41.77           C  
ATOM   3965  C   TYR B 823     -39.959  -9.733  21.987  1.00 41.77           C  
ATOM   3966  O   TYR B 823     -40.940  -9.962  21.289  1.00 41.77           O  
ATOM   3967  CB  TYR B 823     -40.200  -7.924  23.746  1.00 41.77           C  
ATOM   3968  CG  TYR B 823     -41.481  -7.258  23.278  1.00 41.77           C  
ATOM   3969  CD1 TYR B 823     -42.627  -7.298  24.101  1.00 41.77           C  
ATOM   3970  CD2 TYR B 823     -41.548  -6.632  22.017  1.00 41.77           C  
ATOM   3971  CE1 TYR B 823     -43.839  -6.737  23.658  1.00 41.77           C  
ATOM   3972  CE2 TYR B 823     -42.759  -6.063  21.578  1.00 41.77           C  
ATOM   3973  CZ  TYR B 823     -43.907  -6.126  22.390  1.00 41.77           C  
ATOM   3974  OH  TYR B 823     -45.083  -5.597  21.946  1.00 41.77           O  
ATOM   3975  H   TYR B 823     -38.509  -9.424  24.813  1.00  0.00           H  
ATOM   3976  HA  TYR B 823     -41.121  -9.874  23.793  1.00  0.00           H  
ATOM   3977  HB2 TYR B 823     -40.124  -7.735  24.816  1.00  0.00           H  
ATOM   3978  HB3 TYR B 823     -39.338  -7.429  23.295  1.00  0.00           H  
ATOM   3979  HD1 TYR B 823     -42.584  -7.779  25.068  1.00  0.00           H  
ATOM   3980  HD2 TYR B 823     -40.676  -6.596  21.380  1.00  0.00           H  
ATOM   3981  HE1 TYR B 823     -44.714  -6.786  24.288  1.00  0.00           H  
ATOM   3982  HE2 TYR B 823     -42.808  -5.578  20.616  1.00  0.00           H  
ATOM   3983  HH  TYR B 823     -45.792  -5.695  22.563  1.00  0.00           H  
ATOM   3984  N   ILE B 824     -38.709  -9.781  21.493  1.00 94.91           N  
ATOM   3985  CA  ILE B 824     -38.398 -10.098  20.094  1.00 94.91           C  
ATOM   3986  C   ILE B 824     -38.422 -11.620  19.819  1.00 94.91           C  
ATOM   3987  O   ILE B 824     -38.397 -12.008  18.656  1.00 94.91           O  
ATOM   3988  CB  ILE B 824     -37.017  -9.473  19.724  1.00 94.91           C  
ATOM   3989  CG1 ILE B 824     -36.776  -9.301  18.207  1.00 94.91           C  
ATOM   3990  CG2 ILE B 824     -35.826 -10.233  20.322  1.00 94.91           C  
ATOM   3991  CD1 ILE B 824     -37.776  -8.376  17.504  1.00 94.91           C  
ATOM   3992  H   ILE B 824     -37.933  -9.571  22.108  1.00  0.00           H  
ATOM   3993  HA  ILE B 824     -39.168  -9.642  19.475  1.00  0.00           H  
ATOM   3994  HB  ILE B 824     -36.997  -8.469  20.151  1.00  0.00           H  
ATOM   3995 HG12 ILE B 824     -35.780  -8.879  18.061  1.00  0.00           H  
ATOM   3996 HG13 ILE B 824     -36.756 -10.266  17.702  1.00  0.00           H  
ATOM   3997 HG21 ILE B 824     -34.908  -9.647  20.269  1.00  0.00           H  
ATOM   3998 HG22 ILE B 824     -36.014 -10.476  21.360  1.00  0.00           H  
ATOM   3999 HG23 ILE B 824     -35.657 -11.164  19.789  1.00  0.00           H  
ATOM   4000 HD11 ILE B 824     -37.455  -8.173  16.482  1.00  0.00           H  
ATOM   4001 HD12 ILE B 824     -38.767  -8.827  17.448  1.00  0.00           H  
ATOM   4002 HD13 ILE B 824     -37.863  -7.420  18.021  1.00  0.00           H  
ATOM   4003  N   ILE B 825     -38.484 -12.485  20.848  1.00 70.70           N  
ATOM   4004  CA  ILE B 825     -38.624 -13.935  20.683  1.00 70.70           C  
ATOM   4005  C   ILE B 825     -40.107 -14.310  20.855  1.00 70.70           C  
ATOM   4006  O   ILE B 825     -40.701 -14.864  19.932  1.00 70.70           O  
ATOM   4007  CB  ILE B 825     -37.707 -14.682  21.695  1.00 70.70           C  
ATOM   4008  CG1 ILE B 825     -36.216 -14.471  21.335  1.00 70.70           C  
ATOM   4009  CG2 ILE B 825     -38.004 -16.193  21.773  1.00 70.70           C  
ATOM   4010  CD1 ILE B 825     -35.227 -14.961  22.404  1.00 70.70           C  
ATOM   4011  H   ILE B 825     -38.487 -12.117  21.788  1.00  0.00           H  
ATOM   4012  HA  ILE B 825     -38.326 -14.246  19.680  1.00  0.00           H  
ATOM   4013  HB  ILE B 825     -37.879 -14.261  22.687  1.00  0.00           H  
ATOM   4014 HG12 ILE B 825     -35.989 -14.954  20.385  1.00  0.00           H  
ATOM   4015 HG13 ILE B 825     -36.032 -13.412  21.169  1.00  0.00           H  
ATOM   4016 HG21 ILE B 825     -37.330 -16.681  22.472  1.00  0.00           H  
ATOM   4017 HG22 ILE B 825     -39.011 -16.405  22.135  1.00  0.00           H  
ATOM   4018 HG23 ILE B 825     -37.887 -16.676  20.803  1.00  0.00           H  
ATOM   4019 HD11 ILE B 825     -34.225 -14.591  22.188  1.00  0.00           H  
ATOM   4020 HD12 ILE B 825     -35.499 -14.609  23.398  1.00  0.00           H  
ATOM   4021 HD13 ILE B 825     -35.175 -16.049  22.440  1.00  0.00           H  
ATOM   4022  N   LEU B 826     -40.694 -14.027  22.030  1.00104.37           N  
ATOM   4023  CA  LEU B 826     -42.036 -14.457  22.421  1.00104.37           C  
ATOM   4024  C   LEU B 826     -43.100 -13.591  21.727  1.00104.37           C  
ATOM   4025  O   LEU B 826     -43.937 -14.138  21.011  1.00104.37           O  
ATOM   4026  CB  LEU B 826     -42.167 -14.351  23.963  1.00104.37           C  
ATOM   4027  CG  LEU B 826     -43.289 -15.199  24.617  1.00104.37           C  
ATOM   4028  CD1 LEU B 826     -43.104 -15.221  26.140  1.00104.37           C  
ATOM   4029  CD2 LEU B 826     -44.719 -14.742  24.281  1.00104.37           C  
ATOM   4030  H   LEU B 826     -40.153 -13.529  22.725  1.00  0.00           H  
ATOM   4031  HA  LEU B 826     -42.166 -15.499  22.125  1.00  0.00           H  
ATOM   4032  HB2 LEU B 826     -41.223 -14.693  24.392  1.00  0.00           H  
ATOM   4033  HB3 LEU B 826     -42.254 -13.311  24.282  1.00  0.00           H  
ATOM   4034  HG  LEU B 826     -43.180 -16.227  24.270  1.00  0.00           H  
ATOM   4035 HD11 LEU B 826     -43.852 -15.850  26.625  1.00  0.00           H  
ATOM   4036 HD12 LEU B 826     -42.124 -15.621  26.403  1.00  0.00           H  
ATOM   4037 HD13 LEU B 826     -43.182 -14.220  26.564  1.00  0.00           H  
ATOM   4038 HD21 LEU B 826     -45.453 -15.264  24.897  1.00  0.00           H  
ATOM   4039 HD22 LEU B 826     -44.847 -13.673  24.449  1.00  0.00           H  
ATOM   4040 HD23 LEU B 826     -44.982 -14.960  23.248  1.00  0.00           H  
ATOM   4041  N   ALA B 827     -43.088 -12.262  21.944  1.00 49.72           N  
ATOM   4042  CA  ALA B 827     -44.169 -11.367  21.520  1.00 49.72           C  
ATOM   4043  C   ALA B 827     -44.112 -11.007  20.026  1.00 49.72           C  
ATOM   4044  O   ALA B 827     -45.166 -10.803  19.425  1.00 49.72           O  
ATOM   4045  CB  ALA B 827     -44.099 -10.067  22.338  1.00 49.72           C  
ATOM   4046  H   ALA B 827     -42.349 -11.871  22.510  1.00  0.00           H  
ATOM   4047  HA  ALA B 827     -45.126 -11.851  21.725  1.00  0.00           H  
ATOM   4048  HB1 ALA B 827     -44.956  -9.427  22.123  1.00  0.00           H  
ATOM   4049  HB2 ALA B 827     -44.114 -10.277  23.408  1.00  0.00           H  
ATOM   4050  HB3 ALA B 827     -43.206  -9.483  22.128  1.00  0.00           H  
ATOM   4051  N   LYS B 828     -42.914 -10.970  19.419  1.00116.12           N  
ATOM   4052  CA  LYS B 828     -42.685 -10.667  18.007  1.00116.12           C  
ATOM   4053  C   LYS B 828     -41.774 -11.729  17.367  1.00116.12           C  
ATOM   4054  O   LYS B 828     -40.614 -11.411  17.112  1.00116.12           O  
ATOM   4055  CB  LYS B 828     -42.090  -9.246  17.861  1.00116.12           C  
ATOM   4056  CG  LYS B 828     -43.049  -8.090  18.171  1.00116.12           C  
ATOM   4057  CD  LYS B 828     -42.388  -6.703  18.050  1.00116.12           C  
ATOM   4058  CE  LYS B 828     -41.974  -6.292  16.624  1.00116.12           C  
ATOM   4059  NZ  LYS B 828     -40.659  -6.833  16.239  1.00116.12           N1+
ATOM   4060  H   LYS B 828     -42.096 -11.137  19.989  1.00  0.00           H  
ATOM   4061  HA  LYS B 828     -43.622 -10.685  17.449  1.00  0.00           H  
ATOM   4062  HB2 LYS B 828     -41.203  -9.152  18.488  1.00  0.00           H  
ATOM   4063  HB3 LYS B 828     -41.756  -9.130  16.831  1.00  0.00           H  
ATOM   4064  HG2 LYS B 828     -43.919  -8.146  17.516  1.00  0.00           H  
ATOM   4065  HG3 LYS B 828     -43.428  -8.202  19.187  1.00  0.00           H  
ATOM   4066  HD2 LYS B 828     -43.119  -5.973  18.395  1.00  0.00           H  
ATOM   4067  HD3 LYS B 828     -41.540  -6.622  18.732  1.00  0.00           H  
ATOM   4068  HE2 LYS B 828     -42.727  -6.601  15.899  1.00  0.00           H  
ATOM   4069  HE3 LYS B 828     -41.909  -5.205  16.564  1.00  0.00           H  
ATOM   4070  HZ1 LYS B 828     -40.689  -7.842  16.263  1.00  0.00           H  
ATOM   4071  HZ2 LYS B 828     -40.427  -6.527  15.305  1.00  0.00           H  
ATOM   4072  HZ3 LYS B 828     -39.954  -6.504  16.884  1.00  0.00           H  
ATOM   4073  N   PRO B 829     -42.256 -12.965  17.081  1.00102.47           N  
ATOM   4074  CA  PRO B 829     -41.483 -14.061  16.459  1.00102.47           C  
ATOM   4075  C   PRO B 829     -40.694 -13.761  15.166  1.00102.47           C  
ATOM   4076  O   PRO B 829     -39.830 -14.567  14.826  1.00102.47           O  
ATOM   4077  CB  PRO B 829     -42.515 -15.158  16.152  1.00102.47           C  
ATOM   4078  CG  PRO B 829     -43.637 -14.928  17.141  1.00102.47           C  
ATOM   4079  CD  PRO B 829     -43.603 -13.430  17.427  1.00102.47           C  
ATOM   4080  HA  PRO B 829     -40.781 -14.424  17.210  1.00  0.00           H  
ATOM   4081  HB2 PRO B 829     -42.914 -15.049  15.141  1.00  0.00           H  
ATOM   4082  HB3 PRO B 829     -42.093 -16.160  16.231  1.00  0.00           H  
ATOM   4083  HG2 PRO B 829     -44.606 -15.268  16.774  1.00  0.00           H  
ATOM   4084  HG3 PRO B 829     -43.420 -15.474  18.060  1.00  0.00           H  
ATOM   4085  HD2 PRO B 829     -44.332 -12.908  16.808  1.00  0.00           H  
ATOM   4086  HD3 PRO B 829     -43.852 -13.260  18.470  1.00  0.00           H  
ATOM   4087  N   GLU B 830     -40.998 -12.644  14.475  1.00 72.50           N  
ATOM   4088  CA  GLU B 830     -40.495 -12.163  13.183  1.00 72.50           C  
ATOM   4089  C   GLU B 830     -41.508 -12.408  12.056  1.00 72.50           C  
ATOM   4090  O   GLU B 830     -42.040 -13.539  11.993  1.00 72.50           O  
ATOM   4091  CB  GLU B 830     -39.027 -12.549  12.878  1.00 72.50           C  
ATOM   4092  CG  GLU B 830     -38.416 -11.932  11.604  1.00 72.50           C  
ATOM   4093  CD  GLU B 830     -37.025 -12.487  11.272  1.00 72.50           C  
ATOM   4094  OE1 GLU B 830     -36.452 -13.211  12.118  1.00 72.50           O  
ATOM   4095  OE2 GLU B 830     -36.549 -12.172  10.161  1.00 72.50           O1-
ATOM   4096  OXT GLU B 830     -41.744 -11.454  11.280  1.00 72.50           O1-
ATOM   4097  H   GLU B 830     -41.728 -12.075  14.875  1.00  0.00           H  
ATOM   4098  HA  GLU B 830     -40.480 -11.080  13.314  1.00  0.00           H  
ATOM   4099  HB2 GLU B 830     -38.401 -12.296  13.735  1.00  0.00           H  
ATOM   4100  HB3 GLU B 830     -38.973 -13.631  12.757  1.00  0.00           H  
ATOM   4101  HG2 GLU B 830     -39.055 -12.126  10.743  1.00  0.00           H  
ATOM   4102  HG3 GLU B 830     -38.349 -10.849  11.707  1.00  0.00           H  
TER    4103      GLU B 830 
HETATM 4104  C1  UNK Z 999     -22.656  -4.017  44.478  1.00  0.00           C  
HETATM 4105  N1  UNK Z 999     -20.824  -4.444  45.912  1.00  0.00           N  
HETATM 4106  O1  UNK Z 999     -24.248  -2.811  43.121  1.00  0.00           O  
HETATM 4107  C2  UNK Z 999     -21.257  -4.662  44.532  1.00  0.00           C  
HETATM 4108  O2  UNK Z 999     -19.621  -4.783  47.785  1.00  0.00           O  
HETATM 4109  C3  UNK Z 999     -23.183  -3.726  43.041  1.00  0.00           C  
HETATM 4110  O3  UNK Z 999     -19.046  -5.949  45.923  1.00  0.00           O  
HETATM 4111  C4  UNK Z 999     -22.507  -2.846  45.457  1.00  0.00           C  
HETATM 4112  C5  UNK Z 999     -20.251  -3.992  43.566  1.00  0.00           C  
HETATM 4113  C6  UNK Z 999     -22.099  -3.053  42.166  1.00  0.00           C  
HETATM 4114  C7  UNK Z 999     -21.641  -3.429  46.573  1.00  0.00           C  
HETATM 4115  C8  UNK Z 999     -20.793  -3.861  42.143  1.00  0.00           C  
HETATM 4116  C9  UNK Z 999     -23.692  -4.946  42.380  1.00  0.00           C  
HETATM 4117  C10 UNK Z 999     -19.762  -5.129  46.495  1.00  0.00           C  
HETATM 4118  C11 UNK Z 999     -24.177  -5.866  41.739  1.00  0.00           C  
HETATM 4119  C12 UNK Z 999     -24.738  -6.876  40.858  1.00  0.00           C  
HETATM 4120  C13 UNK Z 999     -18.621  -5.423  48.558  1.00  0.00           C  
HETATM 4121  C14 UNK Z 999     -25.045  -6.552  39.521  1.00  0.00           C  
HETATM 4122  C15 UNK Z 999     -24.941  -8.187  41.318  1.00  0.00           C  
HETATM 4123  C16 UNK Z 999     -25.486  -7.544  38.625  1.00  0.00           C  
HETATM 4124  C17 UNK Z 999     -25.449  -9.162  40.442  1.00  0.00           C  
HETATM 4125  C18 UNK Z 999     -25.704  -8.854  39.092  1.00  0.00           C  
HETATM 4126  C19 UNK Z 999     -25.729  -7.188  37.173  1.00  0.00           C  
HETATM 4127  H1  UNK Z 999     -23.357  -4.704  44.958  1.00  0.00           H  
HETATM 4128  H2  UNK Z 999     -21.333  -5.729  44.315  1.00  0.00           H  
HETATM 4129  H3  UNK Z 999     -23.449  -2.480  45.849  1.00  0.00           H  
HETATM 4130  H4  UNK Z 999     -21.998  -2.006  44.982  1.00  0.00           H  
HETATM 4131  H5  UNK Z 999     -19.322  -4.554  43.556  1.00  0.00           H  
HETATM 4132  H6  UNK Z 999     -19.994  -2.994  43.921  1.00  0.00           H  
HETATM 4133  H7  UNK Z 999     -21.875  -2.055  42.546  1.00  0.00           H  
HETATM 4134  H8  UNK Z 999     -22.460  -2.908  41.147  1.00  0.00           H  
HETATM 4135  H9  UNK Z 999     -21.049  -2.657  47.062  1.00  0.00           H  
HETATM 4136  H10 UNK Z 999     -22.261  -3.907  47.332  1.00  0.00           H  
HETATM 4137  H11 UNK Z 999     -20.056  -3.353  41.521  1.00  0.00           H  
HETATM 4138  H12 UNK Z 999     -20.946  -4.846  41.702  1.00  0.00           H  
HETATM 4139  H13 UNK Z 999     -24.844  -3.019  42.410  1.00  0.00           H  
HETATM 4140  H14 UNK Z 999     -18.863  -6.476  48.703  1.00  0.00           H  
HETATM 4141  H15 UNK Z 999     -18.545  -4.953  49.533  1.00  0.00           H  
HETATM 4142  H16 UNK Z 999     -17.648  -5.353  48.072  1.00  0.00           H  
HETATM 4143  H17 UNK Z 999     -24.893  -5.543  39.164  1.00  0.00           H  
HETATM 4144  H18 UNK Z 999     -24.658  -8.460  42.325  1.00  0.00           H  
HETATM 4145  H19 UNK Z 999     -25.612 -10.160  40.802  1.00  0.00           H  
HETATM 4146  H20 UNK Z 999     -26.059  -9.625  38.424  1.00  0.00           H  
HETATM 4147  H21 UNK Z 999     -26.250  -7.989  36.647  1.00  0.00           H  
HETATM 4148  H22 UNK Z 999     -26.325  -6.278  37.098  1.00  0.00           H  
HETATM 4149  H23 UNK Z 999     -24.778  -7.011  36.670  1.00  0.00           H  
CONECT 4104 4107 4109 4111 4127
CONECT 4105 4107 4114 4117
CONECT 4106 4109 4139
CONECT 4107 4104 4105 4112 4128
CONECT 4108 4117 4120
CONECT 4109 4104 4106 4113 4116
CONECT 4110 4117
CONECT 4110 4117
CONECT 4111 4104 4114 4129 4130
CONECT 4112 4107 4115 4131 4132
CONECT 4113 4109 4115 4133 4134
CONECT 4114 4105 4111 4135 4136
CONECT 4115 4112 4113 4137 4138
CONECT 4116 4109
CONECT 4116 4118
CONECT 4116 4118
CONECT 4116 4118
CONECT 4117 4105 4108
CONECT 4117 4110
CONECT 4117 4110
CONECT 4118 4116
CONECT 4118 4116
CONECT 4118 4116
CONECT 4118 4119
CONECT 4119 4118
CONECT 4119 4121
CONECT 4119 4121
CONECT 4119 4121
CONECT 4119 4121
CONECT 4119 4122
CONECT 4119 4122
CONECT 4119 4122
CONECT 4119 4122
CONECT 4120 4108 4140 4141 4142
CONECT 4121 4119
CONECT 4121 4119
CONECT 4121 4119
CONECT 4121 4119
CONECT 4121 4123
CONECT 4121 4123
CONECT 4121 4123
CONECT 4121 4123
CONECT 4121 4143
CONECT 4122 4119
CONECT 4122 4119
CONECT 4122 4119
CONECT 4122 4119
CONECT 4122 4124
CONECT 4122 4124
CONECT 4122 4124
CONECT 4122 4124
CONECT 4122 4144
CONECT 4123 4121
CONECT 4123 4121
CONECT 4123 4121
CONECT 4123 4121
CONECT 4123 4125
CONECT 4123 4125
CONECT 4123 4125
CONECT 4123 4125
CONECT 4123 4126
CONECT 4124 4122
CONECT 4124 4122
CONECT 4124 4122
CONECT 4124 4122
CONECT 4124 4125
CONECT 4124 4125
CONECT 4124 4125
CONECT 4124 4125
CONECT 4124 4145
CONECT 4125 4123
CONECT 4125 4123
CONECT 4125 4123
CONECT 4125 4123
CONECT 4125 4124
CONECT 4125 4124
CONECT 4125 4124
CONECT 4125 4124
CONECT 4125 4146
CONECT 4126 4123 4147 4148 4149
CONECT 4127 4104
CONECT 4128 4107
CONECT 4129 4111
CONECT 4130 4111
CONECT 4131 4112
CONECT 4132 4112
CONECT 4133 4113
CONECT 4134 4113
CONECT 4135 4114
CONECT 4136 4114
CONECT 4137 4115
CONECT 4138 4115
CONECT 4139 4106
CONECT 4140 4120
CONECT 4141 4120
CONECT 4142 4120
CONECT 4143 4121
CONECT 4144 4122
CONECT 4145 4124
CONECT 4146 4125
CONECT 4147 4126
CONECT 4148 4126
CONECT 4149 4126
END
