# Supplementary material for: Selective Negative Allosteric Modulation Of Metabotropic Glutamate Receptors – A Structural Perspective of Ligands and Mutants
Source: Sci Rep. 2015 Sep 11;5:13869. doi: 10.1038/srep13869 (PMC4566082; doi:10.1038/srep13869)
Supplement: Supplementary Dataset 1 [file srep13869-s2.zip › mglu7-model_ifd-mmpip.pdb]

ATOM      1  C   ACE A 578     -34.655  -9.522  72.915  1.00  0.00           C  
ATOM      2  O   ACE A 578     -34.900  -8.342  73.154  1.00  0.00           O  
ATOM      3  CH3 ACE A 578     -35.036 -10.577  73.945  1.00  0.00           C  
ATOM      4 1H   ACE A 578     -35.345 -10.111  74.881  1.00  0.00           H  
ATOM      5 2H   ACE A 578     -35.862 -11.185  73.575  1.00  0.00           H  
ATOM      6 3H   ACE A 578     -34.190 -11.232  74.153  1.00  0.00           H  
ATOM      7  N   ILE A 579     -34.040  -9.941  71.792  1.00184.82           N  
ATOM      8  CA  ILE A 579     -33.507  -9.053  70.747  1.00184.82           C  
ATOM      9  C   ILE A 579     -33.262  -9.613  69.326  1.00184.82           C  
ATOM     10  O   ILE A 579     -33.015  -8.759  68.475  1.00184.82           O  
ATOM     11  CB  ILE A 579     -32.197  -8.342  71.194  1.00184.82           C  
ATOM     12  CG1 ILE A 579     -31.049  -9.346  71.443  1.00184.82           C  
ATOM     13  CG2 ILE A 579     -32.347  -7.345  72.354  1.00184.82           C  
ATOM     14  CD1 ILE A 579     -29.664  -8.714  71.294  1.00184.82           C  
ATOM     15  HA  ILE A 579     -34.263  -8.279  70.595  1.00  0.00           H  
ATOM     16  HB  ILE A 579     -31.878  -7.706  70.366  1.00  0.00           H  
ATOM     17 HG12 ILE A 579     -31.152  -9.790  72.434  1.00  0.00           H  
ATOM     18 HG13 ILE A 579     -31.084 -10.181  70.745  1.00  0.00           H  
ATOM     19 HG21 ILE A 579     -31.472  -6.700  72.421  1.00  0.00           H  
ATOM     20 HG22 ILE A 579     -33.202  -6.685  72.208  1.00  0.00           H  
ATOM     21 HG23 ILE A 579     -32.435  -7.840  73.321  1.00  0.00           H  
ATOM     22 HD11 ILE A 579     -28.882  -9.458  71.444  1.00  0.00           H  
ATOM     23 HD12 ILE A 579     -29.528  -8.289  70.299  1.00  0.00           H  
ATOM     24 HD13 ILE A 579     -29.503  -7.921  72.024  1.00  0.00           H  
ATOM     25  H2  ILE A 579     -33.880 -10.931  71.678  1.00  0.00           H  
ATOM     26  N   PRO A 580     -33.174 -10.931  69.007  1.00348.23           N  
ATOM     27  CA  PRO A 580     -32.682 -11.376  67.687  1.00348.23           C  
ATOM     28  C   PRO A 580     -33.331 -10.749  66.437  1.00348.23           C  
ATOM     29  O   PRO A 580     -32.626 -10.442  65.476  1.00348.23           O  
ATOM     30  CB  PRO A 580     -32.871 -12.896  67.673  1.00348.23           C  
ATOM     31  CG  PRO A 580     -32.763 -13.292  69.132  1.00348.23           C  
ATOM     32  CD  PRO A 580     -33.296 -12.083  69.907  1.00348.23           C  
ATOM     33  HA  PRO A 580     -31.613 -11.156  67.660  1.00  0.00           H  
ATOM     34  HB2 PRO A 580     -33.861 -13.167  67.302  1.00  0.00           H  
ATOM     35  HB3 PRO A 580     -32.133 -13.403  67.049  1.00  0.00           H  
ATOM     36  HG2 PRO A 580     -33.299 -14.213  69.363  1.00  0.00           H  
ATOM     37  HG3 PRO A 580     -31.713 -13.448  69.383  1.00  0.00           H  
ATOM     38  HD2 PRO A 580     -34.347 -12.226  70.160  1.00  0.00           H  
ATOM     39  HD3 PRO A 580     -32.727 -11.959  70.828  1.00  0.00           H  
ATOM     40  N   ILE A 581     -34.654 -10.553  66.460  1.00256.63           N  
ATOM     41  CA  ILE A 581     -35.463 -10.335  65.272  1.00256.63           C  
ATOM     42  C   ILE A 581     -35.552  -8.883  64.751  1.00256.63           C  
ATOM     43  O   ILE A 581     -35.311  -8.717  63.563  1.00256.63           O  
ATOM     44  CB  ILE A 581     -36.863 -10.915  65.554  1.00256.63           C  
ATOM     45  CG1 ILE A 581     -37.478 -10.518  66.917  1.00256.63           C  
ATOM     46  CG2 ILE A 581     -36.841 -12.443  65.355  1.00256.63           C  
ATOM     47  CD1 ILE A 581     -38.992 -10.718  67.045  1.00256.63           C  
ATOM     48  H   ILE A 581     -35.150 -10.778  67.310  1.00  0.00           H  
ATOM     49  HA  ILE A 581     -35.025 -10.914  64.456  1.00  0.00           H  
ATOM     50  HB  ILE A 581     -37.494 -10.498  64.807  1.00  0.00           H  
ATOM     51 HG12 ILE A 581     -36.994 -11.096  67.704  1.00  0.00           H  
ATOM     52 HG13 ILE A 581     -37.267  -9.476  67.149  1.00  0.00           H  
ATOM     53 HG21 ILE A 581     -37.821 -12.891  65.503  1.00  0.00           H  
ATOM     54 HG22 ILE A 581     -36.513 -12.708  64.349  1.00  0.00           H  
ATOM     55 HG23 ILE A 581     -36.160 -12.923  66.058  1.00  0.00           H  
ATOM     56 HD11 ILE A 581     -39.295 -10.625  68.087  1.00  0.00           H  
ATOM     57 HD12 ILE A 581     -39.519  -9.934  66.507  1.00  0.00           H  
ATOM     58 HD13 ILE A 581     -39.325 -11.696  66.701  1.00  0.00           H  
ATOM     59  N   ILE A 582     -35.923  -7.872  65.563  1.00370.81           N  
ATOM     60  CA  ILE A 582     -36.382  -6.515  65.181  1.00370.81           C  
ATOM     61  C   ILE A 582     -35.849  -5.873  63.871  1.00370.81           C  
ATOM     62  O   ILE A 582     -34.691  -5.480  63.847  1.00370.81           O  
ATOM     63  CB  ILE A 582     -36.390  -5.562  66.391  1.00370.81           C  
ATOM     64  CG1 ILE A 582     -37.195  -4.271  66.092  1.00370.81           C  
ATOM     65  CG2 ILE A 582     -34.960  -5.259  66.875  1.00370.81           C  
ATOM     66  CD1 ILE A 582     -37.423  -3.386  67.321  1.00370.81           C  
ATOM     67  H   ILE A 582     -36.042  -8.107  66.537  1.00  0.00           H  
ATOM     68  HA  ILE A 582     -37.417  -6.717  65.018  1.00  0.00           H  
ATOM     69  HB  ILE A 582     -36.905  -6.081  67.201  1.00  0.00           H  
ATOM     70 HG12 ILE A 582     -36.695  -3.675  65.328  1.00  0.00           H  
ATOM     71 HG13 ILE A 582     -38.169  -4.539  65.679  1.00  0.00           H  
ATOM     72 HG21 ILE A 582     -34.973  -4.796  67.861  1.00  0.00           H  
ATOM     73 HG22 ILE A 582     -34.362  -6.166  66.966  1.00  0.00           H  
ATOM     74 HG23 ILE A 582     -34.432  -4.576  66.210  1.00  0.00           H  
ATOM     75 HD11 ILE A 582     -38.049  -2.530  67.067  1.00  0.00           H  
ATOM     76 HD12 ILE A 582     -37.925  -3.938  68.116  1.00  0.00           H  
ATOM     77 HD13 ILE A 582     -36.486  -2.998  67.718  1.00  0.00           H  
ATOM     78  N   LYS A 583     -36.690  -5.738  62.826  1.00303.16           N  
ATOM     79  CA  LYS A 583     -36.411  -5.727  61.366  1.00303.16           C  
ATOM     80  C   LYS A 583     -37.764  -5.822  60.597  1.00303.16           C  
ATOM     81  O   LYS A 583     -38.417  -4.810  60.453  1.00303.16           O  
ATOM     82  CB  LYS A 583     -35.531  -6.925  60.877  1.00303.16           C  
ATOM     83  CG  LYS A 583     -34.021  -6.940  61.160  1.00303.16           C  
ATOM     84  CD  LYS A 583     -33.435  -8.366  61.165  1.00303.16           C  
ATOM     85  CE  LYS A 583     -32.349  -8.565  62.234  1.00303.16           C  
ATOM     86  NZ  LYS A 583     -31.955  -9.981  62.321  1.00303.16           N1+
ATOM     87  H   LYS A 583     -37.661  -5.919  63.038  1.00  0.00           H  
ATOM     88  HA  LYS A 583     -35.931  -4.785  61.102  1.00  0.00           H  
ATOM     89  HB2 LYS A 583     -35.946  -7.852  61.245  1.00  0.00           H  
ATOM     90  HB3 LYS A 583     -35.606  -7.005  59.791  1.00  0.00           H  
ATOM     91  HG2 LYS A 583     -33.509  -6.337  60.409  1.00  0.00           H  
ATOM     92  HG3 LYS A 583     -33.747  -6.474  62.085  1.00  0.00           H  
ATOM     93  HD2 LYS A 583     -34.212  -9.112  61.324  1.00  0.00           H  
ATOM     94  HD3 LYS A 583     -33.029  -8.589  60.177  1.00  0.00           H  
ATOM     95  HE2 LYS A 583     -31.472  -7.958  62.009  1.00  0.00           H  
ATOM     96  HE3 LYS A 583     -32.709  -8.254  63.216  1.00  0.00           H  
ATOM     97  HZ1 LYS A 583     -31.578 -10.289  61.437  1.00  0.00           H  
ATOM     98  HZ2 LYS A 583     -31.259 -10.089  63.045  1.00  0.00           H  
ATOM     99  HZ3 LYS A 583     -32.764 -10.537  62.559  1.00  0.00           H  
ATOM    100  N   LEU A 584     -38.194  -7.018  60.122  1.00410.85           N  
ATOM    101  CA  LEU A 584     -39.318  -7.334  59.241  1.00410.85           C  
ATOM    102  C   LEU A 584     -40.706  -7.695  59.832  1.00410.85           C  
ATOM    103  O   LEU A 584     -41.616  -6.951  59.516  1.00410.85           O  
ATOM    104  CB  LEU A 584     -38.895  -8.517  58.352  1.00410.85           C  
ATOM    105  CG  LEU A 584     -39.887  -8.784  57.211  1.00410.85           C  
ATOM    106  CD1 LEU A 584     -40.234  -7.475  56.523  1.00410.85           C  
ATOM    107  CD2 LEU A 584     -39.369  -9.823  56.210  1.00410.85           C  
ATOM    108  H   LEU A 584     -37.612  -7.808  60.355  1.00  0.00           H  
ATOM    109  HA  LEU A 584     -39.441  -6.434  58.644  1.00  0.00           H  
ATOM    110  HB2 LEU A 584     -37.913  -8.312  57.928  1.00  0.00           H  
ATOM    111  HB3 LEU A 584     -38.762  -9.422  58.948  1.00  0.00           H  
ATOM    112  HG  LEU A 584     -40.811  -9.203  57.611  1.00  0.00           H  
ATOM    113 HD11 LEU A 584     -40.541  -7.747  55.538  1.00  0.00           H  
ATOM    114 HD12 LEU A 584     -41.051  -6.944  57.007  1.00  0.00           H  
ATOM    115 HD13 LEU A 584     -39.398  -6.792  56.439  1.00  0.00           H  
ATOM    116 HD21 LEU A 584     -40.114 -10.048  55.445  1.00  0.00           H  
ATOM    117 HD22 LEU A 584     -38.469  -9.478  55.701  1.00  0.00           H  
ATOM    118 HD23 LEU A 584     -39.125 -10.760  56.711  1.00  0.00           H  
ATOM    119  N   GLU A 585     -40.971  -8.832  60.530  1.00318.82           N  
ATOM    120  CA  GLU A 585     -42.332  -9.143  61.082  1.00318.82           C  
ATOM    121  C   GLU A 585     -42.645  -8.148  62.165  1.00318.82           C  
ATOM    122  O   GLU A 585     -43.700  -7.542  62.263  1.00318.82           O  
ATOM    123  CB  GLU A 585     -42.450 -10.555  61.733  1.00318.82           C  
ATOM    124  CG  GLU A 585     -43.575 -10.819  62.817  1.00318.82           C  
ATOM    125  CD  GLU A 585     -43.477 -10.248  64.265  1.00318.82           C  
ATOM    126  OE1 GLU A 585     -42.860 -10.911  65.122  1.00318.82           O  
ATOM    127  OE2 GLU A 585     -44.078  -9.183  64.529  1.00318.82           O1-
ATOM    128  H   GLU A 585     -40.217  -9.473  60.730  1.00  0.00           H  
ATOM    129  HA  GLU A 585     -43.083  -9.044  60.297  1.00  0.00           H  
ATOM    130  HB2 GLU A 585     -42.632 -11.253  60.916  1.00  0.00           H  
ATOM    131  HB3 GLU A 585     -41.489 -10.869  62.104  1.00  0.00           H  
ATOM    132  HG2 GLU A 585     -44.533 -10.501  62.404  1.00  0.00           H  
ATOM    133  HG3 GLU A 585     -43.665 -11.899  62.932  1.00  0.00           H  
ATOM    134  N   TRP A 586     -41.634  -8.049  63.007  1.00587.85           N  
ATOM    135  CA  TRP A 586     -41.177  -6.984  63.823  1.00587.85           C  
ATOM    136  C   TRP A 586     -41.207  -5.739  62.910  1.00587.85           C  
ATOM    137  O   TRP A 586     -40.212  -5.525  62.245  1.00587.85           O  
ATOM    138  CB  TRP A 586     -39.767  -7.527  64.219  1.00587.85           C  
ATOM    139  CG  TRP A 586     -39.108  -8.681  63.420  1.00587.85           C  
ATOM    140  CD1 TRP A 586     -38.119  -8.524  62.546  1.00587.85           C  
ATOM    141  CD2 TRP A 586     -39.305 -10.132  63.363  1.00587.85           C  
ATOM    142  CE2 TRP A 586     -38.416 -10.713  62.394  1.00587.85           C  
ATOM    143  CE3 TRP A 586     -40.069 -11.044  64.097  1.00587.85           C  
ATOM    144  NE1 TRP A 586     -37.719  -9.661  61.904  1.00587.85           N  
ATOM    145  CZ2 TRP A 586     -38.341 -12.088  62.136  1.00587.85           C  
ATOM    146  CZ3 TRP A 586     -40.029 -12.428  63.847  1.00587.85           C  
ATOM    147  CH2 TRP A 586     -39.169 -12.952  62.865  1.00587.85           C  
ATOM    148  H   TRP A 586     -40.928  -8.755  62.863  1.00  0.00           H  
ATOM    149  HA  TRP A 586     -41.820  -6.844  64.693  1.00  0.00           H  
ATOM    150  HB2 TRP A 586     -39.138  -6.652  64.144  1.00  0.00           H  
ATOM    151  HB3 TRP A 586     -39.768  -7.811  65.272  1.00  0.00           H  
ATOM    152  HD1 TRP A 586     -37.736  -7.591  62.382  1.00  0.00           H  
ATOM    153  HE1 TRP A 586     -36.967  -9.698  61.231  1.00  0.00           H  
ATOM    154  HE3 TRP A 586     -40.660 -10.651  64.894  1.00  0.00           H  
ATOM    155  HZ2 TRP A 586     -37.656 -12.474  61.397  1.00  0.00           H  
ATOM    156  HZ3 TRP A 586     -40.645 -13.092  64.435  1.00  0.00           H  
ATOM    157  HH2 TRP A 586     -39.133 -14.017  62.687  1.00  0.00           H  
ATOM    158  N   HIS A 587     -42.378  -5.100  62.673  1.00245.22           N  
ATOM    159  CA  HIS A 587     -42.691  -4.536  61.342  1.00245.22           C  
ATOM    160  C   HIS A 587     -42.057  -3.166  61.065  1.00245.22           C  
ATOM    161  O   HIS A 587     -42.717  -2.133  61.154  1.00245.22           O  
ATOM    162  CB  HIS A 587     -44.216  -4.593  60.988  1.00245.22           C  
ATOM    163  CG  HIS A 587     -44.700  -5.795  60.174  1.00245.22           C  
ATOM    164  CD2 HIS A 587     -45.662  -6.751  60.435  1.00245.22           C  
ATOM    165  ND1 HIS A 587     -44.213  -6.132  58.918  1.00245.22           N  
ATOM    166  CE1 HIS A 587     -44.792  -7.279  58.548  1.00245.22           C  
ATOM    167  NE2 HIS A 587     -45.690  -7.714  59.421  1.00245.22           N  
ATOM    168  H   HIS A 587     -43.172  -5.357  63.242  1.00  0.00           H  
ATOM    169  HA  HIS A 587     -42.214  -5.133  60.598  1.00  0.00           H  
ATOM    170  HB2 HIS A 587     -44.810  -4.529  61.900  1.00  0.00           H  
ATOM    171  HB3 HIS A 587     -44.508  -3.727  60.392  1.00  0.00           H  
ATOM    172  HD1 HIS A 587     -43.468  -5.662  58.424  1.00  0.00           H  
ATOM    173  HD2 HIS A 587     -46.293  -6.853  61.305  1.00  0.00           H  
ATOM    174  HE1 HIS A 587     -44.550  -7.802  57.634  1.00  0.00           H  
ATOM    175  N   SER A 588     -40.785  -3.205  60.625  1.00216.99           N  
ATOM    176  CA  SER A 588     -40.165  -2.220  59.750  1.00216.99           C  
ATOM    177  C   SER A 588     -40.159  -2.879  58.355  1.00216.99           C  
ATOM    178  O   SER A 588     -39.557  -3.936  58.152  1.00216.99           O  
ATOM    179  CB  SER A 588     -38.739  -1.811  60.194  1.00216.99           C  
ATOM    180  OG  SER A 588     -38.178  -0.893  59.279  1.00216.99           O  
ATOM    181  H   SER A 588     -40.307  -4.097  60.672  1.00  0.00           H  
ATOM    182  HA  SER A 588     -40.753  -1.307  59.802  1.00  0.00           H  
ATOM    183  HB2 SER A 588     -38.778  -1.344  61.178  1.00  0.00           H  
ATOM    184  HB3 SER A 588     -38.013  -2.606  60.259  1.00  0.00           H  
ATOM    185  HG  SER A 588     -37.341  -0.609  59.615  1.00  0.00           H  
ATOM    186  N   PRO A 589     -40.860  -2.275  57.383  1.00197.33           N  
ATOM    187  CA  PRO A 589     -41.142  -2.879  56.083  1.00197.33           C  
ATOM    188  C   PRO A 589     -39.979  -2.826  55.093  1.00197.33           C  
ATOM    189  O   PRO A 589     -40.167  -3.253  53.955  1.00197.33           O  
ATOM    190  CB  PRO A 589     -42.320  -2.060  55.543  1.00197.33           C  
ATOM    191  CG  PRO A 589     -42.115  -0.681  56.145  1.00197.33           C  
ATOM    192  CD  PRO A 589     -41.513  -0.974  57.510  1.00197.33           C  
ATOM    193  HA  PRO A 589     -41.438  -3.921  56.215  1.00  0.00           H  
ATOM    194  HB2 PRO A 589     -42.400  -2.031  54.455  1.00  0.00           H  
ATOM    195  HB3 PRO A 589     -43.254  -2.483  55.917  1.00  0.00           H  
ATOM    196  HG2 PRO A 589     -41.401  -0.120  55.540  1.00  0.00           H  
ATOM    197  HG3 PRO A 589     -43.035  -0.099  56.204  1.00  0.00           H  
ATOM    198  HD2 PRO A 589     -40.818  -0.188  57.808  1.00  0.00           H  
ATOM    199  HD3 PRO A 589     -42.314  -1.038  58.249  1.00  0.00           H  
ATOM    200  N   TRP A 590     -38.789  -2.330  55.486  1.00149.97           N  
ATOM    201  CA  TRP A 590     -37.648  -2.265  54.582  1.00149.97           C  
ATOM    202  C   TRP A 590     -37.314  -3.649  54.036  1.00149.97           C  
ATOM    203  O   TRP A 590     -36.969  -3.701  52.876  1.00149.97           O  
ATOM    204  CB  TRP A 590     -36.401  -1.618  55.226  1.00149.97           C  
ATOM    205  CG  TRP A 590     -35.482  -2.522  56.000  1.00149.97           C  
ATOM    206  CD1 TRP A 590     -35.411  -2.615  57.345  1.00149.97           C  
ATOM    207  CD2 TRP A 590     -34.534  -3.508  55.483  1.00149.97           C  
ATOM    208  CE2 TRP A 590     -33.936  -4.181  56.589  1.00149.97           C  
ATOM    209  CE3 TRP A 590     -34.141  -3.926  54.193  1.00149.97           C  
ATOM    210  NE1 TRP A 590     -34.494  -3.583  57.696  1.00149.97           N  
ATOM    211  CZ2 TRP A 590     -32.993  -5.207  56.429  1.00149.97           C  
ATOM    212  CZ3 TRP A 590     -33.225  -4.976  54.036  1.00149.97           C  
ATOM    213  CH2 TRP A 590     -32.632  -5.601  55.136  1.00149.97           C  
ATOM    214  H   TRP A 590     -38.676  -1.993  56.431  1.00  0.00           H  
ATOM    215  HA  TRP A 590     -37.954  -1.629  53.748  1.00  0.00           H  
ATOM    216  HB2 TRP A 590     -35.796  -1.164  54.441  1.00  0.00           H  
ATOM    217  HB3 TRP A 590     -36.709  -0.792  55.868  1.00  0.00           H  
ATOM    218  HD1 TRP A 590     -36.004  -2.027  58.030  1.00  0.00           H  
ATOM    219  HE1 TRP A 590     -34.286  -3.811  58.657  1.00  0.00           H  
ATOM    220  HE3 TRP A 590     -34.537  -3.438  53.317  1.00  0.00           H  
ATOM    221  HZ2 TRP A 590     -32.551  -5.686  57.291  1.00  0.00           H  
ATOM    222  HZ3 TRP A 590     -32.933  -5.312  53.075  1.00  0.00           H  
ATOM    223  HH2 TRP A 590     -31.900  -6.380  54.986  1.00  0.00           H  
ATOM    224  N   ALA A 591     -37.417  -4.701  54.874  1.00210.39           N  
ATOM    225  CA  ALA A 591     -37.032  -6.082  54.623  1.00210.39           C  
ATOM    226  C   ALA A 591     -38.118  -6.913  53.925  1.00210.39           C  
ATOM    227  O   ALA A 591     -37.759  -7.947  53.370  1.00210.39           O  
ATOM    228  CB  ALA A 591     -36.694  -6.739  55.975  1.00210.39           C  
ATOM    229  H   ALA A 591     -37.735  -4.497  55.811  1.00  0.00           H  
ATOM    230  HA  ALA A 591     -36.141  -6.100  53.996  1.00  0.00           H  
ATOM    231  HB1 ALA A 591     -36.760  -7.826  55.948  1.00  0.00           H  
ATOM    232  HB2 ALA A 591     -35.672  -6.496  56.262  1.00  0.00           H  
ATOM    233  HB3 ALA A 591     -37.326  -6.376  56.784  1.00  0.00           H  
ATOM    234  N   VAL A 592     -39.394  -6.468  53.835  1.00242.80           N  
ATOM    235  CA  VAL A 592     -40.404  -7.193  53.035  1.00242.80           C  
ATOM    236  C   VAL A 592     -40.103  -6.914  51.569  1.00242.80           C  
ATOM    237  O   VAL A 592     -40.139  -7.836  50.764  1.00242.80           O  
ATOM    238  CB  VAL A 592     -41.912  -6.815  53.264  1.00242.80           C  
ATOM    239  CG1 VAL A 592     -42.647  -7.521  54.414  1.00242.80           C  
ATOM    240  CG2 VAL A 592     -42.256  -5.328  53.312  1.00242.80           C  
ATOM    241  H   VAL A 592     -39.652  -5.589  54.261  1.00  0.00           H  
ATOM    242  HA  VAL A 592     -40.296  -8.268  53.198  1.00  0.00           H  
ATOM    243  HB  VAL A 592     -42.439  -7.197  52.386  1.00  0.00           H  
ATOM    244 HG11 VAL A 592     -43.716  -7.558  54.203  1.00  0.00           H  
ATOM    245 HG12 VAL A 592     -42.325  -8.555  54.539  1.00  0.00           H  
ATOM    246 HG13 VAL A 592     -42.561  -6.987  55.358  1.00  0.00           H  
ATOM    247 HG21 VAL A 592     -43.337  -5.190  53.296  1.00  0.00           H  
ATOM    248 HG22 VAL A 592     -41.909  -4.895  54.242  1.00  0.00           H  
ATOM    249 HG23 VAL A 592     -41.872  -4.770  52.471  1.00  0.00           H  
ATOM    250  N   ILE A 593     -39.803  -5.646  51.248  1.00 91.73           N  
ATOM    251  CA  ILE A 593     -39.542  -5.159  49.907  1.00 91.73           C  
ATOM    252  C   ILE A 593     -38.402  -5.901  49.192  1.00 91.73           C  
ATOM    253  O   ILE A 593     -38.685  -6.392  48.115  1.00 91.73           O  
ATOM    254  CB  ILE A 593     -39.369  -3.624  49.866  1.00 91.73           C  
ATOM    255  CG1 ILE A 593     -40.600  -2.907  50.464  1.00 91.73           C  
ATOM    256  CG2 ILE A 593     -39.112  -3.143  48.419  1.00 91.73           C  
ATOM    257  CD1 ILE A 593     -40.413  -1.405  50.690  1.00 91.73           C  
ATOM    258  H   ILE A 593     -39.780  -4.964  51.993  1.00  0.00           H  
ATOM    259  HA  ILE A 593     -40.452  -5.381  49.345  1.00  0.00           H  
ATOM    260  HB  ILE A 593     -38.504  -3.355  50.473  1.00  0.00           H  
ATOM    261 HG12 ILE A 593     -41.483  -3.088  49.851  1.00  0.00           H  
ATOM    262 HG13 ILE A 593     -40.817  -3.311  51.444  1.00  0.00           H  
ATOM    263 HG21 ILE A 593     -39.040  -2.058  48.363  1.00  0.00           H  
ATOM    264 HG22 ILE A 593     -38.173  -3.517  48.013  1.00  0.00           H  
ATOM    265 HG23 ILE A 593     -39.914  -3.453  47.749  1.00  0.00           H  
ATOM    266 HD11 ILE A 593     -41.265  -0.991  51.231  1.00  0.00           H  
ATOM    267 HD12 ILE A 593     -39.520  -1.205  51.283  1.00  0.00           H  
ATOM    268 HD13 ILE A 593     -40.329  -0.856  49.753  1.00  0.00           H  
ATOM    269  N   PRO A 594     -37.171  -6.063  49.720  1.00162.35           N  
ATOM    270  CA  PRO A 594     -36.064  -6.712  49.039  1.00162.35           C  
ATOM    271  C   PRO A 594     -36.269  -8.209  48.969  1.00162.35           C  
ATOM    272  O   PRO A 594     -35.798  -8.792  48.010  1.00162.35           O  
ATOM    273  CB  PRO A 594     -34.818  -6.420  49.870  1.00162.35           C  
ATOM    274  CG  PRO A 594     -35.365  -6.300  51.268  1.00162.35           C  
ATOM    275  CD  PRO A 594     -36.712  -5.652  51.010  1.00162.35           C  
ATOM    276  HA  PRO A 594     -35.930  -6.302  48.039  1.00  0.00           H  
ATOM    277  HB2 PRO A 594     -34.051  -7.189  49.787  1.00  0.00           H  
ATOM    278  HB3 PRO A 594     -34.384  -5.471  49.550  1.00  0.00           H  
ATOM    279  HG2 PRO A 594     -35.485  -7.282  51.727  1.00  0.00           H  
ATOM    280  HG3 PRO A 594     -34.753  -5.691  51.923  1.00  0.00           H  
ATOM    281  HD2 PRO A 594     -37.422  -5.812  51.793  1.00  0.00           H  
ATOM    282  HD3 PRO A 594     -36.542  -4.592  50.841  1.00  0.00           H  
ATOM    283  N   VAL A 595     -36.979  -8.819  49.934  1.00 76.14           N  
ATOM    284  CA  VAL A 595     -37.334 -10.231  49.881  1.00 76.14           C  
ATOM    285  C   VAL A 595     -38.354 -10.446  48.763  1.00 76.14           C  
ATOM    286  O   VAL A 595     -38.165 -11.343  47.949  1.00 76.14           O  
ATOM    287  CB  VAL A 595     -37.905 -10.713  51.234  1.00 76.14           C  
ATOM    288  CG1 VAL A 595     -38.435 -12.161  51.156  1.00 76.14           C  
ATOM    289  CG2 VAL A 595     -36.846 -10.630  52.344  1.00 76.14           C  
ATOM    290  H   VAL A 595     -37.330  -8.273  50.708  1.00  0.00           H  
ATOM    291  HA  VAL A 595     -36.439 -10.813  49.651  1.00  0.00           H  
ATOM    292  HB  VAL A 595     -38.734 -10.064  51.521  1.00  0.00           H  
ATOM    293 HG11 VAL A 595     -38.712 -12.526  52.145  1.00  0.00           H  
ATOM    294 HG12 VAL A 595     -39.328 -12.246  50.535  1.00  0.00           H  
ATOM    295 HG13 VAL A 595     -37.680 -12.839  50.755  1.00  0.00           H  
ATOM    296 HG21 VAL A 595     -37.291 -10.777  53.328  1.00  0.00           H  
ATOM    297 HG22 VAL A 595     -36.079 -11.394  52.210  1.00  0.00           H  
ATOM    298 HG23 VAL A 595     -36.328  -9.674  52.351  1.00  0.00           H  
ATOM    299  N   PHE A 596     -39.398  -9.604  48.703  1.00 74.76           N  
ATOM    300  CA  PHE A 596     -40.415  -9.634  47.665  1.00 74.76           C  
ATOM    301  C   PHE A 596     -39.806  -9.311  46.298  1.00 74.76           C  
ATOM    302  O   PHE A 596     -40.069 -10.020  45.335  1.00 74.76           O  
ATOM    303  CB  PHE A 596     -41.534  -8.630  47.990  1.00 74.76           C  
ATOM    304  CG  PHE A 596     -42.616  -8.630  46.932  1.00 74.76           C  
ATOM    305  CD1 PHE A 596     -43.575  -9.661  46.913  1.00 74.76           C  
ATOM    306  CD2 PHE A 596     -42.615  -7.648  45.921  1.00 74.76           C  
ATOM    307  CE1 PHE A 596     -44.525  -9.719  45.878  1.00 74.76           C  
ATOM    308  CE2 PHE A 596     -43.579  -7.696  44.902  1.00 74.76           C  
ATOM    309  CZ  PHE A 596     -44.524  -8.738  44.868  1.00 74.76           C  
ATOM    310  H   PHE A 596     -39.491  -8.896  49.422  1.00  0.00           H  
ATOM    311  HA  PHE A 596     -40.837 -10.641  47.629  1.00  0.00           H  
ATOM    312  HB2 PHE A 596     -41.990  -8.881  48.949  1.00  0.00           H  
ATOM    313  HB3 PHE A 596     -41.135  -7.621  48.100  1.00  0.00           H  
ATOM    314  HD1 PHE A 596     -43.568 -10.424  47.677  1.00  0.00           H  
ATOM    315  HD2 PHE A 596     -41.878  -6.858  45.925  1.00  0.00           H  
ATOM    316  HE1 PHE A 596     -45.252 -10.517  45.856  1.00  0.00           H  
ATOM    317  HE2 PHE A 596     -43.596  -6.922  44.150  1.00  0.00           H  
ATOM    318  HZ  PHE A 596     -45.259  -8.776  44.078  1.00  0.00           H  
ATOM    319  N   LEU A 597     -38.975  -8.264  46.226  1.00 43.65           N  
ATOM    320  CA  LEU A 597     -38.282  -7.813  45.031  1.00 43.65           C  
ATOM    321  C   LEU A 597     -37.277  -8.865  44.566  1.00 43.65           C  
ATOM    322  O   LEU A 597     -37.148  -9.068  43.364  1.00 43.65           O  
ATOM    323  CB  LEU A 597     -37.567  -6.480  45.330  1.00 43.65           C  
ATOM    324  CG  LEU A 597     -36.867  -5.816  44.135  1.00 43.65           C  
ATOM    325  CD1 LEU A 597     -37.856  -5.403  43.037  1.00 43.65           C  
ATOM    326  CD2 LEU A 597     -36.022  -4.618  44.602  1.00 43.65           C  
ATOM    327  H   LEU A 597     -38.827  -7.717  47.066  1.00  0.00           H  
ATOM    328  HA  LEU A 597     -39.032  -7.667  44.253  1.00  0.00           H  
ATOM    329  HB2 LEU A 597     -38.286  -5.765  45.730  1.00  0.00           H  
ATOM    330  HB3 LEU A 597     -36.829  -6.651  46.111  1.00  0.00           H  
ATOM    331  HG  LEU A 597     -36.199  -6.546  43.694  1.00  0.00           H  
ATOM    332 HD11 LEU A 597     -37.341  -4.894  42.222  1.00  0.00           H  
ATOM    333 HD12 LEU A 597     -38.362  -6.266  42.602  1.00  0.00           H  
ATOM    334 HD13 LEU A 597     -38.617  -4.725  43.423  1.00  0.00           H  
ATOM    335 HD21 LEU A 597     -35.498  -4.151  43.768  1.00  0.00           H  
ATOM    336 HD22 LEU A 597     -36.644  -3.854  45.069  1.00  0.00           H  
ATOM    337 HD23 LEU A 597     -35.271  -4.924  45.332  1.00  0.00           H  
ATOM    338  N   ALA A 598     -36.614  -9.566  45.499  1.00 26.16           N  
ATOM    339  CA  ALA A 598     -35.720 -10.671  45.197  1.00 26.16           C  
ATOM    340  C   ALA A 598     -36.479 -11.886  44.698  1.00 26.16           C  
ATOM    341  O   ALA A 598     -35.997 -12.532  43.776  1.00 26.16           O  
ATOM    342  CB  ALA A 598     -34.904 -11.082  46.417  1.00 26.16           C  
ATOM    343  H   ALA A 598     -36.736  -9.325  46.474  1.00  0.00           H  
ATOM    344  HA  ALA A 598     -35.050 -10.351  44.410  1.00  0.00           H  
ATOM    345  HB1 ALA A 598     -34.286 -11.947  46.190  1.00  0.00           H  
ATOM    346  HB2 ALA A 598     -34.227 -10.276  46.692  1.00  0.00           H  
ATOM    347  HB3 ALA A 598     -35.527 -11.333  47.276  1.00  0.00           H  
ATOM    348  N   MET A 599     -37.675 -12.165  45.242  1.00 62.53           N  
ATOM    349  CA  MET A 599     -38.558 -13.221  44.761  1.00 62.53           C  
ATOM    350  C   MET A 599     -39.023 -12.923  43.331  1.00 62.53           C  
ATOM    351  O   MET A 599     -38.954 -13.815  42.488  1.00 62.53           O  
ATOM    352  CB  MET A 599     -39.778 -13.374  45.687  1.00 62.53           C  
ATOM    353  CG  MET A 599     -40.627 -14.600  45.321  1.00 62.53           C  
ATOM    354  SD  MET A 599     -42.133 -14.796  46.294  1.00 62.53           S  
ATOM    355  CE  MET A 599     -42.743 -16.306  45.501  1.00 62.53           C  
ATOM    356  H   MET A 599     -37.999 -11.600  46.017  1.00  0.00           H  
ATOM    357  HA  MET A 599     -37.995 -14.156  44.762  1.00  0.00           H  
ATOM    358  HB2 MET A 599     -39.443 -13.476  46.720  1.00  0.00           H  
ATOM    359  HB3 MET A 599     -40.405 -12.485  45.658  1.00  0.00           H  
ATOM    360  HG2 MET A 599     -40.943 -14.557  44.279  1.00  0.00           H  
ATOM    361  HG3 MET A 599     -40.027 -15.504  45.428  1.00  0.00           H  
ATOM    362  HE1 MET A 599     -43.683 -16.617  45.957  1.00  0.00           H  
ATOM    363  HE2 MET A 599     -42.916 -16.137  44.438  1.00  0.00           H  
ATOM    364  HE3 MET A 599     -42.021 -17.115  45.613  1.00  0.00           H  
ATOM    365  N   LEU A 600     -39.434 -11.671  43.052  1.00 30.96           N  
ATOM    366  CA  LEU A 600     -39.792 -11.203  41.715  1.00 30.96           C  
ATOM    367  C   LEU A 600     -38.597 -11.239  40.762  1.00 30.96           C  
ATOM    368  O   LEU A 600     -38.742 -11.541  39.582  1.00 30.96           O  
ATOM    369  CB  LEU A 600     -40.317  -9.761  41.734  1.00 30.96           C  
ATOM    370  CG  LEU A 600     -41.700  -9.542  42.371  1.00 30.96           C  
ATOM    371  CD1 LEU A 600     -42.166  -8.121  42.026  1.00 30.96           C  
ATOM    372  CD2 LEU A 600     -42.753 -10.580  41.949  1.00 30.96           C  
ATOM    373  H   LEU A 600     -39.481 -11.000  43.810  1.00  0.00           H  
ATOM    374  HA  LEU A 600     -40.575 -11.843  41.328  1.00  0.00           H  
ATOM    375  HB2 LEU A 600     -39.595  -9.104  42.219  1.00  0.00           H  
ATOM    376  HB3 LEU A 600     -40.376  -9.413  40.700  1.00  0.00           H  
ATOM    377  HG  LEU A 600     -41.615  -9.607  43.452  1.00  0.00           H  
ATOM    378 HD11 LEU A 600     -43.215  -7.972  42.272  1.00  0.00           H  
ATOM    379 HD12 LEU A 600     -41.575  -7.371  42.554  1.00  0.00           H  
ATOM    380 HD13 LEU A 600     -42.079  -7.918  40.958  1.00  0.00           H  
ATOM    381 HD21 LEU A 600     -43.741 -10.312  42.326  1.00  0.00           H  
ATOM    382 HD22 LEU A 600     -42.824 -10.659  40.864  1.00  0.00           H  
ATOM    383 HD23 LEU A 600     -42.528 -11.569  42.351  1.00  0.00           H  
ATOM    384  N   GLY A 601     -37.409 -10.955  41.292  1.00 15.57           N  
ATOM    385  CA  GLY A 601     -36.159 -11.011  40.583  1.00 15.57           C  
ATOM    386  C   GLY A 601     -35.798 -12.424  40.158  1.00 15.57           C  
ATOM    387  O   GLY A 601     -35.465 -12.632  38.997  1.00 15.57           O  
ATOM    388  H   GLY A 601     -37.374 -10.676  42.264  1.00  0.00           H  
ATOM    389  HA2 GLY A 601     -36.145 -10.317  39.742  1.00  0.00           H  
ATOM    390  HA3 GLY A 601     -35.431 -10.695  41.311  1.00  0.00           H  
ATOM    391  N   ILE A 602     -35.912 -13.391  41.082  1.00 26.70           N  
ATOM    392  CA  ILE A 602     -35.682 -14.810  40.837  1.00 26.70           C  
ATOM    393  C   ILE A 602     -36.665 -15.349  39.798  1.00 26.70           C  
ATOM    394  O   ILE A 602     -36.218 -16.015  38.868  1.00 26.70           O  
ATOM    395  CB  ILE A 602     -35.767 -15.630  42.150  1.00 26.70           C  
ATOM    396  CG1 ILE A 602     -34.571 -15.339  43.070  1.00 26.70           C  
ATOM    397  CG2 ILE A 602     -35.875 -17.147  41.880  1.00 26.70           C  
ATOM    398  CD1 ILE A 602     -34.801 -15.755  44.527  1.00 26.70           C  
ATOM    399  H   ILE A 602     -36.177 -13.123  42.022  1.00  0.00           H  
ATOM    400  HA  ILE A 602     -34.675 -14.919  40.427  1.00  0.00           H  
ATOM    401  HB  ILE A 602     -36.671 -15.327  42.683  1.00  0.00           H  
ATOM    402 HG12 ILE A 602     -33.679 -15.833  42.682  1.00  0.00           H  
ATOM    403 HG13 ILE A 602     -34.344 -14.280  43.050  1.00  0.00           H  
ATOM    404 HG21 ILE A 602     -35.494 -17.762  42.693  1.00  0.00           H  
ATOM    405 HG22 ILE A 602     -36.915 -17.438  41.728  1.00  0.00           H  
ATOM    406 HG23 ILE A 602     -35.348 -17.420  40.974  1.00  0.00           H  
ATOM    407 HD11 ILE A 602     -33.913 -15.534  45.119  1.00  0.00           H  
ATOM    408 HD12 ILE A 602     -35.642 -15.216  44.963  1.00  0.00           H  
ATOM    409 HD13 ILE A 602     -34.995 -16.822  44.633  1.00  0.00           H  
ATOM    410  N   ILE A 603     -37.976 -15.075  39.945  1.00 68.99           N  
ATOM    411  CA  ILE A 603     -38.985 -15.564  39.004  1.00 68.99           C  
ATOM    412  C   ILE A 603     -38.812 -14.925  37.615  1.00 68.99           C  
ATOM    413  O   ILE A 603     -39.036 -15.590  36.609  1.00 68.99           O  
ATOM    414  CB  ILE A 603     -40.430 -15.370  39.516  1.00 68.99           C  
ATOM    415  CG1 ILE A 603     -41.426 -16.205  38.686  1.00 68.99           C  
ATOM    416  CG2 ILE A 603     -40.859 -13.905  39.556  1.00 68.99           C  
ATOM    417  CD1 ILE A 603     -42.841 -16.233  39.269  1.00 68.99           C  
ATOM    418  H   ILE A 603     -38.284 -14.531  40.742  1.00  0.00           H  
ATOM    419  HA  ILE A 603     -38.836 -16.638  38.951  1.00  0.00           H  
ATOM    420  HB  ILE A 603     -40.459 -15.750  40.539  1.00  0.00           H  
ATOM    421 HG12 ILE A 603     -41.483 -15.837  37.661  1.00  0.00           H  
ATOM    422 HG13 ILE A 603     -41.066 -17.233  38.618  1.00  0.00           H  
ATOM    423 HG21 ILE A 603     -41.789 -13.762  40.105  1.00  0.00           H  
ATOM    424 HG22 ILE A 603     -40.089 -13.397  40.100  1.00  0.00           H  
ATOM    425 HG23 ILE A 603     -40.970 -13.449  38.572  1.00  0.00           H  
ATOM    426 HD11 ILE A 603     -43.474 -16.917  38.704  1.00  0.00           H  
ATOM    427 HD12 ILE A 603     -42.834 -16.569  40.306  1.00  0.00           H  
ATOM    428 HD13 ILE A 603     -43.315 -15.252  39.233  1.00  0.00           H  
ATOM    429  N   ALA A 604     -38.386 -13.654  37.545  1.00 18.87           N  
ATOM    430  CA  ALA A 604     -38.090 -12.995  36.283  1.00 18.87           C  
ATOM    431  C   ALA A 604     -36.843 -13.616  35.650  1.00 18.87           C  
ATOM    432  O   ALA A 604     -36.861 -13.896  34.458  1.00 18.87           O  
ATOM    433  CB  ALA A 604     -37.868 -11.495  36.508  1.00 18.87           C  
ATOM    434  H   ALA A 604     -38.239 -13.133  38.400  1.00  0.00           H  
ATOM    435  HA  ALA A 604     -38.935 -13.123  35.603  1.00  0.00           H  
ATOM    436  HB1 ALA A 604     -37.628 -10.986  35.573  1.00  0.00           H  
ATOM    437  HB2 ALA A 604     -38.769 -11.025  36.905  1.00  0.00           H  
ATOM    438  HB3 ALA A 604     -37.059 -11.302  37.212  1.00  0.00           H  
ATOM    439  N   THR A 605     -35.798 -13.903  36.445  1.00 25.05           N  
ATOM    440  CA  THR A 605     -34.550 -14.492  35.967  1.00 25.05           C  
ATOM    441  C   THR A 605     -34.762 -15.932  35.490  1.00 25.05           C  
ATOM    442  O   THR A 605     -34.242 -16.275  34.432  1.00 25.05           O  
ATOM    443  CB  THR A 605     -33.469 -14.487  37.068  1.00 25.05           C  
ATOM    444  CG2 THR A 605     -32.117 -15.039  36.577  1.00 25.05           C  
ATOM    445  OG1 THR A 605     -33.217 -13.159  37.458  1.00 25.05           O  
ATOM    446  H   THR A 605     -35.859 -13.665  37.427  1.00  0.00           H  
ATOM    447  HA  THR A 605     -34.195 -13.898  35.122  1.00  0.00           H  
ATOM    448  HB  THR A 605     -33.797 -15.044  37.947  1.00  0.00           H  
ATOM    449  HG1 THR A 605     -33.994 -12.821  37.884  1.00  0.00           H  
ATOM    450 HG21 THR A 605     -31.340 -14.863  37.319  1.00  0.00           H  
ATOM    451 HG22 THR A 605     -32.149 -16.114  36.396  1.00  0.00           H  
ATOM    452 HG23 THR A 605     -31.797 -14.552  35.655  1.00  0.00           H  
ATOM    453  N   ILE A 606     -35.525 -16.761  36.231  1.00 71.19           N  
ATOM    454  CA  ILE A 606     -35.821 -18.137  35.823  1.00 71.19           C  
ATOM    455  C   ILE A 606     -36.693 -18.141  34.566  1.00 71.19           C  
ATOM    456  O   ILE A 606     -36.471 -18.984  33.701  1.00 71.19           O  
ATOM    457  CB  ILE A 606     -36.496 -18.967  36.950  1.00 71.19           C  
ATOM    458  CG1 ILE A 606     -36.420 -20.476  36.642  1.00 71.19           C  
ATOM    459  CG2 ILE A 606     -37.950 -18.570  37.225  1.00 71.19           C  
ATOM    460  CD1 ILE A 606     -36.925 -21.368  37.781  1.00 71.19           C  
ATOM    461  H   ILE A 606     -35.913 -16.429  37.105  1.00  0.00           H  
ATOM    462  HA  ILE A 606     -34.866 -18.608  35.579  1.00  0.00           H  
ATOM    463  HB  ILE A 606     -35.925 -18.789  37.863  1.00  0.00           H  
ATOM    464 HG12 ILE A 606     -36.983 -20.715  35.739  1.00  0.00           H  
ATOM    465 HG13 ILE A 606     -35.384 -20.745  36.432  1.00  0.00           H  
ATOM    466 HG21 ILE A 606     -38.312 -18.967  38.173  1.00  0.00           H  
ATOM    467 HG22 ILE A 606     -37.960 -17.504  37.298  1.00  0.00           H  
ATOM    468 HG23 ILE A 606     -38.642 -18.878  36.441  1.00  0.00           H  
ATOM    469 HD11 ILE A 606     -36.744 -22.418  37.553  1.00  0.00           H  
ATOM    470 HD12 ILE A 606     -36.413 -21.141  38.717  1.00  0.00           H  
ATOM    471 HD13 ILE A 606     -37.996 -21.254  37.944  1.00  0.00           H  
ATOM    472  N   PHE A 607     -37.639 -17.186  34.451  1.00 30.49           N  
ATOM    473  CA  PHE A 607     -38.481 -17.021  33.278  1.00 30.49           C  
ATOM    474  C   PHE A 607     -37.617 -16.727  32.057  1.00 30.49           C  
ATOM    475  O   PHE A 607     -37.740 -17.430  31.059  1.00 30.49           O  
ATOM    476  CB  PHE A 607     -39.523 -15.903  33.465  1.00 30.49           C  
ATOM    477  CG  PHE A 607     -40.371 -15.732  32.221  1.00 30.49           C  
ATOM    478  CD1 PHE A 607     -41.439 -16.621  31.990  1.00 30.49           C  
ATOM    479  CD2 PHE A 607     -40.030 -14.772  31.245  1.00 30.49           C  
ATOM    480  CE1 PHE A 607     -42.160 -16.557  30.785  1.00 30.49           C  
ATOM    481  CE2 PHE A 607     -40.749 -14.720  30.037  1.00 30.49           C  
ATOM    482  CZ  PHE A 607     -41.811 -15.610  29.806  1.00 30.49           C  
ATOM    483  H   PHE A 607     -37.765 -16.533  35.212  1.00  0.00           H  
ATOM    484  HA  PHE A 607     -39.008 -17.963  33.110  1.00  0.00           H  
ATOM    485  HB2 PHE A 607     -40.181 -16.142  34.301  1.00  0.00           H  
ATOM    486  HB3 PHE A 607     -39.053 -14.952  33.710  1.00  0.00           H  
ATOM    487  HD1 PHE A 607     -41.691 -17.371  32.725  1.00  0.00           H  
ATOM    488  HD2 PHE A 607     -39.200 -14.099  31.405  1.00  0.00           H  
ATOM    489  HE1 PHE A 607     -42.974 -17.243  30.605  1.00  0.00           H  
ATOM    490  HE2 PHE A 607     -40.492 -14.004  29.279  1.00  0.00           H  
ATOM    491  HZ  PHE A 607     -42.360 -15.566  28.877  1.00  0.00           H  
ATOM    492  N   VAL A 608     -36.730 -15.724  32.164  1.00 27.53           N  
ATOM    493  CA  VAL A 608     -35.777 -15.347  31.131  1.00 27.53           C  
ATOM    494  C   VAL A 608     -34.923 -16.556  30.752  1.00 27.53           C  
ATOM    495  O   VAL A 608     -34.962 -16.948  29.601  1.00 27.53           O  
ATOM    496  CB  VAL A 608     -34.935 -14.130  31.569  1.00 27.53           C  
ATOM    497  CG1 VAL A 608     -33.811 -13.800  30.575  1.00 27.53           C  
ATOM    498  CG2 VAL A 608     -35.809 -12.875  31.754  1.00 27.53           C  
ATOM    499  H   VAL A 608     -36.704 -15.200  33.029  1.00  0.00           H  
ATOM    500  HA  VAL A 608     -36.352 -15.057  30.250  1.00  0.00           H  
ATOM    501  HB  VAL A 608     -34.476 -14.362  32.531  1.00  0.00           H  
ATOM    502 HG11 VAL A 608     -33.234 -12.952  30.940  1.00  0.00           H  
ATOM    503 HG12 VAL A 608     -33.104 -14.617  30.433  1.00  0.00           H  
ATOM    504 HG13 VAL A 608     -34.228 -13.528  29.609  1.00  0.00           H  
ATOM    505 HG21 VAL A 608     -35.336 -12.152  32.415  1.00  0.00           H  
ATOM    506 HG22 VAL A 608     -35.972 -12.365  30.808  1.00  0.00           H  
ATOM    507 HG23 VAL A 608     -36.797 -13.090  32.154  1.00  0.00           H  
ATOM    508  N   MET A 609     -34.248 -17.219  31.703  1.00 53.62           N  
ATOM    509  CA  MET A 609     -33.436 -18.407  31.441  1.00 53.62           C  
ATOM    510  C   MET A 609     -34.187 -19.507  30.677  1.00 53.62           C  
ATOM    511  O   MET A 609     -33.652 -20.019  29.698  1.00 53.62           O  
ATOM    512  CB  MET A 609     -32.847 -18.956  32.748  1.00 53.62           C  
ATOM    513  CG  MET A 609     -31.837 -20.086  32.498  1.00 53.62           C  
ATOM    514  SD  MET A 609     -31.089 -20.772  33.988  1.00 53.62           S  
ATOM    515  CE  MET A 609     -30.017 -22.016  33.222  1.00 53.62           C  
ATOM    516  H   MET A 609     -34.285 -16.875  32.656  1.00  0.00           H  
ATOM    517  HA  MET A 609     -32.609 -18.081  30.807  1.00  0.00           H  
ATOM    518  HB2 MET A 609     -32.343 -18.150  33.284  1.00  0.00           H  
ATOM    519  HB3 MET A 609     -33.643 -19.307  33.406  1.00  0.00           H  
ATOM    520  HG2 MET A 609     -32.316 -20.918  31.987  1.00  0.00           H  
ATOM    521  HG3 MET A 609     -31.040 -19.731  31.844  1.00  0.00           H  
ATOM    522  HE1 MET A 609     -29.283 -22.364  33.949  1.00  0.00           H  
ATOM    523  HE2 MET A 609     -30.595 -22.880  32.902  1.00  0.00           H  
ATOM    524  HE3 MET A 609     -29.483 -21.603  32.367  1.00  0.00           H  
ATOM    525  N   ALA A 610     -35.427 -19.821  31.088  1.00 19.40           N  
ATOM    526  CA  ALA A 610     -36.275 -20.829  30.459  1.00 19.40           C  
ATOM    527  C   ALA A 610     -36.584 -20.501  28.999  1.00 19.40           C  
ATOM    528  O   ALA A 610     -36.481 -21.395  28.158  1.00 19.40           O  
ATOM    529  CB  ALA A 610     -37.585 -20.982  31.241  1.00 19.40           C  
ATOM    530  H   ALA A 610     -35.801 -19.342  31.897  1.00  0.00           H  
ATOM    531  HA  ALA A 610     -35.744 -21.782  30.489  1.00  0.00           H  
ATOM    532  HB1 ALA A 610     -38.223 -21.747  30.798  1.00  0.00           H  
ATOM    533  HB2 ALA A 610     -37.390 -21.279  32.271  1.00  0.00           H  
ATOM    534  HB3 ALA A 610     -38.152 -20.052  31.271  1.00  0.00           H  
ATOM    535  N   THR A 611     -36.900 -19.225  28.690  1.00 92.97           N  
ATOM    536  CA  THR A 611     -37.081 -18.767  27.314  1.00 92.97           C  
ATOM    537  C   THR A 611     -35.792 -18.985  26.514  1.00 92.97           C  
ATOM    538  O   THR A 611     -35.834 -19.682  25.511  1.00 92.97           O  
ATOM    539  CB  THR A 611     -37.598 -17.310  27.202  1.00 92.97           C  
ATOM    540  CG2 THR A 611     -38.925 -17.057  27.925  1.00 92.97           C  
ATOM    541  OG1 THR A 611     -36.645 -16.333  27.560  1.00 92.97           O  
ATOM    542  H   THR A 611     -36.961 -18.542  29.434  1.00  0.00           H  
ATOM    543  HA  THR A 611     -37.851 -19.411  26.886  1.00  0.00           H  
ATOM    544  HB  THR A 611     -37.792 -17.123  26.146  1.00  0.00           H  
ATOM    545  HG1 THR A 611     -36.364 -16.493  28.452  1.00  0.00           H  
ATOM    546 HG21 THR A 611     -39.284 -16.046  27.728  1.00  0.00           H  
ATOM    547 HG22 THR A 611     -39.694 -17.746  27.574  1.00  0.00           H  
ATOM    548 HG23 THR A 611     -38.857 -17.172  28.998  1.00  0.00           H  
ATOM    549  N   PHE A 612     -34.635 -18.513  26.996  1.00111.13           N  
ATOM    550  CA  PHE A 612     -33.350 -18.688  26.321  1.00111.13           C  
ATOM    551  C   PHE A 612     -32.993 -20.142  26.011  1.00111.13           C  
ATOM    552  O   PHE A 612     -32.470 -20.393  24.931  1.00111.13           O  
ATOM    553  CB  PHE A 612     -32.222 -18.015  27.112  1.00111.13           C  
ATOM    554  CG  PHE A 612     -32.156 -16.529  26.843  1.00111.13           C  
ATOM    555  CD1 PHE A 612     -33.120 -15.669  27.387  1.00111.13           C  
ATOM    556  CD2 PHE A 612     -31.175 -15.999  25.988  1.00111.13           C  
ATOM    557  CE1 PHE A 612     -33.103 -14.296  27.135  1.00111.13           C  
ATOM    558  CE2 PHE A 612     -31.158 -14.619  25.711  1.00111.13           C  
ATOM    559  CZ  PHE A 612     -32.112 -13.769  26.302  1.00111.13           C  
ATOM    560  H   PHE A 612     -34.648 -17.989  27.861  1.00  0.00           H  
ATOM    561  HA  PHE A 612     -33.430 -18.187  25.353  1.00  0.00           H  
ATOM    562  HB2 PHE A 612     -32.340 -18.184  28.183  1.00  0.00           H  
ATOM    563  HB3 PHE A 612     -31.253 -18.445  26.851  1.00  0.00           H  
ATOM    564  HD1 PHE A 612     -33.940 -16.051  27.927  1.00  0.00           H  
ATOM    565  HD2 PHE A 612     -30.434 -16.645  25.546  1.00  0.00           H  
ATOM    566  HE1 PHE A 612     -33.877 -13.651  27.516  1.00  0.00           H  
ATOM    567  HE2 PHE A 612     -30.406 -14.213  25.050  1.00  0.00           H  
ATOM    568  HZ  PHE A 612     -32.118 -12.715  26.102  1.00  0.00           H  
ATOM    569  N   ILE A 613     -33.318 -21.091  26.906  1.00 35.75           N  
ATOM    570  CA  ILE A 613     -33.044 -22.512  26.698  1.00 35.75           C  
ATOM    571  C   ILE A 613     -33.929 -23.096  25.590  1.00 35.75           C  
ATOM    572  O   ILE A 613     -33.405 -23.761  24.700  1.00 35.75           O  
ATOM    573  CB  ILE A 613     -33.252 -23.321  28.002  1.00 35.75           C  
ATOM    574  CG1 ILE A 613     -32.248 -22.903  29.092  1.00 35.75           C  
ATOM    575  CG2 ILE A 613     -33.131 -24.846  27.756  1.00 35.75           C  
ATOM    576  CD1 ILE A 613     -32.690 -23.327  30.497  1.00 35.75           C  
ATOM    577  H   ILE A 613     -33.750 -20.813  27.777  1.00  0.00           H  
ATOM    578  HA  ILE A 613     -32.002 -22.620  26.390  1.00  0.00           H  
ATOM    579  HB  ILE A 613     -34.258 -23.115  28.374  1.00  0.00           H  
ATOM    580 HG12 ILE A 613     -31.269 -23.331  28.872  1.00  0.00           H  
ATOM    581 HG13 ILE A 613     -32.086 -21.828  29.091  1.00  0.00           H  
ATOM    582 HG21 ILE A 613     -33.159 -25.416  28.683  1.00  0.00           H  
ATOM    583 HG22 ILE A 613     -33.948 -25.241  27.152  1.00  0.00           H  
ATOM    584 HG23 ILE A 613     -32.194 -25.092  27.255  1.00  0.00           H  
ATOM    585 HD11 ILE A 613     -31.948 -23.020  31.226  1.00  0.00           H  
ATOM    586 HD12 ILE A 613     -33.636 -22.862  30.771  1.00  0.00           H  
ATOM    587 HD13 ILE A 613     -32.802 -24.405  30.596  1.00  0.00           H  
ATOM    588  N   ARG A 614     -35.255 -22.893  25.645  1.00 71.09           N  
ATOM    589  CA  ARG A 614     -36.171 -23.473  24.660  1.00 71.09           C  
ATOM    590  C   ARG A 614     -36.015 -22.792  23.298  1.00 71.09           C  
ATOM    591  O   ARG A 614     -35.994 -23.470  22.272  1.00 71.09           O  
ATOM    592  CB  ARG A 614     -37.623 -23.336  25.145  1.00 71.09           C  
ATOM    593  CG  ARG A 614     -37.894 -24.238  26.355  1.00 71.09           C  
ATOM    594  CD  ARG A 614     -39.355 -24.226  26.802  1.00 71.09           C  
ATOM    595  NE  ARG A 614     -39.535 -25.114  27.956  1.00 71.09           N  
ATOM    596  CZ  ARG A 614     -40.639 -25.190  28.715  1.00 71.09           C  
ATOM    597  NH1 ARG A 614     -41.710 -24.426  28.456  1.00 71.09           N1+
ATOM    598  NH2 ARG A 614     -40.670 -26.044  29.747  1.00 71.09           N1+
ATOM    599  H   ARG A 614     -35.641 -22.338  26.397  1.00  0.00           H  
ATOM    600  HA  ARG A 614     -35.939 -24.533  24.534  1.00  0.00           H  
ATOM    601  HB2 ARG A 614     -37.846 -22.297  25.395  1.00  0.00           H  
ATOM    602  HB3 ARG A 614     -38.307 -23.613  24.341  1.00  0.00           H  
ATOM    603  HG2 ARG A 614     -37.607 -25.262  26.110  1.00  0.00           H  
ATOM    604  HG3 ARG A 614     -37.260 -23.936  27.189  1.00  0.00           H  
ATOM    605  HD2 ARG A 614     -39.649 -23.212  27.075  1.00  0.00           H  
ATOM    606  HD3 ARG A 614     -40.009 -24.552  25.993  1.00  0.00           H  
ATOM    607  HE  ARG A 614     -38.757 -25.723  28.170  1.00  0.00           H  
ATOM    608 HH11 ARG A 614     -41.692 -23.783  27.678  1.00  0.00           H  
ATOM    609 HH12 ARG A 614     -42.539 -24.487  29.029  1.00  0.00           H  
ATOM    610 HH21 ARG A 614     -39.871 -26.625  29.953  1.00  0.00           H  
ATOM    611 HH22 ARG A 614     -41.493 -26.116  30.327  1.00  0.00           H  
ATOM    612  N   TYR A 615     -35.836 -21.465  23.310  1.00104.24           N  
ATOM    613  CA  TYR A 615     -35.611 -20.630  22.141  1.00104.24           C  
ATOM    614  C   TYR A 615     -34.148 -20.589  21.716  1.00104.24           C  
ATOM    615  O   TYR A 615     -33.833 -19.814  20.823  1.00104.24           O  
ATOM    616  CB  TYR A 615     -36.079 -19.192  22.445  1.00104.24           C  
ATOM    617  CG  TYR A 615     -37.584 -19.147  22.535  1.00104.24           C  
ATOM    618  CD1 TYR A 615     -38.324 -19.214  21.343  1.00104.24           C  
ATOM    619  CD2 TYR A 615     -38.271 -19.076  23.762  1.00104.24           C  
ATOM    620  CE1 TYR A 615     -39.726 -19.202  21.374  1.00104.24           C  
ATOM    621  CE2 TYR A 615     -39.670 -19.105  23.806  1.00104.24           C  
ATOM    622  CZ  TYR A 615     -40.397 -19.160  22.608  1.00104.24           C  
ATOM    623  OH  TYR A 615     -41.758 -19.161  22.648  1.00104.24           O  
ATOM    624  H   TYR A 615     -35.843 -20.993  24.207  1.00  0.00           H  
ATOM    625  HA  TYR A 615     -36.175 -21.027  21.296  1.00  0.00           H  
ATOM    626  HB2 TYR A 615     -35.601 -18.764  23.323  1.00  0.00           H  
ATOM    627  HB3 TYR A 615     -35.813 -18.514  21.633  1.00  0.00           H  
ATOM    628  HD1 TYR A 615     -37.825 -19.293  20.397  1.00  0.00           H  
ATOM    629  HD2 TYR A 615     -37.773 -18.956  24.690  1.00  0.00           H  
ATOM    630  HE1 TYR A 615     -40.283 -19.248  20.450  1.00  0.00           H  
ATOM    631  HE2 TYR A 615     -40.183 -19.048  24.754  1.00  0.00           H  
ATOM    632  HH  TYR A 615     -42.155 -19.183  21.790  1.00  0.00           H  
ATOM    633  N   ASN A 616     -33.260 -21.415  22.294  1.00120.98           N  
ATOM    634  CA  ASN A 616     -31.825 -21.471  22.003  1.00120.98           C  
ATOM    635  C   ASN A 616     -31.523 -21.511  20.500  1.00120.98           C  
ATOM    636  O   ASN A 616     -30.641 -20.785  20.042  1.00120.98           O  
ATOM    637  CB  ASN A 616     -31.210 -22.678  22.737  1.00120.98           C  
ATOM    638  CG  ASN A 616     -29.682 -22.712  22.744  1.00120.98           C  
ATOM    639  ND2 ASN A 616     -29.062 -22.842  21.568  1.00120.98           N  
ATOM    640  OD1 ASN A 616     -29.067 -22.670  23.806  1.00120.98           O  
ATOM    641  H   ASN A 616     -33.599 -22.033  23.018  1.00  0.00           H  
ATOM    642  HA  ASN A 616     -31.387 -20.556  22.405  1.00  0.00           H  
ATOM    643  HB2 ASN A 616     -31.495 -22.624  23.784  1.00  0.00           H  
ATOM    644  HB3 ASN A 616     -31.598 -23.622  22.350  1.00  0.00           H  
ATOM    645 HD21 ASN A 616     -29.609 -22.888  20.719  1.00  0.00           H  
ATOM    646 HD22 ASN A 616     -28.057 -22.903  21.516  1.00  0.00           H  
ATOM    647  N   ASP A 617     -32.263 -22.340  19.748  1.00 46.91           N  
ATOM    648  CA  ASP A 617     -32.103 -22.486  18.305  1.00 46.91           C  
ATOM    649  C   ASP A 617     -32.418 -21.211  17.533  1.00 46.91           C  
ATOM    650  O   ASP A 617     -31.776 -20.987  16.506  1.00 46.91           O  
ATOM    651  CB  ASP A 617     -32.990 -23.623  17.764  1.00 46.91           C  
ATOM    652  CG  ASP A 617     -32.597 -24.992  18.311  1.00 46.91           C  
ATOM    653  OD1 ASP A 617     -31.382 -25.197  18.534  1.00 46.91           O  
ATOM    654  OD2 ASP A 617     -33.518 -25.817  18.482  1.00 46.91           O1-
ATOM    655  H   ASP A 617     -32.964 -22.910  20.200  1.00  0.00           H  
ATOM    656  HA  ASP A 617     -31.054 -22.718  18.105  1.00  0.00           H  
ATOM    657  HB2 ASP A 617     -34.038 -23.431  18.001  1.00  0.00           H  
ATOM    658  HB3 ASP A 617     -32.922 -23.678  16.676  1.00  0.00           H  
ATOM    659  N   THR A 618     -33.355 -20.375  18.028  1.00 45.96           N  
ATOM    660  CA  THR A 618     -33.739 -19.120  17.388  1.00 45.96           C  
ATOM    661  C   THR A 618     -32.517 -18.226  17.143  1.00 45.96           C  
ATOM    662  O   THR A 618     -31.691 -18.073  18.047  1.00 45.96           O  
ATOM    663  CB  THR A 618     -34.840 -18.333  18.123  1.00 45.96           C  
ATOM    664  CG2 THR A 618     -36.101 -19.159  18.368  1.00 45.96           C  
ATOM    665  OG1 THR A 618     -34.394 -17.691  19.302  1.00 45.96           O  
ATOM    666  H   THR A 618     -33.792 -20.605  18.910  1.00  0.00           H  
ATOM    667  HA  THR A 618     -34.203 -19.461  16.468  1.00  0.00           H  
ATOM    668  HB  THR A 618     -35.136 -17.518  17.460  1.00  0.00           H  
ATOM    669  HG1 THR A 618     -34.114 -18.361  19.914  1.00  0.00           H  
ATOM    670 HG21 THR A 618     -36.913 -18.501  18.673  1.00  0.00           H  
ATOM    671 HG22 THR A 618     -36.425 -19.663  17.458  1.00  0.00           H  
ATOM    672 HG23 THR A 618     -35.952 -19.919  19.133  1.00  0.00           H  
ATOM    673  N   PRO A 619     -32.383 -17.678  15.923  1.00128.51           N  
ATOM    674  CA  PRO A 619     -31.288 -16.794  15.534  1.00128.51           C  
ATOM    675  C   PRO A 619     -31.000 -15.596  16.452  1.00128.51           C  
ATOM    676  O   PRO A 619     -29.837 -15.206  16.521  1.00128.51           O  
ATOM    677  CB  PRO A 619     -31.654 -16.313  14.129  1.00128.51           C  
ATOM    678  CG  PRO A 619     -32.500 -17.430  13.554  1.00128.51           C  
ATOM    679  CD  PRO A 619     -33.199 -18.036  14.760  1.00128.51           C  
ATOM    680  HA  PRO A 619     -30.390 -17.409  15.469  1.00  0.00           H  
ATOM    681  HB2 PRO A 619     -32.253 -15.401  14.171  1.00  0.00           H  
ATOM    682  HB3 PRO A 619     -30.776 -16.101  13.518  1.00  0.00           H  
ATOM    683  HG2 PRO A 619     -33.196 -17.088  12.787  1.00  0.00           H  
ATOM    684  HG3 PRO A 619     -31.846 -18.177  13.099  1.00  0.00           H  
ATOM    685  HD2 PRO A 619     -34.201 -17.621  14.873  1.00  0.00           H  
ATOM    686  HD3 PRO A 619     -33.275 -19.114  14.610  1.00  0.00           H  
ATOM    687  N   ILE A 620     -31.997 -15.023  17.162  1.00111.14           N  
ATOM    688  CA  ILE A 620     -31.749 -13.878  18.047  1.00111.14           C  
ATOM    689  C   ILE A 620     -30.873 -14.274  19.245  1.00111.14           C  
ATOM    690  O   ILE A 620     -29.922 -13.561  19.558  1.00111.14           O  
ATOM    691  CB  ILE A 620     -33.054 -13.150  18.484  1.00111.14           C  
ATOM    692  CG1 ILE A 620     -33.857 -13.736  19.672  1.00111.14           C  
ATOM    693  CG2 ILE A 620     -33.992 -12.883  17.302  1.00111.14           C  
ATOM    694  CD1 ILE A 620     -33.770 -12.833  20.905  1.00111.14           C  
ATOM    695  H   ILE A 620     -32.939 -15.377  17.083  1.00  0.00           H  
ATOM    696  HA  ILE A 620     -31.174 -13.156  17.463  1.00  0.00           H  
ATOM    697  HB  ILE A 620     -32.716 -12.158  18.790  1.00  0.00           H  
ATOM    698 HG12 ILE A 620     -34.912 -13.797  19.403  1.00  0.00           H  
ATOM    699 HG13 ILE A 620     -33.588 -14.763  19.896  1.00  0.00           H  
ATOM    700 HG21 ILE A 620     -34.713 -12.100  17.538  1.00  0.00           H  
ATOM    701 HG22 ILE A 620     -33.443 -12.578  16.414  1.00  0.00           H  
ATOM    702 HG23 ILE A 620     -34.552 -13.779  17.031  1.00  0.00           H  
ATOM    703 HD11 ILE A 620     -34.316 -13.202  21.762  1.00  0.00           H  
ATOM    704 HD12 ILE A 620     -32.733 -12.733  21.227  1.00  0.00           H  
ATOM    705 HD13 ILE A 620     -34.136 -11.831  20.690  1.00  0.00           H  
ATOM    706  N   VAL A 621     -31.150 -15.437  19.860  1.00 40.01           N  
ATOM    707  CA  VAL A 621     -30.382 -15.969  20.980  1.00 40.01           C  
ATOM    708  C   VAL A 621     -29.067 -16.571  20.476  1.00 40.01           C  
ATOM    709  O   VAL A 621     -28.038 -16.382  21.124  1.00 40.01           O  
ATOM    710  CB  VAL A 621     -31.188 -17.068  21.720  1.00 40.01           C  
ATOM    711  CG1 VAL A 621     -30.367 -17.731  22.844  1.00 40.01           C  
ATOM    712  CG2 VAL A 621     -32.503 -16.520  22.294  1.00 40.01           C  
ATOM    713  H   VAL A 621     -31.925 -15.990  19.523  1.00  0.00           H  
ATOM    714  HA  VAL A 621     -30.154 -15.161  21.678  1.00  0.00           H  
ATOM    715  HB  VAL A 621     -31.458 -17.854  21.011  1.00  0.00           H  
ATOM    716 HG11 VAL A 621     -31.001 -18.304  23.521  1.00  0.00           H  
ATOM    717 HG12 VAL A 621     -29.640 -18.434  22.438  1.00  0.00           H  
ATOM    718 HG13 VAL A 621     -29.827 -16.991  23.434  1.00  0.00           H  
ATOM    719 HG21 VAL A 621     -33.029 -17.280  22.874  1.00  0.00           H  
ATOM    720 HG22 VAL A 621     -32.330 -15.663  22.946  1.00  0.00           H  
ATOM    721 HG23 VAL A 621     -33.180 -16.216  21.500  1.00  0.00           H  
ATOM    722  N   ARG A 622     -29.106 -17.296  19.344  1.00 71.98           N  
ATOM    723  CA  ARG A 622     -27.978 -18.054  18.818  1.00 71.98           C  
ATOM    724  C   ARG A 622     -26.805 -17.158  18.405  1.00 71.98           C  
ATOM    725  O   ARG A 622     -25.659 -17.548  18.625  1.00 71.98           O  
ATOM    726  CB  ARG A 622     -28.431 -18.903  17.617  1.00 71.98           C  
ATOM    727  CG  ARG A 622     -27.352 -19.896  17.148  1.00 71.98           C  
ATOM    728  CD  ARG A 622     -27.798 -20.733  15.953  1.00 71.98           C  
ATOM    729  NE  ARG A 622     -26.861 -21.840  15.723  1.00 71.98           N  
ATOM    730  CZ  ARG A 622     -27.083 -22.865  14.884  1.00 71.98           C  
ATOM    731  NH1 ARG A 622     -28.203 -22.920  14.148  1.00 71.98           N1+
ATOM    732  NH2 ARG A 622     -26.178 -23.847  14.783  1.00 71.98           N1+
ATOM    733  H   ARG A 622     -29.997 -17.404  18.875  1.00  0.00           H  
ATOM    734  HA  ARG A 622     -27.637 -18.724  19.611  1.00  0.00           H  
ATOM    735  HB2 ARG A 622     -29.324 -19.466  17.892  1.00  0.00           H  
ATOM    736  HB3 ARG A 622     -28.721 -18.256  16.790  1.00  0.00           H  
ATOM    737  HG2 ARG A 622     -26.441 -19.371  16.861  1.00  0.00           H  
ATOM    738  HG3 ARG A 622     -27.084 -20.550  17.979  1.00  0.00           H  
ATOM    739  HD2 ARG A 622     -28.786 -21.152  16.150  1.00  0.00           H  
ATOM    740  HD3 ARG A 622     -27.876 -20.119  15.056  1.00  0.00           H  
ATOM    741  HE  ARG A 622     -25.994 -21.809  16.239  1.00  0.00           H  
ATOM    742 HH11 ARG A 622     -28.896 -22.191  14.230  1.00  0.00           H  
ATOM    743 HH12 ARG A 622     -28.372 -23.694  13.522  1.00  0.00           H  
ATOM    744 HH21 ARG A 622     -25.332 -23.822  15.333  1.00  0.00           H  
ATOM    745 HH22 ARG A 622     -26.334 -24.623  14.156  1.00  0.00           H  
ATOM    746  N   ALA A 623     -27.085 -15.974  17.827  1.00 43.28           N  
ATOM    747  CA  ALA A 623     -26.075 -15.030  17.349  1.00 43.28           C  
ATOM    748  C   ALA A 623     -25.163 -14.533  18.475  1.00 43.28           C  
ATOM    749  O   ALA A 623     -23.943 -14.519  18.312  1.00 43.28           O  
ATOM    750  CB  ALA A 623     -26.760 -13.833  16.678  1.00 43.28           C  
ATOM    751  H   ALA A 623     -28.055 -15.725  17.685  1.00  0.00           H  
ATOM    752  HA  ALA A 623     -25.459 -15.540  16.607  1.00  0.00           H  
ATOM    753  HB1 ALA A 623     -26.027 -13.115  16.309  1.00  0.00           H  
ATOM    754  HB2 ALA A 623     -27.355 -14.154  15.822  1.00  0.00           H  
ATOM    755  HB3 ALA A 623     -27.427 -13.309  17.365  1.00  0.00           H  
ATOM    756  N   SER A 624     -25.752 -14.186  19.629  1.00 91.05           N  
ATOM    757  CA  SER A 624     -25.024 -13.774  20.823  1.00 91.05           C  
ATOM    758  C   SER A 624     -24.359 -14.987  21.479  1.00 91.05           C  
ATOM    759  O   SER A 624     -24.781 -16.127  21.275  1.00 91.05           O  
ATOM    760  CB  SER A 624     -26.016 -13.147  21.819  1.00 91.05           C  
ATOM    761  OG  SER A 624     -26.411 -11.885  21.327  1.00 91.05           O  
ATOM    762  H   SER A 624     -26.758 -14.244  19.694  1.00  0.00           H  
ATOM    763  HA  SER A 624     -24.255 -13.046  20.556  1.00  0.00           H  
ATOM    764  HB2 SER A 624     -26.894 -13.778  21.972  1.00  0.00           H  
ATOM    765  HB3 SER A 624     -25.555 -12.998  22.796  1.00  0.00           H  
ATOM    766  HG  SER A 624     -26.737 -11.344  22.035  1.00  0.00           H  
ATOM    767  N   GLY A 625     -23.318 -14.730  22.287  1.00 29.98           N  
ATOM    768  CA  GLY A 625     -22.662 -15.745  23.098  1.00 29.98           C  
ATOM    769  C   GLY A 625     -23.643 -16.256  24.149  1.00 29.98           C  
ATOM    770  O   GLY A 625     -23.925 -15.552  25.119  1.00 29.98           O  
ATOM    771  H   GLY A 625     -22.997 -13.780  22.382  1.00  0.00           H  
ATOM    772  HA2 GLY A 625     -22.294 -16.560  22.470  1.00  0.00           H  
ATOM    773  HA3 GLY A 625     -21.796 -15.306  23.594  1.00  0.00           H  
ATOM    774  N   ARG A 626     -24.182 -17.465  23.922  1.00 73.73           N  
ATOM    775  CA  ARG A 626     -25.181 -18.085  24.786  1.00 73.73           C  
ATOM    776  C   ARG A 626     -24.555 -18.441  26.130  1.00 73.73           C  
ATOM    777  O   ARG A 626     -25.161 -18.169  27.160  1.00 73.73           O  
ATOM    778  CB  ARG A 626     -25.734 -19.363  24.140  1.00 73.73           C  
ATOM    779  CG  ARG A 626     -26.602 -19.104  22.907  1.00 73.73           C  
ATOM    780  CD  ARG A 626     -27.023 -20.414  22.243  1.00 73.73           C  
ATOM    781  NE  ARG A 626     -25.966 -20.932  21.360  1.00 73.73           N  
ATOM    782  CZ  ARG A 626     -25.588 -22.217  21.231  1.00 73.73           C  
ATOM    783  NH1 ARG A 626     -26.140 -23.197  21.962  1.00 73.73           N1+
ATOM    784  NH2 ARG A 626     -24.628 -22.530  20.352  1.00 73.73           N1+
ATOM    785  H   ARG A 626     -23.913 -17.966  23.088  1.00  0.00           H  
ATOM    786  HA  ARG A 626     -25.999 -17.381  24.955  1.00  0.00           H  
ATOM    787  HB2 ARG A 626     -24.917 -20.022  23.858  1.00  0.00           H  
ATOM    788  HB3 ARG A 626     -26.333 -19.913  24.867  1.00  0.00           H  
ATOM    789  HG2 ARG A 626     -27.482 -18.534  23.201  1.00  0.00           H  
ATOM    790  HG3 ARG A 626     -26.069 -18.481  22.187  1.00  0.00           H  
ATOM    791  HD2 ARG A 626     -27.272 -21.133  23.017  1.00  0.00           H  
ATOM    792  HD3 ARG A 626     -27.918 -20.252  21.641  1.00  0.00           H  
ATOM    793  HE  ARG A 626     -25.517 -20.241  20.777  1.00  0.00           H  
ATOM    794 HH11 ARG A 626     -26.786 -22.971  22.707  1.00  0.00           H  
ATOM    795 HH12 ARG A 626     -25.832 -24.153  21.853  1.00  0.00           H  
ATOM    796 HH21 ARG A 626     -24.175 -21.807  19.812  1.00  0.00           H  
ATOM    797 HH22 ARG A 626     -24.313 -23.485  20.257  1.00  0.00           H  
ATOM    798  N   GLU A 627     -23.328 -18.985  26.118  1.00 69.46           N  
ATOM    799  CA  GLU A 627     -22.553 -19.345  27.300  1.00 69.46           C  
ATOM    800  C   GLU A 627     -22.281 -18.136  28.198  1.00 69.46           C  
ATOM    801  O   GLU A 627     -22.426 -18.252  29.414  1.00 69.46           O  
ATOM    802  CB  GLU A 627     -21.255 -20.073  26.925  1.00 69.46           C  
ATOM    803  CG  GLU A 627     -21.454 -21.419  26.215  1.00 69.46           C  
ATOM    804  CD  GLU A 627     -21.648 -21.256  24.716  1.00 69.46           C  
ATOM    805  OE1 GLU A 627     -22.826 -21.186  24.312  1.00 69.46           O  
ATOM    806  OE2 GLU A 627     -20.629 -21.180  24.002  1.00 69.46           O1-
ATOM    807  H   GLU A 627     -22.927 -19.227  25.221  1.00  0.00           H  
ATOM    808  HA  GLU A 627     -23.115 -20.055  27.892  1.00  0.00           H  
ATOM    809  HB2 GLU A 627     -20.592 -19.428  26.345  1.00  0.00           H  
ATOM    810  HB3 GLU A 627     -20.755 -20.325  27.855  1.00  0.00           H  
ATOM    811  HG2 GLU A 627     -20.613 -22.089  26.375  1.00  0.00           H  
ATOM    812  HG3 GLU A 627     -22.314 -21.943  26.636  1.00  0.00           H  
ATOM    813  N   LEU A 628     -21.978 -16.968  27.603  1.00 37.50           N  
ATOM    814  CA  LEU A 628     -21.808 -15.719  28.338  1.00 37.50           C  
ATOM    815  C   LEU A 628     -23.124 -15.198  28.920  1.00 37.50           C  
ATOM    816  O   LEU A 628     -23.124 -14.644  30.017  1.00 37.50           O  
ATOM    817  CB  LEU A 628     -21.217 -14.617  27.451  1.00 37.50           C  
ATOM    818  CG  LEU A 628     -19.759 -14.845  27.013  1.00 37.50           C  
ATOM    819  CD1 LEU A 628     -19.266 -13.581  26.301  1.00 37.50           C  
ATOM    820  CD2 LEU A 628     -18.817 -15.200  28.180  1.00 37.50           C  
ATOM    821  H   LEU A 628     -21.903 -16.940  26.596  1.00  0.00           H  
ATOM    822  HA  LEU A 628     -21.119 -15.900  29.152  1.00  0.00           H  
ATOM    823  HB2 LEU A 628     -21.841 -14.473  26.567  1.00  0.00           H  
ATOM    824  HB3 LEU A 628     -21.256 -13.672  27.997  1.00  0.00           H  
ATOM    825  HG  LEU A 628     -19.728 -15.670  26.300  1.00  0.00           H  
ATOM    826 HD11 LEU A 628     -18.213 -13.660  26.047  1.00  0.00           H  
ATOM    827 HD12 LEU A 628     -19.827 -13.393  25.385  1.00  0.00           H  
ATOM    828 HD13 LEU A 628     -19.365 -12.704  26.941  1.00  0.00           H  
ATOM    829 HD21 LEU A 628     -17.775 -15.208  27.864  1.00  0.00           H  
ATOM    830 HD22 LEU A 628     -18.901 -14.477  28.993  1.00  0.00           H  
ATOM    831 HD23 LEU A 628     -19.022 -16.190  28.584  1.00  0.00           H  
ATOM    832  N   SER A 629     -24.249 -15.394  28.215  1.00 59.69           N  
ATOM    833  CA  SER A 629     -25.567 -15.034  28.721  1.00 59.69           C  
ATOM    834  C   SER A 629     -25.926 -15.867  29.956  1.00 59.69           C  
ATOM    835  O   SER A 629     -26.461 -15.302  30.902  1.00 59.69           O  
ATOM    836  CB  SER A 629     -26.629 -15.197  27.621  1.00 59.69           C  
ATOM    837  OG  SER A 629     -27.911 -14.861  28.103  1.00 59.69           O  
ATOM    838  H   SER A 629     -24.193 -15.852  27.315  1.00  0.00           H  
ATOM    839  HA  SER A 629     -25.541 -13.982  29.015  1.00  0.00           H  
ATOM    840  HB2 SER A 629     -26.396 -14.552  26.773  1.00  0.00           H  
ATOM    841  HB3 SER A 629     -26.672 -16.215  27.241  1.00  0.00           H  
ATOM    842  HG  SER A 629     -28.159 -15.489  28.766  1.00  0.00           H  
ATOM    843  N   TYR A 630     -25.585 -17.168  29.981  1.00 37.60           N  
ATOM    844  CA  TYR A 630     -25.853 -18.040  31.122  1.00 37.60           C  
ATOM    845  C   TYR A 630     -25.099 -17.614  32.375  1.00 37.60           C  
ATOM    846  O   TYR A 630     -25.703 -17.620  33.444  1.00 37.60           O  
ATOM    847  CB  TYR A 630     -25.506 -19.504  30.810  1.00 37.60           C  
ATOM    848  CG  TYR A 630     -26.470 -20.129  29.831  1.00 37.60           C  
ATOM    849  CD1 TYR A 630     -27.834 -20.255  30.156  1.00 37.60           C  
ATOM    850  CD2 TYR A 630     -26.015 -20.570  28.578  1.00 37.60           C  
ATOM    851  CE1 TYR A 630     -28.736 -20.771  29.207  1.00 37.60           C  
ATOM    852  CE2 TYR A 630     -26.912 -21.060  27.618  1.00 37.60           C  
ATOM    853  CZ  TYR A 630     -28.278 -21.157  27.932  1.00 37.60           C  
ATOM    854  OH  TYR A 630     -29.158 -21.638  27.008  1.00 37.60           O  
ATOM    855  H   TYR A 630     -25.141 -17.575  29.168  1.00  0.00           H  
ATOM    856  HA  TYR A 630     -26.917 -17.967  31.353  1.00  0.00           H  
ATOM    857  HB2 TYR A 630     -24.484 -19.587  30.437  1.00  0.00           H  
ATOM    858  HB3 TYR A 630     -25.544 -20.106  31.719  1.00  0.00           H  
ATOM    859  HD1 TYR A 630     -28.199 -19.937  31.122  1.00  0.00           H  
ATOM    860  HD2 TYR A 630     -24.975 -20.531  28.340  1.00  0.00           H  
ATOM    861  HE1 TYR A 630     -29.785 -20.855  29.454  1.00  0.00           H  
ATOM    862  HE2 TYR A 630     -26.546 -21.381  26.655  1.00  0.00           H  
ATOM    863  HH  TYR A 630     -28.756 -21.889  26.189  1.00  0.00           H  
ATOM    864  N   VAL A 631     -23.823 -17.207  32.258  1.00 90.14           N  
ATOM    865  CA  VAL A 631     -23.071 -16.720  33.412  1.00 90.14           C  
ATOM    866  C   VAL A 631     -23.603 -15.353  33.883  1.00 90.14           C  
ATOM    867  O   VAL A 631     -23.676 -15.112  35.081  1.00 90.14           O  
ATOM    868  CB  VAL A 631     -21.552 -16.661  33.153  1.00 90.14           C  
ATOM    869  CG1 VAL A 631     -20.966 -18.048  32.856  1.00 90.14           C  
ATOM    870  CG2 VAL A 631     -21.162 -15.712  32.042  1.00 90.14           C  
ATOM    871  H   VAL A 631     -23.371 -17.217  31.354  1.00  0.00           H  
ATOM    872  HA  VAL A 631     -23.207 -17.454  34.200  1.00  0.00           H  
ATOM    873  HB  VAL A 631     -21.072 -16.301  34.063  1.00  0.00           H  
ATOM    874 HG11 VAL A 631     -19.882 -17.999  32.742  1.00  0.00           H  
ATOM    875 HG12 VAL A 631     -21.176 -18.743  33.669  1.00  0.00           H  
ATOM    876 HG13 VAL A 631     -21.374 -18.476  31.941  1.00  0.00           H  
ATOM    877 HG21 VAL A 631     -20.079 -15.614  31.963  1.00  0.00           H  
ATOM    878 HG22 VAL A 631     -21.516 -16.146  31.121  1.00  0.00           H  
ATOM    879 HG23 VAL A 631     -21.607 -14.732  32.165  1.00  0.00           H  
ATOM    880  N   LEU A 632     -24.041 -14.465  32.977  1.00 75.16           N  
ATOM    881  CA  LEU A 632     -24.626 -13.188  33.377  1.00 75.16           C  
ATOM    882  C   LEU A 632     -25.963 -13.443  34.093  1.00 75.16           C  
ATOM    883  O   LEU A 632     -26.171 -12.902  35.177  1.00 75.16           O  
ATOM    884  CB  LEU A 632     -24.767 -12.275  32.146  1.00 75.16           C  
ATOM    885  CG  LEU A 632     -24.999 -10.763  32.426  1.00 75.16           C  
ATOM    886  CD1 LEU A 632     -25.094  -9.942  31.130  1.00 75.16           C  
ATOM    887  CD2 LEU A 632     -26.194 -10.428  33.316  1.00 75.16           C  
ATOM    888  H   LEU A 632     -23.978 -14.682  31.991  1.00  0.00           H  
ATOM    889  HA  LEU A 632     -23.944 -12.717  34.082  1.00  0.00           H  
ATOM    890  HB2 LEU A 632     -23.837 -12.342  31.580  1.00  0.00           H  
ATOM    891  HB3 LEU A 632     -25.510 -12.697  31.483  1.00  0.00           H  
ATOM    892  HG  LEU A 632     -24.111 -10.402  32.946  1.00  0.00           H  
ATOM    893 HD11 LEU A 632     -24.997  -8.877  31.345  1.00  0.00           H  
ATOM    894 HD12 LEU A 632     -24.288 -10.200  30.443  1.00  0.00           H  
ATOM    895 HD13 LEU A 632     -26.035 -10.071  30.604  1.00  0.00           H  
ATOM    896 HD21 LEU A 632     -26.462  -9.374  33.231  1.00  0.00           H  
ATOM    897 HD22 LEU A 632     -27.061 -11.021  33.034  1.00  0.00           H  
ATOM    898 HD23 LEU A 632     -25.953 -10.591  34.363  1.00  0.00           H  
ATOM    899  N   LEU A 633     -26.816 -14.330  33.554  1.00 37.62           N  
ATOM    900  CA  LEU A 633     -28.078 -14.734  34.165  1.00 37.62           C  
ATOM    901  C   LEU A 633     -27.895 -15.414  35.521  1.00 37.62           C  
ATOM    902  O   LEU A 633     -28.655 -15.100  36.435  1.00 37.62           O  
ATOM    903  CB  LEU A 633     -28.868 -15.678  33.239  1.00 37.62           C  
ATOM    904  CG  LEU A 633     -29.491 -15.008  32.000  1.00 37.62           C  
ATOM    905  CD1 LEU A 633     -30.226 -16.055  31.150  1.00 37.62           C  
ATOM    906  CD2 LEU A 633     -30.429 -13.854  32.377  1.00 37.62           C  
ATOM    907  H   LEU A 633     -26.574 -14.754  32.666  1.00  0.00           H  
ATOM    908  HA  LEU A 633     -28.657 -13.831  34.359  1.00  0.00           H  
ATOM    909  HB2 LEU A 633     -28.222 -16.498  32.922  1.00  0.00           H  
ATOM    910  HB3 LEU A 633     -29.678 -16.146  33.803  1.00  0.00           H  
ATOM    911  HG  LEU A 633     -28.709 -14.576  31.383  1.00  0.00           H  
ATOM    912 HD11 LEU A 633     -30.625 -15.612  30.237  1.00  0.00           H  
ATOM    913 HD12 LEU A 633     -29.558 -16.865  30.855  1.00  0.00           H  
ATOM    914 HD13 LEU A 633     -31.059 -16.491  31.700  1.00  0.00           H  
ATOM    915 HD21 LEU A 633     -31.018 -13.532  31.523  1.00  0.00           H  
ATOM    916 HD22 LEU A 633     -31.134 -14.153  33.154  1.00  0.00           H  
ATOM    917 HD23 LEU A 633     -29.884 -12.980  32.734  1.00  0.00           H  
ATOM    918  N   THR A 634     -26.892 -16.300  35.680  1.00 89.97           N  
ATOM    919  CA  THR A 634     -26.623 -16.929  36.973  1.00 89.97           C  
ATOM    920  C   THR A 634     -26.128 -15.882  37.976  1.00 89.97           C  
ATOM    921  O   THR A 634     -26.541 -15.916  39.125  1.00 89.97           O  
ATOM    922  CB  THR A 634     -25.652 -18.134  36.879  1.00 89.97           C  
ATOM    923  CG2 THR A 634     -24.157 -17.821  36.870  1.00 89.97           C  
ATOM    924  OG1 THR A 634     -25.815 -18.934  38.031  1.00 89.97           O  
ATOM    925  H   THR A 634     -26.305 -16.543  34.892  1.00  0.00           H  
ATOM    926  HA  THR A 634     -27.581 -17.314  37.332  1.00  0.00           H  
ATOM    927  HB  THR A 634     -25.908 -18.742  36.011  1.00  0.00           H  
ATOM    928  HG1 THR A 634     -25.588 -18.421  38.792  1.00  0.00           H  
ATOM    929 HG21 THR A 634     -23.569 -18.722  36.695  1.00  0.00           H  
ATOM    930 HG22 THR A 634     -23.917 -17.125  36.100  1.00  0.00           H  
ATOM    931 HG23 THR A 634     -23.831 -17.398  37.819  1.00  0.00           H  
ATOM    932  N   GLY A 635     -25.316 -14.912  37.535  1.00 17.72           N  
ATOM    933  CA  GLY A 635     -24.839 -13.813  38.356  1.00 17.72           C  
ATOM    934  C   GLY A 635     -25.936 -12.919  38.893  1.00 17.72           C  
ATOM    935  O   GLY A 635     -25.899 -12.556  40.066  1.00 17.72           O  
ATOM    936  H   GLY A 635     -25.017 -14.931  36.568  1.00  0.00           H  
ATOM    937  HA2 GLY A 635     -24.285 -14.195  39.211  1.00  0.00           H  
ATOM    938  HA3 GLY A 635     -24.206 -13.194  37.727  1.00  0.00           H  
ATOM    939  N   ILE A 636     -26.937 -12.631  38.050  1.00 29.42           N  
ATOM    940  CA  ILE A 636     -28.157 -11.935  38.428  1.00 29.42           C  
ATOM    941  C   ILE A 636     -28.975 -12.785  39.408  1.00 29.42           C  
ATOM    942  O   ILE A 636     -29.527 -12.240  40.358  1.00 29.42           O  
ATOM    943  CB  ILE A 636     -28.995 -11.612  37.167  1.00 29.42           C  
ATOM    944  CG1 ILE A 636     -28.319 -10.557  36.280  1.00 29.42           C  
ATOM    945  CG2 ILE A 636     -30.419 -11.153  37.522  1.00 29.42           C  
ATOM    946  CD1 ILE A 636     -28.972 -10.434  34.895  1.00 29.42           C  
ATOM    947  H   ILE A 636     -26.864 -12.955  37.094  1.00  0.00           H  
ATOM    948  HA  ILE A 636     -27.887 -10.999  38.919  1.00  0.00           H  
ATOM    949  HB  ILE A 636     -29.090 -12.525  36.578  1.00  0.00           H  
ATOM    950 HG12 ILE A 636     -28.349  -9.587  36.779  1.00  0.00           H  
ATOM    951 HG13 ILE A 636     -27.264 -10.786  36.157  1.00  0.00           H  
ATOM    952 HG21 ILE A 636     -31.013 -10.891  36.652  1.00  0.00           H  
ATOM    953 HG22 ILE A 636     -30.970 -11.969  37.980  1.00  0.00           H  
ATOM    954 HG23 ILE A 636     -30.425 -10.302  38.196  1.00  0.00           H  
ATOM    955 HD11 ILE A 636     -28.499  -9.643  34.317  1.00  0.00           H  
ATOM    956 HD12 ILE A 636     -28.903 -11.367  34.337  1.00  0.00           H  
ATOM    957 HD13 ILE A 636     -30.020 -10.156  34.940  1.00  0.00           H  
ATOM    958  N   PHE A 637     -29.066 -14.107  39.196  1.00 37.52           N  
ATOM    959  CA  PHE A 637     -29.785 -15.003  40.093  1.00 37.52           C  
ATOM    960  C   PHE A 637     -29.168 -14.982  41.498  1.00 37.52           C  
ATOM    961  O   PHE A 637     -29.892 -14.835  42.481  1.00 37.52           O  
ATOM    962  CB  PHE A 637     -29.793 -16.436  39.539  1.00 37.52           C  
ATOM    963  CG  PHE A 637     -30.577 -17.374  40.426  1.00 37.52           C  
ATOM    964  CD1 PHE A 637     -31.960 -17.529  40.227  1.00 37.52           C  
ATOM    965  CD2 PHE A 637     -29.937 -18.047  41.489  1.00 37.52           C  
ATOM    966  CE1 PHE A 637     -32.688 -18.373  41.082  1.00 37.52           C  
ATOM    967  CE2 PHE A 637     -30.681 -18.843  42.374  1.00 37.52           C  
ATOM    968  CZ  PHE A 637     -32.061 -19.005  42.170  1.00 37.52           C  
ATOM    969  H   PHE A 637     -28.619 -14.506  38.380  1.00  0.00           H  
ATOM    970  HA  PHE A 637     -30.817 -14.654  40.162  1.00  0.00           H  
ATOM    971  HB2 PHE A 637     -30.222 -16.454  38.537  1.00  0.00           H  
ATOM    972  HB3 PHE A 637     -28.788 -16.836  39.437  1.00  0.00           H  
ATOM    973  HD1 PHE A 637     -32.458 -17.030  39.407  1.00  0.00           H  
ATOM    974  HD2 PHE A 637     -28.878 -17.927  41.655  1.00  0.00           H  
ATOM    975  HE1 PHE A 637     -33.722 -18.584  40.889  1.00  0.00           H  
ATOM    976  HE2 PHE A 637     -30.192 -19.339  43.200  1.00  0.00           H  
ATOM    977  HZ  PHE A 637     -32.633 -19.644  42.826  1.00  0.00           H  
ATOM    978  N   LEU A 638     -27.830 -15.078  41.569  1.00 83.97           N  
ATOM    979  CA  LEU A 638     -27.050 -14.982  42.795  1.00 83.97           C  
ATOM    980  C   LEU A 638     -27.107 -13.574  43.389  1.00 83.97           C  
ATOM    981  O   LEU A 638     -26.938 -13.403  44.592  1.00 83.97           O  
ATOM    982  CB  LEU A 638     -25.572 -15.335  42.533  1.00 83.97           C  
ATOM    983  CG  LEU A 638     -25.258 -16.841  42.594  1.00 83.97           C  
ATOM    984  CD1 LEU A 638     -25.725 -17.627  41.365  1.00 83.97           C  
ATOM    985  CD2 LEU A 638     -23.756 -17.066  42.808  1.00 83.97           C  
ATOM    986  H   LEU A 638     -27.317 -15.204  40.705  1.00  0.00           H  
ATOM    987  HA  LEU A 638     -27.473 -15.676  43.515  1.00  0.00           H  
ATOM    988  HB2 LEU A 638     -25.234 -14.913  41.585  1.00  0.00           H  
ATOM    989  HB3 LEU A 638     -24.952 -14.853  43.293  1.00  0.00           H  
ATOM    990  HG  LEU A 638     -25.775 -17.255  43.455  1.00  0.00           H  
ATOM    991 HD11 LEU A 638     -25.605 -18.697  41.531  1.00  0.00           H  
ATOM    992 HD12 LEU A 638     -26.775 -17.462  41.138  1.00  0.00           H  
ATOM    993 HD13 LEU A 638     -25.122 -17.376  40.495  1.00  0.00           H  
ATOM    994 HD21 LEU A 638     -23.524 -18.129  42.883  1.00  0.00           H  
ATOM    995 HD22 LEU A 638     -23.171 -16.654  41.984  1.00  0.00           H  
ATOM    996 HD23 LEU A 638     -23.411 -16.594  43.729  1.00  0.00           H  
ATOM    997  N   CYS A 639     -27.376 -12.551  42.572  1.00 76.42           N  
ATOM    998  CA  CYS A 639     -27.658 -11.231  43.087  1.00 76.42           C  
ATOM    999  C   CYS A 639     -28.937 -11.238  43.922  1.00 76.42           C  
ATOM   1000  O   CYS A 639     -28.925 -10.706  45.025  1.00 76.42           O  
ATOM   1001  CB  CYS A 639     -27.694 -10.194  41.959  1.00 76.42           C  
ATOM   1002  SG  CYS A 639     -26.064 -10.098  41.230  1.00 76.42           S  
ATOM   1003  H   CYS A 639     -27.479 -12.717  41.580  1.00  0.00           H  
ATOM   1004  HA  CYS A 639     -26.866 -10.972  43.774  1.00  0.00           H  
ATOM   1005  HB2 CYS A 639     -28.429 -10.463  41.203  1.00  0.00           H  
ATOM   1006  HB3 CYS A 639     -27.934  -9.194  42.274  1.00  0.00           H  
ATOM   1007  HG  CYS A 639     -25.500 -11.014  42.023  1.00  0.00           H  
ATOM   1008  N   TYR A 640     -30.020 -11.824  43.409  1.00 53.26           N  
ATOM   1009  CA  TYR A 640     -31.284 -11.862  44.123  1.00 53.26           C  
ATOM   1010  C   TYR A 640     -31.218 -12.765  45.348  1.00 53.26           C  
ATOM   1011  O   TYR A 640     -31.796 -12.410  46.374  1.00 53.26           O  
ATOM   1012  CB  TYR A 640     -32.377 -12.363  43.184  1.00 53.26           C  
ATOM   1013  CG  TYR A 640     -32.674 -11.370  42.091  1.00 53.26           C  
ATOM   1014  CD1 TYR A 640     -33.175 -10.112  42.444  1.00 53.26           C  
ATOM   1015  CD2 TYR A 640     -32.456 -11.673  40.737  1.00 53.26           C  
ATOM   1016  CE1 TYR A 640     -33.486  -9.163  41.459  1.00 53.26           C  
ATOM   1017  CE2 TYR A 640     -32.753 -10.709  39.755  1.00 53.26           C  
ATOM   1018  CZ  TYR A 640     -33.262  -9.454  40.112  1.00 53.26           C  
ATOM   1019  OH  TYR A 640     -33.589  -8.543  39.156  1.00 53.26           O  
ATOM   1020  H   TYR A 640     -29.974 -12.238  42.487  1.00  0.00           H  
ATOM   1021  HA  TYR A 640     -31.524 -10.856  44.474  1.00  0.00           H  
ATOM   1022  HB2 TYR A 640     -32.120 -13.333  42.755  1.00  0.00           H  
ATOM   1023  HB3 TYR A 640     -33.298 -12.498  43.751  1.00  0.00           H  
ATOM   1024  HD1 TYR A 640     -33.314  -9.898  43.481  1.00  0.00           H  
ATOM   1025  HD2 TYR A 640     -32.097 -12.646  40.441  1.00  0.00           H  
ATOM   1026  HE1 TYR A 640     -33.951  -8.235  41.705  1.00  0.00           H  
ATOM   1027  HE2 TYR A 640     -32.664 -10.941  38.710  1.00  0.00           H  
ATOM   1028  HH  TYR A 640     -33.976  -7.757  39.509  1.00  0.00           H  
ATOM   1029  N   ILE A 641     -30.470 -13.883  45.275  1.00 99.70           N  
ATOM   1030  CA  ILE A 641     -30.314 -14.790  46.408  1.00 99.70           C  
ATOM   1031  C   ILE A 641     -29.572 -14.130  47.577  1.00 99.70           C  
ATOM   1032  O   ILE A 641     -29.758 -14.567  48.710  1.00 99.70           O  
ATOM   1033  CB  ILE A 641     -29.635 -16.125  46.028  1.00 99.70           C  
ATOM   1034  CG1 ILE A 641     -30.099 -17.248  46.983  1.00 99.70           C  
ATOM   1035  CG2 ILE A 641     -28.111 -16.086  46.061  1.00 99.70           C  
ATOM   1036  CD1 ILE A 641     -29.498 -18.624  46.675  1.00 99.70           C  
ATOM   1037  H   ILE A 641     -30.018 -14.120  44.401  1.00  0.00           H  
ATOM   1038  HA  ILE A 641     -31.326 -15.043  46.704  1.00  0.00           H  
ATOM   1039  HB  ILE A 641     -29.952 -16.387  45.017  1.00  0.00           H  
ATOM   1040 HG12 ILE A 641     -29.867 -17.005  48.020  1.00  0.00           H  
ATOM   1041 HG13 ILE A 641     -31.186 -17.333  46.933  1.00  0.00           H  
ATOM   1042 HG21 ILE A 641     -27.730 -16.843  45.383  1.00  0.00           H  
ATOM   1043 HG22 ILE A 641     -27.726 -15.137  45.761  1.00  0.00           H  
ATOM   1044 HG23 ILE A 641     -27.720 -16.278  47.061  1.00  0.00           H  
ATOM   1045 HD11 ILE A 641     -29.947 -19.387  47.311  1.00  0.00           H  
ATOM   1046 HD12 ILE A 641     -29.680 -18.909  45.639  1.00  0.00           H  
ATOM   1047 HD13 ILE A 641     -28.422 -18.653  46.850  1.00  0.00           H  
ATOM   1048  N   ILE A 642     -28.775 -13.076  47.357  1.00 97.22           N  
ATOM   1049  CA  ILE A 642     -28.005 -12.505  48.447  1.00 97.22           C  
ATOM   1050  C   ILE A 642     -28.876 -11.831  49.497  1.00 97.22           C  
ATOM   1051  O   ILE A 642     -28.476 -11.710  50.646  1.00 97.22           O  
ATOM   1052  CB  ILE A 642     -26.958 -11.502  47.943  1.00 97.22           C  
ATOM   1053  CG1 ILE A 642     -25.814 -11.609  48.947  1.00 97.22           C  
ATOM   1054  CG2 ILE A 642     -27.427 -10.029  47.797  1.00 97.22           C  
ATOM   1055  CD1 ILE A 642     -24.587 -10.924  48.473  1.00 97.22           C  
ATOM   1056  H   ILE A 642     -28.640 -12.720  46.417  1.00  0.00           H  
ATOM   1057  HA  ILE A 642     -27.520 -13.355  48.929  1.00  0.00           H  
ATOM   1058  HB  ILE A 642     -26.600 -11.843  46.969  1.00  0.00           H  
ATOM   1059 HG12 ILE A 642     -26.081 -11.250  49.940  1.00  0.00           H  
ATOM   1060 HG13 ILE A 642     -25.542 -12.652  49.056  1.00  0.00           H  
ATOM   1061 HG21 ILE A 642     -26.665  -9.407  47.338  1.00  0.00           H  
ATOM   1062 HG22 ILE A 642     -28.324  -9.940  47.193  1.00  0.00           H  
ATOM   1063 HG23 ILE A 642     -27.666  -9.566  48.752  1.00  0.00           H  
ATOM   1064 HD11 ILE A 642     -23.762 -11.316  49.061  1.00  0.00           H  
ATOM   1065 HD12 ILE A 642     -24.447 -11.135  47.416  1.00  0.00           H  
ATOM   1066 HD13 ILE A 642     -24.631  -9.849  48.575  1.00  0.00           H  
ATOM   1067  N   THR A 643     -30.067 -11.397  49.119  1.00 43.88           N  
ATOM   1068  CA  THR A 643     -30.972 -10.732  50.034  1.00 43.88           C  
ATOM   1069  C   THR A 643     -31.470 -11.722  51.098  1.00 43.88           C  
ATOM   1070  O   THR A 643     -31.602 -11.347  52.258  1.00 43.88           O  
ATOM   1071  CB  THR A 643     -32.138 -10.145  49.222  1.00 43.88           C  
ATOM   1072  CG2 THR A 643     -31.686  -9.343  47.986  1.00 43.88           C  
ATOM   1073  OG1 THR A 643     -33.026 -11.155  48.793  1.00 43.88           O  
ATOM   1074  H   THR A 643     -30.345 -11.465  48.150  1.00  0.00           H  
ATOM   1075  HA  THR A 643     -30.440  -9.910  50.513  1.00  0.00           H  
ATOM   1076  HB  THR A 643     -32.707  -9.486  49.880  1.00  0.00           H  
ATOM   1077  HG1 THR A 643     -32.608 -11.658  48.107  1.00  0.00           H  
ATOM   1078 HG21 THR A 643     -32.484  -8.691  47.628  1.00  0.00           H  
ATOM   1079 HG22 THR A 643     -30.806  -8.734  48.185  1.00  0.00           H  
ATOM   1080 HG23 THR A 643     -31.412  -9.993  47.156  1.00  0.00           H  
ATOM   1081  N   PHE A 644     -31.671 -12.995  50.710  1.00 98.13           N  
ATOM   1082  CA  PHE A 644     -32.077 -14.093  51.587  1.00 98.13           C  
ATOM   1083  C   PHE A 644     -30.962 -14.467  52.543  1.00 98.13           C  
ATOM   1084  O   PHE A 644     -31.209 -14.910  53.653  1.00 98.13           O  
ATOM   1085  CB  PHE A 644     -32.363 -15.349  50.754  1.00 98.13           C  
ATOM   1086  CG  PHE A 644     -33.572 -15.181  49.881  1.00 98.13           C  
ATOM   1087  CD1 PHE A 644     -34.848 -15.462  50.398  1.00 98.13           C  
ATOM   1088  CD2 PHE A 644     -33.433 -14.682  48.577  1.00 98.13           C  
ATOM   1089  CE1 PHE A 644     -35.984 -15.256  49.598  1.00 98.13           C  
ATOM   1090  CE2 PHE A 644     -34.565 -14.493  47.770  1.00 98.13           C  
ATOM   1091  CZ  PHE A 644     -35.843 -14.781  48.280  1.00 98.13           C  
ATOM   1092  H   PHE A 644     -31.515 -13.221  49.738  1.00  0.00           H  
ATOM   1093  HA  PHE A 644     -32.958 -13.802  52.161  1.00  0.00           H  
ATOM   1094  HB2 PHE A 644     -31.509 -15.636  50.141  1.00  0.00           H  
ATOM   1095  HB3 PHE A 644     -32.548 -16.203  51.410  1.00  0.00           H  
ATOM   1096  HD1 PHE A 644     -34.961 -15.823  51.410  1.00  0.00           H  
ATOM   1097  HD2 PHE A 644     -32.463 -14.386  48.228  1.00  0.00           H  
ATOM   1098  HE1 PHE A 644     -36.968 -15.464  49.993  1.00  0.00           H  
ATOM   1099  HE2 PHE A 644     -34.457 -14.091  46.776  1.00  0.00           H  
ATOM   1100  HZ  PHE A 644     -36.717 -14.618  47.667  1.00  0.00           H  
ATOM   1101  N   LEU A 645     -29.732 -14.275  52.091  1.00159.07           N  
ATOM   1102  CA  LEU A 645     -28.523 -14.495  52.830  1.00159.07           C  
ATOM   1103  C   LEU A 645     -28.310 -13.300  53.783  1.00159.07           C  
ATOM   1104  O   LEU A 645     -28.010 -13.500  54.953  1.00159.07           O  
ATOM   1105  CB  LEU A 645     -27.476 -14.525  51.722  1.00159.07           C  
ATOM   1106  CG  LEU A 645     -26.186 -15.250  51.973  1.00159.07           C  
ATOM   1107  CD1 LEU A 645     -25.341 -14.873  50.750  1.00159.07           C  
ATOM   1108  CD2 LEU A 645     -25.600 -14.822  53.299  1.00159.07           C  
ATOM   1109  H   LEU A 645     -29.633 -13.906  51.155  1.00  0.00           H  
ATOM   1110  HA  LEU A 645     -28.567 -15.443  53.370  1.00  0.00           H  
ATOM   1111  HB2 LEU A 645     -27.905 -14.955  50.813  1.00  0.00           H  
ATOM   1112  HB3 LEU A 645     -27.193 -13.511  51.469  1.00  0.00           H  
ATOM   1113  HG  LEU A 645     -26.358 -16.327  51.981  1.00  0.00           H  
ATOM   1114 HD11 LEU A 645     -24.475 -15.473  50.582  1.00  0.00           H  
ATOM   1115 HD12 LEU A 645     -25.911 -15.016  49.831  1.00  0.00           H  
ATOM   1116 HD13 LEU A 645     -25.053 -13.827  50.758  1.00  0.00           H  
ATOM   1117 HD21 LEU A 645     -24.564 -15.063  53.282  1.00  0.00           H  
ATOM   1118 HD22 LEU A 645     -25.704 -13.754  53.436  1.00  0.00           H  
ATOM   1119 HD23 LEU A 645     -26.065 -15.352  54.123  1.00  0.00           H  
ATOM   1120  N   MET A 646     -28.473 -12.057  53.313  1.00187.60           N  
ATOM   1121  CA  MET A 646     -28.321 -10.829  54.090  1.00187.60           C  
ATOM   1122  C   MET A 646     -29.359 -10.740  55.204  1.00187.60           C  
ATOM   1123  O   MET A 646     -29.003 -10.464  56.348  1.00187.60           O  
ATOM   1124  CB  MET A 646     -28.483  -9.602  53.181  1.00187.60           C  
ATOM   1125  CG  MET A 646     -27.213  -9.247  52.419  1.00187.60           C  
ATOM   1126  SD  MET A 646     -27.499  -7.854  51.313  1.00187.60           S  
ATOM   1127  CE  MET A 646     -25.975  -7.930  50.369  1.00187.60           C  
ATOM   1128  H   MET A 646     -28.693 -11.956  52.323  1.00  0.00           H  
ATOM   1129  HA  MET A 646     -27.335 -10.817  54.554  1.00  0.00           H  
ATOM   1130  HB2 MET A 646     -29.310  -9.753  52.489  1.00  0.00           H  
ATOM   1131  HB3 MET A 646     -28.761  -8.731  53.775  1.00  0.00           H  
ATOM   1132  HG2 MET A 646     -26.410  -8.990  53.111  1.00  0.00           H  
ATOM   1133  HG3 MET A 646     -26.872 -10.102  51.838  1.00  0.00           H  
ATOM   1134  HE1 MET A 646     -25.965  -7.179  49.579  1.00  0.00           H  
ATOM   1135  HE2 MET A 646     -25.124  -7.794  51.028  1.00  0.00           H  
ATOM   1136  HE3 MET A 646     -25.894  -8.910  49.923  1.00  0.00           H  
ATOM   1137  N   ILE A 647     -30.629 -10.996  54.880  1.00392.76           N  
ATOM   1138  CA  ILE A 647     -31.667 -11.107  55.892  1.00392.76           C  
ATOM   1139  C   ILE A 647     -31.846 -12.601  56.137  1.00392.76           C  
ATOM   1140  O   ILE A 647     -32.568 -13.291  55.422  1.00392.76           O  
ATOM   1141  CB  ILE A 647     -33.011 -10.498  55.430  1.00392.76           C  
ATOM   1142  CG1 ILE A 647     -32.872  -9.028  54.998  1.00392.76           C  
ATOM   1143  CG2 ILE A 647     -34.061 -10.619  56.564  1.00392.76           C  
ATOM   1144  CD1 ILE A 647     -34.076  -8.556  54.176  1.00392.76           C  
ATOM   1145  H   ILE A 647     -30.874 -11.249  53.930  1.00  0.00           H  
ATOM   1146  HA  ILE A 647     -31.374 -10.612  56.821  1.00  0.00           H  
ATOM   1147  HB  ILE A 647     -33.371 -11.053  54.561  1.00  0.00           H  
ATOM   1148 HG12 ILE A 647     -32.736  -8.395  55.875  1.00  0.00           H  
ATOM   1149 HG13 ILE A 647     -31.986  -8.886  54.378  1.00  0.00           H  
ATOM   1150 HG21 ILE A 647     -35.021 -10.195  56.272  1.00  0.00           H  
ATOM   1151 HG22 ILE A 647     -34.267 -11.652  56.842  1.00  0.00           H  
ATOM   1152 HG23 ILE A 647     -33.735 -10.094  57.463  1.00  0.00           H  
ATOM   1153 HD11 ILE A 647     -33.949  -7.541  53.814  1.00  0.00           H  
ATOM   1154 HD12 ILE A 647     -34.203  -9.184  53.294  1.00  0.00           H  
ATOM   1155 HD13 ILE A 647     -35.004  -8.592  54.738  1.00  0.00           H  
ATOM   1156  N   ALA A 648     -31.200 -13.073  57.195  1.00182.37           N  
ATOM   1157  CA  ALA A 648     -31.345 -14.408  57.732  1.00182.37           C  
ATOM   1158  C   ALA A 648     -30.961 -14.357  59.194  1.00182.37           C  
ATOM   1159  O   ALA A 648     -30.372 -13.375  59.661  1.00182.37           O  
ATOM   1160  CB  ALA A 648     -30.523 -15.429  56.932  1.00182.37           C  
ATOM   1161  H   ALA A 648     -30.613 -12.441  57.721  1.00  0.00           H  
ATOM   1162  HA  ALA A 648     -32.398 -14.695  57.692  1.00  0.00           H  
ATOM   1163  HB1 ALA A 648     -30.471 -16.393  57.440  1.00  0.00           H  
ATOM   1164  HB2 ALA A 648     -30.972 -15.620  55.963  1.00  0.00           H  
ATOM   1165  HB3 ALA A 648     -29.499 -15.088  56.773  1.00  0.00           H  
ATOM   1166  N   LYS A 649     -31.259 -15.444  59.918  1.00182.69           N  
ATOM   1167  CA  LYS A 649     -30.789 -15.594  61.282  1.00182.69           C  
ATOM   1168  C   LYS A 649     -29.258 -15.667  61.318  1.00182.69           C  
ATOM   1169  O   LYS A 649     -28.645 -16.132  60.353  1.00182.69           O  
ATOM   1170  CB  LYS A 649     -31.393 -16.836  61.955  1.00182.69           C  
ATOM   1171  CG  LYS A 649     -32.660 -16.490  62.745  1.00182.69           C  
ATOM   1172  CD  LYS A 649     -33.158 -17.684  63.560  1.00182.69           C  
ATOM   1173  CE  LYS A 649     -34.358 -17.336  64.444  1.00182.69           C  
ATOM   1174  NZ  LYS A 649     -34.747 -18.494  65.264  1.00182.69           N1+
ATOM   1175  H   LYS A 649     -31.721 -16.227  59.478  1.00  0.00           H  
ATOM   1176  HA  LYS A 649     -31.140 -14.705  61.803  1.00  0.00           H  
ATOM   1177  HB2 LYS A 649     -31.598 -17.616  61.219  1.00  0.00           H  
ATOM   1178  HB3 LYS A 649     -30.677 -17.276  62.652  1.00  0.00           H  
ATOM   1179  HG2 LYS A 649     -32.453 -15.663  63.426  1.00  0.00           H  
ATOM   1180  HG3 LYS A 649     -33.440 -16.146  62.064  1.00  0.00           H  
ATOM   1181  HD2 LYS A 649     -33.419 -18.501  62.886  1.00  0.00           H  
ATOM   1182  HD3 LYS A 649     -32.346 -18.050  64.190  1.00  0.00           H  
ATOM   1183  HE2 LYS A 649     -34.116 -16.504  65.108  1.00  0.00           H  
ATOM   1184  HE3 LYS A 649     -35.208 -17.028  63.834  1.00  0.00           H  
ATOM   1185  HZ1 LYS A 649     -33.972 -18.768  65.852  1.00  0.00           H  
ATOM   1186  HZ2 LYS A 649     -35.538 -18.250  65.844  1.00  0.00           H  
ATOM   1187  HZ3 LYS A 649     -34.999 -19.266  64.662  1.00  0.00           H  
ATOM   1188  N   PRO A 650     -28.641 -15.191  62.415  1.00207.25           N  
ATOM   1189  CA  PRO A 650     -27.206 -15.306  62.627  1.00207.25           C  
ATOM   1190  C   PRO A 650     -26.737 -16.763  62.573  1.00207.25           C  
ATOM   1191  O   PRO A 650     -27.050 -17.556  63.458  1.00207.25           O  
ATOM   1192  CB  PRO A 650     -26.932 -14.684  64.000  1.00207.25           C  
ATOM   1193  CG  PRO A 650     -28.222 -14.025  64.469  1.00207.25           C  
ATOM   1194  CD  PRO A 650     -29.303 -14.441  63.481  1.00207.25           C  
ATOM   1195  HA  PRO A 650     -26.699 -14.719  61.858  1.00  0.00           H  
ATOM   1196  HB2 PRO A 650     -26.627 -15.419  64.746  1.00  0.00           H  
ATOM   1197  HB3 PRO A 650     -26.108 -13.983  63.927  1.00  0.00           H  
ATOM   1198  HG2 PRO A 650     -28.478 -14.379  65.468  1.00  0.00           H  
ATOM   1199  HG3 PRO A 650     -28.127 -12.946  64.563  1.00  0.00           H  
ATOM   1200  HD2 PRO A 650     -30.049 -15.063  63.977  1.00  0.00           H  
ATOM   1201  HD3 PRO A 650     -29.800 -13.552  63.089  1.00  0.00           H  
ATOM   1202  N   ASP A 651     -25.973 -17.077  61.522  1.00 58.13           N  
ATOM   1203  CA  ASP A 651     -25.171 -18.284  61.376  1.00 58.13           C  
ATOM   1204  C   ASP A 651     -23.799 -17.853  60.882  1.00 58.13           C  
ATOM   1205  O   ASP A 651     -23.664 -16.811  60.236  1.00 58.13           O  
ATOM   1206  CB  ASP A 651     -25.808 -19.352  60.461  1.00 58.13           C  
ATOM   1207  CG  ASP A 651     -27.215 -19.790  60.860  1.00 58.13           C  
ATOM   1208  OD1 ASP A 651     -27.402 -20.046  62.067  1.00 58.13           O  
ATOM   1209  OD2 ASP A 651     -28.068 -19.901  59.953  1.00 58.13           O1-
ATOM   1210  H   ASP A 651     -25.810 -16.358  60.832  1.00  0.00           H  
ATOM   1211  HA  ASP A 651     -25.024 -18.727  62.363  1.00  0.00           H  
ATOM   1212  HB2 ASP A 651     -25.805 -19.021  59.434  1.00  0.00           H  
ATOM   1213  HB3 ASP A 651     -25.185 -20.248  60.471  1.00  0.00           H  
ATOM   1214  N   VAL A 652     -22.767 -18.647  61.198  1.00 84.70           N  
ATOM   1215  CA  VAL A 652     -21.402 -18.377  60.748  1.00 84.70           C  
ATOM   1216  C   VAL A 652     -21.312 -18.432  59.220  1.00 84.70           C  
ATOM   1217  O   VAL A 652     -20.663 -17.584  58.608  1.00 84.70           O  
ATOM   1218  CB  VAL A 652     -20.410 -19.377  61.381  1.00 84.70           C  
ATOM   1219  CG1 VAL A 652     -20.639 -20.851  60.974  1.00 84.70           C  
ATOM   1220  CG2 VAL A 652     -18.956 -18.953  61.099  1.00 84.70           C  
ATOM   1221  H   VAL A 652     -22.932 -19.477  61.749  1.00  0.00           H  
ATOM   1222  HA  VAL A 652     -21.138 -17.367  61.073  1.00  0.00           H  
ATOM   1223  HB  VAL A 652     -20.550 -19.317  62.462  1.00  0.00           H  
ATOM   1224 HG11 VAL A 652     -20.033 -21.513  61.594  1.00  0.00           H  
ATOM   1225 HG12 VAL A 652     -21.678 -21.154  61.105  1.00  0.00           H  
ATOM   1226 HG13 VAL A 652     -20.354 -21.046  59.940  1.00  0.00           H  
ATOM   1227 HG21 VAL A 652     -18.257 -19.568  61.667  1.00  0.00           H  
ATOM   1228 HG22 VAL A 652     -18.691 -19.056  60.046  1.00  0.00           H  
ATOM   1229 HG23 VAL A 652     -18.780 -17.916  61.387  1.00  0.00           H  
ATOM   1230  N   ALA A 653     -22.013 -19.415  58.631  1.00 28.51           N  
ATOM   1231  CA  ALA A 653     -22.050 -19.670  57.208  1.00 28.51           C  
ATOM   1232  C   ALA A 653     -22.692 -18.498  56.479  1.00 28.51           C  
ATOM   1233  O   ALA A 653     -22.198 -18.136  55.422  1.00 28.51           O  
ATOM   1234  CB  ALA A 653     -22.835 -20.958  56.946  1.00 28.51           C  
ATOM   1235  H   ALA A 653     -22.531 -20.046  59.225  1.00  0.00           H  
ATOM   1236  HA  ALA A 653     -21.024 -19.801  56.860  1.00  0.00           H  
ATOM   1237  HB1 ALA A 653     -22.611 -21.338  55.953  1.00  0.00           H  
ATOM   1238  HB2 ALA A 653     -22.543 -21.743  57.644  1.00  0.00           H  
ATOM   1239  HB3 ALA A 653     -23.914 -20.821  57.038  1.00  0.00           H  
ATOM   1240  N   VAL A 654     -23.724 -17.860  57.062  1.00 49.20           N  
ATOM   1241  CA  VAL A 654     -24.380 -16.670  56.527  1.00 49.20           C  
ATOM   1242  C   VAL A 654     -23.350 -15.573  56.262  1.00 49.20           C  
ATOM   1243  O   VAL A 654     -23.235 -15.159  55.123  1.00 49.20           O  
ATOM   1244  CB  VAL A 654     -25.526 -16.194  57.447  1.00 49.20           C  
ATOM   1245  CG1 VAL A 654     -26.238 -14.943  56.928  1.00 49.20           C  
ATOM   1246  CG2 VAL A 654     -26.593 -17.283  57.640  1.00 49.20           C  
ATOM   1247  H   VAL A 654     -24.050 -18.202  57.954  1.00  0.00           H  
ATOM   1248  HA  VAL A 654     -24.817 -16.954  55.568  1.00  0.00           H  
ATOM   1249  HB  VAL A 654     -25.103 -15.950  58.419  1.00  0.00           H  
ATOM   1250 HG11 VAL A 654     -26.896 -14.524  57.690  1.00  0.00           H  
ATOM   1251 HG12 VAL A 654     -25.567 -14.161  56.597  1.00  0.00           H  
ATOM   1252 HG13 VAL A 654     -26.865 -15.225  56.091  1.00  0.00           H  
ATOM   1253 HG21 VAL A 654     -27.081 -17.192  58.608  1.00  0.00           H  
ATOM   1254 HG22 VAL A 654     -27.374 -17.228  56.881  1.00  0.00           H  
ATOM   1255 HG23 VAL A 654     -26.194 -18.289  57.546  1.00  0.00           H  
ATOM   1256  N   CYS A 655     -22.516 -15.210  57.245  1.00 49.13           N  
ATOM   1257  CA  CYS A 655     -21.442 -14.224  57.094  1.00 49.13           C  
ATOM   1258  C   CYS A 655     -20.391 -14.587  56.018  1.00 49.13           C  
ATOM   1259  O   CYS A 655     -19.852 -13.695  55.363  1.00 49.13           O  
ATOM   1260  CB  CYS A 655     -20.771 -13.977  58.456  1.00 49.13           C  
ATOM   1261  SG  CYS A 655     -21.847 -13.305  59.755  1.00 49.13           S  
ATOM   1262  H   CYS A 655     -22.643 -15.639  58.155  1.00  0.00           H  
ATOM   1263  HA  CYS A 655     -21.906 -13.294  56.765  1.00  0.00           H  
ATOM   1264  HB2 CYS A 655     -20.322 -14.897  58.831  1.00  0.00           H  
ATOM   1265  HB3 CYS A 655     -19.962 -13.259  58.329  1.00  0.00           H  
ATOM   1266  N   SER A 656     -20.130 -15.881  55.799  1.00 68.96           N  
ATOM   1267  CA  SER A 656     -19.304 -16.428  54.721  1.00 68.96           C  
ATOM   1268  C   SER A 656     -19.975 -16.287  53.358  1.00 68.96           C  
ATOM   1269  O   SER A 656     -19.354 -15.799  52.416  1.00 68.96           O  
ATOM   1270  CB  SER A 656     -18.981 -17.918  54.976  1.00 68.96           C  
ATOM   1271  OG  SER A 656     -18.168 -18.449  53.944  1.00 68.96           O  
ATOM   1272  H   SER A 656     -20.494 -16.532  56.482  1.00  0.00           H  
ATOM   1273  HA  SER A 656     -18.379 -15.856  54.694  1.00  0.00           H  
ATOM   1274  HB2 SER A 656     -18.481 -18.047  55.936  1.00  0.00           H  
ATOM   1275  HB3 SER A 656     -19.872 -18.536  55.019  1.00  0.00           H  
ATOM   1276  HG  SER A 656     -18.649 -18.422  53.130  1.00  0.00           H  
ATOM   1277  N   PHE A 657     -21.244 -16.707  53.266  1.00 94.76           N  
ATOM   1278  CA  PHE A 657     -22.035 -16.634  52.060  1.00 94.76           C  
ATOM   1279  C   PHE A 657     -22.196 -15.177  51.605  1.00 94.76           C  
ATOM   1280  O   PHE A 657     -22.033 -14.916  50.425  1.00 94.76           O  
ATOM   1281  CB  PHE A 657     -23.376 -17.366  52.232  1.00 94.76           C  
ATOM   1282  CG  PHE A 657     -23.285 -18.864  52.300  1.00 94.76           C  
ATOM   1283  CD1 PHE A 657     -22.770 -19.599  51.220  1.00 94.76           C  
ATOM   1284  CD2 PHE A 657     -23.763 -19.538  53.432  1.00 94.76           C  
ATOM   1285  CE1 PHE A 657     -22.735 -21.002  51.267  1.00 94.76           C  
ATOM   1286  CE2 PHE A 657     -23.671 -20.935  53.509  1.00 94.76           C  
ATOM   1287  CZ  PHE A 657     -23.163 -21.669  52.427  1.00 94.76           C  
ATOM   1288  H   PHE A 657     -21.682 -17.110  54.087  1.00  0.00           H  
ATOM   1289  HA  PHE A 657     -21.489 -17.187  51.308  1.00  0.00           H  
ATOM   1290  HB2 PHE A 657     -23.899 -17.022  53.120  1.00  0.00           H  
ATOM   1291  HB3 PHE A 657     -24.028 -17.227  51.380  1.00  0.00           H  
ATOM   1292  HD1 PHE A 657     -22.340 -19.085  50.381  1.00  0.00           H  
ATOM   1293  HD2 PHE A 657     -24.233 -18.996  54.237  1.00  0.00           H  
ATOM   1294  HE1 PHE A 657     -22.337 -21.564  50.435  1.00  0.00           H  
ATOM   1295  HE2 PHE A 657     -24.063 -21.456  54.369  1.00  0.00           H  
ATOM   1296  HZ  PHE A 657     -23.122 -22.747  52.477  1.00  0.00           H  
ATOM   1297  N   ARG A 658     -22.385 -14.218  52.541  1.00134.97           N  
ATOM   1298  CA  ARG A 658     -22.527 -12.770  52.294  1.00134.97           C  
ATOM   1299  C   ARG A 658     -21.355 -12.205  51.496  1.00134.97           C  
ATOM   1300  O   ARG A 658     -21.551 -11.398  50.598  1.00134.97           O  
ATOM   1301  CB  ARG A 658     -22.641 -11.942  53.606  1.00134.97           C  
ATOM   1302  CG  ARG A 658     -24.002 -11.997  54.309  1.00134.97           C  
ATOM   1303  CD  ARG A 658     -24.151 -11.043  55.499  1.00134.97           C  
ATOM   1304  NE  ARG A 658     -25.307 -11.427  56.322  1.00134.97           N  
ATOM   1305  CZ  ARG A 658     -25.720 -10.822  57.445  1.00134.97           C  
ATOM   1306  NH1 ARG A 658     -25.122  -9.716  57.900  1.00134.97           N1+
ATOM   1307  NH2 ARG A 658     -26.754 -11.334  58.119  1.00134.97           N1+
ATOM   1308  H   ARG A 658     -22.517 -14.548  53.495  1.00  0.00           H  
ATOM   1309  HA  ARG A 658     -23.422 -12.609  51.694  1.00  0.00           H  
ATOM   1310  HB2 ARG A 658     -21.855 -12.239  54.301  1.00  0.00           H  
ATOM   1311  HB3 ARG A 658     -22.447 -10.891  53.379  1.00  0.00           H  
ATOM   1312  HG2 ARG A 658     -24.786 -11.768  53.586  1.00  0.00           H  
ATOM   1313  HG3 ARG A 658     -24.169 -13.002  54.674  1.00  0.00           H  
ATOM   1314  HD2 ARG A 658     -23.261 -11.085  56.126  1.00  0.00           H  
ATOM   1315  HD3 ARG A 658     -24.264 -10.013  55.158  1.00  0.00           H  
ATOM   1316  HE  ARG A 658     -25.827 -12.234  55.999  1.00  0.00           H  
ATOM   1317 HH11 ARG A 658     -24.347  -9.315  57.397  1.00  0.00           H  
ATOM   1318 HH12 ARG A 658     -25.442  -9.262  58.742  1.00  0.00           H  
ATOM   1319 HH21 ARG A 658     -27.286 -12.104  57.738  1.00  0.00           H  
ATOM   1320 HH22 ARG A 658     -27.092 -10.895  58.961  1.00  0.00           H  
ATOM   1321  N   ARG A 659     -20.141 -12.642  51.827  1.00128.56           N  
ATOM   1322  CA  ARG A 659     -18.916 -12.166  51.205  1.00128.56           C  
ATOM   1323  C   ARG A 659     -18.782 -12.754  49.810  1.00128.56           C  
ATOM   1324  O   ARG A 659     -18.525 -12.014  48.860  1.00128.56           O  
ATOM   1325  CB  ARG A 659     -17.731 -12.652  52.045  1.00128.56           C  
ATOM   1326  CG  ARG A 659     -17.739 -12.019  53.432  1.00128.56           C  
ATOM   1327  CD  ARG A 659     -16.823 -12.750  54.402  1.00128.56           C  
ATOM   1328  NE  ARG A 659     -15.446 -12.275  54.262  1.00128.56           N  
ATOM   1329  CZ  ARG A 659     -14.597 -12.016  55.265  1.00128.56           C  
ATOM   1330  NH1 ARG A 659     -14.911 -12.203  56.542  1.00128.56           N1+
ATOM   1331  NH2 ARG A 659     -13.388 -11.557  54.986  1.00128.56           N1+
ATOM   1332  H   ARG A 659     -20.082 -13.387  52.508  1.00  0.00           H  
ATOM   1333  HA  ARG A 659     -18.919 -11.075  51.137  1.00  0.00           H  
ATOM   1334  HB2 ARG A 659     -17.748 -13.740  52.126  1.00  0.00           H  
ATOM   1335  HB3 ARG A 659     -16.794 -12.401  51.548  1.00  0.00           H  
ATOM   1336  HG2 ARG A 659     -17.445 -10.979  53.316  1.00  0.00           H  
ATOM   1337  HG3 ARG A 659     -18.741 -11.997  53.857  1.00  0.00           H  
ATOM   1338  HD2 ARG A 659     -17.179 -12.534  55.403  1.00  0.00           H  
ATOM   1339  HD3 ARG A 659     -16.873 -13.831  54.268  1.00  0.00           H  
ATOM   1340  HE  ARG A 659     -15.136 -12.128  53.312  1.00  0.00           H  
ATOM   1341 HH11 ARG A 659     -15.803 -12.577  56.823  1.00  0.00           H  
ATOM   1342 HH12 ARG A 659     -14.204 -12.050  57.254  1.00  0.00           H  
ATOM   1343 HH21 ARG A 659     -13.107 -11.345  54.042  1.00  0.00           H  
ATOM   1344 HH22 ARG A 659     -12.684 -11.526  55.718  1.00  0.00           H  
ATOM   1345  N   VAL A 660     -18.971 -14.078  49.693  1.00 95.36           N  
ATOM   1346  CA  VAL A 660     -18.817 -14.754  48.411  1.00 95.36           C  
ATOM   1347  C   VAL A 660     -19.924 -14.314  47.450  1.00 95.36           C  
ATOM   1348  O   VAL A 660     -19.602 -13.914  46.346  1.00 95.36           O  
ATOM   1349  CB  VAL A 660     -18.703 -16.295  48.545  1.00 95.36           C  
ATOM   1350  CG1 VAL A 660     -17.583 -16.708  49.513  1.00 95.36           C  
ATOM   1351  CG2 VAL A 660     -20.002 -17.010  48.891  1.00 95.36           C  
ATOM   1352  H   VAL A 660     -19.213 -14.633  50.503  1.00  0.00           H  
ATOM   1353  HA  VAL A 660     -17.883 -14.420  47.963  1.00  0.00           H  
ATOM   1354  HB  VAL A 660     -18.405 -16.674  47.567  1.00  0.00           H  
ATOM   1355 HG11 VAL A 660     -17.452 -17.791  49.523  1.00  0.00           H  
ATOM   1356 HG12 VAL A 660     -16.630 -16.272  49.211  1.00  0.00           H  
ATOM   1357 HG13 VAL A 660     -17.779 -16.392  50.534  1.00  0.00           H  
ATOM   1358 HG21 VAL A 660     -19.840 -18.062  49.127  1.00  0.00           H  
ATOM   1359 HG22 VAL A 660     -20.415 -16.528  49.755  1.00  0.00           H  
ATOM   1360 HG23 VAL A 660     -20.708 -16.971  48.064  1.00  0.00           H  
ATOM   1361  N   PHE A 661     -21.197 -14.286  47.864  1.00 49.56           N  
ATOM   1362  CA  PHE A 661     -22.317 -13.930  47.000  1.00 49.56           C  
ATOM   1363  C   PHE A 661     -22.302 -12.465  46.561  1.00 49.56           C  
ATOM   1364  O   PHE A 661     -22.502 -12.230  45.374  1.00 49.56           O  
ATOM   1365  CB  PHE A 661     -23.653 -14.267  47.677  1.00 49.56           C  
ATOM   1366  CG  PHE A 661     -24.013 -15.732  47.518  1.00 49.56           C  
ATOM   1367  CD1 PHE A 661     -23.403 -16.738  48.293  1.00 49.56           C  
ATOM   1368  CD2 PHE A 661     -24.925 -16.113  46.518  1.00 49.56           C  
ATOM   1369  CE1 PHE A 661     -23.707 -18.091  48.091  1.00 49.56           C  
ATOM   1370  CE2 PHE A 661     -25.230 -17.475  46.325  1.00 49.56           C  
ATOM   1371  CZ  PHE A 661     -24.637 -18.462  47.119  1.00 49.56           C  
ATOM   1372  H   PHE A 661     -21.410 -14.569  48.814  1.00  0.00           H  
ATOM   1373  HA  PHE A 661     -22.240 -14.529  46.090  1.00  0.00           H  
ATOM   1374  HB2 PHE A 661     -23.644 -13.979  48.727  1.00  0.00           H  
ATOM   1375  HB3 PHE A 661     -24.462 -13.683  47.233  1.00  0.00           H  
ATOM   1376  HD1 PHE A 661     -22.664 -16.524  49.027  1.00  0.00           H  
ATOM   1377  HD2 PHE A 661     -25.373 -15.367  45.878  1.00  0.00           H  
ATOM   1378  HE1 PHE A 661     -23.219 -18.873  48.636  1.00  0.00           H  
ATOM   1379  HE2 PHE A 661     -25.901 -17.792  45.547  1.00  0.00           H  
ATOM   1380  HZ  PHE A 661     -24.865 -19.504  46.952  1.00  0.00           H  
ATOM   1381  N   LEU A 662     -21.862 -11.517  47.401  1.00 45.51           N  
ATOM   1382  CA  LEU A 662     -21.881 -10.084  47.075  1.00 45.51           C  
ATOM   1383  C   LEU A 662     -20.699  -9.698  46.185  1.00 45.51           C  
ATOM   1384  O   LEU A 662     -20.843  -8.855  45.299  1.00 45.51           O  
ATOM   1385  CB  LEU A 662     -21.786  -9.300  48.394  1.00 45.51           C  
ATOM   1386  CG  LEU A 662     -22.098  -7.802  48.371  1.00  0.00           C  
ATOM   1387  CD1 LEU A 662     -23.351  -7.346  47.611  1.00  0.00           C  
ATOM   1388  CD2 LEU A 662     -22.151  -7.344  49.827  1.00  0.00           C  
ATOM   1389  H   LEU A 662     -21.593 -11.779  48.341  1.00  0.00           H  
ATOM   1390  HA  LEU A 662     -22.805  -9.839  46.553  1.00  0.00           H  
ATOM   1391  HB2 LEU A 662     -22.453  -9.717  49.132  1.00  0.00           H  
ATOM   1392  HB3 LEU A 662     -20.793  -9.447  48.824  1.00  0.00           H  
ATOM   1393  HG  LEU A 662     -21.271  -7.334  47.857  1.00  0.00           H  
ATOM   1394 HD11 LEU A 662     -23.516  -6.276  47.734  1.00  0.00           H  
ATOM   1395 HD12 LEU A 662     -23.229  -7.517  46.543  1.00  0.00           H  
ATOM   1396 HD13 LEU A 662     -24.258  -7.846  47.938  1.00  0.00           H  
ATOM   1397 HD21 LEU A 662     -22.158  -6.264  49.902  1.00  0.00           H  
ATOM   1398 HD22 LEU A 662     -23.030  -7.736  50.332  1.00  0.00           H  
ATOM   1399 HD23 LEU A 662     -21.290  -7.703  50.385  1.00  0.00           H  
ATOM   1400  N   GLY A 663     -19.546 -10.342  46.394  1.00 29.67           N  
ATOM   1401  CA  GLY A 663     -18.373 -10.164  45.560  1.00 29.67           C  
ATOM   1402  C   GLY A 663     -18.548 -10.858  44.214  1.00 29.67           C  
ATOM   1403  O   GLY A 663     -18.380 -10.240  43.162  1.00 29.67           O  
ATOM   1404  H   GLY A 663     -19.489 -11.014  47.150  1.00  0.00           H  
ATOM   1405  HA2 GLY A 663     -18.174  -9.107  45.392  1.00  0.00           H  
ATOM   1406  HA3 GLY A 663     -17.508 -10.581  46.075  1.00  0.00           H  
ATOM   1407  N   LEU A 664     -18.924 -12.142  44.234  1.00 52.19           N  
ATOM   1408  CA  LEU A 664     -18.992 -12.954  43.031  1.00 52.19           C  
ATOM   1409  C   LEU A 664     -20.189 -12.589  42.152  1.00 52.19           C  
ATOM   1410  O   LEU A 664     -19.989 -12.561  40.944  1.00 52.19           O  
ATOM   1411  CB  LEU A 664     -19.051 -14.457  43.364  1.00 52.19           C  
ATOM   1412  CG  LEU A 664     -17.794 -14.991  44.086  1.00 52.19           C  
ATOM   1413  CD1 LEU A 664     -18.067 -16.383  44.673  1.00 52.19           C  
ATOM   1414  CD2 LEU A 664     -16.559 -15.018  43.175  1.00 52.19           C  
ATOM   1415  H   LEU A 664     -19.121 -12.600  45.122  1.00  0.00           H  
ATOM   1416  HA  LEU A 664     -18.090 -12.773  42.448  1.00  0.00           H  
ATOM   1417  HB2 LEU A 664     -19.944 -14.653  43.959  1.00  0.00           H  
ATOM   1418  HB3 LEU A 664     -19.193 -15.028  42.445  1.00  0.00           H  
ATOM   1419  HG  LEU A 664     -17.561 -14.334  44.924  1.00  0.00           H  
ATOM   1420 HD11 LEU A 664     -17.272 -16.682  45.353  1.00  0.00           H  
ATOM   1421 HD12 LEU A 664     -18.995 -16.396  45.246  1.00  0.00           H  
ATOM   1422 HD13 LEU A 664     -18.154 -17.139  43.892  1.00  0.00           H  
ATOM   1423 HD21 LEU A 664     -15.711 -15.417  43.722  1.00  0.00           H  
ATOM   1424 HD22 LEU A 664     -16.715 -15.647  42.298  1.00  0.00           H  
ATOM   1425 HD23 LEU A 664     -16.273 -14.025  42.830  1.00  0.00           H  
ATOM   1426  N   GLY A 665     -21.384 -12.280  42.695  1.00 25.87           N  
ATOM   1427  CA  GLY A 665     -22.596 -12.105  41.895  1.00 25.87           C  
ATOM   1428  C   GLY A 665     -22.496 -10.961  40.883  1.00 25.87           C  
ATOM   1429  O   GLY A 665     -22.854 -11.138  39.719  1.00 25.87           O  
ATOM   1430  H   GLY A 665     -21.486 -12.254  43.702  1.00  0.00           H  
ATOM   1431  HA2 GLY A 665     -22.826 -13.037  41.378  1.00  0.00           H  
ATOM   1432  HA3 GLY A 665     -23.437 -11.922  42.559  1.00  0.00           H  
ATOM   1433  N   MET A 666     -21.951  -9.798  41.282  1.00 99.11           N  
ATOM   1434  CA  MET A 666     -21.725  -8.675  40.362  1.00 99.11           C  
ATOM   1435  C   MET A 666     -20.541  -8.994  39.438  1.00 99.11           C  
ATOM   1436  O   MET A 666     -20.576  -8.662  38.251  1.00 99.11           O  
ATOM   1437  CB  MET A 666     -21.407  -7.377  41.143  1.00 99.11           C  
ATOM   1438  CG  MET A 666     -21.168  -6.161  40.219  1.00  0.00           C  
ATOM   1439  SD  MET A 666     -20.836  -4.609  41.074  1.00  0.00           S  
ATOM   1440  CE  MET A 666     -20.042  -3.598  39.790  1.00  0.00           C  
ATOM   1441  H   MET A 666     -21.612  -9.728  42.232  1.00  0.00           H  
ATOM   1442  HA  MET A 666     -22.618  -8.517  39.753  1.00  0.00           H  
ATOM   1443  HB  MET A 666     -22.237  -7.148  41.813  1.00  0.00           H  
ATOM   1444  HB2 MET A 666     -20.532  -7.521  41.781  1.00  0.00           H  
ATOM   1445  HG2 MET A 666     -20.302  -6.342  39.584  1.00  0.00           H  
ATOM   1446  HG3 MET A 666     -22.025  -6.019  39.560  1.00  0.00           H  
ATOM   1447  HE1 MET A 666     -19.588  -2.713  40.232  1.00  0.00           H  
ATOM   1448  HE2 MET A 666     -19.250  -4.159  39.295  1.00  0.00           H  
ATOM   1449  HE3 MET A 666     -20.763  -3.260  39.049  1.00  0.00           H  
ATOM   1450  N   CYS A 667     -19.502  -9.641  39.978  1.00 61.81           N  
ATOM   1451  CA  CYS A 667     -18.299 -10.002  39.249  1.00 61.81           C  
ATOM   1452  C   CYS A 667     -18.607 -10.964  38.097  1.00 61.81           C  
ATOM   1453  O   CYS A 667     -18.186 -10.672  36.985  1.00 61.81           O  
ATOM   1454  CB  CYS A 667     -17.262 -10.581  40.215  1.00 61.81           C  
ATOM   1455  SG  CYS A 667     -15.733 -11.027  39.356  1.00 61.81           S  
ATOM   1456  H   CYS A 667     -19.550  -9.898  40.955  1.00  0.00           H  
ATOM   1457  HA  CYS A 667     -17.891  -9.085  38.820  1.00  0.00           H  
ATOM   1458  HB2 CYS A 667     -17.022  -9.838  40.976  1.00  0.00           H  
ATOM   1459  HB3 CYS A 667     -17.643 -11.466  40.717  1.00  0.00           H  
ATOM   1460  HG  CYS A 667     -15.125 -11.549  40.424  1.00  0.00           H  
ATOM   1461  N   ILE A 668     -19.373 -12.049  38.308  1.00 89.82           N  
ATOM   1462  CA  ILE A 668     -19.756 -12.945  37.225  1.00 89.82           C  
ATOM   1463  C   ILE A 668     -20.582 -12.240  36.137  1.00 89.82           C  
ATOM   1464  O   ILE A 668     -20.388 -12.548  34.963  1.00 89.82           O  
ATOM   1465  CB  ILE A 668     -20.446 -14.208  37.782  1.00 89.82           C  
ATOM   1466  CG1 ILE A 668     -20.765 -15.203  36.655  1.00 89.82           C  
ATOM   1467  CG2 ILE A 668     -21.702 -13.903  38.596  1.00 89.82           C  
ATOM   1468  CD1 ILE A 668     -21.041 -16.632  37.131  1.00 89.82           C  
ATOM   1469  H   ILE A 668     -19.746 -12.227  39.233  1.00  0.00           H  
ATOM   1470  HA  ILE A 668     -18.845 -13.264  36.724  1.00  0.00           H  
ATOM   1471  HB  ILE A 668     -19.732 -14.701  38.444  1.00  0.00           H  
ATOM   1472 HG12 ILE A 668     -21.606 -14.826  36.094  1.00  0.00           H  
ATOM   1473 HG13 ILE A 668     -19.942 -15.242  35.944  1.00  0.00           H  
ATOM   1474 HG21 ILE A 668     -22.385 -14.742  38.553  1.00  0.00           H  
ATOM   1475 HG22 ILE A 668     -21.488 -13.770  39.646  1.00  0.00           H  
ATOM   1476 HG23 ILE A 668     -22.207 -13.017  38.238  1.00  0.00           H  
ATOM   1477 HD11 ILE A 668     -21.384 -17.256  36.307  1.00  0.00           H  
ATOM   1478 HD12 ILE A 668     -20.127 -17.083  37.518  1.00  0.00           H  
ATOM   1479 HD13 ILE A 668     -21.776 -16.685  37.928  1.00  0.00           H  
ATOM   1480  N   SER A 669     -21.437 -11.269  36.504  1.00 35.78           N  
ATOM   1481  CA  SER A 669     -22.219 -10.490  35.551  1.00 35.78           C  
ATOM   1482  C   SER A 669     -21.305  -9.586  34.720  1.00 35.78           C  
ATOM   1483  O   SER A 669     -21.336  -9.658  33.493  1.00 35.78           O  
ATOM   1484  CB  SER A 669     -23.271  -9.635  36.282  1.00 35.78           C  
ATOM   1485  OG  SER A 669     -24.293 -10.454  36.809  1.00 35.78           O  
ATOM   1486  H   SER A 669     -21.520 -11.040  37.485  1.00  0.00           H  
ATOM   1487  HA  SER A 669     -22.725 -11.165  34.866  1.00  0.00           H  
ATOM   1488  HB2 SER A 669     -22.833  -9.043  37.086  1.00  0.00           H  
ATOM   1489  HB3 SER A 669     -23.741  -8.935  35.589  1.00  0.00           H  
ATOM   1490  HG  SER A 669     -23.927 -10.976  37.507  1.00  0.00           H  
ATOM   1491  N   TYR A 670     -20.441  -8.782  35.348  1.00 52.59           N  
ATOM   1492  CA  TYR A 670     -19.666  -7.793  34.607  1.00 52.59           C  
ATOM   1493  C   TYR A 670     -18.322  -8.330  34.104  1.00 52.59           C  
ATOM   1494  O   TYR A 670     -17.813  -7.796  33.128  1.00 52.59           O  
ATOM   1495  CB  TYR A 670     -19.574  -6.485  35.414  1.00 52.59           C  
ATOM   1496  CG  TYR A 670     -20.934  -5.814  35.653  1.00 52.59           C  
ATOM   1497  CD1 TYR A 670     -21.967  -5.847  34.685  1.00 52.59           C  
ATOM   1498  CD2 TYR A 670     -21.187  -5.163  36.875  1.00 52.59           C  
ATOM   1499  CE1 TYR A 670     -23.212  -5.237  34.928  1.00 52.59           C  
ATOM   1500  CE2 TYR A 670     -22.438  -4.563  37.128  1.00 52.59           C  
ATOM   1501  CZ  TYR A 670     -23.446  -4.580  36.146  1.00 52.59           C  
ATOM   1502  OH  TYR A 670     -24.645  -3.966  36.368  1.00 52.59           O  
ATOM   1503  H   TYR A 670     -20.415  -8.771  36.366  1.00  0.00           H  
ATOM   1504  HA  TYR A 670     -20.170  -7.546  33.681  1.00  0.00           H  
ATOM   1505  HB2 TYR A 670     -19.084  -6.676  36.370  1.00  0.00           H  
ATOM   1506  HB3 TYR A 670     -18.942  -5.771  34.884  1.00  0.00           H  
ATOM   1507  HD1 TYR A 670     -21.838  -6.346  33.741  1.00  0.00           H  
ATOM   1508  HD2 TYR A 670     -20.415  -5.140  37.625  1.00  0.00           H  
ATOM   1509  HE1 TYR A 670     -23.988  -5.273  34.176  1.00  0.00           H  
ATOM   1510  HE2 TYR A 670     -22.630  -4.080  38.075  1.00  0.00           H  
ATOM   1511  HH  TYR A 670     -24.654  -3.030  36.156  1.00  0.00           H  
ATOM   1512  N   ALA A 671     -17.797  -9.457  34.601  1.00 24.63           N  
ATOM   1513  CA  ALA A 671     -16.671 -10.148  33.973  1.00 24.63           C  
ATOM   1514  C   ALA A 671     -17.083 -10.765  32.639  1.00 24.63           C  
ATOM   1515  O   ALA A 671     -16.355 -10.638  31.661  1.00 24.63           O  
ATOM   1516  CB  ALA A 671     -16.149 -11.273  34.873  1.00 24.63           C  
ATOM   1517  H   ALA A 671     -18.134  -9.823  35.484  1.00  0.00           H  
ATOM   1518  HA  ALA A 671     -15.867  -9.431  33.798  1.00  0.00           H  
ATOM   1519  HB1 ALA A 671     -15.406 -11.865  34.349  1.00  0.00           H  
ATOM   1520  HB2 ALA A 671     -15.690 -10.884  35.783  1.00  0.00           H  
ATOM   1521  HB3 ALA A 671     -16.941 -11.968  35.153  1.00  0.00           H  
ATOM   1522  N   ALA A 672     -18.277 -11.374  32.592  1.00 28.13           N  
ATOM   1523  CA  ALA A 672     -18.848 -11.951  31.384  1.00 28.13           C  
ATOM   1524  C   ALA A 672     -19.253 -10.879  30.387  1.00 28.13           C  
ATOM   1525  O   ALA A 672     -19.039 -11.054  29.190  1.00 28.13           O  
ATOM   1526  CB  ALA A 672     -20.097 -12.725  31.765  1.00 28.13           C  
ATOM   1527  H   ALA A 672     -18.830 -11.424  33.437  1.00  0.00           H  
ATOM   1528  HA  ALA A 672     -18.130 -12.619  30.908  1.00  0.00           H  
ATOM   1529  HB1 ALA A 672     -20.504 -13.246  30.898  1.00  0.00           H  
ATOM   1530  HB2 ALA A 672     -19.837 -13.453  32.531  1.00  0.00           H  
ATOM   1531  HB3 ALA A 672     -20.881 -12.087  32.175  1.00  0.00           H  
ATOM   1532  N   LEU A 673     -19.805  -9.759  30.877  1.00 96.47           N  
ATOM   1533  CA  LEU A 673     -20.202  -8.652  30.029  1.00 96.47           C  
ATOM   1534  C   LEU A 673     -18.982  -7.901  29.486  1.00 96.47           C  
ATOM   1535  O   LEU A 673     -19.053  -7.424  28.361  1.00 96.47           O  
ATOM   1536  CB  LEU A 673     -21.120  -7.696  30.805  1.00 96.47           C  
ATOM   1537  CG  LEU A 673     -21.813  -6.628  29.931  1.00 96.47           C  
ATOM   1538  CD1 LEU A 673     -22.615  -7.237  28.766  1.00 96.47           C  
ATOM   1539  CD2 LEU A 673     -22.745  -5.783  30.798  1.00 96.47           C  
ATOM   1540  H   LEU A 673     -19.970  -9.682  31.872  1.00  0.00           H  
ATOM   1541  HA  LEU A 673     -20.754  -9.081  29.192  1.00  0.00           H  
ATOM   1542  HB2 LEU A 673     -21.897  -8.282  31.298  1.00  0.00           H  
ATOM   1543  HB3 LEU A 673     -20.556  -7.212  31.603  1.00  0.00           H  
ATOM   1544  HG  LEU A 673     -21.056  -5.957  29.524  1.00  0.00           H  
ATOM   1545 HD11 LEU A 673     -23.233  -6.482  28.281  1.00  0.00           H  
ATOM   1546 HD12 LEU A 673     -21.961  -7.640  27.994  1.00  0.00           H  
ATOM   1547 HD13 LEU A 673     -23.276  -8.035  29.107  1.00  0.00           H  
ATOM   1548 HD21 LEU A 673     -22.989  -4.830  30.333  1.00  0.00           H  
ATOM   1549 HD22 LEU A 673     -23.683  -6.307  30.986  1.00  0.00           H  
ATOM   1550 HD23 LEU A 673     -22.303  -5.602  31.774  1.00  0.00           H  
ATOM   1551  N   LEU A 674     -17.850  -7.861  30.214  1.00 93.08           N  
ATOM   1552  CA  LEU A 674     -16.593  -7.269  29.756  1.00 93.08           C  
ATOM   1553  C   LEU A 674     -16.118  -8.009  28.518  1.00 93.08           C  
ATOM   1554  O   LEU A 674     -15.847  -7.369  27.513  1.00 93.08           O  
ATOM   1555  CB  LEU A 674     -15.491  -7.352  30.829  1.00 93.08           C  
ATOM   1556  CG  LEU A 674     -14.251  -6.453  30.593  1.00 93.08           C  
ATOM   1557  CD1 LEU A 674     -13.219  -6.746  31.688  1.00 93.08           C  
ATOM   1558  CD2 LEU A 674     -13.542  -6.497  29.231  1.00 93.08           C  
ATOM   1559  H   LEU A 674     -17.867  -8.245  31.151  1.00  0.00           H  
ATOM   1560  HA  LEU A 674     -16.774  -6.222  29.516  1.00  0.00           H  
ATOM   1561  HB2 LEU A 674     -15.913  -7.071  31.793  1.00  0.00           H  
ATOM   1562  HB3 LEU A 674     -15.167  -8.385  30.958  1.00  0.00           H  
ATOM   1563  HG  LEU A 674     -14.620  -5.440  30.641  1.00  0.00           H  
ATOM   1564 HD11 LEU A 674     -12.334  -6.118  31.589  1.00  0.00           H  
ATOM   1565 HD12 LEU A 674     -13.639  -6.606  32.685  1.00  0.00           H  
ATOM   1566 HD13 LEU A 674     -12.874  -7.775  31.620  1.00  0.00           H  
ATOM   1567 HD21 LEU A 674     -12.576  -5.993  29.277  1.00  0.00           H  
ATOM   1568 HD22 LEU A 674     -13.354  -7.517  28.896  1.00  0.00           H  
ATOM   1569 HD23 LEU A 674     -14.110  -5.958  28.476  1.00  0.00           H  
ATOM   1570  N   THR A 675     -16.048  -9.347  28.574  1.00106.12           N  
ATOM   1571  CA  THR A 675     -15.617 -10.164  27.445  1.00106.12           C  
ATOM   1572  C   THR A 675     -16.535  -9.998  26.231  1.00106.12           C  
ATOM   1573  O   THR A 675     -16.028  -9.912  25.114  1.00106.12           O  
ATOM   1574  CB  THR A 675     -15.494 -11.645  27.846  1.00106.12           C  
ATOM   1575  CG2 THR A 675     -14.526 -11.867  29.006  1.00106.12           C  
ATOM   1576  OG1 THR A 675     -16.739 -12.248  28.126  1.00106.12           O  
ATOM   1577  H   THR A 675     -16.286  -9.813  29.439  1.00  0.00           H  
ATOM   1578  HA  THR A 675     -14.624  -9.813  27.155  1.00  0.00           H  
ATOM   1579  HB  THR A 675     -15.091 -12.188  26.989  1.00  0.00           H  
ATOM   1580  HG1 THR A 675     -17.163 -11.779  28.831  1.00  0.00           H  
ATOM   1581 HG21 THR A 675     -14.360 -12.930  29.175  1.00  0.00           H  
ATOM   1582 HG22 THR A 675     -13.568 -11.404  28.778  1.00  0.00           H  
ATOM   1583 HG23 THR A 675     -14.877 -11.437  29.937  1.00  0.00           H  
ATOM   1584  N   LYS A 676     -17.859  -9.885  26.454  1.00 80.08           N  
ATOM   1585  CA  LYS A 676     -18.839  -9.600  25.412  1.00 80.08           C  
ATOM   1586  C   LYS A 676     -18.569  -8.234  24.774  1.00 80.08           C  
ATOM   1587  O   LYS A 676     -18.432  -8.168  23.558  1.00 80.08           O  
ATOM   1588  CB  LYS A 676     -20.275  -9.679  25.971  1.00 80.08           C  
ATOM   1589  CG  LYS A 676     -21.358  -9.299  24.938  1.00 80.08           C  
ATOM   1590  CD  LYS A 676     -22.792  -9.554  25.422  1.00 80.08           C  
ATOM   1591  CE  LYS A 676     -23.325 -10.948  25.067  1.00 80.08           C  
ATOM   1592  NZ  LYS A 676     -23.646 -11.043  23.631  1.00 80.08           N1+
ATOM   1593  H   LYS A 676     -18.196  -9.967  27.403  1.00  0.00           H  
ATOM   1594  HA  LYS A 676     -18.734 -10.363  24.639  1.00  0.00           H  
ATOM   1595  HB2 LYS A 676     -20.459 -10.693  26.325  1.00  0.00           H  
ATOM   1596  HB3 LYS A 676     -20.378  -9.037  26.843  1.00  0.00           H  
ATOM   1597  HG2 LYS A 676     -21.279  -8.233  24.722  1.00  0.00           H  
ATOM   1598  HG3 LYS A 676     -21.177  -9.808  23.990  1.00  0.00           H  
ATOM   1599  HD2 LYS A 676     -22.843  -9.406  26.501  1.00  0.00           H  
ATOM   1600  HD3 LYS A 676     -23.459  -8.803  24.994  1.00  0.00           H  
ATOM   1601  HE2 LYS A 676     -22.607 -11.722  25.339  1.00  0.00           H  
ATOM   1602  HE3 LYS A 676     -24.238 -11.148  25.628  1.00  0.00           H  
ATOM   1603  HZ1 LYS A 676     -24.348 -10.353  23.390  1.00  0.00           H  
ATOM   1604  HZ2 LYS A 676     -22.816 -10.867  23.083  1.00  0.00           H  
ATOM   1605  HZ3 LYS A 676     -24.004 -11.962  23.422  1.00  0.00           H  
ATOM   1606  N   THR A 677     -18.463  -7.167  25.582  1.00 34.31           N  
ATOM   1607  CA  THR A 677     -18.215  -5.802  25.120  1.00 34.31           C  
ATOM   1608  C   THR A 677     -16.845  -5.636  24.463  1.00 34.31           C  
ATOM   1609  O   THR A 677     -16.761  -4.946  23.452  1.00 34.31           O  
ATOM   1610  CB  THR A 677     -18.380  -4.786  26.265  1.00 34.31           C  
ATOM   1611  CG2 THR A 677     -19.800  -4.714  26.820  1.00 34.31           C  
ATOM   1612  OG1 THR A 677     -17.438  -4.978  27.300  1.00 34.31           O  
ATOM   1613  H   THR A 677     -18.590  -7.305  26.577  1.00  0.00           H  
ATOM   1614  HA  THR A 677     -18.959  -5.565  24.362  1.00  0.00           H  
ATOM   1615  HB  THR A 677     -18.195  -3.795  25.856  1.00  0.00           H  
ATOM   1616  HG1 THR A 677     -17.604  -5.818  27.703  1.00  0.00           H  
ATOM   1617 HG21 THR A 677     -19.866  -4.009  27.650  1.00  0.00           H  
ATOM   1618 HG22 THR A 677     -20.465  -4.358  26.034  1.00  0.00           H  
ATOM   1619 HG23 THR A 677     -20.191  -5.671  27.152  1.00  0.00           H  
ATOM   1620  N   ASN A 678     -15.793  -6.285  24.994  1.00 30.45           N  
ATOM   1621  CA  ASN A 678     -14.451  -6.266  24.425  1.00 30.45           C  
ATOM   1622  C   ASN A 678     -14.484  -6.937  23.057  1.00 30.45           C  
ATOM   1623  O   ASN A 678     -13.883  -6.405  22.134  1.00 30.45           O  
ATOM   1624  CB  ASN A 678     -13.436  -7.002  25.327  1.00 30.45           C  
ATOM   1625  CG  ASN A 678     -11.976  -6.708  24.942  1.00 30.45           C  
ATOM   1626  ND2 ASN A 678     -11.522  -7.158  23.776  1.00 30.45           N  
ATOM   1627  OD1 ASN A 678     -11.235  -6.108  25.711  1.00 30.45           O  
ATOM   1628  H   ASN A 678     -15.929  -6.807  25.852  1.00  0.00           H  
ATOM   1629  HA  ASN A 678     -14.150  -5.223  24.320  1.00  0.00           H  
ATOM   1630  HB2 ASN A 678     -13.567  -6.669  26.354  1.00  0.00           H  
ATOM   1631  HB3 ASN A 678     -13.608  -8.080  25.335  1.00  0.00           H  
ATOM   1632 HD21 ASN A 678     -12.139  -7.646  23.143  1.00  0.00           H  
ATOM   1633 HD22 ASN A 678     -10.567  -6.955  23.521  1.00  0.00           H  
ATOM   1634  N   ARG A 679     -15.191  -8.068  22.905  1.00 50.71           N  
ATOM   1635  CA  ARG A 679     -15.342  -8.732  21.619  1.00 50.71           C  
ATOM   1636  C   ARG A 679     -16.024  -7.814  20.599  1.00 50.71           C  
ATOM   1637  O   ARG A 679     -15.510  -7.691  19.495  1.00 50.71           O  
ATOM   1638  CB  ARG A 679     -16.098 -10.060  21.766  1.00 50.71           C  
ATOM   1639  CG  ARG A 679     -16.233 -10.806  20.428  1.00 50.71           C  
ATOM   1640  CD  ARG A 679     -16.937 -12.147  20.573  1.00 50.71           C  
ATOM   1641  NE  ARG A 679     -17.091 -12.797  19.270  1.00 50.71           N  
ATOM   1642  CZ  ARG A 679     -18.060 -13.659  18.925  1.00 50.71           C  
ATOM   1643  NH1 ARG A 679     -19.060 -13.956  19.766  1.00 50.71           N1+
ATOM   1644  NH2 ARG A 679     -18.026 -14.235  17.717  1.00 50.71           N1+
ATOM   1645  H   ARG A 679     -15.666  -8.466  23.705  1.00  0.00           H  
ATOM   1646  HA  ARG A 679     -14.339  -8.959  21.251  1.00  0.00           H  
ATOM   1647  HB2 ARG A 679     -15.568 -10.696  22.475  1.00  0.00           H  
ATOM   1648  HB3 ARG A 679     -17.088  -9.892  22.189  1.00  0.00           H  
ATOM   1649  HG2 ARG A 679     -16.801 -10.210  19.715  1.00  0.00           H  
ATOM   1650  HG3 ARG A 679     -15.245 -10.956  19.989  1.00  0.00           H  
ATOM   1651  HD2 ARG A 679     -16.345 -12.805  21.206  1.00  0.00           H  
ATOM   1652  HD3 ARG A 679     -17.909 -12.001  21.045  1.00  0.00           H  
ATOM   1653  HE  ARG A 679     -16.356 -12.616  18.602  1.00  0.00           H  
ATOM   1654 HH11 ARG A 679     -19.066 -13.565  20.696  1.00  0.00           H  
ATOM   1655 HH12 ARG A 679     -19.794 -14.592  19.490  1.00  0.00           H  
ATOM   1656 HH21 ARG A 679     -17.277 -14.029  17.073  1.00  0.00           H  
ATOM   1657 HH22 ARG A 679     -18.752 -14.879  17.438  1.00  0.00           H  
ATOM   1658  N   ILE A 680     -17.117  -7.126  20.979  1.00 27.78           N  
ATOM   1659  CA  ILE A 680     -17.810  -6.156  20.123  1.00 27.78           C  
ATOM   1660  C   ILE A 680     -16.879  -4.997  19.742  1.00 27.78           C  
ATOM   1661  O   ILE A 680     -16.863  -4.582  18.585  1.00 27.78           O  
ATOM   1662  CB  ILE A 680     -19.104  -5.616  20.786  1.00 27.78           C  
ATOM   1663  CG1 ILE A 680     -20.098  -6.733  21.165  1.00 27.78           C  
ATOM   1664  CG2 ILE A 680     -19.833  -4.628  19.844  1.00 27.78           C  
ATOM   1665  CD1 ILE A 680     -21.145  -6.302  22.206  1.00 27.78           C  
ATOM   1666  H   ILE A 680     -17.481  -7.271  21.911  1.00  0.00           H  
ATOM   1667  HA  ILE A 680     -18.096  -6.657  19.200  1.00  0.00           H  
ATOM   1668  HB  ILE A 680     -18.826  -5.096  21.702  1.00  0.00           H  
ATOM   1669 HG12 ILE A 680     -20.612  -7.080  20.268  1.00  0.00           H  
ATOM   1670 HG13 ILE A 680     -19.586  -7.615  21.532  1.00  0.00           H  
ATOM   1671 HG21 ILE A 680     -20.752  -4.251  20.290  1.00  0.00           H  
ATOM   1672 HG22 ILE A 680     -19.242  -3.760  19.570  1.00  0.00           H  
ATOM   1673 HG23 ILE A 680     -20.114  -5.119  18.912  1.00  0.00           H  
ATOM   1674 HD11 ILE A 680     -21.807  -7.134  22.445  1.00  0.00           H  
ATOM   1675 HD12 ILE A 680     -20.686  -5.979  23.137  1.00  0.00           H  
ATOM   1676 HD13 ILE A 680     -21.774  -5.489  21.847  1.00  0.00           H  
ATOM   1677  N   TYR A 681     -16.084  -4.510  20.707  1.00143.04           N  
ATOM   1678  CA  TYR A 681     -15.099  -3.458  20.516  1.00143.04           C  
ATOM   1679  C   TYR A 681     -14.028  -3.873  19.510  1.00143.04           C  
ATOM   1680  O   TYR A 681     -13.685  -3.081  18.637  1.00143.04           O  
ATOM   1681  CB  TYR A 681     -14.448  -3.120  21.862  1.00143.04           C  
ATOM   1682  CG  TYR A 681     -13.408  -2.022  21.783  1.00143.04           C  
ATOM   1683  CD1 TYR A 681     -12.086  -2.299  21.373  1.00143.04           C  
ATOM   1684  CD2 TYR A 681     -13.769  -0.714  22.150  1.00143.04           C  
ATOM   1685  CE1 TYR A 681     -11.156  -1.254  21.246  1.00143.04           C  
ATOM   1686  CE2 TYR A 681     -12.816   0.313  22.100  1.00143.04           C  
ATOM   1687  CZ  TYR A 681     -11.528   0.057  21.598  1.00143.04           C  
ATOM   1688  OH  TYR A 681     -10.647   1.084  21.443  1.00143.04           O  
ATOM   1689  H   TYR A 681     -16.173  -4.896  21.638  1.00  0.00           H  
ATOM   1690  HA  TYR A 681     -15.607  -2.571  20.133  1.00  0.00           H  
ATOM   1691  HB2 TYR A 681     -15.234  -2.825  22.557  1.00  0.00           H  
ATOM   1692  HB3 TYR A 681     -13.967  -3.986  22.307  1.00  0.00           H  
ATOM   1693  HD1 TYR A 681     -11.787  -3.305  21.118  1.00  0.00           H  
ATOM   1694  HD2 TYR A 681     -14.767  -0.504  22.502  1.00  0.00           H  
ATOM   1695  HE1 TYR A 681     -10.159  -1.462  20.887  1.00  0.00           H  
ATOM   1696  HE2 TYR A 681     -13.086   1.305  22.430  1.00  0.00           H  
ATOM   1697  HH  TYR A 681      -9.774   0.801  21.218  1.00  0.00           H  
ATOM   1698  N   ARG A 682     -13.510  -5.102  19.649  1.00 61.77           N  
ATOM   1699  CA  ARG A 682     -12.483  -5.682  18.795  1.00 61.77           C  
ATOM   1700  C   ARG A 682     -13.005  -5.882  17.378  1.00 61.77           C  
ATOM   1701  O   ARG A 682     -12.273  -5.589  16.435  1.00 61.77           O  
ATOM   1702  CB  ARG A 682     -12.056  -7.051  19.345  1.00 61.77           C  
ATOM   1703  CG  ARG A 682     -11.281  -6.974  20.664  1.00 61.77           C  
ATOM   1704  CD  ARG A 682      -9.767  -6.848  20.502  1.00 61.77           C  
ATOM   1705  NE  ARG A 682      -9.212  -8.064  19.902  1.00 61.77           N  
ATOM   1706  CZ  ARG A 682      -9.017  -9.233  20.530  1.00 61.77           C  
ATOM   1707  NH1 ARG A 682      -9.281  -9.395  21.835  1.00 61.77           N1+
ATOM   1708  NH2 ARG A 682      -8.549 -10.263  19.821  1.00 61.77           N1+
ATOM   1709  H   ARG A 682     -13.847  -5.674  20.413  1.00  0.00           H  
ATOM   1710  HA  ARG A 682     -11.622  -5.010  18.761  1.00  0.00           H  
ATOM   1711  HB2 ARG A 682     -12.943  -7.662  19.507  1.00  0.00           H  
ATOM   1712  HB3 ARG A 682     -11.471  -7.597  18.603  1.00  0.00           H  
ATOM   1713  HG2 ARG A 682     -11.620  -6.127  21.257  1.00  0.00           H  
ATOM   1714  HG3 ARG A 682     -11.507  -7.874  21.235  1.00  0.00           H  
ATOM   1715  HD2 ARG A 682      -9.524  -5.994  19.868  1.00  0.00           H  
ATOM   1716  HD3 ARG A 682      -9.290  -6.669  21.466  1.00  0.00           H  
ATOM   1717  HE  ARG A 682      -9.020  -8.009  18.912  1.00  0.00           H  
ATOM   1718 HH11 ARG A 682      -9.621  -8.619  22.382  1.00  0.00           H  
ATOM   1719 HH12 ARG A 682      -9.123 -10.286  22.284  1.00  0.00           H  
ATOM   1720 HH21 ARG A 682      -8.321 -10.144  18.845  1.00  0.00           H  
ATOM   1721 HH22 ARG A 682      -8.490 -11.187  20.226  1.00  0.00           H  
ATOM   1722  N   ILE A 683     -14.266  -6.337  17.231  1.00 26.11           N  
ATOM   1723  CA  ILE A 683     -14.929  -6.510  15.939  1.00 26.11           C  
ATOM   1724  C   ILE A 683     -14.987  -5.180  15.189  1.00 26.11           C  
ATOM   1725  O   ILE A 683     -14.623  -5.150  14.015  1.00 26.11           O  
ATOM   1726  CB  ILE A 683     -16.352  -7.117  16.073  1.00 26.11           C  
ATOM   1727  CG1 ILE A 683     -16.322  -8.566  16.595  1.00 26.11           C  
ATOM   1728  CG2 ILE A 683     -17.110  -7.096  14.721  1.00 26.11           C  
ATOM   1729  CD1 ILE A 683     -17.656  -9.032  17.200  1.00 26.11           C  
ATOM   1730  H   ILE A 683     -14.799  -6.562  18.061  1.00  0.00           H  
ATOM   1731  HA  ILE A 683     -14.320  -7.196  15.347  1.00  0.00           H  
ATOM   1732  HB  ILE A 683     -16.916  -6.514  16.786  1.00  0.00           H  
ATOM   1733 HG12 ILE A 683     -16.058  -9.232  15.772  1.00  0.00           H  
ATOM   1734 HG13 ILE A 683     -15.525  -8.715  17.318  1.00  0.00           H  
ATOM   1735 HG21 ILE A 683     -18.056  -7.631  14.774  1.00  0.00           H  
ATOM   1736 HG22 ILE A 683     -17.367  -6.085  14.403  1.00  0.00           H  
ATOM   1737 HG23 ILE A 683     -16.522  -7.559  13.928  1.00  0.00           H  
ATOM   1738 HD11 ILE A 683     -17.606 -10.091  17.452  1.00  0.00           H  
ATOM   1739 HD12 ILE A 683     -17.890  -8.498  18.116  1.00  0.00           H  
ATOM   1740 HD13 ILE A 683     -18.496  -8.907  16.518  1.00  0.00           H  
ATOM   1741  N   PHE A 684     -15.409  -4.095  15.867  1.00 89.72           N  
ATOM   1742  CA  PHE A 684     -15.431  -2.768  15.271  1.00 89.72           C  
ATOM   1743  C   PHE A 684     -13.993  -2.330  14.988  1.00 89.72           C  
ATOM   1744  O   PHE A 684     -13.230  -2.070  15.918  1.00 89.72           O  
ATOM   1745  CB  PHE A 684     -16.114  -1.742  16.189  1.00 89.72           C  
ATOM   1746  CG  PHE A 684     -16.213  -0.395  15.495  1.00 89.72           C  
ATOM   1747  CD1 PHE A 684     -17.284  -0.145  14.615  1.00 89.72           C  
ATOM   1748  CD2 PHE A 684     -15.187   0.564  15.631  1.00 89.72           C  
ATOM   1749  CE1 PHE A 684     -17.330   1.056  13.885  1.00 89.72           C  
ATOM   1750  CE2 PHE A 684     -15.234   1.767  14.906  1.00 89.72           C  
ATOM   1751  CZ  PHE A 684     -16.308   2.012  14.032  1.00 89.72           C  
ATOM   1752  H   PHE A 684     -15.682  -4.191  16.836  1.00  0.00           H  
ATOM   1753  HA  PHE A 684     -15.993  -2.825  14.335  1.00  0.00           H  
ATOM   1754  HB2 PHE A 684     -17.119  -2.081  16.445  1.00  0.00           H  
ATOM   1755  HB3 PHE A 684     -15.582  -1.634  17.136  1.00  0.00           H  
ATOM   1756  HD1 PHE A 684     -18.063  -0.883  14.483  1.00  0.00           H  
ATOM   1757  HD2 PHE A 684     -14.332   0.363  16.256  1.00  0.00           H  
ATOM   1758  HE1 PHE A 684     -18.150   1.242  13.206  1.00  0.00           H  
ATOM   1759  HE2 PHE A 684     -14.441   2.493  15.007  1.00  0.00           H  
ATOM   1760  HZ  PHE A 684     -16.345   2.933  13.467  1.00  0.00           H  
ATOM   1761  N   GLU A 685     -13.653  -2.267  13.696  1.00 61.42           N  
ATOM   1762  CA  GLU A 685     -12.328  -1.986  13.161  1.00 61.42           C  
ATOM   1763  C   GLU A 685     -12.385  -2.151  11.634  1.00 61.42           C  
ATOM   1764  O   GLU A 685     -13.390  -2.606  11.084  1.00 61.42           O  
ATOM   1765  CB  GLU A 685     -11.288  -2.976  13.745  1.00 61.42           C  
ATOM   1766  CG  GLU A 685      -9.833  -2.482  13.667  1.00 61.42           C  
ATOM   1767  CD  GLU A 685      -8.864  -3.393  14.417  1.00 61.42           C  
ATOM   1768  OE1 GLU A 685      -9.333  -4.261  15.187  1.00 61.42           O  
ATOM   1769  OE2 GLU A 685      -7.649  -3.199  14.205  1.00 61.42           O1-
ATOM   1770  H   GLU A 685     -14.353  -2.516  13.011  1.00  0.00           H  
ATOM   1771  HA  GLU A 685     -12.070  -0.956  13.412  1.00  0.00           H  
ATOM   1772  HB2 GLU A 685     -11.492  -3.200  14.787  1.00  0.00           H  
ATOM   1773  HB3 GLU A 685     -11.374  -3.944  13.246  1.00  0.00           H  
ATOM   1774  HG2 GLU A 685      -9.483  -2.416  12.639  1.00  0.00           H  
ATOM   1775  HG3 GLU A 685      -9.755  -1.484  14.098  1.00  0.00           H  
TER    1776      GLU A 685 
ATOM   1777  N   NMA A 686     -11.281  -1.810  10.956  1.00  0.00           N  
ATOM   1778  CA  NMA A 686     -11.084  -2.028   9.532  1.00  0.00           C  
ATOM   1779  H   NMA A 686     -10.497  -1.447  11.478  1.00  0.00           H  
ATOM   1780 1HA  NMA A 686     -12.003  -1.880   8.963  1.00  0.00           H  
ATOM   1781 2HA  NMA A 686     -10.338  -1.329   9.153  1.00  0.00           H  
ATOM   1782 3HA  NMA A 686     -10.723  -3.041   9.353  1.00  0.00           H  
ATOM   1783  C   ACE B 691      -4.070 -12.243   9.018  1.00  0.00           C  
ATOM   1784  O   ACE B 691      -3.820 -11.247   8.343  1.00  0.00           O  
ATOM   1785  CH3 ACE B 691      -3.054 -13.375   9.107  1.00  0.00           C  
ATOM   1786 1H   ACE B 691      -2.188 -13.169   8.478  1.00  0.00           H  
ATOM   1787 2H   ACE B 691      -2.709 -13.496  10.134  1.00  0.00           H  
ATOM   1788 3H   ACE B 691      -3.499 -14.315   8.777  1.00  0.00           H  
ATOM   1789  N   THR B 692      -5.219 -12.403   9.689  1.00 78.07           N  
ATOM   1790  CA  THR B 692      -6.302 -11.415   9.719  1.00 78.07           C  
ATOM   1791  C   THR B 692      -7.368 -11.786  10.745  1.00 78.07           C  
ATOM   1792  O   THR B 692      -7.968 -10.893  11.343  1.00 78.07           O  
ATOM   1793  CB  THR B 692      -6.941 -11.228   8.317  1.00 78.07           C  
ATOM   1794  CG2 THR B 692      -7.701 -12.468   7.803  1.00 78.07           C  
ATOM   1795  OG1 THR B 692      -7.837 -10.133   8.335  1.00 78.07           O  
ATOM   1796  HA  THR B 692      -5.864 -10.466  10.035  1.00  0.00           H  
ATOM   1797  HB  THR B 692      -6.180 -10.969   7.583  1.00  0.00           H  
ATOM   1798  HG1 THR B 692      -8.515 -10.305   8.971  1.00  0.00           H  
ATOM   1799 HG21 THR B 692      -8.021 -12.315   6.772  1.00  0.00           H  
ATOM   1800 HG22 THR B 692      -7.070 -13.356   7.815  1.00  0.00           H  
ATOM   1801 HG23 THR B 692      -8.599 -12.682   8.383  1.00  0.00           H  
ATOM   1802  H2  THR B 692      -5.337 -13.238  10.243  1.00  0.00           H  
ATOM   1803  N   ALA B 693      -7.629 -13.099  10.902  1.00 22.01           N  
ATOM   1804  CA  ALA B 693      -8.676 -13.631  11.757  1.00 22.01           C  
ATOM   1805  C   ALA B 693      -8.385 -13.215  13.201  1.00 22.01           C  
ATOM   1806  O   ALA B 693      -7.273 -13.456  13.678  1.00 22.01           O  
ATOM   1807  CB  ALA B 693      -8.727 -15.161  11.653  1.00 22.01           C  
ATOM   1808  H   ALA B 693      -7.104 -13.764  10.354  1.00  0.00           H  
ATOM   1809  HA  ALA B 693      -9.625 -13.254  11.380  1.00  0.00           H  
ATOM   1810  HB1 ALA B 693      -9.515 -15.572  12.284  1.00  0.00           H  
ATOM   1811  HB2 ALA B 693      -8.933 -15.474  10.629  1.00  0.00           H  
ATOM   1812  HB3 ALA B 693      -7.784 -15.620  11.956  1.00  0.00           H  
ATOM   1813  N   PRO B 694      -9.333 -12.540  13.879  1.00 87.80           N  
ATOM   1814  CA  PRO B 694      -9.207 -12.201  15.294  1.00 87.80           C  
ATOM   1815  C   PRO B 694      -9.036 -13.462  16.150  1.00 87.80           C  
ATOM   1816  O   PRO B 694      -9.601 -14.516  15.849  1.00 87.80           O  
ATOM   1817  CB  PRO B 694     -10.519 -11.495  15.658  1.00 87.80           C  
ATOM   1818  CG  PRO B 694     -11.056 -10.964  14.342  1.00 87.80           C  
ATOM   1819  CD  PRO B 694     -10.513 -11.914  13.282  1.00 87.80           C  
ATOM   1820  HA  PRO B 694      -8.361 -11.522  15.418  1.00  0.00           H  
ATOM   1821  HB2 PRO B 694     -11.248 -12.193  16.072  1.00  0.00           H  
ATOM   1822  HB3 PRO B 694     -10.374 -10.703  16.394  1.00  0.00           H  
ATOM   1823  HG2 PRO B 694     -12.143 -10.887  14.325  1.00  0.00           H  
ATOM   1824  HG3 PRO B 694     -10.652  -9.965  14.169  1.00  0.00           H  
ATOM   1825  HD2 PRO B 694     -11.248 -12.688  13.057  1.00  0.00           H  
ATOM   1826  HD3 PRO B 694     -10.296 -11.367  12.365  1.00  0.00           H  
ATOM   1827  N   ARG B 695      -8.239 -13.338  17.210  1.00 63.80           N  
ATOM   1828  CA  ARG B 695      -8.058 -14.390  18.196  1.00 63.80           C  
ATOM   1829  C   ARG B 695      -8.918 -14.061  19.408  1.00 63.80           C  
ATOM   1830  O   ARG B 695      -9.392 -12.936  19.569  1.00 63.80           O  
ATOM   1831  CB  ARG B 695      -6.592 -14.432  18.631  1.00 63.80           C  
ATOM   1832  CG  ARG B 695      -5.641 -14.774  17.488  1.00 63.80           C  
ATOM   1833  CD  ARG B 695      -4.211 -14.923  17.996  1.00 63.80           C  
ATOM   1834  NE  ARG B 695      -3.313 -15.280  16.897  1.00 63.80           N  
ATOM   1835  CZ  ARG B 695      -1.980 -15.384  17.005  1.00 63.80           C  
ATOM   1836  NH1 ARG B 695      -1.361 -15.156  18.173  1.00 63.80           N1+
ATOM   1837  NH2 ARG B 695      -1.260 -15.721  15.928  1.00 63.80           N1+
ATOM   1838  H   ARG B 695      -7.796 -12.449  17.386  1.00  0.00           H  
ATOM   1839  HA  ARG B 695      -8.345 -15.370  17.808  1.00  0.00           H  
ATOM   1840  HB2 ARG B 695      -6.291 -13.488  19.091  1.00  0.00           H  
ATOM   1841  HB3 ARG B 695      -6.468 -15.215  19.376  1.00  0.00           H  
ATOM   1842  HG2 ARG B 695      -5.961 -15.702  17.011  1.00  0.00           H  
ATOM   1843  HG3 ARG B 695      -5.677 -14.001  16.720  1.00  0.00           H  
ATOM   1844  HD2 ARG B 695      -3.874 -13.989  18.446  1.00  0.00           H  
ATOM   1845  HD3 ARG B 695      -4.153 -15.697  18.763  1.00  0.00           H  
ATOM   1846  HE  ARG B 695      -3.748 -15.466  16.004  1.00  0.00           H  
ATOM   1847 HH11 ARG B 695      -1.900 -14.904  18.988  1.00  0.00           H  
ATOM   1848 HH12 ARG B 695      -0.357 -15.235  18.248  1.00  0.00           H  
ATOM   1849 HH21 ARG B 695      -1.714 -15.894  15.043  1.00  0.00           H  
ATOM   1850 HH22 ARG B 695      -0.256 -15.804  15.989  1.00  0.00           H  
ATOM   1851  N   LEU B 696      -9.143 -15.070  20.256  1.00 89.13           N  
ATOM   1852  CA  LEU B 696      -9.944 -14.981  21.473  1.00 89.13           C  
ATOM   1853  C   LEU B 696     -11.444 -14.800  21.170  1.00 89.13           C  
ATOM   1854  O   LEU B 696     -12.236 -14.603  22.091  1.00 89.13           O  
ATOM   1855  CB  LEU B 696      -9.433 -13.907  22.479  1.00 89.13           C  
ATOM   1856  CG  LEU B 696      -7.985 -14.016  23.019  1.00 89.13           C  
ATOM   1857  CD1 LEU B 696      -7.713 -15.274  23.851  1.00 89.13           C  
ATOM   1858  CD2 LEU B 696      -6.883 -13.841  21.973  1.00 89.13           C  
ATOM   1859  H   LEU B 696      -8.721 -15.965  20.055  1.00  0.00           H  
ATOM   1860  HA  LEU B 696      -9.841 -15.965  21.914  1.00  0.00           H  
ATOM   1861  HB2 LEU B 696      -9.570 -12.909  22.064  1.00  0.00           H  
ATOM   1862  HB3 LEU B 696     -10.091 -13.921  23.347  1.00  0.00           H  
ATOM   1863  HG  LEU B 696      -7.872 -13.175  23.704  1.00  0.00           H  
ATOM   1864 HD11 LEU B 696      -6.680 -15.289  24.199  1.00  0.00           H  
ATOM   1865 HD12 LEU B 696      -8.334 -15.305  24.744  1.00  0.00           H  
ATOM   1866 HD13 LEU B 696      -7.868 -16.185  23.273  1.00  0.00           H  
ATOM   1867 HD21 LEU B 696      -5.928 -13.635  22.456  1.00  0.00           H  
ATOM   1868 HD22 LEU B 696      -6.749 -14.757  21.408  1.00  0.00           H  
ATOM   1869 HD23 LEU B 696      -7.088 -13.008  21.302  1.00  0.00           H  
ATOM   1870  N   ILE B 697     -11.830 -14.857  19.882  1.00 87.08           N  
ATOM   1871  CA  ILE B 697     -13.195 -14.694  19.404  1.00 87.08           C  
ATOM   1872  C   ILE B 697     -14.043 -15.891  19.817  1.00 87.08           C  
ATOM   1873  O   ILE B 697     -15.224 -15.712  20.116  1.00 87.08           O  
ATOM   1874  CB  ILE B 697     -13.213 -14.554  17.858  1.00 87.08           C  
ATOM   1875  CG1 ILE B 697     -14.613 -14.097  17.393  1.00 87.08           C  
ATOM   1876  CG2 ILE B 697     -12.744 -15.819  17.098  1.00 87.08           C  
ATOM   1877  CD1 ILE B 697     -14.709 -13.693  15.922  1.00 87.08           C  
ATOM   1878  H   ILE B 697     -11.115 -14.999  19.183  1.00  0.00           H  
ATOM   1879  HA  ILE B 697     -13.608 -13.792  19.861  1.00  0.00           H  
ATOM   1880  HB  ILE B 697     -12.514 -13.754  17.608  1.00  0.00           H  
ATOM   1881 HG12 ILE B 697     -15.354 -14.871  17.588  1.00  0.00           H  
ATOM   1882 HG13 ILE B 697     -14.892 -13.227  17.982  1.00  0.00           H  
ATOM   1883 HG21 ILE B 697     -12.570 -15.595  16.045  1.00  0.00           H  
ATOM   1884 HG22 ILE B 697     -11.800 -16.199  17.490  1.00  0.00           H  
ATOM   1885 HG23 ILE B 697     -13.478 -16.625  17.134  1.00  0.00           H  
ATOM   1886 HD11 ILE B 697     -15.699 -13.299  15.691  1.00  0.00           H  
ATOM   1887 HD12 ILE B 697     -13.980 -12.919  15.678  1.00  0.00           H  
ATOM   1888 HD13 ILE B 697     -14.533 -14.541  15.260  1.00  0.00           H  
ATOM   1889  N   SER B 698     -13.424 -17.088  19.822  1.00 55.23           N  
ATOM   1890  CA  SER B 698     -14.050 -18.368  20.085  1.00 55.23           C  
ATOM   1891  C   SER B 698     -14.845 -18.319  21.390  1.00 55.23           C  
ATOM   1892  O   SER B 698     -14.391 -17.693  22.353  1.00 55.23           O  
ATOM   1893  CB  SER B 698     -12.993 -19.489  20.102  1.00 55.23           C  
ATOM   1894  OG  SER B 698     -13.583 -20.762  20.281  1.00 55.23           O  
ATOM   1895  H   SER B 698     -12.443 -17.102  19.583  1.00  0.00           H  
ATOM   1896  HA  SER B 698     -14.709 -18.525  19.232  1.00  0.00           H  
ATOM   1897  HB2 SER B 698     -12.435 -19.499  19.165  1.00  0.00           H  
ATOM   1898  HB3 SER B 698     -12.269 -19.322  20.901  1.00  0.00           H  
ATOM   1899  HG  SER B 698     -14.059 -20.990  19.496  1.00  0.00           H  
ATOM   1900  N   PRO B 699     -16.014 -18.979  21.433  1.00 85.73           N  
ATOM   1901  CA  PRO B 699     -16.830 -19.044  22.637  1.00 85.73           C  
ATOM   1902  C   PRO B 699     -16.119 -19.722  23.808  1.00 85.73           C  
ATOM   1903  O   PRO B 699     -16.337 -19.293  24.932  1.00 85.73           O  
ATOM   1904  CB  PRO B 699     -18.121 -19.747  22.218  1.00 85.73           C  
ATOM   1905  CG  PRO B 699     -17.775 -20.506  20.951  1.00 85.73           C  
ATOM   1906  CD  PRO B 699     -16.622 -19.730  20.333  1.00 85.73           C  
ATOM   1907  HA  PRO B 699     -17.075 -18.027  22.947  1.00  0.00           H  
ATOM   1908  HB2 PRO B 699     -18.509 -20.407  22.991  1.00  0.00           H  
ATOM   1909  HB3 PRO B 699     -18.890 -19.004  22.005  1.00  0.00           H  
ATOM   1910  HG2 PRO B 699     -17.433 -21.507  21.218  1.00  0.00           H  
ATOM   1911  HG3 PRO B 699     -18.624 -20.617  20.277  1.00  0.00           H  
ATOM   1912  HD2 PRO B 699     -15.957 -20.407  19.804  1.00  0.00           H  
ATOM   1913  HD3 PRO B 699     -17.013 -19.015  19.607  1.00  0.00           H  
ATOM   1914  N   THR B 700     -15.207 -20.682  23.565  1.00 91.65           N  
ATOM   1915  CA  THR B 700     -14.388 -21.292  24.615  1.00 91.65           C  
ATOM   1916  C   THR B 700     -13.429 -20.279  25.250  1.00 91.65           C  
ATOM   1917  O   THR B 700     -13.260 -20.287  26.467  1.00 91.65           O  
ATOM   1918  CB  THR B 700     -13.594 -22.500  24.064  1.00 91.65           C  
ATOM   1919  CG2 THR B 700     -12.423 -22.156  23.124  1.00 91.65           C  
ATOM   1920  OG1 THR B 700     -13.038 -23.224  25.145  1.00 91.65           O  
ATOM   1921  H   THR B 700     -15.051 -20.980  22.612  1.00  0.00           H  
ATOM   1922  HA  THR B 700     -15.070 -21.652  25.389  1.00  0.00           H  
ATOM   1923  HB  THR B 700     -14.286 -23.164  23.545  1.00  0.00           H  
ATOM   1924  HG1 THR B 700     -12.428 -22.667  25.605  1.00  0.00           H  
ATOM   1925 HG21 THR B 700     -12.109 -23.034  22.559  1.00  0.00           H  
ATOM   1926 HG22 THR B 700     -12.690 -21.379  22.422  1.00  0.00           H  
ATOM   1927 HG23 THR B 700     -11.551 -21.800  23.674  1.00  0.00           H  
ATOM   1928  N   SER B 701     -12.821 -19.408  24.427  1.00 60.87           N  
ATOM   1929  CA  SER B 701     -11.866 -18.412  24.876  1.00 60.87           C  
ATOM   1930  C   SER B 701     -12.564 -17.355  25.726  1.00 60.87           C  
ATOM   1931  O   SER B 701     -12.033 -16.989  26.766  1.00 60.87           O  
ATOM   1932  CB  SER B 701     -11.195 -17.737  23.677  1.00 60.87           C  
ATOM   1933  OG  SER B 701     -10.277 -16.786  24.164  1.00 60.87           O  
ATOM   1934  H   SER B 701     -13.041 -19.440  23.442  1.00  0.00           H  
ATOM   1935  HA  SER B 701     -11.103 -18.908  25.480  1.00  0.00           H  
ATOM   1936  HB2 SER B 701     -10.662 -18.467  23.068  1.00  0.00           H  
ATOM   1937  HB3 SER B 701     -11.919 -17.239  23.032  1.00  0.00           H  
ATOM   1938  HG  SER B 701     -10.748 -16.143  24.673  1.00  0.00           H  
ATOM   1939  N   GLN B 702     -13.762 -16.912  25.317  1.00 38.12           N  
ATOM   1940  CA  GLN B 702     -14.584 -15.971  26.067  1.00 38.12           C  
ATOM   1941  C   GLN B 702     -14.948 -16.518  27.449  1.00 38.12           C  
ATOM   1942  O   GLN B 702     -14.879 -15.775  28.426  1.00 38.12           O  
ATOM   1943  CB  GLN B 702     -15.867 -15.679  25.287  1.00 38.12           C  
ATOM   1944  CG  GLN B 702     -15.646 -14.825  24.034  1.00 38.12           C  
ATOM   1945  CD  GLN B 702     -16.985 -14.543  23.364  1.00 38.12           C  
ATOM   1946  NE2 GLN B 702     -17.513 -13.336  23.571  1.00 38.12           N  
ATOM   1947  OE1 GLN B 702     -17.538 -15.395  22.672  1.00 38.12           O  
ATOM   1948  H   GLN B 702     -14.137 -17.268  24.447  1.00  0.00           H  
ATOM   1949  HA  GLN B 702     -14.026 -15.044  26.205  1.00  0.00           H  
ATOM   1950  HB2 GLN B 702     -16.367 -16.611  25.022  1.00  0.00           H  
ATOM   1951  HB3 GLN B 702     -16.556 -15.146  25.940  1.00  0.00           H  
ATOM   1952  HG2 GLN B 702     -15.152 -13.887  24.295  1.00  0.00           H  
ATOM   1953  HG3 GLN B 702     -14.994 -15.332  23.323  1.00  0.00           H  
ATOM   1954 HE21 GLN B 702     -17.027 -12.668  24.153  1.00  0.00           H  
ATOM   1955 HE22 GLN B 702     -18.413 -13.109  23.178  1.00  0.00           H  
ATOM   1956  N   LEU B 703     -15.274 -17.821  27.525  1.00 30.15           N  
ATOM   1957  CA  LEU B 703     -15.577 -18.505  28.774  1.00 30.15           C  
ATOM   1958  C   LEU B 703     -14.356 -18.647  29.671  1.00 30.15           C  
ATOM   1959  O   LEU B 703     -14.476 -18.459  30.877  1.00 30.15           O  
ATOM   1960  CB  LEU B 703     -16.160 -19.902  28.533  1.00 30.15           C  
ATOM   1961  CG  LEU B 703     -17.520 -19.870  27.835  1.00 30.15           C  
ATOM   1962  CD1 LEU B 703     -17.918 -21.290  27.413  1.00 30.15           C  
ATOM   1963  CD2 LEU B 703     -18.612 -19.154  28.647  1.00 30.15           C  
ATOM   1964  H   LEU B 703     -15.308 -18.364  26.673  1.00  0.00           H  
ATOM   1965  HA  LEU B 703     -16.304 -17.903  29.291  1.00  0.00           H  
ATOM   1966  HB2 LEU B 703     -15.457 -20.488  27.939  1.00  0.00           H  
ATOM   1967  HB3 LEU B 703     -16.270 -20.434  29.480  1.00  0.00           H  
ATOM   1968  HG  LEU B 703     -17.428 -19.267  26.945  1.00  0.00           H  
ATOM   1969 HD11 LEU B 703     -18.700 -21.244  26.663  1.00  0.00           H  
ATOM   1970 HD12 LEU B 703     -17.084 -21.817  26.947  1.00  0.00           H  
ATOM   1971 HD13 LEU B 703     -18.265 -21.889  28.256  1.00  0.00           H  
ATOM   1972 HD21 LEU B 703     -19.323 -18.660  27.992  1.00  0.00           H  
ATOM   1973 HD22 LEU B 703     -19.142 -19.851  29.297  1.00  0.00           H  
ATOM   1974 HD23 LEU B 703     -18.262 -18.366  29.303  1.00  0.00           H  
ATOM   1975  N   ALA B 704     -13.182 -18.934  29.095  1.00 18.67           N  
ATOM   1976  CA  ALA B 704     -11.931 -19.015  29.834  1.00 18.67           C  
ATOM   1977  C   ALA B 704     -11.530 -17.643  30.386  1.00 18.67           C  
ATOM   1978  O   ALA B 704     -11.131 -17.560  31.546  1.00 18.67           O  
ATOM   1979  CB  ALA B 704     -10.826 -19.549  28.916  1.00 18.67           C  
ATOM   1980  H   ALA B 704     -13.153 -19.093  28.096  1.00  0.00           H  
ATOM   1981  HA  ALA B 704     -12.058 -19.709  30.667  1.00  0.00           H  
ATOM   1982  HB1 ALA B 704      -9.881 -19.648  29.452  1.00  0.00           H  
ATOM   1983  HB2 ALA B 704     -11.085 -20.535  28.529  1.00  0.00           H  
ATOM   1984  HB3 ALA B 704     -10.654 -18.896  28.060  1.00  0.00           H  
ATOM   1985  N   ILE B 705     -11.690 -16.569  29.588  1.00 25.27           N  
ATOM   1986  CA  ILE B 705     -11.382 -15.201  29.996  1.00 25.27           C  
ATOM   1987  C   ILE B 705     -12.314 -14.762  31.128  1.00 25.27           C  
ATOM   1988  O   ILE B 705     -11.804 -14.273  32.132  1.00 25.27           O  
ATOM   1989  CB  ILE B 705     -11.461 -14.192  28.821  1.00 25.27           C  
ATOM   1990  CG1 ILE B 705     -10.433 -14.497  27.713  1.00 25.27           C  
ATOM   1991  CG2 ILE B 705     -11.218 -12.742  29.313  1.00 25.27           C  
ATOM   1992  CD1 ILE B 705     -10.818 -13.886  26.359  1.00 25.27           C  
ATOM   1993  H   ILE B 705     -12.022 -16.714  28.642  1.00  0.00           H  
ATOM   1994  HA  ILE B 705     -10.360 -15.193  30.381  1.00  0.00           H  
ATOM   1995  HB  ILE B 705     -12.460 -14.254  28.388  1.00  0.00           H  
ATOM   1996 HG12 ILE B 705      -9.454 -14.119  28.010  1.00  0.00           H  
ATOM   1997 HG13 ILE B 705     -10.275 -15.566  27.592  1.00  0.00           H  
ATOM   1998 HG21 ILE B 705     -11.242 -12.028  28.491  1.00  0.00           H  
ATOM   1999 HG22 ILE B 705     -11.957 -12.397  30.034  1.00  0.00           H  
ATOM   2000 HG23 ILE B 705     -10.242 -12.650  29.790  1.00  0.00           H  
ATOM   2001 HD11 ILE B 705     -10.056 -14.108  25.617  1.00  0.00           H  
ATOM   2002 HD12 ILE B 705     -11.762 -14.288  25.993  1.00  0.00           H  
ATOM   2003 HD13 ILE B 705     -10.913 -12.802  26.406  1.00  0.00           H  
ATOM   2004  N   THR B 706     -13.643 -14.944  30.997  1.00 88.56           N  
ATOM   2005  CA  THR B 706     -14.586 -14.572  32.055  1.00 88.56           C  
ATOM   2006  C   THR B 706     -14.323 -15.374  33.333  1.00 88.56           C  
ATOM   2007  O   THR B 706     -14.361 -14.790  34.409  1.00 88.56           O  
ATOM   2008  CB  THR B 706     -16.066 -14.692  31.622  1.00 88.56           C  
ATOM   2009  CG2 THR B 706     -16.576 -16.117  31.441  1.00 88.56           C  
ATOM   2010  OG1 THR B 706     -16.895 -14.130  32.613  1.00 88.56           O  
ATOM   2011  H   THR B 706     -14.012 -15.348  30.144  1.00  0.00           H  
ATOM   2012  HA  THR B 706     -14.399 -13.519  32.281  1.00  0.00           H  
ATOM   2013  HB  THR B 706     -16.216 -14.134  30.696  1.00  0.00           H  
ATOM   2014  HG1 THR B 706     -16.701 -13.207  32.684  1.00  0.00           H  
ATOM   2015 HG21 THR B 706     -17.579 -16.132  31.015  1.00  0.00           H  
ATOM   2016 HG22 THR B 706     -15.908 -16.579  30.744  1.00  0.00           H  
ATOM   2017 HG23 THR B 706     -16.593 -16.701  32.362  1.00  0.00           H  
ATOM   2018  N   SER B 707     -13.991 -16.673  33.209  1.00 20.80           N  
ATOM   2019  CA  SER B 707     -13.672 -17.552  34.330  1.00 20.80           C  
ATOM   2020  C   SER B 707     -12.447 -17.052  35.095  1.00 20.80           C  
ATOM   2021  O   SER B 707     -12.479 -17.035  36.322  1.00 20.80           O  
ATOM   2022  CB  SER B 707     -13.408 -18.990  33.850  1.00 20.80           C  
ATOM   2023  OG  SER B 707     -14.603 -19.605  33.425  1.00 20.80           O  
ATOM   2024  H   SER B 707     -13.966 -17.078  32.283  1.00  0.00           H  
ATOM   2025  HA  SER B 707     -14.518 -17.560  35.020  1.00  0.00           H  
ATOM   2026  HB2 SER B 707     -12.677 -19.023  33.043  1.00  0.00           H  
ATOM   2027  HB3 SER B 707     -13.007 -19.596  34.664  1.00  0.00           H  
ATOM   2028  HG  SER B 707     -14.876 -19.193  32.617  1.00  0.00           H  
ATOM   2029  N   SER B 708     -11.404 -16.594  34.377  1.00 57.53           N  
ATOM   2030  CA  SER B 708     -10.196 -16.029  34.966  1.00 57.53           C  
ATOM   2031  C   SER B 708     -10.499 -14.736  35.728  1.00 57.53           C  
ATOM   2032  O   SER B 708     -10.024 -14.583  36.848  1.00 57.53           O  
ATOM   2033  CB  SER B 708      -9.133 -15.765  33.884  1.00 57.53           C  
ATOM   2034  OG  SER B 708      -7.937 -15.277  34.468  1.00 57.53           O  
ATOM   2035  H   SER B 708     -11.456 -16.638  33.367  1.00  0.00           H  
ATOM   2036  HA  SER B 708      -9.795 -16.763  35.666  1.00  0.00           H  
ATOM   2037  HB2 SER B 708      -8.905 -16.686  33.347  1.00  0.00           H  
ATOM   2038  HB3 SER B 708      -9.485 -15.045  33.145  1.00  0.00           H  
ATOM   2039  HG  SER B 708      -8.118 -14.454  34.897  1.00  0.00           H  
ATOM   2040  N   LEU B 709     -11.320 -13.837  35.163  1.00 30.49           N  
ATOM   2041  CA  LEU B 709     -11.718 -12.594  35.819  1.00 30.49           C  
ATOM   2042  C   LEU B 709     -12.548 -12.858  37.081  1.00 30.49           C  
ATOM   2043  O   LEU B 709     -12.341 -12.182  38.087  1.00 30.49           O  
ATOM   2044  CB  LEU B 709     -12.541 -11.725  34.856  1.00 30.49           C  
ATOM   2045  CG  LEU B 709     -11.798 -11.199  33.616  1.00 30.49           C  
ATOM   2046  CD1 LEU B 709     -12.757 -10.370  32.750  1.00 30.49           C  
ATOM   2047  CD2 LEU B 709     -10.530 -10.407  33.962  1.00 30.49           C  
ATOM   2048  H   LEU B 709     -11.690 -14.025  34.240  1.00  0.00           H  
ATOM   2049  HA  LEU B 709     -10.822 -12.057  36.129  1.00  0.00           H  
ATOM   2050  HB2 LEU B 709     -13.376 -12.326  34.507  1.00  0.00           H  
ATOM   2051  HB3 LEU B 709     -12.969 -10.878  35.395  1.00  0.00           H  
ATOM   2052  HG  LEU B 709     -11.475 -12.043  33.016  1.00  0.00           H  
ATOM   2053 HD11 LEU B 709     -12.267 -10.037  31.835  1.00  0.00           H  
ATOM   2054 HD12 LEU B 709     -13.627 -10.956  32.455  1.00  0.00           H  
ATOM   2055 HD13 LEU B 709     -13.115  -9.489  33.285  1.00  0.00           H  
ATOM   2056 HD21 LEU B 709     -10.078  -9.985  33.064  1.00  0.00           H  
ATOM   2057 HD22 LEU B 709     -10.752  -9.583  34.640  1.00  0.00           H  
ATOM   2058 HD23 LEU B 709      -9.773 -11.036  34.430  1.00  0.00           H  
ATOM   2059  N   ILE B 710     -13.438 -13.865  37.053  1.00 26.44           N  
ATOM   2060  CA  ILE B 710     -14.223 -14.289  38.210  1.00 26.44           C  
ATOM   2061  C   ILE B 710     -13.330 -14.869  39.300  1.00 26.44           C  
ATOM   2062  O   ILE B 710     -13.519 -14.534  40.467  1.00 26.44           O  
ATOM   2063  CB  ILE B 710     -15.328 -15.297  37.828  1.00 26.44           C  
ATOM   2064  CG1 ILE B 710     -16.337 -14.666  36.857  1.00 26.44           C  
ATOM   2065  CG2 ILE B 710     -16.090 -15.809  39.077  1.00 26.44           C  
ATOM   2066  CD1 ILE B 710     -17.140 -15.701  36.060  1.00 26.44           C  
ATOM   2067  H   ILE B 710     -13.569 -14.372  36.186  1.00  0.00           H  
ATOM   2068  HA  ILE B 710     -14.707 -13.422  38.627  1.00  0.00           H  
ATOM   2069  HB  ILE B 710     -14.861 -16.150  37.333  1.00  0.00           H  
ATOM   2070 HG12 ILE B 710     -17.002 -14.025  37.431  1.00  0.00           H  
ATOM   2071 HG13 ILE B 710     -15.853 -13.992  36.155  1.00  0.00           H  
ATOM   2072 HG21 ILE B 710     -16.946 -16.424  38.801  1.00  0.00           H  
ATOM   2073 HG22 ILE B 710     -15.470 -16.435  39.718  1.00  0.00           H  
ATOM   2074 HG23 ILE B 710     -16.468 -14.982  39.679  1.00  0.00           H  
ATOM   2075 HD11 ILE B 710     -17.755 -15.206  35.310  1.00  0.00           H  
ATOM   2076 HD12 ILE B 710     -16.484 -16.389  35.528  1.00  0.00           H  
ATOM   2077 HD13 ILE B 710     -17.798 -16.290  36.697  1.00  0.00           H  
ATOM   2078  N   SER B 711     -12.365 -15.720  38.918  1.00 24.79           N  
ATOM   2079  CA  SER B 711     -11.432 -16.356  39.838  1.00 24.79           C  
ATOM   2080  C   SER B 711     -10.568 -15.335  40.582  1.00 24.79           C  
ATOM   2081  O   SER B 711     -10.230 -15.592  41.730  1.00 24.79           O  
ATOM   2082  CB  SER B 711     -10.563 -17.394  39.101  1.00 24.79           C  
ATOM   2083  OG  SER B 711      -9.474 -16.823  38.403  1.00 24.79           O  
ATOM   2084  H   SER B 711     -12.293 -15.962  37.938  1.00  0.00           H  
ATOM   2085  HA  SER B 711     -12.037 -16.894  40.569  1.00  0.00           H  
ATOM   2086  HB2 SER B 711     -10.148 -18.095  39.826  1.00  0.00           H  
ATOM   2087  HB3 SER B 711     -11.164 -17.990  38.415  1.00  0.00           H  
ATOM   2088  HG  SER B 711      -9.801 -16.172  37.797  1.00  0.00           H  
ATOM   2089  N   VAL B 712     -10.267 -14.172  39.970  1.00 20.29           N  
ATOM   2090  CA  VAL B 712      -9.544 -13.076  40.616  1.00 20.29           C  
ATOM   2091  C   VAL B 712     -10.354 -12.552  41.798  1.00 20.29           C  
ATOM   2092  O   VAL B 712      -9.795 -12.369  42.879  1.00 20.29           O  
ATOM   2093  CB  VAL B 712      -9.260 -11.917  39.631  1.00 20.29           C  
ATOM   2094  CG1 VAL B 712      -8.570 -10.720  40.321  1.00 20.29           C  
ATOM   2095  CG2 VAL B 712      -8.431 -12.363  38.416  1.00 20.29           C  
ATOM   2096  H   VAL B 712     -10.576 -14.031  39.018  1.00  0.00           H  
ATOM   2097  HA  VAL B 712      -8.595 -13.466  40.990  1.00  0.00           H  
ATOM   2098  HB  VAL B 712     -10.214 -11.556  39.252  1.00  0.00           H  
ATOM   2099 HG11 VAL B 712      -8.272  -9.970  39.588  1.00  0.00           H  
ATOM   2100 HG12 VAL B 712      -9.220 -10.214  41.035  1.00  0.00           H  
ATOM   2101 HG13 VAL B 712      -7.669 -11.034  40.849  1.00  0.00           H  
ATOM   2102 HG21 VAL B 712      -7.400 -12.014  38.483  1.00  0.00           H  
ATOM   2103 HG22 VAL B 712      -8.371 -13.446  38.321  1.00  0.00           H  
ATOM   2104 HG23 VAL B 712      -8.847 -11.965  37.490  1.00  0.00           H  
ATOM   2105  N   GLN B 713     -11.667 -12.360  41.618  1.00 45.00           N  
ATOM   2106  CA  GLN B 713     -12.554 -11.926  42.684  1.00 45.00           C  
ATOM   2107  C   GLN B 713     -12.719 -13.013  43.744  1.00 45.00           C  
ATOM   2108  O   GLN B 713     -12.686 -12.695  44.931  1.00 45.00           O  
ATOM   2109  CB  GLN B 713     -13.929 -11.549  42.104  1.00 45.00           C  
ATOM   2110  CG  GLN B 713     -15.002 -11.135  43.137  1.00 45.00           C  
ATOM   2111  CD  GLN B 713     -14.659  -9.908  43.978  1.00 45.00           C  
ATOM   2112  NE2 GLN B 713     -13.667  -9.115  43.605  1.00 45.00           N  
ATOM   2113  OE1 GLN B 713     -15.276  -9.676  45.005  1.00 45.00           O  
ATOM   2114  H   GLN B 713     -12.061 -12.592  40.715  1.00  0.00           H  
ATOM   2115  HA  GLN B 713     -12.087 -11.066  43.165  1.00  0.00           H  
ATOM   2116  HB2 GLN B 713     -13.790 -10.747  41.382  1.00  0.00           H  
ATOM   2117  HB3 GLN B 713     -14.325 -12.396  41.545  1.00  0.00           H  
ATOM   2118  HG2 GLN B 713     -15.932 -10.920  42.620  1.00  0.00           H  
ATOM   2119  HG3 GLN B 713     -15.239 -11.957  43.813  1.00  0.00           H  
ATOM   2120 HE21 GLN B 713     -13.159  -9.286  42.749  1.00  0.00           H  
ATOM   2121 HE22 GLN B 713     -13.473  -8.298  44.159  1.00  0.00           H  
ATOM   2122  N   LEU B 714     -12.853 -14.282  43.331  1.00 27.86           N  
ATOM   2123  CA  LEU B 714     -12.938 -15.396  44.265  1.00 27.86           C  
ATOM   2124  C   LEU B 714     -11.682 -15.493  45.125  1.00 27.86           C  
ATOM   2125  O   LEU B 714     -11.808 -15.679  46.330  1.00 27.86           O  
ATOM   2126  CB  LEU B 714     -13.165 -16.728  43.526  1.00 27.86           C  
ATOM   2127  CG  LEU B 714     -13.326 -17.946  44.470  1.00 27.86           C  
ATOM   2128  CD1 LEU B 714     -14.608 -17.859  45.311  1.00 27.86           C  
ATOM   2129  CD2 LEU B 714     -13.275 -19.258  43.685  1.00 27.86           C  
ATOM   2130  H   LEU B 714     -12.887 -14.485  42.340  1.00  0.00           H  
ATOM   2131  HA  LEU B 714     -13.780 -15.192  44.926  1.00  0.00           H  
ATOM   2132  HB2 LEU B 714     -14.037 -16.651  42.875  1.00  0.00           H  
ATOM   2133  HB3 LEU B 714     -12.320 -16.910  42.863  1.00  0.00           H  
ATOM   2134  HG  LEU B 714     -12.486 -17.999  45.161  1.00  0.00           H  
ATOM   2135 HD11 LEU B 714     -14.700 -18.723  45.970  1.00  0.00           H  
ATOM   2136 HD12 LEU B 714     -14.634 -16.973  45.945  1.00  0.00           H  
ATOM   2137 HD13 LEU B 714     -15.484 -17.847  44.664  1.00  0.00           H  
ATOM   2138 HD21 LEU B 714     -13.352 -20.119  44.350  1.00  0.00           H  
ATOM   2139 HD22 LEU B 714     -14.091 -19.321  42.964  1.00  0.00           H  
ATOM   2140 HD23 LEU B 714     -12.338 -19.352  43.135  1.00  0.00           H  
ATOM   2141  N   LEU B 715     -10.496 -15.326  44.518  1.00 82.55           N  
ATOM   2142  CA  LEU B 715      -9.209 -15.321  45.198  1.00 82.55           C  
ATOM   2143  C   LEU B 715      -9.170 -14.158  46.196  1.00 82.55           C  
ATOM   2144  O   LEU B 715      -8.847 -14.384  47.355  1.00 82.55           O  
ATOM   2145  CB  LEU B 715      -8.064 -15.209  44.162  1.00 82.55           C  
ATOM   2146  CG  LEU B 715      -6.681 -15.730  44.613  1.00 82.55           C  
ATOM   2147  CD1 LEU B 715      -5.622 -15.456  43.540  1.00 82.55           C  
ATOM   2148  CD2 LEU B 715      -6.203 -15.164  45.940  1.00 82.55           C  
ATOM   2149  H   LEU B 715     -10.486 -15.194  43.514  1.00  0.00           H  
ATOM   2150  HA  LEU B 715      -9.115 -16.265  45.737  1.00  0.00           H  
ATOM   2151  HB2 LEU B 715      -8.326 -15.796  43.284  1.00  0.00           H  
ATOM   2152  HB3 LEU B 715      -7.976 -14.181  43.807  1.00  0.00           H  
ATOM   2153  HG  LEU B 715      -6.753 -16.813  44.730  1.00  0.00           H  
ATOM   2154 HD11 LEU B 715      -4.660 -15.893  43.809  1.00  0.00           H  
ATOM   2155 HD12 LEU B 715      -5.917 -15.883  42.581  1.00  0.00           H  
ATOM   2156 HD13 LEU B 715      -5.474 -14.385  43.394  1.00  0.00           H  
ATOM   2157 HD21 LEU B 715      -5.146 -15.372  46.110  1.00  0.00           H  
ATOM   2158 HD22 LEU B 715      -6.351 -14.087  45.955  1.00  0.00           H  
ATOM   2159 HD23 LEU B 715      -6.747 -15.640  46.751  1.00  0.00           H  
ATOM   2160  N   GLY B 716      -9.564 -12.945  45.775  1.00 17.43           N  
ATOM   2161  CA  GLY B 716      -9.617 -11.752  46.613  1.00 17.43           C  
ATOM   2162  C   GLY B 716     -10.530 -11.919  47.831  1.00 17.43           C  
ATOM   2163  O   GLY B 716     -10.106 -11.632  48.950  1.00 17.43           O  
ATOM   2164  H   GLY B 716      -9.830 -12.839  44.803  1.00  0.00           H  
ATOM   2165  HA2 GLY B 716      -8.609 -11.491  46.937  1.00  0.00           H  
ATOM   2166  HA3 GLY B 716      -9.984 -10.920  46.011  1.00  0.00           H  
ATOM   2167  N   VAL B 717     -11.750 -12.435  47.630  1.00 24.61           N  
ATOM   2168  CA  VAL B 717     -12.705 -12.723  48.698  1.00 24.61           C  
ATOM   2169  C   VAL B 717     -12.211 -13.876  49.594  1.00 24.61           C  
ATOM   2170  O   VAL B 717     -12.376 -13.806  50.813  1.00 24.61           O  
ATOM   2171  CB  VAL B 717     -14.102 -13.027  48.088  1.00 24.61           C  
ATOM   2172  CG1 VAL B 717     -15.121 -13.505  49.137  1.00 24.61           C  
ATOM   2173  CG2 VAL B 717     -14.688 -11.797  47.371  1.00 24.61           C  
ATOM   2174  H   VAL B 717     -12.033 -12.644  46.675  1.00  0.00           H  
ATOM   2175  HA  VAL B 717     -12.788 -11.835  49.329  1.00  0.00           H  
ATOM   2176  HB  VAL B 717     -13.990 -13.822  47.348  1.00  0.00           H  
ATOM   2177 HG11 VAL B 717     -16.120 -13.530  48.716  1.00  0.00           H  
ATOM   2178 HG12 VAL B 717     -14.900 -14.507  49.507  1.00  0.00           H  
ATOM   2179 HG13 VAL B 717     -15.146 -12.828  49.991  1.00  0.00           H  
ATOM   2180 HG21 VAL B 717     -15.602 -12.050  46.834  1.00  0.00           H  
ATOM   2181 HG22 VAL B 717     -14.932 -11.001  48.076  1.00  0.00           H  
ATOM   2182 HG23 VAL B 717     -13.997 -11.375  46.644  1.00  0.00           H  
ATOM   2183  N   PHE B 718     -11.590 -14.919  49.022  1.00 33.54           N  
ATOM   2184  CA  PHE B 718     -11.065 -16.046  49.778  1.00 33.54           C  
ATOM   2185  C   PHE B 718      -9.880 -15.631  50.651  1.00 33.54           C  
ATOM   2186  O   PHE B 718      -9.814 -16.086  51.791  1.00 33.54           O  
ATOM   2187  CB  PHE B 718     -10.625 -17.204  48.865  1.00 33.54           C  
ATOM   2188  CG  PHE B 718     -10.219 -18.408  49.695  1.00 33.54           C  
ATOM   2189  CD1 PHE B 718     -11.214 -19.276  50.184  1.00 33.54           C  
ATOM   2190  CD2 PHE B 718      -8.875 -18.586  50.090  1.00 33.54           C  
ATOM   2191  CE1 PHE B 718     -10.870 -20.310  51.074  1.00 33.54           C  
ATOM   2192  CE2 PHE B 718      -8.536 -19.606  50.997  1.00 33.54           C  
ATOM   2193  CZ  PHE B 718      -9.534 -20.469  51.487  1.00 33.54           C  
ATOM   2194  H   PHE B 718     -11.511 -14.953  48.013  1.00  0.00           H  
ATOM   2195  HA  PHE B 718     -11.865 -16.406  50.429  1.00  0.00           H  
ATOM   2196  HB2 PHE B 718     -11.447 -17.500  48.211  1.00  0.00           H  
ATOM   2197  HB3 PHE B 718      -9.803 -16.906  48.212  1.00  0.00           H  
ATOM   2198  HD1 PHE B 718     -12.247 -19.134  49.902  1.00  0.00           H  
ATOM   2199  HD2 PHE B 718      -8.109 -17.911  49.735  1.00  0.00           H  
ATOM   2200  HE1 PHE B 718     -11.635 -20.970  51.455  1.00  0.00           H  
ATOM   2201  HE2 PHE B 718      -7.512 -19.726  51.317  1.00  0.00           H  
ATOM   2202  HZ  PHE B 718      -9.274 -21.254  52.181  1.00  0.00           H  
ATOM   2203  N   ILE B 719      -8.968 -14.767  50.157  1.00 28.79           N  
ATOM   2204  CA  ILE B 719      -7.872 -14.227  50.968  1.00 28.79           C  
ATOM   2205  C   ILE B 719      -8.464 -13.498  52.158  1.00 28.79           C  
ATOM   2206  O   ILE B 719      -8.038 -13.756  53.278  1.00 28.79           O  
ATOM   2207  CB  ILE B 719      -6.934 -13.244  50.222  1.00 28.79           C  
ATOM   2208  CG1 ILE B 719      -6.116 -13.929  49.127  1.00 28.79           C  
ATOM   2209  CG2 ILE B 719      -5.951 -12.548  51.203  1.00 28.79           C  
ATOM   2210  CD1 ILE B 719      -5.498 -12.922  48.143  1.00 28.79           C  
ATOM   2211  H   ILE B 719      -9.056 -14.448  49.199  1.00  0.00           H  
ATOM   2212  HA  ILE B 719      -7.278 -15.066  51.338  1.00  0.00           H  
ATOM   2213  HB  ILE B 719      -7.550 -12.476  49.750  1.00  0.00           H  
ATOM   2214 HG12 ILE B 719      -5.325 -14.527  49.581  1.00  0.00           H  
ATOM   2215 HG13 ILE B 719      -6.740 -14.639  48.602  1.00  0.00           H  
ATOM   2216 HG21 ILE B 719      -5.196 -11.948  50.702  1.00  0.00           H  
ATOM   2217 HG22 ILE B 719      -6.452 -11.848  51.872  1.00  0.00           H  
ATOM   2218 HG23 ILE B 719      -5.420 -13.279  51.815  1.00  0.00           H  
ATOM   2219 HD11 ILE B 719      -4.823 -13.418  47.448  1.00  0.00           H  
ATOM   2220 HD12 ILE B 719      -6.271 -12.409  47.569  1.00  0.00           H  
ATOM   2221 HD13 ILE B 719      -4.896 -12.158  48.628  1.00  0.00           H  
ATOM   2222  N   TRP B 720      -9.455 -12.626  51.905  1.00107.98           N  
ATOM   2223  CA  TRP B 720     -10.154 -11.917  52.955  1.00107.98           C  
ATOM   2224  C   TRP B 720     -10.778 -12.835  53.973  1.00107.98           C  
ATOM   2225  O   TRP B 720     -10.707 -12.531  55.157  1.00107.98           O  
ATOM   2226  CB  TRP B 720     -11.185 -10.916  52.400  1.00107.98           C  
ATOM   2227  CG  TRP B 720     -10.528  -9.659  51.981  1.00107.98           C  
ATOM   2228  CD1 TRP B 720     -10.599  -9.053  50.777  1.00107.98           C  
ATOM   2229  CD2 TRP B 720      -9.575  -8.908  52.772  1.00107.98           C  
ATOM   2230  CE2 TRP B 720      -8.970  -7.941  51.928  1.00107.98           C  
ATOM   2231  CE3 TRP B 720      -9.112  -9.001  54.106  1.00107.98           C  
ATOM   2232  NE1 TRP B 720      -9.682  -8.024  50.751  1.00107.98           N  
ATOM   2233  CZ2 TRP B 720      -7.871  -7.184  52.350  1.00107.98           C  
ATOM   2234  CZ3 TRP B 720      -8.024  -8.237  54.547  1.00107.98           C  
ATOM   2235  CH2 TRP B 720      -7.387  -7.353  53.661  1.00107.98           C  
ATOM   2236  H   TRP B 720      -9.740 -12.468  50.948  1.00  0.00           H  
ATOM   2237  HA  TRP B 720      -9.368 -11.413  53.505  1.00  0.00           H  
ATOM   2238  HB2 TRP B 720     -11.762 -11.337  51.577  1.00  0.00           H  
ATOM   2239  HB3 TRP B 720     -11.893 -10.613  53.169  1.00  0.00           H  
ATOM   2240  HD1 TRP B 720     -11.208  -9.387  49.950  1.00  0.00           H  
ATOM   2241  HE1 TRP B 720      -9.507  -7.475  49.922  1.00  0.00           H  
ATOM   2242  HE3 TRP B 720      -9.578  -9.687  54.799  1.00  0.00           H  
ATOM   2243  HZ2 TRP B 720      -7.398  -6.483  51.678  1.00  0.00           H  
ATOM   2244  HZ3 TRP B 720      -7.671  -8.339  55.563  1.00  0.00           H  
ATOM   2245  HH2 TRP B 720      -6.523  -6.800  53.995  1.00  0.00           H  
ATOM   2246  N   PHE B 721     -11.350 -13.956  53.518  1.00150.94           N  
ATOM   2247  CA  PHE B 721     -11.919 -14.976  54.372  1.00150.94           C  
ATOM   2248  C   PHE B 721     -10.876 -15.531  55.341  1.00150.94           C  
ATOM   2249  O   PHE B 721     -11.139 -15.616  56.533  1.00150.94           O  
ATOM   2250  CB  PHE B 721     -12.513 -16.102  53.519  1.00150.94           C  
ATOM   2251  CG  PHE B 721     -13.445 -16.940  54.343  1.00150.94           C  
ATOM   2252  CD1 PHE B 721     -14.789 -16.553  54.425  1.00150.94           C  
ATOM   2253  CD2 PHE B 721     -12.967 -18.035  55.092  1.00150.94           C  
ATOM   2254  CE1 PHE B 721     -15.648 -17.268  55.264  1.00150.94           C  
ATOM   2255  CE2 PHE B 721     -13.840 -18.736  55.944  1.00150.94           C  
ATOM   2256  CZ  PHE B 721     -15.187 -18.349  56.031  1.00150.94           C  
ATOM   2257  H   PHE B 721     -11.367 -14.118  52.519  1.00  0.00           H  
ATOM   2258  HA  PHE B 721     -12.717 -14.509  54.953  1.00  0.00           H  
ATOM   2259  HB2 PHE B 721     -13.066 -15.690  52.673  1.00  0.00           H  
ATOM   2260  HB3 PHE B 721     -11.752 -16.755  53.099  1.00  0.00           H  
ATOM   2261  HD1 PHE B 721     -15.157 -15.703  53.871  1.00  0.00           H  
ATOM   2262  HD2 PHE B 721     -11.927 -18.322  55.039  1.00  0.00           H  
ATOM   2263  HE1 PHE B 721     -16.665 -16.953  55.351  1.00  0.00           H  
ATOM   2264  HE2 PHE B 721     -13.474 -19.565  56.531  1.00  0.00           H  
ATOM   2265  HZ  PHE B 721     -15.864 -18.876  56.686  1.00  0.00           H  
ATOM   2266  N   GLY B 722      -9.685 -15.865  54.828  1.00 25.74           N  
ATOM   2267  CA  GLY B 722      -8.572 -16.369  55.614  1.00 25.74           C  
ATOM   2268  C   GLY B 722      -7.986 -15.319  56.561  1.00 25.74           C  
ATOM   2269  O   GLY B 722      -7.823 -15.610  57.743  1.00 25.74           O  
ATOM   2270  H   GLY B 722      -9.541 -15.754  53.833  1.00  0.00           H  
ATOM   2271  HA2 GLY B 722      -8.888 -17.247  56.179  1.00  0.00           H  
ATOM   2272  HA3 GLY B 722      -7.789 -16.699  54.931  1.00  0.00           H  
ATOM   2273  N   VAL B 723      -7.685 -14.110  56.053  1.00 30.40           N  
ATOM   2274  CA  VAL B 723      -7.055 -13.023  56.809  1.00 30.40           C  
ATOM   2275  C   VAL B 723      -7.981 -12.527  57.919  1.00 30.40           C  
ATOM   2276  O   VAL B 723      -7.583 -12.515  59.082  1.00 30.40           O  
ATOM   2277  CB  VAL B 723      -6.661 -11.847  55.878  1.00 30.40           C  
ATOM   2278  CG1 VAL B 723      -6.109 -10.636  56.662  1.00 30.40           C  
ATOM   2279  CG2 VAL B 723      -5.609 -12.271  54.842  1.00 30.40           C  
ATOM   2280  H   VAL B 723      -7.864 -13.946  55.070  1.00  0.00           H  
ATOM   2281  HA  VAL B 723      -6.150 -13.416  57.275  1.00  0.00           H  
ATOM   2282  HB  VAL B 723      -7.546 -11.520  55.330  1.00  0.00           H  
ATOM   2283 HG11 VAL B 723      -5.702  -9.886  55.983  1.00  0.00           H  
ATOM   2284 HG12 VAL B 723      -6.876 -10.133  57.245  1.00  0.00           H  
ATOM   2285 HG13 VAL B 723      -5.309 -10.931  57.341  1.00  0.00           H  
ATOM   2286 HG21 VAL B 723      -5.448 -11.483  54.106  1.00  0.00           H  
ATOM   2287 HG22 VAL B 723      -4.651 -12.470  55.323  1.00  0.00           H  
ATOM   2288 HG23 VAL B 723      -5.880 -13.174  54.304  1.00  0.00           H  
ATOM   2289  N   ASP B 724      -9.208 -12.146  57.551  1.00 37.94           N  
ATOM   2290  CA  ASP B 724     -10.259 -11.735  58.468  1.00 37.94           C  
ATOM   2291  C   ASP B 724     -11.364 -12.771  58.354  1.00 37.94           C  
ATOM   2292  O   ASP B 724     -12.251 -12.611  57.512  1.00 37.94           O  
ATOM   2293  CB  ASP B 724     -10.793 -10.330  58.098  1.00 37.94           C  
ATOM   2294  CG  ASP B 724      -9.768  -9.208  58.262  1.00 37.94           C  
ATOM   2295  OD1 ASP B 724      -8.696  -9.465  58.852  1.00 37.94           O  
ATOM   2296  OD2 ASP B 724     -10.087  -8.090  57.805  1.00 37.94           O1-
ATOM   2297  H   ASP B 724      -9.463 -12.216  56.574  1.00  0.00           H  
ATOM   2298  HA  ASP B 724      -9.913 -11.698  59.501  1.00  0.00           H  
ATOM   2299  HB2 ASP B 724     -11.140 -10.310  57.063  1.00  0.00           H  
ATOM   2300  HB3 ASP B 724     -11.653 -10.082  58.721  1.00  0.00           H  
ATOM   2301  N   PRO B 725     -11.342 -13.840  59.181  1.00 89.04           N  
ATOM   2302  CA  PRO B 725     -12.465 -14.762  59.312  1.00 89.04           C  
ATOM   2303  C   PRO B 725     -13.747 -13.984  59.617  1.00 89.04           C  
ATOM   2304  O   PRO B 725     -13.730 -13.129  60.505  1.00 89.04           O  
ATOM   2305  CB  PRO B 725     -12.103 -15.704  60.463  1.00 89.04           C  
ATOM   2306  CG  PRO B 725     -10.589 -15.677  60.500  1.00 89.04           C  
ATOM   2307  CD  PRO B 725     -10.211 -14.290  59.988  1.00 89.04           C  
ATOM   2308  HA  PRO B 725     -12.543 -15.351  58.408  1.00  0.00           H  
ATOM   2309  HB2 PRO B 725     -12.486 -15.339  61.418  1.00  0.00           H  
ATOM   2310  HB3 PRO B 725     -12.496 -16.710  60.316  1.00  0.00           H  
ATOM   2311  HG2 PRO B 725     -10.181 -15.889  61.488  1.00  0.00           H  
ATOM   2312  HG3 PRO B 725     -10.201 -16.430  59.812  1.00  0.00           H  
ATOM   2313  HD2 PRO B 725     -10.059 -13.604  60.822  1.00  0.00           H  
ATOM   2314  HD3 PRO B 725      -9.292 -14.358  59.419  1.00  0.00           H  
ATOM   2315  N   PRO B 726     -14.841 -14.241  58.880  1.00 80.08           N  
ATOM   2316  CA  PRO B 726     -16.125 -13.659  59.214  1.00 80.08           C  
ATOM   2317  C   PRO B 726     -16.613 -14.276  60.519  1.00 80.08           C  
ATOM   2318  O   PRO B 726     -16.426 -15.466  60.772  1.00 80.08           O  
ATOM   2319  CB  PRO B 726     -17.075 -13.989  58.075  1.00 80.08           C  
ATOM   2320  CG  PRO B 726     -16.391 -15.076  57.278  1.00 80.08           C  
ATOM   2321  CD  PRO B 726     -14.923 -15.093  57.702  1.00 80.08           C  
ATOM   2322  HA  PRO B 726     -16.019 -12.581  59.277  1.00  0.00           H  
ATOM   2323  HB2 PRO B 726     -18.039 -14.346  58.429  1.00  0.00           H  
ATOM   2324  HB3 PRO B 726     -17.270 -13.099  57.485  1.00  0.00           H  
ATOM   2325  HG2 PRO B 726     -16.853 -16.034  57.518  1.00  0.00           H  
ATOM   2326  HG3 PRO B 726     -16.504 -14.903  56.213  1.00  0.00           H  
ATOM   2327  HD2 PRO B 726     -14.618 -16.112  57.942  1.00  0.00           H  
ATOM   2328  HD3 PRO B 726     -14.271 -14.730  56.907  1.00  0.00           H  
ATOM   2329  N   ASN B 727     -17.224 -13.440  61.342  1.00 45.65           N  
ATOM   2330  CA  ASN B 727     -17.753 -13.803  62.630  1.00 45.65           C  
ATOM   2331  C   ASN B 727     -19.014 -12.993  62.845  1.00 45.65           C  
ATOM   2332  O   ASN B 727     -19.124 -11.851  62.402  1.00 45.65           O  
ATOM   2333  CB  ASN B 727     -16.692 -13.600  63.732  1.00 45.65           C  
ATOM   2334  CG  ASN B 727     -16.940 -14.521  64.926  1.00 45.65           C  
ATOM   2335  ND2 ASN B 727     -16.053 -15.491  65.141  1.00 45.65           N  
ATOM   2336  OD1 ASN B 727     -17.937 -14.389  65.627  1.00 45.65           O  
ATOM   2337  H   ASN B 727     -17.242 -12.455  61.096  1.00  0.00           H  
ATOM   2338  HA  ASN B 727     -18.045 -14.856  62.594  1.00  0.00           H  
ATOM   2339  HB2 ASN B 727     -15.692 -13.792  63.338  1.00  0.00           H  
ATOM   2340  HB3 ASN B 727     -16.684 -12.567  64.081  1.00  0.00           H  
ATOM   2341 HD21 ASN B 727     -15.249 -15.583  64.537  1.00  0.00           H  
ATOM   2342 HD22 ASN B 727     -16.189 -16.128  65.912  1.00  0.00           H  
ATOM   2343  N   ILE B 728     -19.947 -13.592  63.583  1.00 97.19           N  
ATOM   2344  CA  ILE B 728     -21.094 -12.904  64.133  1.00 97.19           C  
ATOM   2345  C   ILE B 728     -20.595 -12.071  65.313  1.00 97.19           C  
ATOM   2346  O   ILE B 728     -20.033 -12.598  66.271  1.00 97.19           O  
ATOM   2347  CB  ILE B 728     -22.112 -13.949  64.628  1.00 97.19           C  
ATOM   2348  CG1 ILE B 728     -22.789 -14.659  63.443  1.00 97.19           C  
ATOM   2349  CG2 ILE B 728     -23.143 -13.349  65.613  1.00 97.19           C  
ATOM   2350  CD1 ILE B 728     -23.469 -15.953  63.886  1.00 97.19           C  
ATOM   2351  H   ILE B 728     -19.756 -14.518  63.935  1.00  0.00           H  
ATOM   2352  HA  ILE B 728     -21.558 -12.261  63.380  1.00  0.00           H  
ATOM   2353  HB  ILE B 728     -21.563 -14.713  65.183  1.00  0.00           H  
ATOM   2354 HG12 ILE B 728     -23.512 -13.998  62.966  1.00  0.00           H  
ATOM   2355 HG13 ILE B 728     -22.060 -14.910  62.673  1.00  0.00           H  
ATOM   2356 HG21 ILE B 728     -24.116 -13.835  65.579  1.00  0.00           H  
ATOM   2357 HG22 ILE B 728     -22.785 -13.443  66.639  1.00  0.00           H  
ATOM   2358 HG23 ILE B 728     -23.296 -12.290  65.445  1.00  0.00           H  
ATOM   2359 HD11 ILE B 728     -23.984 -16.400  63.053  1.00  0.00           H  
ATOM   2360 HD12 ILE B 728     -22.740 -16.677  64.250  1.00  0.00           H  
ATOM   2361 HD13 ILE B 728     -24.209 -15.804  64.669  1.00  0.00           H  
ATOM   2362  N   ILE B 729     -20.862 -10.771  65.246  1.00268.93           N  
ATOM   2363  CA  ILE B 729     -20.584  -9.824  66.304  1.00268.93           C  
ATOM   2364  C   ILE B 729     -21.858  -9.057  66.617  1.00268.93           C  
ATOM   2365  O   ILE B 729     -22.751  -8.915  65.785  1.00268.93           O  
ATOM   2366  CB  ILE B 729     -19.388  -8.920  65.937  1.00268.93           C  
ATOM   2367  CG1 ILE B 729     -19.645  -8.038  64.692  1.00268.93           C  
ATOM   2368  CG2 ILE B 729     -18.103  -9.760  65.813  1.00268.93           C  
ATOM   2369  CD1 ILE B 729     -18.708  -6.834  64.581  1.00268.93           C  
ATOM   2370  H   ILE B 729     -21.335 -10.408  64.426  1.00  0.00           H  
ATOM   2371  HA  ILE B 729     -20.327 -10.355  67.224  1.00  0.00           H  
ATOM   2372  HB  ILE B 729     -19.239  -8.243  66.781  1.00  0.00           H  
ATOM   2373 HG12 ILE B 729     -19.572  -8.648  63.794  1.00  0.00           H  
ATOM   2374 HG13 ILE B 729     -20.656  -7.637  64.702  1.00  0.00           H  
ATOM   2375 HG21 ILE B 729     -17.225  -9.130  65.671  1.00  0.00           H  
ATOM   2376 HG22 ILE B 729     -17.931 -10.341  66.719  1.00  0.00           H  
ATOM   2377 HG23 ILE B 729     -18.154 -10.466  64.985  1.00  0.00           H  
ATOM   2378 HD11 ILE B 729     -18.961  -6.230  63.710  1.00  0.00           H  
ATOM   2379 HD12 ILE B 729     -18.789  -6.192  65.459  1.00  0.00           H  
ATOM   2380 HD13 ILE B 729     -17.666  -7.139  64.484  1.00  0.00           H  
ATOM   2381  N   ILE B 730     -21.919  -8.530  67.835  1.00126.01           N  
ATOM   2382  CA  ILE B 730     -22.925  -7.568  68.233  1.00126.01           C  
ATOM   2383  C   ILE B 730     -22.296  -6.192  68.018  1.00126.01           C  
ATOM   2384  O   ILE B 730     -21.202  -5.923  68.520  1.00126.01           O  
ATOM   2385  CB  ILE B 730     -23.283  -7.808  69.719  1.00126.01           C  
ATOM   2386  CG1 ILE B 730     -24.425  -6.867  70.157  1.00126.01           C  
ATOM   2387  CG2 ILE B 730     -22.081  -7.751  70.693  1.00126.01           C  
ATOM   2388  CD1 ILE B 730     -25.053  -7.241  71.502  1.00126.01           C  
ATOM   2389  H   ILE B 730     -21.150  -8.682  68.471  1.00  0.00           H  
ATOM   2390  HA  ILE B 730     -23.831  -7.664  67.630  1.00  0.00           H  
ATOM   2391  HB  ILE B 730     -23.675  -8.825  69.770  1.00  0.00           H  
ATOM   2392 HG12 ILE B 730     -24.063  -5.842  70.218  1.00  0.00           H  
ATOM   2393 HG13 ILE B 730     -25.211  -6.869  69.401  1.00  0.00           H  
ATOM   2394 HG21 ILE B 730     -22.352  -8.163  71.664  1.00  0.00           H  
ATOM   2395 HG22 ILE B 730     -21.229  -8.334  70.342  1.00  0.00           H  
ATOM   2396 HG23 ILE B 730     -21.741  -6.731  70.869  1.00  0.00           H  
ATOM   2397 HD11 ILE B 730     -25.895  -6.585  71.726  1.00  0.00           H  
ATOM   2398 HD12 ILE B 730     -25.427  -8.265  71.493  1.00  0.00           H  
ATOM   2399 HD13 ILE B 730     -24.342  -7.146  72.322  1.00  0.00           H  
ATOM   2400  N   ASP B 731     -22.987  -5.322  67.272  1.00 21.72           N  
ATOM   2401  CA  ASP B 731     -22.596  -3.922  67.168  1.00 21.72           C  
ATOM   2402  C   ASP B 731     -23.371  -3.101  68.214  1.00 21.72           C  
ATOM   2403  O   ASP B 731     -24.291  -3.606  68.861  1.00 21.72           O  
ATOM   2404  CB  ASP B 731     -22.867  -3.404  65.735  1.00 21.72           C  
ATOM   2405  CG  ASP B 731     -22.034  -2.164  65.365  1.00 21.72           C  
ATOM   2406  OD1 ASP B 731     -21.160  -1.769  66.170  1.00 21.72           O  
ATOM   2407  OD2 ASP B 731     -22.281  -1.623  64.267  1.00 21.72           O1-
ATOM   2408  H   ASP B 731     -23.880  -5.596  66.886  1.00  0.00           H  
ATOM   2409  HA  ASP B 731     -21.530  -3.831  67.386  1.00  0.00           H  
ATOM   2410  HB2 ASP B 731     -22.601  -4.181  65.017  1.00  0.00           H  
ATOM   2411  HB3 ASP B 731     -23.927  -3.197  65.583  1.00  0.00           H  
TER    2412      ASP B 731 
ATOM   2413  N   NMA B 732     -22.976  -1.835  68.391  1.00  0.00           N  
ATOM   2414  CA  NMA B 732     -23.584  -0.899  69.320  1.00  0.00           C  
ATOM   2415  H   NMA B 732     -22.212  -1.500  67.814  1.00  0.00           H  
ATOM   2416 1HA  NMA B 732     -23.845  -1.378  70.265  1.00  0.00           H  
ATOM   2417 2HA  NMA B 732     -22.889  -0.088  69.534  1.00  0.00           H  
ATOM   2418 3HA  NMA B 732     -24.488  -0.470  68.886  1.00  0.00           H  
ATOM   2419  C   ACE C 745     -29.285  -3.979  67.926  1.00  0.00           C  
ATOM   2420  O   ACE C 745     -30.474  -4.149  67.665  1.00  0.00           O  
ATOM   2421  CH3 ACE C 745     -28.902  -2.967  68.996  1.00  0.00           C  
ATOM   2422 1H   ACE C 745     -29.750  -2.330  69.251  1.00  0.00           H  
ATOM   2423 2H   ACE C 745     -28.575  -3.481  69.900  1.00  0.00           H  
ATOM   2424 3H   ACE C 745     -28.089  -2.329  68.648  1.00  0.00           H  
ATOM   2425  N   VAL C 746     -28.291  -4.621  67.285  1.00160.95           N  
ATOM   2426  CA  VAL C 746     -28.474  -5.610  66.213  1.00160.95           C  
ATOM   2427  C   VAL C 746     -27.240  -6.529  66.105  1.00160.95           C  
ATOM   2428  O   VAL C 746     -26.119  -6.146  66.452  1.00160.95           O  
ATOM   2429  CB  VAL C 746     -28.843  -4.947  64.835  1.00160.95           C  
ATOM   2430  CG1 VAL C 746     -29.256  -5.950  63.738  1.00160.95           C  
ATOM   2431  CG2 VAL C 746     -29.996  -3.927  64.866  1.00160.95           C  
ATOM   2432  HA  VAL C 746     -29.308  -6.248  66.512  1.00  0.00           H  
ATOM   2433  HB  VAL C 746     -27.957  -4.419  64.478  1.00  0.00           H  
ATOM   2434 HG11 VAL C 746     -30.176  -6.464  64.021  1.00  0.00           H  
ATOM   2435 HG12 VAL C 746     -29.454  -5.440  62.795  1.00  0.00           H  
ATOM   2436 HG13 VAL C 746     -28.540  -6.719  63.508  1.00  0.00           H  
ATOM   2437 HG21 VAL C 746     -30.206  -3.550  63.865  1.00  0.00           H  
ATOM   2438 HG22 VAL C 746     -30.924  -4.364  65.232  1.00  0.00           H  
ATOM   2439 HG23 VAL C 746     -29.751  -3.040  65.449  1.00  0.00           H  
ATOM   2440  H2  VAL C 746     -27.338  -4.421  67.555  1.00  0.00           H  
ATOM   2441  N   LEU C 747     -27.469  -7.715  65.513  1.00283.39           N  
ATOM   2442  CA  LEU C 747     -26.483  -8.586  64.876  1.00283.39           C  
ATOM   2443  C   LEU C 747     -25.715  -7.834  63.786  1.00283.39           C  
ATOM   2444  O   LEU C 747     -26.287  -7.065  63.017  1.00283.39           O  
ATOM   2445  CB  LEU C 747     -27.214  -9.777  64.202  1.00283.39           C  
ATOM   2446  CG  LEU C 747     -26.316 -10.679  63.311  1.00283.39           C  
ATOM   2447  CD1 LEU C 747     -25.348 -11.475  64.177  1.00283.39           C  
ATOM   2448  CD2 LEU C 747     -27.107 -11.511  62.294  1.00283.39           C  
ATOM   2449  H   LEU C 747     -28.432  -7.928  65.302  1.00  0.00           H  
ATOM   2450  HA  LEU C 747     -25.791  -8.943  65.641  1.00  0.00           H  
ATOM   2451  HB2 LEU C 747     -27.709 -10.384  64.961  1.00  0.00           H  
ATOM   2452  HB3 LEU C 747     -28.018  -9.380  63.579  1.00  0.00           H  
ATOM   2453  HG  LEU C 747     -25.693 -10.098  62.637  1.00  0.00           H  
ATOM   2454 HD11 LEU C 747     -24.744 -12.143  63.567  1.00  0.00           H  
ATOM   2455 HD12 LEU C 747     -24.666 -10.796  64.687  1.00  0.00           H  
ATOM   2456 HD13 LEU C 747     -25.865 -12.050  64.944  1.00  0.00           H  
ATOM   2457 HD21 LEU C 747     -26.490 -12.289  61.844  1.00  0.00           H  
ATOM   2458 HD22 LEU C 747     -27.992 -11.971  62.716  1.00  0.00           H  
ATOM   2459 HD23 LEU C 747     -27.461 -10.873  61.484  1.00  0.00           H  
ATOM   2460  N   LYS C 748     -24.417  -8.088  63.668  1.00136.35           N  
ATOM   2461  CA  LYS C 748     -23.616  -7.712  62.522  1.00136.35           C  
ATOM   2462  C   LYS C 748     -22.675  -8.883  62.231  1.00136.35           C  
ATOM   2463  O   LYS C 748     -22.337  -9.665  63.119  1.00136.35           O  
ATOM   2464  CB  LYS C 748     -22.933  -6.353  62.790  1.00136.35           C  
ATOM   2465  CG  LYS C 748     -22.665  -5.500  61.538  1.00136.35           C  
ATOM   2466  CD  LYS C 748     -22.027  -4.156  61.918  1.00136.35           C  
ATOM   2467  CE  LYS C 748     -21.869  -3.172  60.751  1.00136.35           C  
ATOM   2468  NZ  LYS C 748     -21.293  -1.903  61.226  1.00136.35           N1+
ATOM   2469  H   LYS C 748     -23.939  -8.671  64.355  1.00  0.00           H  
ATOM   2470  HA  LYS C 748     -24.272  -7.613  61.654  1.00  0.00           H  
ATOM   2471  HB2 LYS C 748     -23.569  -5.767  63.456  1.00  0.00           H  
ATOM   2472  HB3 LYS C 748     -22.004  -6.507  63.338  1.00  0.00           H  
ATOM   2473  HG2 LYS C 748     -22.020  -6.031  60.840  1.00  0.00           H  
ATOM   2474  HG3 LYS C 748     -23.608  -5.322  61.018  1.00  0.00           H  
ATOM   2475  HD2 LYS C 748     -22.650  -3.682  62.676  1.00  0.00           H  
ATOM   2476  HD3 LYS C 748     -21.056  -4.333  62.383  1.00  0.00           H  
ATOM   2477  HE2 LYS C 748     -21.230  -3.584  59.969  1.00  0.00           H  
ATOM   2478  HE3 LYS C 748     -22.839  -2.963  60.297  1.00  0.00           H  
ATOM   2479  HZ1 LYS C 748     -21.353  -1.210  60.494  1.00  0.00           H  
ATOM   2480  HZ2 LYS C 748     -21.796  -1.591  62.049  1.00  0.00           H  
ATOM   2481  HZ3 LYS C 748     -20.327  -2.046  61.476  1.00  0.00           H  
ATOM   2482  N   CYS C 749     -22.223  -9.004  60.988  1.00 62.22           N  
ATOM   2483  CA  CYS C 749     -21.027  -9.777  60.689  1.00 62.22           C  
ATOM   2484  C   CYS C 749     -19.873  -8.764  60.781  1.00 62.22           C  
ATOM   2485  O   CYS C 749     -20.050  -7.596  60.425  1.00 62.22           O  
ATOM   2486  CB  CYS C 749     -21.129 -10.336  59.263  1.00 62.22           C  
ATOM   2487  SG  CYS C 749     -22.481 -11.522  58.992  1.00 62.22           S  
ATOM   2488  H   CYS C 749     -22.472  -8.285  60.328  1.00  0.00           H  
ATOM   2489  HA  CYS C 749     -20.896 -10.601  61.386  1.00  0.00           H  
ATOM   2490  HB2 CYS C 749     -21.298  -9.516  58.569  1.00  0.00           H  
ATOM   2491  HB3 CYS C 749     -20.189 -10.808  58.972  1.00  0.00           H  
ATOM   2492  N   ASP C 750     -18.693  -9.185  61.241  1.00103.41           N  
ATOM   2493  CA  ASP C 750     -17.496  -8.379  61.513  1.00103.41           C  
ATOM   2494  C   ASP C 750     -16.768  -8.043  60.199  1.00103.41           C  
ATOM   2495  O   ASP C 750     -15.540  -8.096  60.118  1.00103.41           O  
ATOM   2496  CB  ASP C 750     -16.559  -9.150  62.474  1.00103.41           C  
ATOM   2497  CG  ASP C 750     -15.952 -10.448  61.935  1.00103.41           C  
ATOM   2498  OD1 ASP C 750     -16.396 -10.884  60.852  1.00103.41           O  
ATOM   2499  OD2 ASP C 750     -15.056 -10.982  62.617  1.00103.41           O1-
ATOM   2500  H   ASP C 750     -18.610 -10.184  61.380  1.00  0.00           H  
ATOM   2501  HA  ASP C 750     -17.780  -7.439  61.983  1.00  0.00           H  
ATOM   2502  HB2 ASP C 750     -15.743  -8.500  62.794  1.00  0.00           H  
ATOM   2503  HB3 ASP C 750     -17.109  -9.399  63.373  1.00  0.00           H  
ATOM   2504  N   ILE C 751     -17.565  -7.591  59.226  1.00 55.12           N  
ATOM   2505  CA  ILE C 751     -17.204  -7.019  57.950  1.00 55.12           C  
ATOM   2506  C   ILE C 751     -16.394  -5.743  58.219  1.00 55.12           C  
ATOM   2507  O   ILE C 751     -16.935  -4.746  58.702  1.00 55.12           O  
ATOM   2508  CB  ILE C 751     -18.498  -6.743  57.121  1.00 55.12           C  
ATOM   2509  CG1 ILE C 751     -19.391  -7.995  56.909  1.00 55.12           C  
ATOM   2510  CG2 ILE C 751     -18.169  -6.108  55.760  1.00 55.12           C  
ATOM   2511  CD1 ILE C 751     -20.844  -7.668  56.522  1.00 55.12           C  
ATOM   2512  H   ILE C 751     -18.534  -7.477  59.508  1.00  0.00           H  
ATOM   2513  HA  ILE C 751     -16.584  -7.737  57.437  1.00  0.00           H  
ATOM   2514  HB  ILE C 751     -19.087  -6.015  57.685  1.00  0.00           H  
ATOM   2515 HG12 ILE C 751     -18.973  -8.633  56.139  1.00  0.00           H  
ATOM   2516 HG13 ILE C 751     -19.406  -8.600  57.811  1.00  0.00           H  
ATOM   2517 HG21 ILE C 751     -17.569  -6.769  55.136  1.00  0.00           H  
ATOM   2518 HG22 ILE C 751     -19.068  -5.836  55.209  1.00  0.00           H  
ATOM   2519 HG23 ILE C 751     -17.601  -5.190  55.888  1.00  0.00           H  
ATOM   2520 HD11 ILE C 751     -21.425  -8.582  56.389  1.00  0.00           H  
ATOM   2521 HD12 ILE C 751     -21.333  -7.071  57.294  1.00  0.00           H  
ATOM   2522 HD13 ILE C 751     -20.903  -7.113  55.585  1.00  0.00           H  
ATOM   2523  N   THR C 752     -15.101  -5.787  57.905  1.00 25.66           N  
ATOM   2524  CA  THR C 752     -14.222  -4.627  57.904  1.00 25.66           C  
ATOM   2525  C   THR C 752     -14.506  -3.818  56.624  1.00 25.66           C  
ATOM   2526  O   THR C 752     -14.964  -4.381  55.624  1.00 25.66           O  
ATOM   2527  CB  THR C 752     -12.742  -5.120  57.967  1.00 25.66           C  
ATOM   2528  CG2 THR C 752     -12.483  -6.056  59.158  1.00 25.66           C  
ATOM   2529  OG1 THR C 752     -12.270  -5.767  56.793  1.00 25.66           O  
ATOM   2530  H   THR C 752     -14.716  -6.645  57.535  1.00  0.00           H  
ATOM   2531  HA  THR C 752     -14.436  -4.007  58.777  1.00  0.00           H  
ATOM   2532  HB  THR C 752     -12.110  -4.241  58.105  1.00  0.00           H  
ATOM   2533  HG1 THR C 752     -11.578  -6.373  57.044  1.00  0.00           H  
ATOM   2534 HG21 THR C 752     -11.418  -6.249  59.289  1.00  0.00           H  
ATOM   2535 HG22 THR C 752     -12.847  -5.615  60.087  1.00  0.00           H  
ATOM   2536 HG23 THR C 752     -12.980  -7.021  59.039  1.00  0.00           H  
ATOM   2537  N   ASP C 753     -14.181  -2.514  56.608  1.00 23.65           N  
ATOM   2538  CA  ASP C 753     -14.211  -1.702  55.394  1.00 23.65           C  
ATOM   2539  C   ASP C 753     -13.335  -2.306  54.310  1.00 23.65           C  
ATOM   2540  O   ASP C 753     -13.740  -2.302  53.153  1.00 23.65           O  
ATOM   2541  CB  ASP C 753     -13.735  -0.266  55.671  1.00 23.65           C  
ATOM   2542  CG  ASP C 753     -14.624   0.475  56.663  1.00 23.65           C  
ATOM   2543  OD1 ASP C 753     -15.851   0.235  56.629  1.00 23.65           O  
ATOM   2544  OD2 ASP C 753     -14.058   1.280  57.431  1.00 23.65           O1-
ATOM   2545  H   ASP C 753     -13.791  -2.099  57.442  1.00  0.00           H  
ATOM   2546  HA  ASP C 753     -15.236  -1.680  55.017  1.00  0.00           H  
ATOM   2547  HB2 ASP C 753     -12.711  -0.272  56.050  1.00  0.00           H  
ATOM   2548  HB3 ASP C 753     -13.719   0.314  54.747  1.00  0.00           H  
ATOM   2549  N   LEU C 754     -12.177  -2.871  54.696  1.00 49.01           N  
ATOM   2550  CA  LEU C 754     -11.250  -3.498  53.773  1.00 49.01           C  
ATOM   2551  C   LEU C 754     -11.831  -4.761  53.115  1.00 49.01           C  
ATOM   2552  O   LEU C 754     -11.560  -5.036  51.945  1.00 49.01           O  
ATOM   2553  CB  LEU C 754      -9.904  -3.768  54.446  1.00 49.01           C  
ATOM   2554  CG  LEU C 754      -8.782  -4.139  53.453  1.00 49.01           C  
ATOM   2555  CD1 LEU C 754      -8.653  -3.211  52.231  1.00 49.01           C  
ATOM   2556  CD2 LEU C 754      -7.439  -4.214  54.183  1.00 49.01           C  
ATOM   2557  H   LEU C 754     -11.936  -2.862  55.676  1.00  0.00           H  
ATOM   2558  HA  LEU C 754     -11.050  -2.726  53.058  1.00  0.00           H  
ATOM   2559  HB2 LEU C 754      -9.602  -2.871  54.990  1.00  0.00           H  
ATOM   2560  HB3 LEU C 754     -10.010  -4.552  55.198  1.00  0.00           H  
ATOM   2561  HG  LEU C 754      -9.027  -5.123  53.075  1.00  0.00           H  
ATOM   2562 HD11 LEU C 754      -7.724  -3.401  51.692  1.00  0.00           H  
ATOM   2563 HD12 LEU C 754      -9.452  -3.387  51.516  1.00  0.00           H  
ATOM   2564 HD13 LEU C 754      -8.660  -2.160  52.518  1.00  0.00           H  
ATOM   2565 HD21 LEU C 754      -6.641  -4.549  53.521  1.00  0.00           H  
ATOM   2566 HD22 LEU C 754      -7.150  -3.235  54.568  1.00  0.00           H  
ATOM   2567 HD23 LEU C 754      -7.486  -4.894  55.034  1.00  0.00           H  
ATOM   2568  N   GLN C 755     -12.696  -5.505  53.804  1.00 86.02           N  
ATOM   2569  CA  GLN C 755     -13.396  -6.652  53.239  1.00 86.02           C  
ATOM   2570  C   GLN C 755     -14.446  -6.226  52.191  1.00 86.02           C  
ATOM   2571  O   GLN C 755     -14.581  -6.888  51.162  1.00 86.02           O  
ATOM   2572  CB  GLN C 755     -14.035  -7.391  54.416  1.00 86.02           C  
ATOM   2573  CG  GLN C 755     -14.901  -8.608  54.078  1.00 86.02           C  
ATOM   2574  CD  GLN C 755     -15.530  -9.117  55.364  1.00 86.02           C  
ATOM   2575  NE2 GLN C 755     -16.787  -9.521  55.311  1.00 86.02           N  
ATOM   2576  OE1 GLN C 755     -14.914  -9.111  56.421  1.00 86.02           O  
ATOM   2577  H   GLN C 755     -12.873  -5.275  54.776  1.00  0.00           H  
ATOM   2578  HA  GLN C 755     -12.672  -7.311  52.753  1.00  0.00           H  
ATOM   2579  HB2 GLN C 755     -13.234  -7.706  55.088  1.00  0.00           H  
ATOM   2580  HB3 GLN C 755     -14.646  -6.697  54.989  1.00  0.00           H  
ATOM   2581  HG2 GLN C 755     -15.689  -8.348  53.370  1.00  0.00           H  
ATOM   2582  HG3 GLN C 755     -14.300  -9.389  53.616  1.00  0.00           H  
ATOM   2583 HE21 GLN C 755     -17.296  -9.442  54.446  1.00  0.00           H  
ATOM   2584 HE22 GLN C 755     -17.226  -9.794  56.176  1.00  0.00           H  
ATOM   2585  N   ILE C 756     -15.147  -5.104  52.423  1.00 93.46           N  
ATOM   2586  CA  ILE C 756     -16.066  -4.484  51.461  1.00 93.46           C  
ATOM   2587  C   ILE C 756     -15.276  -3.964  50.258  1.00 93.46           C  
ATOM   2588  O   ILE C 756     -15.554  -4.298  49.105  1.00 93.46           O  
ATOM   2589  CB  ILE C 756     -16.839  -3.303  52.141  1.00 93.46           C  
ATOM   2590  CG1 ILE C 756     -17.802  -3.784  53.242  1.00 93.46           C  
ATOM   2591  CG2 ILE C 756     -17.590  -2.364  51.161  1.00 93.46           C  
ATOM   2592  CD1 ILE C 756     -17.804  -2.884  54.490  1.00 93.46           C  
ATOM   2593  H   ILE C 756     -14.969  -4.619  53.295  1.00  0.00           H  
ATOM   2594  HA  ILE C 756     -16.756  -5.239  51.094  1.00  0.00           H  
ATOM   2595  HB  ILE C 756     -16.097  -2.675  52.628  1.00  0.00           H  
ATOM   2596 HG12 ILE C 756     -18.815  -3.841  52.844  1.00  0.00           H  
ATOM   2597 HG13 ILE C 756     -17.548  -4.798  53.541  1.00  0.00           H  
ATOM   2598 HG21 ILE C 756     -18.096  -1.563  51.694  1.00  0.00           H  
ATOM   2599 HG22 ILE C 756     -16.921  -1.869  50.458  1.00  0.00           H  
ATOM   2600 HG23 ILE C 756     -18.335  -2.895  50.574  1.00  0.00           H  
ATOM   2601 HD11 ILE C 756     -16.971  -3.107  55.145  1.00  0.00           H  
ATOM   2602 HD12 ILE C 756     -17.721  -1.826  54.245  1.00  0.00           H  
ATOM   2603 HD13 ILE C 756     -18.711  -3.029  55.078  1.00  0.00           H  
ATOM   2604  N   ILE C 757     -14.315  -3.090  50.553  1.00 84.16           N  
ATOM   2605  CA  ILE C 757     -13.672  -2.193  49.591  1.00 84.16           C  
ATOM   2606  C   ILE C 757     -12.880  -2.943  48.520  1.00 84.16           C  
ATOM   2607  O   ILE C 757     -12.904  -2.503  47.380  1.00 84.16           O  
ATOM   2608  CB  ILE C 757     -12.749  -1.156  50.283  1.00 84.16           C  
ATOM   2609  CG1 ILE C 757     -12.386   0.010  49.340  1.00 84.16           C  
ATOM   2610  CG2 ILE C 757     -11.454  -1.778  50.800  1.00 84.16           C  
ATOM   2611  CD1 ILE C 757     -11.533   1.098  50.004  1.00 84.16           C  
ATOM   2612  H   ILE C 757     -14.111  -2.935  51.534  1.00  0.00           H  
ATOM   2613  HA  ILE C 757     -14.479  -1.646  49.101  1.00  0.00           H  
ATOM   2614  HB  ILE C 757     -13.297  -0.737  51.127  1.00  0.00           H  
ATOM   2615 HG12 ILE C 757     -11.853  -0.345  48.459  1.00  0.00           H  
ATOM   2616 HG13 ILE C 757     -13.305   0.468  48.972  1.00  0.00           H  
ATOM   2617 HG21 ILE C 757     -11.025  -1.179  51.602  1.00  0.00           H  
ATOM   2618 HG22 ILE C 757     -11.663  -2.777  51.140  1.00  0.00           H  
ATOM   2619 HG23 ILE C 757     -10.698  -1.864  50.018  1.00  0.00           H  
ATOM   2620 HD11 ILE C 757     -11.399   1.943  49.330  1.00  0.00           H  
ATOM   2621 HD12 ILE C 757     -12.009   1.472  50.911  1.00  0.00           H  
ATOM   2622 HD13 ILE C 757     -10.539   0.736  50.268  1.00  0.00           H  
ATOM   2623  N   CYS C 758     -12.178  -4.039  48.861  1.00 65.80           N  
ATOM   2624  CA  CYS C 758     -11.337  -4.768  47.913  1.00 65.80           C  
ATOM   2625  C   CYS C 758     -12.206  -5.401  46.824  1.00 65.80           C  
ATOM   2626  O   CYS C 758     -11.916  -5.234  45.641  1.00 65.80           O  
ATOM   2627  CB  CYS C 758     -10.543  -5.857  48.650  1.00 65.80           C  
ATOM   2628  SG  CYS C 758      -9.438  -6.754  47.511  1.00 65.80           S  
ATOM   2629  H   CYS C 758     -12.192  -4.350  49.824  1.00  0.00           H  
ATOM   2630  HA  CYS C 758     -10.639  -4.066  47.453  1.00  0.00           H  
ATOM   2631  HB2 CYS C 758      -9.939  -5.412  49.442  1.00  0.00           H  
ATOM   2632  HB3 CYS C 758     -11.223  -6.565  49.124  1.00  0.00           H  
ATOM   2633  HG  CYS C 758     -10.397  -7.173  46.680  1.00  0.00           H  
ATOM   2634  N   SER C 759     -13.302  -6.037  47.257  1.00 71.69           N  
ATOM   2635  CA  SER C 759     -14.346  -6.624  46.454  1.00 71.69           C  
ATOM   2636  C   SER C 759     -15.033  -5.542  45.595  1.00 71.69           C  
ATOM   2637  O   SER C 759     -15.034  -5.641  44.366  1.00 71.69           O  
ATOM   2638  CB  SER C 759     -15.274  -7.346  47.450  1.00 71.69           C  
ATOM   2639  OG  SER C 759     -16.282  -8.053  46.793  1.00 71.69           O  
ATOM   2640  H   SER C 759     -13.481  -6.002  48.252  1.00  0.00           H  
ATOM   2641  HA  SER C 759     -13.890  -7.358  45.791  1.00  0.00           H  
ATOM   2642  HB2 SER C 759     -14.710  -8.056  48.056  1.00  0.00           H  
ATOM   2643  HB3 SER C 759     -15.745  -6.650  48.145  1.00  0.00           H  
ATOM   2644  HG  SER C 759     -15.884  -8.688  46.187  1.00  0.00           H  
ATOM   2645  N   LEU C 760     -15.510  -4.462  46.237  1.00 29.32           N  
ATOM   2646  CA  LEU C 760     -16.156  -3.291  45.638  1.00 29.32           C  
ATOM   2647  C   LEU C 760     -15.259  -2.587  44.601  1.00 29.32           C  
ATOM   2648  O   LEU C 760     -15.746  -2.127  43.566  1.00 29.32           O  
ATOM   2649  CB  LEU C 760     -16.585  -2.354  46.791  1.00 29.32           C  
ATOM   2650  CG  LEU C 760     -17.348  -1.074  46.402  1.00 29.32           C  
ATOM   2651  CD1 LEU C 760     -18.736  -1.370  45.819  1.00 29.32           C  
ATOM   2652  CD2 LEU C 760     -17.424  -0.099  47.588  1.00 29.32           C  
ATOM   2653  H   LEU C 760     -15.451  -4.467  47.253  1.00  0.00           H  
ATOM   2654  HA  LEU C 760     -17.047  -3.624  45.114  1.00  0.00           H  
ATOM   2655  HB2 LEU C 760     -17.190  -2.914  47.506  1.00  0.00           H  
ATOM   2656  HB3 LEU C 760     -15.685  -2.060  47.326  1.00  0.00           H  
ATOM   2657  HG  LEU C 760     -16.783  -0.564  45.630  1.00  0.00           H  
ATOM   2658 HD11 LEU C 760     -19.227  -0.452  45.494  1.00  0.00           H  
ATOM   2659 HD12 LEU C 760     -18.672  -2.004  44.936  1.00  0.00           H  
ATOM   2660 HD13 LEU C 760     -19.380  -1.863  46.546  1.00  0.00           H  
ATOM   2661 HD21 LEU C 760     -18.005   0.789  47.337  1.00  0.00           H  
ATOM   2662 HD22 LEU C 760     -17.873  -0.564  48.464  1.00  0.00           H  
ATOM   2663 HD23 LEU C 760     -16.429   0.239  47.878  1.00  0.00           H  
ATOM   2664  N   GLY C 761     -13.949  -2.550  44.862  1.00 16.46           N  
ATOM   2665  CA  GLY C 761     -12.913  -1.994  44.011  1.00 16.46           C  
ATOM   2666  C   GLY C 761     -12.610  -2.875  42.800  1.00 16.46           C  
ATOM   2667  O   GLY C 761     -12.490  -2.353  41.700  1.00 16.46           O  
ATOM   2668  H   GLY C 761     -13.645  -2.868  45.780  1.00  0.00           H  
ATOM   2669  HA2 GLY C 761     -13.203  -0.995  43.680  1.00  0.00           H  
ATOM   2670  HA3 GLY C 761     -12.001  -1.881  44.598  1.00  0.00           H  
ATOM   2671  N   TYR C 762     -12.574  -4.209  42.930  1.00 41.13           N  
ATOM   2672  CA  TYR C 762     -12.437  -5.068  41.761  1.00 41.13           C  
ATOM   2673  C   TYR C 762     -13.674  -4.971  40.856  1.00 41.13           C  
ATOM   2674  O   TYR C 762     -13.526  -4.914  39.636  1.00 41.13           O  
ATOM   2675  CB  TYR C 762     -12.258  -6.514  42.196  1.00 41.13           C  
ATOM   2676  CG  TYR C 762     -11.969  -7.407  41.007  1.00 41.13           C  
ATOM   2677  CD1 TYR C 762     -10.706  -7.328  40.390  1.00 41.13           C  
ATOM   2678  CD2 TYR C 762     -12.970  -8.231  40.456  1.00 41.13           C  
ATOM   2679  CE1 TYR C 762     -10.446  -8.057  39.218  1.00 41.13           C  
ATOM   2680  CE2 TYR C 762     -12.689  -8.993  39.310  1.00 41.13           C  
ATOM   2681  CZ  TYR C 762     -11.438  -8.893  38.680  1.00 41.13           C  
ATOM   2682  OH  TYR C 762     -11.181  -9.612  37.552  1.00 41.13           O  
ATOM   2683  H   TYR C 762     -12.710  -4.624  43.842  1.00  0.00           H  
ATOM   2684  HA  TYR C 762     -11.555  -4.758  41.196  1.00  0.00           H  
ATOM   2685  HB2 TYR C 762     -11.441  -6.603  42.913  1.00  0.00           H  
ATOM   2686  HB3 TYR C 762     -13.166  -6.814  42.710  1.00  0.00           H  
ATOM   2687  HD1 TYR C 762      -9.941  -6.681  40.795  1.00  0.00           H  
ATOM   2688  HD2 TYR C 762     -13.954  -8.279  40.899  1.00  0.00           H  
ATOM   2689  HE1 TYR C 762      -9.482  -7.978  38.737  1.00  0.00           H  
ATOM   2690  HE2 TYR C 762     -13.428  -9.658  38.905  1.00  0.00           H  
ATOM   2691  HH  TYR C 762     -11.824 -10.290  37.405  1.00  0.00           H  
ATOM   2692  N   SER C 763     -14.861  -4.884  41.477  1.00 61.63           N  
ATOM   2693  CA  SER C 763     -16.152  -4.639  40.852  1.00 61.63           C  
ATOM   2694  C   SER C 763     -16.208  -3.304  40.090  1.00 61.63           C  
ATOM   2695  O   SER C 763     -16.744  -3.287  38.979  1.00 61.63           O  
ATOM   2696  CB  SER C 763     -17.263  -4.713  41.922  1.00 61.63           C  
ATOM   2697  OG  SER C 763     -17.793  -6.022  42.016  1.00 61.63           O  
ATOM   2698  H   SER C 763     -14.873  -5.007  42.485  1.00  0.00           H  
ATOM   2699  HA  SER C 763     -16.318  -5.424  40.111  1.00  0.00           H  
ATOM   2700  HB2 SER C 763     -16.908  -4.395  42.899  1.00  0.00           H  
ATOM   2701  HB3 SER C 763     -18.084  -4.040  41.678  1.00  0.00           H  
ATOM   2702  HG  SER C 763     -18.593  -5.965  42.527  1.00  0.00           H  
ATOM   2703  N   ILE C 764     -15.634  -2.201  40.622  1.00 84.79           N  
ATOM   2704  CA  ILE C 764     -15.572  -0.939  39.875  1.00 84.79           C  
ATOM   2705  C   ILE C 764     -14.673  -1.107  38.646  1.00 84.79           C  
ATOM   2706  O   ILE C 764     -15.052  -0.632  37.584  1.00 84.79           O  
ATOM   2707  CB  ILE C 764     -15.171   0.325  40.708  1.00 84.79           C  
ATOM   2708  CG1 ILE C 764     -15.896   1.552  40.100  1.00 84.79           C  
ATOM   2709  CG2 ILE C 764     -13.668   0.640  40.850  1.00 84.79           C  
ATOM   2710  CD1 ILE C 764     -15.450   2.941  40.573  1.00 84.79           C  
ATOM   2711  H   ILE C 764     -15.225  -2.244  41.548  1.00  0.00           H  
ATOM   2712  HA  ILE C 764     -16.591  -0.772  39.517  1.00  0.00           H  
ATOM   2713  HB  ILE C 764     -15.531   0.179  41.720  1.00  0.00           H  
ATOM   2714 HG12 ILE C 764     -15.763   1.542  39.023  1.00  0.00           H  
ATOM   2715 HG13 ILE C 764     -16.965   1.442  40.277  1.00  0.00           H  
ATOM   2716 HG21 ILE C 764     -13.498   1.470  41.535  1.00  0.00           H  
ATOM   2717 HG22 ILE C 764     -13.128  -0.185  41.278  1.00  0.00           H  
ATOM   2718 HG23 ILE C 764     -13.204   0.904  39.899  1.00  0.00           H  
ATOM   2719 HD11 ILE C 764     -16.166   3.704  40.267  1.00  0.00           H  
ATOM   2720 HD12 ILE C 764     -15.358   2.980  41.654  1.00  0.00           H  
ATOM   2721 HD13 ILE C 764     -14.482   3.214  40.151  1.00  0.00           H  
ATOM   2722  N   LEU C 765     -13.540  -1.820  38.743  1.00 75.82           N  
ATOM   2723  CA  LEU C 765     -12.637  -2.007  37.614  1.00 75.82           C  
ATOM   2724  C   LEU C 765     -13.328  -2.753  36.479  1.00 75.82           C  
ATOM   2725  O   LEU C 765     -13.230  -2.277  35.355  1.00 75.82           O  
ATOM   2726  CB  LEU C 765     -11.338  -2.731  38.019  1.00 75.82           C  
ATOM   2727  CG  LEU C 765     -10.202  -1.783  38.445  1.00 75.82           C  
ATOM   2728  CD1 LEU C 765     -10.408  -1.177  39.834  1.00 75.82           C  
ATOM   2729  CD2 LEU C 765      -8.849  -2.503  38.402  1.00 75.82           C  
ATOM   2730  H   LEU C 765     -13.273  -2.213  39.636  1.00  0.00           H  
ATOM   2731  HA  LEU C 765     -12.382  -1.016  37.233  1.00  0.00           H  
ATOM   2732  HB2 LEU C 765     -11.526  -3.468  38.800  1.00  0.00           H  
ATOM   2733  HB3 LEU C 765     -10.972  -3.307  37.167  1.00  0.00           H  
ATOM   2734  HG  LEU C 765     -10.151  -0.966  37.725  1.00  0.00           H  
ATOM   2735 HD11 LEU C 765      -9.676  -0.390  40.019  1.00  0.00           H  
ATOM   2736 HD12 LEU C 765     -11.388  -0.727  39.937  1.00  0.00           H  
ATOM   2737 HD13 LEU C 765     -10.262  -1.928  40.608  1.00  0.00           H  
ATOM   2738 HD21 LEU C 765      -8.037  -1.833  38.684  1.00  0.00           H  
ATOM   2739 HD22 LEU C 765      -8.830  -3.354  39.083  1.00  0.00           H  
ATOM   2740 HD23 LEU C 765      -8.631  -2.875  37.400  1.00  0.00           H  
ATOM   2741  N   LEU C 766     -14.088  -3.822  36.784  1.00 30.02           N  
ATOM   2742  CA  LEU C 766     -14.935  -4.553  35.837  1.00 30.02           C  
ATOM   2743  C   LEU C 766     -16.049  -3.683  35.234  1.00 30.02           C  
ATOM   2744  O   LEU C 766     -16.283  -3.733  34.030  1.00 30.02           O  
ATOM   2745  CB  LEU C 766     -15.584  -5.789  36.497  1.00 30.02           C  
ATOM   2746  CG  LEU C 766     -14.653  -6.988  36.764  1.00 30.02           C  
ATOM   2747  CD1 LEU C 766     -15.476  -8.124  37.383  1.00 30.02           C  
ATOM   2748  CD2 LEU C 766     -13.935  -7.494  35.501  1.00 30.02           C  
ATOM   2749  H   LEU C 766     -14.081  -4.129  37.752  1.00  0.00           H  
ATOM   2750  HA  LEU C 766     -14.311  -4.881  35.009  1.00  0.00           H  
ATOM   2751  HB2 LEU C 766     -16.068  -5.489  37.428  1.00  0.00           H  
ATOM   2752  HB3 LEU C 766     -16.391  -6.142  35.851  1.00  0.00           H  
ATOM   2753  HG  LEU C 766     -13.889  -6.692  37.486  1.00  0.00           H  
ATOM   2754 HD11 LEU C 766     -14.899  -9.044  37.433  1.00  0.00           H  
ATOM   2755 HD12 LEU C 766     -15.796  -7.872  38.394  1.00  0.00           H  
ATOM   2756 HD13 LEU C 766     -16.366  -8.347  36.795  1.00  0.00           H  
ATOM   2757 HD21 LEU C 766     -13.396  -8.421  35.699  1.00  0.00           H  
ATOM   2758 HD22 LEU C 766     -14.638  -7.681  34.690  1.00  0.00           H  
ATOM   2759 HD23 LEU C 766     -13.191  -6.781  35.146  1.00  0.00           H  
ATOM   2760  N   MET C 767     -16.716  -2.854  36.040  1.00123.31           N  
ATOM   2761  CA  MET C 767     -17.752  -1.931  35.581  1.00123.31           C  
ATOM   2762  C   MET C 767     -17.158  -0.837  34.671  1.00123.31           C  
ATOM   2763  O   MET C 767     -17.739  -0.511  33.633  1.00123.31           O  
ATOM   2764  CB  MET C 767     -18.379  -1.293  36.828  1.00123.31           C  
ATOM   2765  CG  MET C 767     -19.511  -0.297  36.557  1.00123.31           C  
ATOM   2766  SD  MET C 767     -19.880   0.654  38.046  1.00123.31           S  
ATOM   2767  CE  MET C 767     -18.574   1.905  37.945  1.00123.31           C  
ATOM   2768  H   MET C 767     -16.488  -2.865  37.030  1.00  0.00           H  
ATOM   2769  HA  MET C 767     -18.513  -2.484  35.026  1.00  0.00           H  
ATOM   2770  HB2 MET C 767     -18.760  -2.075  37.485  1.00  0.00           H  
ATOM   2771  HB3 MET C 767     -17.598  -0.793  37.396  1.00  0.00           H  
ATOM   2772  HG2 MET C 767     -19.276   0.414  35.765  1.00  0.00           H  
ATOM   2773  HG3 MET C 767     -20.397  -0.835  36.225  1.00  0.00           H  
ATOM   2774  HE1 MET C 767     -18.582   2.546  38.827  1.00  0.00           H  
ATOM   2775  HE2 MET C 767     -17.604   1.425  37.866  1.00  0.00           H  
ATOM   2776  HE3 MET C 767     -18.700   2.531  37.065  1.00  0.00           H  
ATOM   2777  N   VAL C 768     -15.997  -0.283  35.048  1.00 20.83           N  
ATOM   2778  CA  VAL C 768     -15.332   0.817  34.351  1.00 20.83           C  
ATOM   2779  C   VAL C 768     -14.894   0.368  32.963  1.00 20.83           C  
ATOM   2780  O   VAL C 768     -15.216   1.042  31.992  1.00 20.83           O  
ATOM   2781  CB  VAL C 768     -14.132   1.368  35.160  1.00 20.83           C  
ATOM   2782  CG1 VAL C 768     -13.267   2.362  34.354  1.00 20.83           C  
ATOM   2783  CG2 VAL C 768     -14.600   2.064  36.446  1.00 20.83           C  
ATOM   2784  H   VAL C 768     -15.600  -0.573  35.934  1.00  0.00           H  
ATOM   2785  HA  VAL C 768     -16.061   1.621  34.225  1.00  0.00           H  
ATOM   2786  HB  VAL C 768     -13.500   0.527  35.449  1.00  0.00           H  
ATOM   2787 HG11 VAL C 768     -12.517   2.830  34.992  1.00  0.00           H  
ATOM   2788 HG12 VAL C 768     -12.722   1.877  33.544  1.00  0.00           H  
ATOM   2789 HG13 VAL C 768     -13.873   3.159  33.922  1.00  0.00           H  
ATOM   2790 HG21 VAL C 768     -13.840   2.018  37.227  1.00  0.00           H  
ATOM   2791 HG22 VAL C 768     -14.824   3.115  36.264  1.00  0.00           H  
ATOM   2792 HG23 VAL C 768     -15.523   1.637  36.830  1.00  0.00           H  
ATOM   2793  N   THR C 769     -14.214  -0.782  32.867  1.00 88.65           N  
ATOM   2794  CA  THR C 769     -13.794  -1.356  31.595  1.00 88.65           C  
ATOM   2795  C   THR C 769     -14.993  -1.721  30.712  1.00 88.65           C  
ATOM   2796  O   THR C 769     -14.954  -1.423  29.523  1.00 88.65           O  
ATOM   2797  CB  THR C 769     -12.867  -2.555  31.846  1.00 88.65           C  
ATOM   2798  CG2 THR C 769     -13.543  -3.698  32.580  1.00 88.65           C  
ATOM   2799  OG1 THR C 769     -12.355  -3.055  30.637  1.00 88.65           O  
ATOM   2800  H   THR C 769     -13.991  -1.291  33.713  1.00  0.00           H  
ATOM   2801  HA  THR C 769     -13.217  -0.591  31.071  1.00  0.00           H  
ATOM   2802  HB  THR C 769     -12.015  -2.219  32.440  1.00  0.00           H  
ATOM   2803  HG1 THR C 769     -11.859  -2.371  30.213  1.00  0.00           H  
ATOM   2804 HG21 THR C 769     -12.825  -4.455  32.882  1.00  0.00           H  
ATOM   2805 HG22 THR C 769     -13.959  -3.311  33.481  1.00  0.00           H  
ATOM   2806 HG23 THR C 769     -14.386  -4.123  32.067  1.00  0.00           H  
ATOM   2807  N   CYS C 770     -16.077  -2.273  31.292  1.00 25.41           N  
ATOM   2808  CA  CYS C 770     -17.292  -2.606  30.557  1.00 25.41           C  
ATOM   2809  C   CYS C 770     -17.931  -1.359  29.956  1.00 25.41           C  
ATOM   2810  O   CYS C 770     -18.333  -1.410  28.803  1.00 25.41           O  
ATOM   2811  CB  CYS C 770     -18.346  -3.252  31.454  1.00 25.41           C  
ATOM   2812  SG  CYS C 770     -17.978  -4.951  31.894  1.00 25.41           S  
ATOM   2813  H   CYS C 770     -16.055  -2.475  32.282  1.00  0.00           H  
ATOM   2814  HA  CYS C 770     -17.038  -3.291  29.745  1.00  0.00           H  
ATOM   2815  HB2 CYS C 770     -18.508  -2.680  32.364  1.00  0.00           H  
ATOM   2816  HB3 CYS C 770     -19.280  -3.292  30.899  1.00  0.00           H  
ATOM   2817  HG  CYS C 770     -16.944  -4.660  32.694  1.00  0.00           H  
ATOM   2818  N   THR C 771     -17.972  -0.245  30.710  1.00 25.30           N  
ATOM   2819  CA  THR C 771     -18.522   1.029  30.258  1.00 25.30           C  
ATOM   2820  C   THR C 771     -17.683   1.600  29.116  1.00 25.30           C  
ATOM   2821  O   THR C 771     -18.271   2.109  28.171  1.00 25.30           O  
ATOM   2822  CB  THR C 771     -18.571   2.067  31.399  1.00 25.30           C  
ATOM   2823  CG2 THR C 771     -19.250   3.384  30.967  1.00 25.30           C  
ATOM   2824  OG1 THR C 771     -19.326   1.546  32.469  1.00 25.30           O  
ATOM   2825  H   THR C 771     -17.602  -0.288  31.651  1.00  0.00           H  
ATOM   2826  HA  THR C 771     -19.536   0.851  29.899  1.00  0.00           H  
ATOM   2827  HB  THR C 771     -17.570   2.281  31.774  1.00  0.00           H  
ATOM   2828  HG1 THR C 771     -18.879   0.786  32.817  1.00  0.00           H  
ATOM   2829 HG21 THR C 771     -19.364   4.058  31.816  1.00  0.00           H  
ATOM   2830 HG22 THR C 771     -18.671   3.923  30.218  1.00  0.00           H  
ATOM   2831 HG23 THR C 771     -20.245   3.205  30.557  1.00  0.00           H  
ATOM   2832  N   VAL C 772     -16.342   1.494  29.182  1.00 23.98           N  
ATOM   2833  CA  VAL C 772     -15.418   1.972  28.149  1.00 23.98           C  
ATOM   2834  C   VAL C 772     -15.642   1.242  26.820  1.00 23.98           C  
ATOM   2835  O   VAL C 772     -15.647   1.870  25.762  1.00 23.98           O  
ATOM   2836  CB  VAL C 772     -13.947   1.810  28.601  1.00 23.98           C  
ATOM   2837  CG1 VAL C 772     -12.938   2.129  27.475  1.00 23.98           C  
ATOM   2838  CG2 VAL C 772     -13.626   2.698  29.813  1.00 23.98           C  
ATOM   2839  H   VAL C 772     -15.935   1.060  30.001  1.00  0.00           H  
ATOM   2840  HA  VAL C 772     -15.603   3.036  27.999  1.00  0.00           H  
ATOM   2841  HB  VAL C 772     -13.787   0.775  28.903  1.00  0.00           H  
ATOM   2842 HG11 VAL C 772     -11.919   2.148  27.862  1.00  0.00           H  
ATOM   2843 HG12 VAL C 772     -12.949   1.380  26.682  1.00  0.00           H  
ATOM   2844 HG13 VAL C 772     -13.137   3.102  27.025  1.00  0.00           H  
ATOM   2845 HG21 VAL C 772     -12.740   2.344  30.339  1.00  0.00           H  
ATOM   2846 HG22 VAL C 772     -13.433   3.723  29.496  1.00  0.00           H  
ATOM   2847 HG23 VAL C 772     -14.442   2.762  30.526  1.00  0.00           H  
ATOM   2848  N   TYR C 773     -15.843  -0.078  26.866  1.00 40.95           N  
ATOM   2849  CA  TYR C 773     -16.145  -0.845  25.672  1.00 40.95           C  
ATOM   2850  C   TYR C 773     -17.584  -0.597  25.230  1.00 40.95           C  
ATOM   2851  O   TYR C 773     -17.807  -0.378  24.045  1.00 40.95           O  
ATOM   2852  CB  TYR C 773     -15.923  -2.330  25.963  1.00 40.95           C  
ATOM   2853  CG  TYR C 773     -14.461  -2.665  26.134  1.00 40.95           C  
ATOM   2854  CD1 TYR C 773     -13.583  -2.420  25.074  1.00 40.95           C  
ATOM   2855  CD2 TYR C 773     -13.955  -3.177  27.338  1.00 40.95           C  
ATOM   2856  CE1 TYR C 773     -12.202  -2.626  25.196  1.00 40.95           C  
ATOM   2857  CE2 TYR C 773     -12.570  -3.378  27.476  1.00 40.95           C  
ATOM   2858  CZ  TYR C 773     -11.691  -3.082  26.420  1.00 40.95           C  
ATOM   2859  OH  TYR C 773     -10.349  -3.257  26.575  1.00 40.95           O  
ATOM   2860  H   TYR C 773     -15.804  -0.557  27.756  1.00  0.00           H  
ATOM   2861  HA  TYR C 773     -15.495  -0.526  24.856  1.00  0.00           H  
ATOM   2862  HB2 TYR C 773     -16.473  -2.622  26.857  1.00  0.00           H  
ATOM   2863  HB3 TYR C 773     -16.290  -2.923  25.128  1.00  0.00           H  
ATOM   2864  HD1 TYR C 773     -13.998  -2.020  24.183  1.00  0.00           H  
ATOM   2865  HD2 TYR C 773     -14.620  -3.432  28.149  1.00  0.00           H  
ATOM   2866  HE1 TYR C 773     -11.542  -2.402  24.371  1.00  0.00           H  
ATOM   2867  HE2 TYR C 773     -12.172  -3.805  28.378  1.00  0.00           H  
ATOM   2868  HH  TYR C 773     -10.118  -3.612  27.419  1.00  0.00           H  
ATOM   2869  N   ALA C 774     -18.539  -0.546  26.172  1.00 25.87           N  
ATOM   2870  CA  ALA C 774     -19.949  -0.288  25.918  1.00 25.87           C  
ATOM   2871  C   ALA C 774     -20.195   1.074  25.257  1.00 25.87           C  
ATOM   2872  O   ALA C 774     -21.020   1.138  24.351  1.00 25.87           O  
ATOM   2873  CB  ALA C 774     -20.765  -0.407  27.206  1.00 25.87           C  
ATOM   2874  H   ALA C 774     -18.275  -0.723  27.134  1.00  0.00           H  
ATOM   2875  HA  ALA C 774     -20.306  -1.075  25.258  1.00  0.00           H  
ATOM   2876  HB1 ALA C 774     -21.823  -0.424  26.964  1.00  0.00           H  
ATOM   2877  HB2 ALA C 774     -20.569  -1.350  27.715  1.00  0.00           H  
ATOM   2878  HB3 ALA C 774     -20.576   0.410  27.900  1.00  0.00           H  
ATOM   2879  N   ILE C 775     -19.460   2.135  25.651  1.00114.37           N  
ATOM   2880  CA  ILE C 775     -19.571   3.463  25.044  1.00114.37           C  
ATOM   2881  C   ILE C 775     -19.073   3.457  23.600  1.00114.37           C  
ATOM   2882  O   ILE C 775     -19.753   4.044  22.770  1.00114.37           O  
ATOM   2883  CB  ILE C 775     -18.859   4.590  25.851  1.00114.37           C  
ATOM   2884  CG1 ILE C 775     -19.106   6.012  25.291  1.00114.37           C  
ATOM   2885  CG2 ILE C 775     -17.346   4.412  25.979  1.00114.37           C  
ATOM   2886  CD1 ILE C 775     -20.527   6.519  25.486  1.00114.37           C  
ATOM   2887  H   ILE C 775     -18.811   2.022  26.420  1.00  0.00           H  
ATOM   2888  HA  ILE C 775     -20.638   3.694  25.025  1.00  0.00           H  
ATOM   2889  HB  ILE C 775     -19.265   4.567  26.864  1.00  0.00           H  
ATOM   2890 HG12 ILE C 775     -18.451   6.718  25.804  1.00  0.00           H  
ATOM   2891 HG13 ILE C 775     -18.826   6.086  24.240  1.00  0.00           H  
ATOM   2892 HG21 ILE C 775     -16.904   5.197  26.594  1.00  0.00           H  
ATOM   2893 HG22 ILE C 775     -17.162   3.490  26.497  1.00  0.00           H  
ATOM   2894 HG23 ILE C 775     -16.816   4.410  25.028  1.00  0.00           H  
ATOM   2895 HD11 ILE C 775     -20.654   7.509  25.048  1.00  0.00           H  
ATOM   2896 HD12 ILE C 775     -21.227   5.854  25.011  1.00  0.00           H  
ATOM   2897 HD13 ILE C 775     -20.779   6.588  26.544  1.00  0.00           H  
ATOM   2898  N   LYS C 776     -17.939   2.813  23.254  1.00 83.51           N  
ATOM   2899  CA  LYS C 776     -17.498   2.829  21.854  1.00 83.51           C  
ATOM   2900  C   LYS C 776     -18.475   2.030  20.983  1.00 83.51           C  
ATOM   2901  O   LYS C 776     -18.823   2.470  19.889  1.00 83.51           O  
ATOM   2902  CB  LYS C 776     -16.074   2.271  21.640  1.00 83.51           C  
ATOM   2903  CG  LYS C 776     -15.591   2.652  20.216  1.00 83.51           C  
ATOM   2904  CD  LYS C 776     -14.196   2.193  19.784  1.00 83.51           C  
ATOM   2905  CE  LYS C 776     -14.177   0.792  19.155  1.00 83.51           C  
ATOM   2906  NZ  LYS C 776     -12.828   0.433  18.681  1.00 83.51           N1+
ATOM   2907  H   LYS C 776     -17.388   2.328  23.949  1.00  0.00           H  
ATOM   2908  HA  LYS C 776     -17.504   3.869  21.520  1.00  0.00           H  
ATOM   2909  HB2 LYS C 776     -15.393   2.691  22.381  1.00  0.00           H  
ATOM   2910  HB3 LYS C 776     -16.059   1.190  21.777  1.00  0.00           H  
ATOM   2911  HG2 LYS C 776     -16.291   2.320  19.451  1.00  0.00           H  
ATOM   2912  HG3 LYS C 776     -15.601   3.741  20.154  1.00  0.00           H  
ATOM   2913  HD2 LYS C 776     -13.853   2.888  19.016  1.00  0.00           H  
ATOM   2914  HD3 LYS C 776     -13.481   2.314  20.591  1.00  0.00           H  
ATOM   2915  HE2 LYS C 776     -14.544   0.036  19.842  1.00  0.00           H  
ATOM   2916  HE3 LYS C 776     -14.868   0.768  18.316  1.00  0.00           H  
ATOM   2917  HZ1 LYS C 776     -12.186   0.432  19.461  1.00  0.00           H  
ATOM   2918  HZ2 LYS C 776     -12.852  -0.490  18.268  1.00  0.00           H  
ATOM   2919  HZ3 LYS C 776     -12.518   1.101  17.990  1.00  0.00           H  
ATOM   2920  N   THR C 777     -18.933   0.884  21.501  1.00 77.12           N  
ATOM   2921  CA  THR C 777     -19.800  -0.052  20.804  1.00 77.12           C  
ATOM   2922  C   THR C 777     -21.267   0.383  20.765  1.00 77.12           C  
ATOM   2923  O   THR C 777     -22.030  -0.260  20.053  1.00 77.12           O  
ATOM   2924  CB  THR C 777     -19.704  -1.431  21.485  1.00 77.12           C  
ATOM   2925  CG2 THR C 777     -18.277  -1.997  21.455  1.00 77.12           C  
ATOM   2926  OG1 THR C 777     -20.221  -1.428  22.799  1.00 77.12           O  
ATOM   2927  H   THR C 777     -18.604   0.613  22.418  1.00  0.00           H  
ATOM   2928  HA  THR C 777     -19.448  -0.149  19.776  1.00  0.00           H  
ATOM   2929  HB  THR C 777     -20.340  -2.121  20.933  1.00  0.00           H  
ATOM   2930  HG1 THR C 777     -19.650  -0.905  23.343  1.00  0.00           H  
ATOM   2931 HG21 THR C 777     -18.211  -2.938  21.999  1.00  0.00           H  
ATOM   2932 HG22 THR C 777     -17.966  -2.177  20.428  1.00  0.00           H  
ATOM   2933 HG23 THR C 777     -17.528  -1.328  21.867  1.00  0.00           H  
ATOM   2934  N   ARG C 778     -21.671   1.442  21.488  0.75104.79           N  
ATOM   2935  CA  ARG C 778     -23.054   1.907  21.629  0.75104.79           C  
ATOM   2936  C   ARG C 778     -23.790   2.079  20.294  0.75104.79           C  
ATOM   2937  O   ARG C 778     -24.960   1.716  20.184  0.75104.79           O  
ATOM   2938  CB  ARG C 778     -23.063   3.214  22.438  0.75104.79           C  
ATOM   2939  CG  ARG C 778     -22.514   4.440  21.683  0.75104.79           C  
ATOM   2940  CD  ARG C 778     -22.309   5.636  22.612  0.75104.79           C  
ATOM   2941  NE  ARG C 778     -23.063   6.790  22.142  0.75104.79           N  
ATOM   2942  CZ  ARG C 778     -22.632   7.670  21.230  0.75104.79           C  
ATOM   2943  NH1 ARG C 778     -21.416   7.565  20.672  0.75104.79           N1+
ATOM   2944  NH2 ARG C 778     -23.446   8.668  20.869  0.75104.79           N1+
ATOM   2945  H   ARG C 778     -20.976   1.910  22.053  1.00  0.00           H  
ATOM   2946  HA  ARG C 778     -23.582   1.145  22.205  1.00  0.00           H  
ATOM   2947  HB2 ARG C 778     -24.083   3.427  22.762  1.00  0.00           H  
ATOM   2948  HB3 ARG C 778     -22.493   3.064  23.355  1.00  0.00           H  
ATOM   2949  HG2 ARG C 778     -21.586   4.202  21.166  1.00  0.00           H  
ATOM   2950  HG3 ARG C 778     -23.215   4.718  20.895  1.00  0.00           H  
ATOM   2951  HD2 ARG C 778     -22.709   5.402  23.596  1.00  0.00           H  
ATOM   2952  HD3 ARG C 778     -21.265   5.916  22.728  1.00  0.00           H  
ATOM   2953  HE  ARG C 778     -23.994   6.895  22.519  1.00  0.00           H  
ATOM   2954 HH11 ARG C 778     -20.803   6.809  20.942  1.00  0.00           H  
ATOM   2955 HH12 ARG C 778     -21.103   8.235  19.984  1.00  0.00           H  
ATOM   2956 HH21 ARG C 778     -24.363   8.755  21.283  1.00  0.00           H  
ATOM   2957 HH22 ARG C 778     -23.150   9.347  20.184  1.00  0.00           H  
ATOM   2958  N   GLY C 779     -23.073   2.598  19.283  1.00 35.38           N  
ATOM   2959  CA  GLY C 779     -23.587   2.848  17.953  1.00 35.38           C  
ATOM   2960  C   GLY C 779     -23.860   1.567  17.171  1.00 35.38           C  
ATOM   2961  O   GLY C 779     -24.788   1.577  16.365  1.00 35.38           O  
ATOM   2962  H   GLY C 779     -22.107   2.834  19.459  1.00  0.00           H  
ATOM   2963  HA2 GLY C 779     -24.499   3.445  18.018  1.00  0.00           H  
ATOM   2964  HA3 GLY C 779     -22.858   3.443  17.403  1.00  0.00           H  
ATOM   2965  N   VAL C 780     -23.088   0.487  17.425  1.00 58.05           N  
ATOM   2966  CA  VAL C 780     -23.141  -0.792  16.716  1.00 58.05           C  
ATOM   2967  C   VAL C 780     -24.578  -1.332  16.644  1.00 58.05           C  
ATOM   2968  O   VAL C 780     -25.160  -1.650  17.684  1.00 58.05           O  
ATOM   2969  CB  VAL C 780     -22.167  -1.853  17.282  1.00 58.05           C  
ATOM   2970  CG1 VAL C 780     -22.270  -3.195  16.526  1.00 58.05           C  
ATOM   2971  CG2 VAL C 780     -20.711  -1.359  17.245  1.00 58.05           C  
ATOM   2972  H   VAL C 780     -22.406   0.561  18.167  1.00  0.00           H  
ATOM   2973  HA  VAL C 780     -22.742  -0.551  15.736  1.00  0.00           H  
ATOM   2974  HB  VAL C 780     -22.428  -2.053  18.321  1.00  0.00           H  
ATOM   2975 HG11 VAL C 780     -21.486  -3.884  16.843  1.00  0.00           H  
ATOM   2976 HG12 VAL C 780     -23.215  -3.693  16.728  1.00  0.00           H  
ATOM   2977 HG13 VAL C 780     -22.174  -3.061  15.448  1.00  0.00           H  
ATOM   2978 HG21 VAL C 780     -20.044  -2.069  17.734  1.00  0.00           H  
ATOM   2979 HG22 VAL C 780     -20.363  -1.231  16.219  1.00  0.00           H  
ATOM   2980 HG23 VAL C 780     -20.590  -0.402  17.749  1.00  0.00           H  
ATOM   2981  N   PRO C 781     -25.144  -1.418  15.424  1.00 96.51           N  
ATOM   2982  CA  PRO C 781     -26.495  -1.917  15.209  1.00 96.51           C  
ATOM   2983  C   PRO C 781     -26.644  -3.444  15.243  1.00 96.51           C  
ATOM   2984  O   PRO C 781     -27.781  -3.911  15.184  1.00 96.51           O  
ATOM   2985  CB  PRO C 781     -26.900  -1.349  13.842  1.00 96.51           C  
ATOM   2986  CG  PRO C 781     -25.592  -1.179  13.090  1.00 96.51           C  
ATOM   2987  CD  PRO C 781     -24.572  -0.893  14.180  1.00 96.51           C  
ATOM   2988  HA  PRO C 781     -27.130  -1.519  15.989  1.00  0.00           H  
ATOM   2989  HB2 PRO C 781     -27.617  -1.963  13.296  1.00  0.00           H  
ATOM   2990  HB3 PRO C 781     -27.363  -0.371  13.987  1.00  0.00           H  
ATOM   2991  HG2 PRO C 781     -25.339  -2.114  12.588  1.00  0.00           H  
ATOM   2992  HG3 PRO C 781     -25.634  -0.395  12.333  1.00  0.00           H  
ATOM   2993  HD2 PRO C 781     -23.624  -1.372  13.930  1.00  0.00           H  
ATOM   2994  HD3 PRO C 781     -24.407   0.182  14.257  1.00  0.00           H  
ATOM   2995  N   GLU C 782     -25.547  -4.219  15.361  1.00 80.13           N  
ATOM   2996  CA  GLU C 782     -25.583  -5.681  15.425  1.00 80.13           C  
ATOM   2997  C   GLU C 782     -26.430  -6.187  16.600  1.00 80.13           C  
ATOM   2998  O   GLU C 782     -26.452  -5.579  17.673  1.00 80.13           O  
ATOM   2999  CB  GLU C 782     -24.164  -6.282  15.482  1.00 80.13           C  
ATOM   3000  CG  GLU C 782     -24.150  -7.832  15.504  1.00 80.13           C  
ATOM   3001  CD  GLU C 782     -22.762  -8.451  15.610  1.00 80.13           C  
ATOM   3002  OE1 GLU C 782     -21.783  -7.681  15.721  1.00 80.13           O  
ATOM   3003  OE2 GLU C 782     -22.710  -9.700  15.599  1.00 80.13           O1-
ATOM   3004  H   GLU C 782     -24.643  -3.773  15.415  1.00  0.00           H  
ATOM   3005  HA  GLU C 782     -26.049  -6.021  14.498  1.00  0.00           H  
ATOM   3006  HB2 GLU C 782     -23.590  -5.927  14.625  1.00  0.00           H  
ATOM   3007  HB3 GLU C 782     -23.652  -5.911  16.370  1.00  0.00           H  
ATOM   3008  HG2 GLU C 782     -24.684  -8.214  16.369  1.00  0.00           H  
ATOM   3009  HG3 GLU C 782     -24.645  -8.228  14.617  1.00  0.00           H  
ATOM   3010  N   ASN C 783     -27.129  -7.305  16.354  1.00 90.42           N  
ATOM   3011  CA  ASN C 783     -27.954  -8.045  17.302  1.00 90.42           C  
ATOM   3012  C   ASN C 783     -29.107  -7.202  17.826  1.00 90.42           C  
ATOM   3013  O   ASN C 783     -29.310  -7.113  19.032  1.00 90.42           O  
ATOM   3014  CB  ASN C 783     -27.128  -8.703  18.438  1.00 90.42           C  
ATOM   3015  CG  ASN C 783     -26.285  -9.876  17.950  1.00 90.42           C  
ATOM   3016  ND2 ASN C 783     -25.188 -10.160  18.649  1.00 90.42           N  
ATOM   3017  OD1 ASN C 783     -26.607 -10.503  16.942  1.00 90.42           O  
ATOM   3018  H   ASN C 783     -27.031  -7.716  15.437  1.00  0.00           H  
ATOM   3019  HA  ASN C 783     -28.450  -8.829  16.728  1.00  0.00           H  
ATOM   3020  HB2 ASN C 783     -26.484  -7.972  18.927  1.00  0.00           H  
ATOM   3021  HB3 ASN C 783     -27.781  -9.110  19.212  1.00  0.00           H  
ATOM   3022 HD21 ASN C 783     -24.968  -9.627  19.481  1.00  0.00           H  
ATOM   3023 HD22 ASN C 783     -24.580 -10.905  18.342  1.00  0.00           H  
ATOM   3024  N   PHE C 784     -29.866  -6.566  16.921  1.00 59.87           N  
ATOM   3025  CA  PHE C 784     -31.071  -5.799  17.256  1.00 59.87           C  
ATOM   3026  C   PHE C 784     -30.728  -4.574  18.097  1.00 59.87           C  
ATOM   3027  O   PHE C 784     -31.435  -4.277  19.061  1.00 59.87           O  
ATOM   3028  CB  PHE C 784     -32.131  -6.682  17.955  1.00 59.87           C  
ATOM   3029  CG  PHE C 784     -32.516  -7.864  17.111  1.00 59.87           C  
ATOM   3030  CD1 PHE C 784     -33.499  -7.704  16.120  1.00 59.87           C  
ATOM   3031  CD2 PHE C 784     -31.848  -9.095  17.265  1.00 59.87           C  
ATOM   3032  CE1 PHE C 784     -33.811  -8.777  15.269  1.00 59.87           C  
ATOM   3033  CE2 PHE C 784     -32.142 -10.156  16.396  1.00 59.87           C  
ATOM   3034  CZ  PHE C 784     -33.126  -9.999  15.402  1.00 59.87           C  
ATOM   3035  H   PHE C 784     -29.634  -6.665  15.944  1.00  0.00           H  
ATOM   3036  HA  PHE C 784     -31.486  -5.432  16.317  1.00  0.00           H  
ATOM   3037  HB2 PHE C 784     -31.809  -7.029  18.937  1.00  0.00           H  
ATOM   3038  HB3 PHE C 784     -33.036  -6.101  18.140  1.00  0.00           H  
ATOM   3039  HD1 PHE C 784     -34.007  -6.758  15.998  1.00  0.00           H  
ATOM   3040  HD2 PHE C 784     -31.092  -9.221  18.026  1.00  0.00           H  
ATOM   3041  HE1 PHE C 784     -34.564  -8.660  14.504  1.00  0.00           H  
ATOM   3042  HE2 PHE C 784     -31.608 -11.089  16.490  1.00  0.00           H  
ATOM   3043  HZ  PHE C 784     -33.355 -10.817  14.736  1.00  0.00           H  
ATOM   3044  N   ASN C 785     -29.587  -3.932  17.790  1.00 43.10           N  
ATOM   3045  CA  ASN C 785     -28.994  -2.858  18.578  1.00 43.10           C  
ATOM   3046  C   ASN C 785     -28.750  -3.354  20.005  1.00 43.10           C  
ATOM   3047  O   ASN C 785     -29.240  -2.717  20.926  1.00 43.10           O  
ATOM   3048  CB  ASN C 785     -29.893  -1.588  18.587  1.00 43.10           C  
ATOM   3049  CG  ASN C 785     -30.173  -1.030  17.198  1.00 43.10           C  
ATOM   3050  ND2 ASN C 785     -31.445  -0.950  16.806  1.00 43.10           N  
ATOM   3051  OD1 ASN C 785     -29.249  -0.675  16.481  1.00 43.10           O  
ATOM   3052  H   ASN C 785     -29.057  -4.257  16.992  1.00  0.00           H  
ATOM   3053  HA  ASN C 785     -28.024  -2.619  18.140  1.00  0.00           H  
ATOM   3054  HB2 ASN C 785     -30.839  -1.765  19.101  1.00  0.00           H  
ATOM   3055  HB3 ASN C 785     -29.396  -0.794  19.148  1.00  0.00           H  
ATOM   3056 HD21 ASN C 785     -32.184  -1.269  17.415  1.00  0.00           H  
ATOM   3057 HD22 ASN C 785     -31.659  -0.599  15.884  1.00  0.00           H  
ATOM   3058  N   GLU C 786     -28.093  -4.516  20.191  1.00 39.58           N  
ATOM   3059  CA  GLU C 786     -27.851  -5.120  21.508  1.00 39.58           C  
ATOM   3060  C   GLU C 786     -26.952  -4.226  22.361  1.00 39.58           C  
ATOM   3061  O   GLU C 786     -27.172  -4.107  23.564  1.00 39.58           O  
ATOM   3062  CB  GLU C 786     -27.188  -6.507  21.356  1.00 39.58           C  
ATOM   3063  CG  GLU C 786     -26.777  -7.203  22.670  1.00 39.58           C  
ATOM   3064  CD  GLU C 786     -26.090  -8.541  22.410  1.00 39.58           C  
ATOM   3065  OE1 GLU C 786     -25.086  -8.538  21.664  1.00 39.58           O  
ATOM   3066  OE2 GLU C 786     -26.557  -9.551  22.984  1.00 39.58           O1-
ATOM   3067  H   GLU C 786     -27.756  -5.015  19.378  1.00  0.00           H  
ATOM   3068  HA  GLU C 786     -28.808  -5.238  22.018  1.00  0.00           H  
ATOM   3069  HB2 GLU C 786     -27.872  -7.186  20.864  1.00  0.00           H  
ATOM   3070  HB3 GLU C 786     -26.319  -6.414  20.702  1.00  0.00           H  
ATOM   3071  HG2 GLU C 786     -26.076  -6.597  23.238  1.00  0.00           H  
ATOM   3072  HG3 GLU C 786     -27.652  -7.352  23.304  1.00  0.00           H  
ATOM   3073  N   ALA C 787     -25.964  -3.587  21.715  1.00 32.78           N  
ATOM   3074  CA  ALA C 787     -24.980  -2.718  22.338  1.00 32.78           C  
ATOM   3075  C   ALA C 787     -25.594  -1.486  23.000  1.00 32.78           C  
ATOM   3076  O   ALA C 787     -25.082  -1.045  24.024  1.00 32.78           O  
ATOM   3077  CB  ALA C 787     -23.960  -2.276  21.289  1.00 32.78           C  
ATOM   3078  H   ALA C 787     -25.876  -3.740  20.720  1.00  0.00           H  
ATOM   3079  HA  ALA C 787     -24.461  -3.285  23.105  1.00  0.00           H  
ATOM   3080  HB1 ALA C 787     -23.156  -1.721  21.771  1.00  0.00           H  
ATOM   3081  HB2 ALA C 787     -23.504  -3.133  20.792  1.00  0.00           H  
ATOM   3082  HB3 ALA C 787     -24.406  -1.642  20.521  1.00  0.00           H  
ATOM   3083  N   LYS C 788     -26.687  -0.943  22.442  1.00 78.83           N  
ATOM   3084  CA  LYS C 788     -27.372   0.227  22.978  1.00 78.83           C  
ATOM   3085  C   LYS C 788     -27.951  -0.022  24.390  1.00 78.83           C  
ATOM   3086  O   LYS C 788     -27.578   0.722  25.296  1.00 78.83           O  
ATOM   3087  CB  LYS C 788     -28.364   0.739  21.926  1.00 78.83           C  
ATOM   3088  CG  LYS C 788     -29.050   2.068  22.275  1.00 78.83           C  
ATOM   3089  CD  LYS C 788     -29.993   2.545  21.160  1.00 78.83           C  
ATOM   3090  CE  LYS C 788     -29.312   2.692  19.786  1.00 78.83           C  
ATOM   3091  NZ  LYS C 788     -30.271   3.126  18.760  1.00 78.83           N1+
ATOM   3092  H   LYS C 788     -27.068  -1.373  21.612  1.00  0.00           H  
ATOM   3093  HA  LYS C 788     -26.612   1.004  23.086  1.00  0.00           H  
ATOM   3094  HB2 LYS C 788     -27.756   0.902  21.036  1.00  0.00           H  
ATOM   3095  HB3 LYS C 788     -29.085  -0.009  21.614  1.00  0.00           H  
ATOM   3096  HG2 LYS C 788     -29.623   1.963  23.197  1.00  0.00           H  
ATOM   3097  HG3 LYS C 788     -28.293   2.830  22.467  1.00  0.00           H  
ATOM   3098  HD2 LYS C 788     -30.823   1.842  21.077  1.00  0.00           H  
ATOM   3099  HD3 LYS C 788     -30.432   3.499  21.454  1.00  0.00           H  
ATOM   3100  HE2 LYS C 788     -28.490   3.407  19.838  1.00  0.00           H  
ATOM   3101  HE3 LYS C 788     -28.902   1.746  19.435  1.00  0.00           H  
ATOM   3102  HZ1 LYS C 788     -31.015   2.448  18.683  1.00  0.00           H  
ATOM   3103  HZ2 LYS C 788     -30.658   4.024  19.015  1.00  0.00           H  
ATOM   3104  HZ3 LYS C 788     -29.798   3.205  17.870  1.00  0.00           H  
ATOM   3105  N   PRO C 789     -28.765  -1.074  24.638  1.00120.31           N  
ATOM   3106  CA  PRO C 789     -29.059  -1.629  25.957  1.00120.31           C  
ATOM   3107  C   PRO C 789     -27.867  -1.882  26.884  1.00120.31           C  
ATOM   3108  O   PRO C 789     -27.981  -1.581  28.069  1.00120.31           O  
ATOM   3109  CB  PRO C 789     -29.842  -2.920  25.683  1.00120.31           C  
ATOM   3110  CG  PRO C 789     -30.585  -2.618  24.412  1.00120.31           C  
ATOM   3111  CD  PRO C 789     -29.606  -1.735  23.658  1.00120.31           C  
ATOM   3112  HA  PRO C 789     -29.695  -0.908  26.436  1.00  0.00           H  
ATOM   3113  HB2 PRO C 789     -29.157  -3.750  25.501  1.00  0.00           H  
ATOM   3114  HB3 PRO C 789     -30.518  -3.246  26.462  1.00  0.00           H  
ATOM   3115  HG2 PRO C 789     -30.866  -3.512  23.855  1.00  0.00           H  
ATOM   3116  HG3 PRO C 789     -31.495  -2.060  24.640  1.00  0.00           H  
ATOM   3117  HD2 PRO C 789     -28.921  -2.366  23.120  1.00  0.00           H  
ATOM   3118  HD3 PRO C 789     -30.154  -1.066  23.002  1.00  0.00           H  
ATOM   3119  N   ILE C 790     -26.730  -2.399  26.377  1.00 30.63           N  
ATOM   3120  CA  ILE C 790     -25.519  -2.611  27.184  1.00 30.63           C  
ATOM   3121  C   ILE C 790     -24.960  -1.288  27.705  1.00 30.63           C  
ATOM   3122  O   ILE C 790     -24.674  -1.182  28.898  1.00 30.63           O  
ATOM   3123  CB  ILE C 790     -24.422  -3.413  26.442  1.00 30.63           C  
ATOM   3124  CG1 ILE C 790     -24.910  -4.811  26.013  1.00 30.63           C  
ATOM   3125  CG2 ILE C 790     -23.177  -3.556  27.346  1.00 30.63           C  
ATOM   3126  CD1 ILE C 790     -23.954  -5.550  25.061  1.00 30.63           C  
ATOM   3127  H   ILE C 790     -26.694  -2.640  25.396  1.00  0.00           H  
ATOM   3128  HA  ILE C 790     -25.763  -3.177  28.070  1.00  0.00           H  
ATOM   3129  HB  ILE C 790     -24.126  -2.871  25.545  1.00  0.00           H  
ATOM   3130 HG12 ILE C 790     -25.072  -5.427  26.898  1.00  0.00           H  
ATOM   3131 HG13 ILE C 790     -25.881  -4.742  25.532  1.00  0.00           H  
ATOM   3132 HG21 ILE C 790     -22.460  -4.260  26.941  1.00  0.00           H  
ATOM   3133 HG22 ILE C 790     -22.641  -2.618  27.475  1.00  0.00           H  
ATOM   3134 HG23 ILE C 790     -23.454  -3.922  28.333  1.00  0.00           H  
ATOM   3135 HD11 ILE C 790     -24.399  -6.488  24.732  1.00  0.00           H  
ATOM   3136 HD12 ILE C 790     -23.714  -4.973  24.173  1.00  0.00           H  
ATOM   3137 HD13 ILE C 790     -23.015  -5.817  25.542  1.00  0.00           H  
ATOM   3138  N   GLY C 791     -24.829  -0.297  26.812  1.00 19.88           N  
ATOM   3139  CA  GLY C 791     -24.329   1.037  27.097  1.00 19.88           C  
ATOM   3140  C   GLY C 791     -25.112   1.717  28.205  1.00 19.88           C  
ATOM   3141  O   GLY C 791     -24.512   2.179  29.173  1.00 19.88           O  
ATOM   3142  H   GLY C 791     -25.087  -0.493  25.852  1.00  0.00           H  
ATOM   3143  HA2 GLY C 791     -23.281   1.017  27.380  1.00  0.00           H  
ATOM   3144  HA3 GLY C 791     -24.399   1.640  26.191  1.00  0.00           H  
ATOM   3145  N   PHE C 792     -26.448   1.730  28.091  1.00 39.49           N  
ATOM   3146  CA  PHE C 792     -27.303   2.339  29.095  1.00 39.49           C  
ATOM   3147  C   PHE C 792     -27.305   1.603  30.428  1.00 39.49           C  
ATOM   3148  O   PHE C 792     -27.328   2.277  31.461  1.00 39.49           O  
ATOM   3149  CB  PHE C 792     -28.708   2.547  28.560  1.00 39.49           C  
ATOM   3150  CG  PHE C 792     -29.640   3.223  29.560  1.00 39.49           C  
ATOM   3151  CD1 PHE C 792     -29.793   4.619  29.493  1.00 39.49           C  
ATOM   3152  CD2 PHE C 792     -30.261   2.519  30.621  1.00 39.49           C  
ATOM   3153  CE1 PHE C 792     -30.558   5.295  30.460  1.00 39.49           C  
ATOM   3154  CE2 PHE C 792     -31.043   3.187  31.574  1.00 39.49           C  
ATOM   3155  CZ  PHE C 792     -31.187   4.580  31.496  1.00 39.49           C  
ATOM   3156  H   PHE C 792     -26.880   1.310  27.278  1.00  0.00           H  
ATOM   3157  HA  PHE C 792     -26.919   3.308  29.328  1.00  0.00           H  
ATOM   3158  HB2 PHE C 792     -28.656   3.176  27.670  1.00  0.00           H  
ATOM   3159  HB3 PHE C 792     -29.052   1.600  28.198  1.00  0.00           H  
ATOM   3160  HD1 PHE C 792     -29.305   5.185  28.713  1.00  0.00           H  
ATOM   3161  HD2 PHE C 792     -30.090   1.470  30.780  1.00  0.00           H  
ATOM   3162  HE1 PHE C 792     -30.663   6.369  30.407  1.00  0.00           H  
ATOM   3163  HE2 PHE C 792     -31.498   2.637  32.385  1.00  0.00           H  
ATOM   3164  HZ  PHE C 792     -31.773   5.105  32.236  1.00  0.00           H  
ATOM   3165  N   THR C 793     -27.234   0.261  30.426  1.00 24.90           N  
ATOM   3166  CA  THR C 793     -27.107  -0.519  31.657  1.00 24.90           C  
ATOM   3167  C   THR C 793     -25.852  -0.079  32.412  1.00 24.90           C  
ATOM   3168  O   THR C 793     -25.918   0.148  33.617  1.00 24.90           O  
ATOM   3169  CB  THR C 793     -27.035  -2.031  31.366  1.00 24.90           C  
ATOM   3170  CG2 THR C 793     -26.842  -2.882  32.636  1.00 24.90           C  
ATOM   3171  OG1 THR C 793     -28.238  -2.454  30.769  1.00 24.90           O  
ATOM   3172  H   THR C 793     -27.222  -0.233  29.543  1.00  0.00           H  
ATOM   3173  HA  THR C 793     -27.977  -0.312  32.283  1.00  0.00           H  
ATOM   3174  HB  THR C 793     -26.224  -2.251  30.672  1.00  0.00           H  
ATOM   3175  HG1 THR C 793     -28.311  -2.048  29.915  1.00  0.00           H  
ATOM   3176 HG21 THR C 793     -26.800  -3.939  32.374  1.00  0.00           H  
ATOM   3177 HG22 THR C 793     -25.904  -2.668  33.147  1.00  0.00           H  
ATOM   3178 HG23 THR C 793     -27.651  -2.741  33.351  1.00  0.00           H  
ATOM   3179  N   MET C 794     -24.744   0.106  31.678  1.00 79.27           N  
ATOM   3180  CA  MET C 794     -23.479   0.568  32.211  1.00 79.27           C  
ATOM   3181  C   MET C 794     -23.512   2.002  32.719  1.00 79.27           C  
ATOM   3182  O   MET C 794     -22.886   2.250  33.745  1.00 79.27           O  
ATOM   3183  CB  MET C 794     -22.372   0.418  31.154  1.00 79.27           C  
ATOM   3184  CG  MET C 794     -21.855  -1.012  31.110  1.00 79.27           C  
ATOM   3185  SD  MET C 794     -21.094  -1.539  32.665  1.00 79.27           S  
ATOM   3186  CE  MET C 794     -21.385  -3.294  32.460  1.00 79.27           C  
ATOM   3187  H   MET C 794     -24.786  -0.085  30.685  1.00  0.00           H  
ATOM   3188  HA  MET C 794     -23.262  -0.044  33.086  1.00  0.00           H  
ATOM   3189  HB2 MET C 794     -22.732   0.701  30.167  1.00  0.00           H  
ATOM   3190  HB3 MET C 794     -21.540   1.085  31.363  1.00  0.00           H  
ATOM   3191  HG2 MET C 794     -22.683  -1.680  30.869  1.00  0.00           H  
ATOM   3192  HG3 MET C 794     -21.122  -1.127  30.311  1.00  0.00           H  
ATOM   3193  HE1 MET C 794     -20.591  -3.838  32.957  1.00  0.00           H  
ATOM   3194  HE2 MET C 794     -22.352  -3.569  32.880  1.00  0.00           H  
ATOM   3195  HE3 MET C 794     -21.367  -3.557  31.405  1.00  0.00           H  
ATOM   3196  N   TYR C 795     -24.259   2.924  32.084  1.00 42.72           N  
ATOM   3197  CA  TYR C 795     -24.377   4.298  32.583  1.00 42.72           C  
ATOM   3198  C   TYR C 795     -25.083   4.313  33.929  1.00 42.72           C  
ATOM   3199  O   TYR C 795     -24.579   4.944  34.850  1.00 42.72           O  
ATOM   3200  CB  TYR C 795     -25.167   5.217  31.636  1.00 42.72           C  
ATOM   3201  CG  TYR C 795     -24.581   5.329  30.252  1.00 42.72           C  
ATOM   3202  CD1 TYR C 795     -23.200   5.520  30.050  1.00 42.72           C  
ATOM   3203  CD2 TYR C 795     -25.433   5.214  29.145  1.00 42.72           C  
ATOM   3204  CE1 TYR C 795     -22.672   5.460  28.748  1.00 42.72           C  
ATOM   3205  CE2 TYR C 795     -24.908   5.078  27.854  1.00 42.72           C  
ATOM   3206  CZ  TYR C 795     -23.523   5.183  27.661  1.00 42.72           C  
ATOM   3207  OH  TYR C 795     -23.025   5.024  26.408  1.00 42.72           O  
ATOM   3208  H   TYR C 795     -24.747   2.673  31.234  1.00  0.00           H  
ATOM   3209  HA  TYR C 795     -23.374   4.702  32.728  1.00  0.00           H  
ATOM   3210  HB2 TYR C 795     -26.199   4.872  31.556  1.00  0.00           H  
ATOM   3211  HB3 TYR C 795     -25.216   6.225  32.050  1.00  0.00           H  
ATOM   3212  HD1 TYR C 795     -22.530   5.665  30.884  1.00  0.00           H  
ATOM   3213  HD2 TYR C 795     -26.502   5.237  29.287  1.00  0.00           H  
ATOM   3214  HE1 TYR C 795     -21.608   5.562  28.594  1.00  0.00           H  
ATOM   3215  HE2 TYR C 795     -25.572   4.926  27.016  1.00  0.00           H  
ATOM   3216  HH  TYR C 795     -23.694   4.815  25.775  1.00  0.00           H  
ATOM   3217  N   THR C 796     -26.191   3.565  34.062  1.00 26.12           N  
ATOM   3218  CA  THR C 796     -26.945   3.469  35.306  1.00 26.12           C  
ATOM   3219  C   THR C 796     -26.099   2.792  36.382  1.00 26.12           C  
ATOM   3220  O   THR C 796     -26.060   3.295  37.499  1.00 26.12           O  
ATOM   3221  CB  THR C 796     -28.240   2.663  35.106  1.00 26.12           C  
ATOM   3222  CG2 THR C 796     -29.090   2.587  36.391  1.00 26.12           C  
ATOM   3223  OG1 THR C 796     -29.037   3.292  34.126  1.00 26.12           O  
ATOM   3224  H   THR C 796     -26.519   3.037  33.265  1.00  0.00           H  
ATOM   3225  HA  THR C 796     -27.195   4.479  35.638  1.00  0.00           H  
ATOM   3226  HB  THR C 796     -28.007   1.660  34.752  1.00  0.00           H  
ATOM   3227  HG1 THR C 796     -28.589   3.252  33.294  1.00  0.00           H  
ATOM   3228 HG21 THR C 796     -30.062   2.137  36.187  1.00  0.00           H  
ATOM   3229 HG22 THR C 796     -28.617   1.977  37.160  1.00  0.00           H  
ATOM   3230 HG23 THR C 796     -29.270   3.578  36.810  1.00  0.00           H  
ATOM   3231  N   THR C 797     -25.393   1.694  36.022  1.00 37.15           N  
ATOM   3232  CA  THR C 797     -24.480   0.913  36.875  1.00 37.15           C  
ATOM   3233  C   THR C 797     -23.381   1.822  37.453  1.00 37.15           C  
ATOM   3234  O   THR C 797     -23.135   1.783  38.657  1.00 37.15           O  
ATOM   3235  CB  THR C 797     -23.867  -0.325  36.152  1.00 37.15           C  
ATOM   3236  CG2 THR C 797     -23.026  -1.205  37.088  1.00 37.15           C  
ATOM   3237  OG1 THR C 797     -24.856  -1.229  35.669  1.00 37.15           O  
ATOM   3238  H   THR C 797     -25.494   1.369  35.067  1.00  0.00           H  
ATOM   3239  HA  THR C 797     -25.056   0.506  37.697  1.00  0.00           H  
ATOM   3240  HB  THR C 797     -23.239   0.007  35.325  1.00  0.00           H  
ATOM   3241  HG1 THR C 797     -25.342  -0.784  34.972  1.00  0.00           H  
ATOM   3242 HG21 THR C 797     -22.491  -1.962  36.517  1.00  0.00           H  
ATOM   3243 HG22 THR C 797     -22.278  -0.643  37.638  1.00  0.00           H  
ATOM   3244 HG23 THR C 797     -23.642  -1.705  37.838  1.00  0.00           H  
ATOM   3245  N   CYS C 798     -22.782   2.691  36.619  1.00 21.23           N  
ATOM   3246  CA  CYS C 798     -21.826   3.712  37.045  1.00 21.23           C  
ATOM   3247  C   CYS C 798     -22.398   4.604  38.149  1.00 21.23           C  
ATOM   3248  O   CYS C 798     -21.796   4.719  39.212  1.00 21.23           O  
ATOM   3249  CB  CYS C 798     -21.329   4.561  35.860  1.00 21.23           C  
ATOM   3250  SG  CYS C 798     -20.123   3.648  34.866  1.00 21.23           S  
ATOM   3251  H   CYS C 798     -23.003   2.648  35.628  1.00  0.00           H  
ATOM   3252  HA  CYS C 798     -20.972   3.207  37.489  1.00  0.00           H  
ATOM   3253  HB2 CYS C 798     -22.141   4.902  35.223  1.00  0.00           H  
ATOM   3254  HB3 CYS C 798     -20.825   5.457  36.228  1.00  0.00           H  
ATOM   3255  HG  CYS C 798     -20.992   2.782  34.323  1.00  0.00           H  
ATOM   3256  N   ILE C 799     -23.598   5.159  37.939  1.00 72.91           N  
ATOM   3257  CA  ILE C 799     -24.293   5.977  38.923  1.00 72.91           C  
ATOM   3258  C   ILE C 799     -24.577   5.203  40.210  1.00 72.91           C  
ATOM   3259  O   ILE C 799     -24.289   5.747  41.270  1.00 72.91           O  
ATOM   3260  CB  ILE C 799     -25.602   6.575  38.356  1.00 72.91           C  
ATOM   3261  CG1 ILE C 799     -25.392   7.395  37.067  1.00 72.91           C  
ATOM   3262  CG2 ILE C 799     -26.359   7.415  39.407  1.00 72.91           C  
ATOM   3263  CD1 ILE C 799     -24.407   8.564  37.190  1.00 72.91           C  
ATOM   3264  H   ILE C 799     -24.066   4.987  37.059  1.00  0.00           H  
ATOM   3265  HA  ILE C 799     -23.624   6.797  39.189  1.00  0.00           H  
ATOM   3266  HB  ILE C 799     -26.269   5.756  38.085  1.00  0.00           H  
ATOM   3267 HG12 ILE C 799     -25.044   6.754  36.270  1.00  0.00           H  
ATOM   3268 HG13 ILE C 799     -26.354   7.777  36.725  1.00  0.00           H  
ATOM   3269 HG21 ILE C 799     -27.205   7.936  38.958  1.00  0.00           H  
ATOM   3270 HG22 ILE C 799     -26.769   6.803  40.211  1.00  0.00           H  
ATOM   3271 HG23 ILE C 799     -25.713   8.168  39.860  1.00  0.00           H  
ATOM   3272 HD11 ILE C 799     -24.364   9.122  36.255  1.00  0.00           H  
ATOM   3273 HD12 ILE C 799     -24.704   9.262  37.972  1.00  0.00           H  
ATOM   3274 HD13 ILE C 799     -23.395   8.221  37.405  1.00  0.00           H  
ATOM   3275  N   VAL C 800     -25.088   3.963  40.156  1.00 88.77           N  
ATOM   3276  CA  VAL C 800     -25.389   3.202  41.371  1.00 88.77           C  
ATOM   3277  C   VAL C 800     -24.129   2.693  42.106  1.00 88.77           C  
ATOM   3278  O   VAL C 800     -24.178   2.635  43.333  1.00 88.77           O  
ATOM   3279  CB  VAL C 800     -26.445   2.089  41.133  1.00 88.77           C  
ATOM   3280  CG1 VAL C 800     -27.812   2.695  40.763  1.00 88.77           C  
ATOM   3281  CG2 VAL C 800     -26.074   1.033  40.095  1.00 88.77           C  
ATOM   3282  H   VAL C 800     -25.296   3.554  39.250  1.00  0.00           H  
ATOM   3283  HA  VAL C 800     -25.858   3.896  42.070  1.00  0.00           H  
ATOM   3284  HB  VAL C 800     -26.570   1.565  42.083  1.00  0.00           H  
ATOM   3285 HG11 VAL C 800     -28.550   1.915  40.578  1.00  0.00           H  
ATOM   3286 HG12 VAL C 800     -28.193   3.332  41.562  1.00  0.00           H  
ATOM   3287 HG13 VAL C 800     -27.752   3.300  39.858  1.00  0.00           H  
ATOM   3288 HG21 VAL C 800     -26.699   0.147  40.198  1.00  0.00           H  
ATOM   3289 HG22 VAL C 800     -26.256   1.431  39.104  1.00  0.00           H  
ATOM   3290 HG23 VAL C 800     -25.034   0.720  40.168  1.00  0.00           H  
ATOM   3291  N   TRP C 801     -22.983   2.440  41.442  1.00 43.93           N  
ATOM   3292  CA  TRP C 801     -21.714   2.198  42.154  1.00 43.93           C  
ATOM   3293  C   TRP C 801     -21.249   3.502  42.805  1.00 43.93           C  
ATOM   3294  O   TRP C 801     -20.899   3.498  43.987  1.00 43.93           O  
ATOM   3295  CB  TRP C 801     -20.566   1.683  41.248  1.00 43.93           C  
ATOM   3296  CG  TRP C 801     -19.317   1.211  41.979  1.00 43.93           C  
ATOM   3297  CD1 TRP C 801     -18.908  -0.074  42.125  1.00 43.93           C  
ATOM   3298  CD2 TRP C 801     -18.293   2.004  42.668  1.00 43.93           C  
ATOM   3299  CE2 TRP C 801     -17.377   1.125  43.317  1.00 43.93           C  
ATOM   3300  CE3 TRP C 801     -18.021   3.383  42.797  1.00 43.93           C  
ATOM   3301  NE1 TRP C 801     -17.780  -0.128  42.919  1.00 43.93           N  
ATOM   3302  CZ2 TRP C 801     -16.309   1.590  44.107  1.00 43.93           C  
ATOM   3303  CZ3 TRP C 801     -16.977   3.871  43.606  1.00 43.93           C  
ATOM   3304  CH2 TRP C 801     -16.128   2.973  44.277  1.00 43.93           C  
ATOM   3305  H   TRP C 801     -22.991   2.421  40.424  1.00  0.00           H  
ATOM   3306  HA  TRP C 801     -21.892   1.453  42.933  1.00  0.00           H  
ATOM   3307  HB2 TRP C 801     -20.947   0.861  40.648  1.00  0.00           H  
ATOM   3308  HB3 TRP C 801     -20.275   2.450  40.531  1.00  0.00           H  
ATOM   3309  HD1 TRP C 801     -19.399  -0.932  41.704  1.00  0.00           H  
ATOM   3310  HE1 TRP C 801     -17.269  -0.984  43.135  1.00  0.00           H  
ATOM   3311  HE3 TRP C 801     -18.635   4.070  42.249  1.00  0.00           H  
ATOM   3312  HZ2 TRP C 801     -15.613   0.901  44.559  1.00  0.00           H  
ATOM   3313  HZ3 TRP C 801     -16.811   4.935  43.686  1.00  0.00           H  
ATOM   3314  HH2 TRP C 801     -15.311   3.343  44.880  1.00  0.00           H  
ATOM   3315  N   LEU C 802     -21.250   4.624  42.059  1.00 31.19           N  
ATOM   3316  CA  LEU C 802     -20.750   5.894  42.582  1.00 31.19           C  
ATOM   3317  C   LEU C 802     -21.614   6.399  43.733  1.00 31.19           C  
ATOM   3318  O   LEU C 802     -21.068   6.953  44.677  1.00 31.19           O  
ATOM   3319  CB  LEU C 802     -20.738   6.979  41.488  1.00 31.19           C  
ATOM   3320  CG  LEU C 802     -19.705   6.785  40.362  1.00 31.19           C  
ATOM   3321  CD1 LEU C 802     -19.917   7.854  39.280  1.00 31.19           C  
ATOM   3322  CD2 LEU C 802     -18.254   6.804  40.850  1.00 31.19           C  
ATOM   3323  H   LEU C 802     -21.612   4.614  41.114  1.00  0.00           H  
ATOM   3324  HA  LEU C 802     -19.746   5.748  42.980  1.00  0.00           H  
ATOM   3325  HB2 LEU C 802     -21.734   7.047  41.049  1.00  0.00           H  
ATOM   3326  HB3 LEU C 802     -20.551   7.953  41.944  1.00  0.00           H  
ATOM   3327  HG  LEU C 802     -19.831   5.809  39.908  1.00  0.00           H  
ATOM   3328 HD11 LEU C 802     -19.219   7.720  38.453  1.00  0.00           H  
ATOM   3329 HD12 LEU C 802     -20.924   7.798  38.865  1.00  0.00           H  
ATOM   3330 HD13 LEU C 802     -19.774   8.859  39.677  1.00  0.00           H  
ATOM   3331 HD21 LEU C 802     -17.563   6.620  40.027  1.00  0.00           H  
ATOM   3332 HD22 LEU C 802     -18.002   7.772  41.282  1.00  0.00           H  
ATOM   3333 HD23 LEU C 802     -18.053   6.056  41.608  1.00  0.00           H  
ATOM   3334  N   ALA C 803     -22.936   6.177  43.673  1.00 26.09           N  
ATOM   3335  CA  ALA C 803     -23.885   6.491  44.731  1.00 26.09           C  
ATOM   3336  C   ALA C 803     -23.746   5.512  45.896  1.00 26.09           C  
ATOM   3337  O   ALA C 803     -23.975   5.909  47.033  1.00 26.09           O  
ATOM   3338  CB  ALA C 803     -25.316   6.374  44.188  1.00 26.09           C  
ATOM   3339  H   ALA C 803     -23.309   5.745  42.836  1.00  0.00           H  
ATOM   3340  HA  ALA C 803     -23.711   7.508  45.089  1.00  0.00           H  
ATOM   3341  HB1 ALA C 803     -26.052   6.615  44.957  1.00  0.00           H  
ATOM   3342  HB2 ALA C 803     -25.478   7.068  43.363  1.00  0.00           H  
ATOM   3343  HB3 ALA C 803     -25.535   5.370  43.824  1.00  0.00           H  
ATOM   3344  N   PHE C 804     -23.363   4.246  45.656  1.00 52.47           N  
ATOM   3345  CA  PHE C 804     -23.182   3.237  46.700  1.00 52.47           C  
ATOM   3346  C   PHE C 804     -22.092   3.638  47.702  1.00 52.47           C  
ATOM   3347  O   PHE C 804     -22.378   3.601  48.900  1.00 52.47           O  
ATOM   3348  CB  PHE C 804     -22.906   1.826  46.123  1.00 52.47           C  
ATOM   3349  CG  PHE C 804     -22.629   0.760  47.176  1.00 52.47           C  
ATOM   3350  CD1 PHE C 804     -23.685   0.227  47.944  1.00 52.47           C  
ATOM   3351  CD2 PHE C 804     -21.304   0.357  47.439  1.00 52.47           C  
ATOM   3352  CE1 PHE C 804     -23.418  -0.707  48.963  1.00 52.47           C  
ATOM   3353  CE2 PHE C 804     -21.036  -0.565  48.467  1.00 52.47           C  
ATOM   3354  CZ  PHE C 804     -22.091  -1.095  49.227  1.00 52.47           C  
ATOM   3355  H   PHE C 804     -23.216   3.953  44.698  1.00  0.00           H  
ATOM   3356  HA  PHE C 804     -24.121   3.181  47.254  1.00  0.00           H  
ATOM   3357  HB2 PHE C 804     -23.767   1.495  45.544  1.00  0.00           H  
ATOM   3358  HB3 PHE C 804     -22.068   1.847  45.429  1.00  0.00           H  
ATOM   3359  HD1 PHE C 804     -24.701   0.548  47.766  1.00  0.00           H  
ATOM   3360  HD2 PHE C 804     -20.488   0.784  46.876  1.00  0.00           H  
ATOM   3361  HE1 PHE C 804     -24.226  -1.110  49.555  1.00  0.00           H  
ATOM   3362  HE2 PHE C 804     -20.024  -0.861  48.689  1.00  0.00           H  
ATOM   3363  HZ  PHE C 804     -21.871  -1.781  50.031  1.00  0.00           H  
ATOM   3364  N   ILE C 805     -20.875   4.023  47.257  1.00106.63           N  
ATOM   3365  CA  ILE C 805     -19.796   4.383  48.181  1.00106.63           C  
ATOM   3366  C   ILE C 805     -20.173   5.462  49.227  1.00106.63           C  
ATOM   3367  O   ILE C 805     -20.106   5.149  50.410  1.00106.63           O  
ATOM   3368  CB  ILE C 805     -18.428   4.595  47.477  1.00106.63           C  
ATOM   3369  CG1 ILE C 805     -17.287   4.743  48.507  1.00106.63           C  
ATOM   3370  CG2 ILE C 805     -18.384   5.726  46.445  1.00106.63           C  
ATOM   3371  CD1 ILE C 805     -15.878   4.810  47.923  1.00106.63           C  
ATOM   3372  H   ILE C 805     -20.698   4.089  46.264  1.00  0.00           H  
ATOM   3373  HA  ILE C 805     -19.657   3.470  48.765  1.00  0.00           H  
ATOM   3374  HB  ILE C 805     -18.234   3.675  46.923  1.00  0.00           H  
ATOM   3375 HG12 ILE C 805     -17.440   5.604  49.158  1.00  0.00           H  
ATOM   3376 HG13 ILE C 805     -17.292   3.862  49.128  1.00  0.00           H  
ATOM   3377 HG21 ILE C 805     -17.535   5.596  45.773  1.00  0.00           H  
ATOM   3378 HG22 ILE C 805     -19.268   5.722  45.815  1.00  0.00           H  
ATOM   3379 HG23 ILE C 805     -18.255   6.699  46.915  1.00  0.00           H  
ATOM   3380 HD11 ILE C 805     -15.130   4.783  48.716  1.00  0.00           H  
ATOM   3381 HD12 ILE C 805     -15.687   3.966  47.260  1.00  0.00           H  
ATOM   3382 HD13 ILE C 805     -15.720   5.728  47.357  1.00  0.00           H  
ATOM   3383  N   PRO C 806     -20.673   6.672  48.904  1.00 70.24           N  
ATOM   3384  CA  PRO C 806     -20.992   7.666  49.930  1.00 70.24           C  
ATOM   3385  C   PRO C 806     -22.142   7.233  50.841  1.00 70.24           C  
ATOM   3386  O   PRO C 806     -22.071   7.495  52.037  1.00 70.24           O  
ATOM   3387  CB  PRO C 806     -21.334   8.946  49.163  1.00 70.24           C  
ATOM   3388  CG  PRO C 806     -21.880   8.439  47.844  1.00 70.24           C  
ATOM   3389  CD  PRO C 806     -21.068   7.172  47.598  1.00 70.24           C  
ATOM   3390  HA  PRO C 806     -20.112   7.849  50.551  1.00  0.00           H  
ATOM   3391  HB2 PRO C 806     -22.034   9.600  49.684  1.00  0.00           H  
ATOM   3392  HB3 PRO C 806     -20.424   9.520  48.985  1.00  0.00           H  
ATOM   3393  HG2 PRO C 806     -22.937   8.195  47.952  1.00  0.00           H  
ATOM   3394  HG3 PRO C 806     -21.789   9.163  47.034  1.00  0.00           H  
ATOM   3395  HD2 PRO C 806     -21.588   6.439  47.010  1.00  0.00           H  
ATOM   3396  HD3 PRO C 806     -20.187   7.486  47.054  1.00  0.00           H  
ATOM   3397  N   ILE C 807     -23.156   6.535  50.299  1.00 34.86           N  
ATOM   3398  CA  ILE C 807     -24.317   6.084  51.061  1.00 34.86           C  
ATOM   3399  C   ILE C 807     -23.929   4.960  52.018  1.00 34.86           C  
ATOM   3400  O   ILE C 807     -24.303   5.027  53.186  1.00 34.86           O  
ATOM   3401  CB  ILE C 807     -25.449   5.587  50.126  1.00 34.86           C  
ATOM   3402  CG1 ILE C 807     -25.960   6.724  49.217  1.00 34.86           C  
ATOM   3403  CG2 ILE C 807     -26.635   4.988  50.923  1.00 34.86           C  
ATOM   3404  CD1 ILE C 807     -26.869   6.235  48.079  1.00 34.86           C  
ATOM   3405  H   ILE C 807     -23.138   6.333  49.309  1.00  0.00           H  
ATOM   3406  HA  ILE C 807     -24.694   6.923  51.651  1.00  0.00           H  
ATOM   3407  HB  ILE C 807     -25.042   4.802  49.485  1.00  0.00           H  
ATOM   3408 HG12 ILE C 807     -26.494   7.464  49.814  1.00  0.00           H  
ATOM   3409 HG13 ILE C 807     -25.127   7.268  48.777  1.00  0.00           H  
ATOM   3410 HG21 ILE C 807     -27.443   4.671  50.265  1.00  0.00           H  
ATOM   3411 HG22 ILE C 807     -26.366   4.100  51.493  1.00  0.00           H  
ATOM   3412 HG23 ILE C 807     -27.048   5.716  51.622  1.00  0.00           H  
ATOM   3413 HD11 ILE C 807     -27.027   7.029  47.349  1.00  0.00           H  
ATOM   3414 HD12 ILE C 807     -26.444   5.381  47.553  1.00  0.00           H  
ATOM   3415 HD13 ILE C 807     -27.851   5.939  48.446  1.00  0.00           H  
ATOM   3416  N   PHE C 808     -23.194   3.942  51.557  1.00 36.96           N  
ATOM   3417  CA  PHE C 808     -22.904   2.748  52.345  1.00 36.96           C  
ATOM   3418  C   PHE C 808     -21.884   3.015  53.465  1.00 36.96           C  
ATOM   3419  O   PHE C 808     -22.036   2.496  54.573  1.00 36.96           O  
ATOM   3420  CB  PHE C 808     -22.378   1.653  51.401  1.00 36.96           C  
ATOM   3421  CG  PHE C 808     -22.128   0.335  52.103  1.00 36.96           C  
ATOM   3422  CD1 PHE C 808     -23.211  -0.440  52.563  1.00 36.96           C  
ATOM   3423  CD2 PHE C 808     -20.809  -0.083  52.358  1.00 36.96           C  
ATOM   3424  CE1 PHE C 808     -22.974  -1.609  53.307  1.00 36.96           C  
ATOM   3425  CE2 PHE C 808     -20.585  -1.252  53.100  1.00 36.96           C  
ATOM   3426  CZ  PHE C 808     -21.659  -2.018  53.582  1.00 36.96           C  
ATOM   3427  H   PHE C 808     -22.883   3.961  50.587  1.00  0.00           H  
ATOM   3428  HA  PHE C 808     -23.828   2.405  52.814  1.00  0.00           H  
ATOM   3429  HB2 PHE C 808     -23.101   1.483  50.604  1.00  0.00           H  
ATOM   3430  HB3 PHE C 808     -21.462   1.979  50.904  1.00  0.00           H  
ATOM   3431  HD1 PHE C 808     -24.222  -0.127  52.364  1.00  0.00           H  
ATOM   3432  HD2 PHE C 808     -19.966   0.503  52.016  1.00  0.00           H  
ATOM   3433  HE1 PHE C 808     -23.800  -2.209  53.650  1.00  0.00           H  
ATOM   3434  HE2 PHE C 808     -19.579  -1.549  53.310  1.00  0.00           H  
ATOM   3435  HZ  PHE C 808     -21.473  -2.909  54.164  1.00  0.00           H  
ATOM   3436  N   PHE C 809     -20.839   3.803  53.180  1.00 32.92           N  
ATOM   3437  CA  PHE C 809     -19.849   4.184  54.179  1.00 32.92           C  
ATOM   3438  C   PHE C 809     -20.384   5.300  55.077  1.00 32.92           C  
ATOM   3439  O   PHE C 809     -20.259   5.201  56.295  1.00 32.92           O  
ATOM   3440  CB  PHE C 809     -18.548   4.614  53.483  1.00 32.92           C  
ATOM   3441  CG  PHE C 809     -17.837   3.420  52.875  1.00 32.92           C  
ATOM   3442  CD1 PHE C 809     -17.096   2.544  53.688  1.00 32.92           C  
ATOM   3443  CD2 PHE C 809     -17.963   3.124  51.509  1.00 32.92           C  
ATOM   3444  CE1 PHE C 809     -16.497   1.400  53.127  1.00 32.92           C  
ATOM   3445  CE2 PHE C 809     -17.385   1.980  50.944  1.00 32.92           C  
ATOM   3446  CZ  PHE C 809     -16.640   1.116  51.757  1.00 32.92           C  
ATOM   3447  H   PHE C 809     -20.656   4.040  52.214  1.00  0.00           H  
ATOM   3448  HA  PHE C 809     -19.639   3.322  54.815  1.00  0.00           H  
ATOM   3449  HB2 PHE C 809     -18.737   5.369  52.719  1.00  0.00           H  
ATOM   3450  HB3 PHE C 809     -17.868   5.074  54.203  1.00  0.00           H  
ATOM   3451  HD1 PHE C 809     -16.994   2.734  54.747  1.00  0.00           H  
ATOM   3452  HD2 PHE C 809     -18.502   3.760  50.864  1.00  0.00           H  
ATOM   3453  HE1 PHE C 809     -15.936   0.726  53.757  1.00  0.00           H  
ATOM   3454  HE2 PHE C 809     -17.510   1.758  49.894  1.00  0.00           H  
ATOM   3455  HZ  PHE C 809     -16.188   0.228  51.337  1.00  0.00           H  
ATOM   3456  N   GLY C 810     -21.040   6.309  54.487  1.00  5.88           N  
ATOM   3457  CA  GLY C 810     -21.732   7.375  55.196  1.00  5.88           C  
ATOM   3458  C   GLY C 810     -23.185   6.989  55.480  1.00  5.88           C  
ATOM   3459  O   GLY C 810     -23.465   5.864  55.897  1.00  5.88           O  
ATOM   3460  H   GLY C 810     -21.137   6.299  53.481  1.00  0.00           H  
ATOM   3461  HA2 GLY C 810     -21.233   7.615  56.136  1.00  0.00           H  
ATOM   3462  HA3 GLY C 810     -21.693   8.277  54.585  1.00  0.00           H  
TER    3463      GLY C 810 
ATOM   3464  N   NMA C 811     -24.104   7.940  55.262  1.00  0.00           N  
ATOM   3465  CA  NMA C 811     -25.535   7.759  55.457  1.00  0.00           C  
ATOM   3466  H   NMA C 811     -23.793   8.837  54.921  1.00  0.00           H  
ATOM   3467 1HA  NMA C 811     -25.846   6.723  55.312  1.00  0.00           H  
ATOM   3468 2HA  NMA C 811     -25.821   8.070  56.462  1.00  0.00           H  
ATOM   3469 3HA  NMA C 811     -26.082   8.372  54.741  1.00  0.00           H  
ATOM   3470  C   ACE D 820     -26.764   0.844  56.921  1.00  0.00           C  
ATOM   3471  O   ACE D 820     -25.946   1.688  56.565  1.00  0.00           O  
ATOM   3472  CH3 ACE D 820     -27.803   1.204  57.971  1.00  0.00           C  
ATOM   3473 1H   ACE D 820     -27.576   2.169  58.425  1.00  0.00           H  
ATOM   3474 2H   ACE D 820     -28.792   1.263  57.517  1.00  0.00           H  
ATOM   3475 3H   ACE D 820     -27.828   0.453  58.761  1.00  0.00           H  
ATOM   3476  N   GLN D 821     -26.701  -0.447  56.587  1.00 26.70           N  
ATOM   3477  CA  GLN D 821     -25.690  -1.042  55.727  1.00 26.70           C  
ATOM   3478  C   GLN D 821     -26.296  -2.202  54.950  1.00 26.70           C  
ATOM   3479  O   GLN D 821     -26.384  -2.108  53.733  1.00 26.70           O  
ATOM   3480  CB  GLN D 821     -24.382  -1.376  56.481  1.00 26.70           C  
ATOM   3481  CG  GLN D 821     -23.483  -0.140  56.707  1.00 26.70           C  
ATOM   3482  CD  GLN D 821     -22.016  -0.488  56.938  1.00 26.70           C  
ATOM   3483  NE2 GLN D 821     -21.115   0.350  56.441  1.00 26.70           N  
ATOM   3484  OE1 GLN D 821     -21.696  -1.504  57.552  1.00 26.70           O  
ATOM   3485  HA  GLN D 821     -25.440  -0.305  54.959  1.00  0.00           H  
ATOM   3486  HB2 GLN D 821     -24.600  -1.854  57.436  1.00  0.00           H  
ATOM   3487  HB3 GLN D 821     -23.820  -2.117  55.913  1.00  0.00           H  
ATOM   3488  HG2 GLN D 821     -23.539   0.523  55.842  1.00  0.00           H  
ATOM   3489  HG3 GLN D 821     -23.839   0.438  57.561  1.00  0.00           H  
ATOM   3490 HE21 GLN D 821     -21.418   1.156  55.895  1.00  0.00           H  
ATOM   3491 HE22 GLN D 821     -20.134   0.146  56.542  1.00  0.00           H  
ATOM   3492  H2  GLN D 821     -27.391  -1.066  56.979  1.00  0.00           H  
ATOM   3493  N   THR D 822     -26.759  -3.276  55.610  1.00106.45           N  
ATOM   3494  CA  THR D 822     -27.273  -4.460  54.923  1.00106.45           C  
ATOM   3495  C   THR D 822     -28.530  -4.170  54.070  1.00106.45           C  
ATOM   3496  O   THR D 822     -28.695  -4.777  53.014  1.00106.45           O  
ATOM   3497  CB  THR D 822     -27.467  -5.606  55.940  1.00106.45           C  
ATOM   3498  CG2 THR D 822     -28.719  -5.513  56.828  1.00106.45           C  
ATOM   3499  OG1 THR D 822     -27.483  -6.831  55.252  1.00106.45           O  
ATOM   3500  H   THR D 822     -26.637  -3.326  56.610  1.00  0.00           H  
ATOM   3501  HA  THR D 822     -26.485  -4.777  54.238  1.00  0.00           H  
ATOM   3502  HB  THR D 822     -26.592  -5.647  56.591  1.00  0.00           H  
ATOM   3503  HG1 THR D 822     -28.142  -6.797  54.569  1.00  0.00           H  
ATOM   3504 HG21 THR D 822     -28.731  -6.321  57.560  1.00  0.00           H  
ATOM   3505 HG22 THR D 822     -28.742  -4.574  57.383  1.00  0.00           H  
ATOM   3506 HG23 THR D 822     -29.644  -5.585  56.255  1.00  0.00           H  
ATOM   3507  N   THR D 823     -29.363  -3.189  54.464  1.00 99.73           N  
ATOM   3508  CA  THR D 823     -30.445  -2.681  53.640  1.00 99.73           C  
ATOM   3509  C   THR D 823     -29.907  -2.006  52.374  1.00 99.73           C  
ATOM   3510  O   THR D 823     -30.482  -2.175  51.303  1.00 99.73           O  
ATOM   3511  CB  THR D 823     -31.336  -1.708  54.439  1.00 99.73           C  
ATOM   3512  CG2 THR D 823     -30.635  -0.418  54.904  1.00 99.73           C  
ATOM   3513  OG1 THR D 823     -32.451  -1.341  53.646  1.00 99.73           O  
ATOM   3514  H   THR D 823     -29.206  -2.727  55.347  1.00  0.00           H  
ATOM   3515  HA  THR D 823     -31.058  -3.537  53.392  1.00  0.00           H  
ATOM   3516  HB  THR D 823     -31.720  -2.231  55.316  1.00  0.00           H  
ATOM   3517  HG1 THR D 823     -32.143  -0.879  52.880  1.00  0.00           H  
ATOM   3518 HG21 THR D 823     -31.290   0.152  55.563  1.00  0.00           H  
ATOM   3519 HG22 THR D 823     -29.725  -0.634  55.465  1.00  0.00           H  
ATOM   3520 HG23 THR D 823     -30.372   0.240  54.076  1.00  0.00           H  
ATOM   3521  N   THR D 824     -28.820  -1.224  52.472  1.00 23.33           N  
ATOM   3522  CA  THR D 824     -28.205  -0.468  51.373  1.00 23.33           C  
ATOM   3523  C   THR D 824     -27.536  -1.471  50.418  1.00 23.33           C  
ATOM   3524  O   THR D 824     -27.634  -1.351  49.202  1.00 23.33           O  
ATOM   3525  CB  THR D 824     -27.150   0.534  51.938  1.00 23.33           C  
ATOM   3526  CG2 THR D 824     -26.387   1.325  50.860  1.00 23.33           C  
ATOM   3527  OG1 THR D 824     -27.776   1.487  52.786  1.00 23.33           O  
ATOM   3528  H   THR D 824     -28.365  -1.132  53.367  1.00  0.00           H  
ATOM   3529  HA  THR D 824     -28.974   0.092  50.841  1.00  0.00           H  
ATOM   3530  HB  THR D 824     -26.416   0.003  52.536  1.00  0.00           H  
ATOM   3531  HG1 THR D 824     -27.110   2.006  53.220  1.00  0.00           H  
ATOM   3532 HG21 THR D 824     -25.651   1.991  51.306  1.00  0.00           H  
ATOM   3533 HG22 THR D 824     -25.834   0.672  50.185  1.00  0.00           H  
ATOM   3534 HG23 THR D 824     -27.064   1.926  50.252  1.00  0.00           H  
ATOM   3535  N   LEU D 825     -26.917  -2.504  50.990  1.00132.79           N  
ATOM   3536  CA  LEU D 825     -26.280  -3.626  50.326  1.00132.79           C  
ATOM   3537  C   LEU D 825     -27.290  -4.401  49.464  1.00132.79           C  
ATOM   3538  O   LEU D 825     -27.045  -4.616  48.276  1.00132.79           O  
ATOM   3539  CB  LEU D 825     -25.660  -4.494  51.451  1.00132.79           C  
ATOM   3540  CG  LEU D 825     -24.248  -5.034  51.214  1.00  0.00           C  
ATOM   3541  CD1 LEU D 825     -23.286  -3.921  50.804  1.00  0.00           C  
ATOM   3542  CD2 LEU D 825     -23.735  -5.740  52.485  1.00  0.00           C  
ATOM   3543  H   LEU D 825     -26.879  -2.494  52.005  1.00  0.00           H  
ATOM   3544  HA  LEU D 825     -25.522  -3.216  49.659  1.00  0.00           H  
ATOM   3545  HB  LEU D 825     -25.576  -3.907  52.358  1.00  0.00           H  
ATOM   3546  HB2 LEU D 825     -26.327  -5.312  51.719  1.00  0.00           H  
ATOM   3547  HG  LEU D 825     -24.296  -5.746  50.395  1.00  0.00           H  
ATOM   3548 HD11 LEU D 825     -22.249  -4.158  51.040  1.00  0.00           H  
ATOM   3549 HD12 LEU D 825     -23.365  -3.728  49.738  1.00  0.00           H  
ATOM   3550 HD13 LEU D 825     -23.533  -2.989  51.297  1.00  0.00           H  
ATOM   3551 HD21 LEU D 825     -22.758  -6.196  52.327  1.00  0.00           H  
ATOM   3552 HD22 LEU D 825     -23.632  -5.036  53.311  1.00  0.00           H  
ATOM   3553 HD23 LEU D 825     -24.416  -6.525  52.813  1.00  0.00           H  
ATOM   3554  N   THR D 826     -28.446  -4.759  50.046  1.00 89.24           N  
ATOM   3555  CA  THR D 826     -29.456  -5.567  49.395  1.00 89.24           C  
ATOM   3556  C   THR D 826     -30.123  -4.819  48.221  1.00 89.24           C  
ATOM   3557  O   THR D 826     -30.244  -5.390  47.137  1.00 89.24           O  
ATOM   3558  CB  THR D 826     -30.455  -6.080  50.469  1.00 89.24           C  
ATOM   3559  CG2 THR D 826     -31.711  -5.254  50.751  1.00 89.24           C  
ATOM   3560  OG1 THR D 826     -30.945  -7.324  50.082  1.00 89.24           O  
ATOM   3561  H   THR D 826     -28.560  -4.586  51.040  1.00  0.00           H  
ATOM   3562  HA  THR D 826     -28.929  -6.430  48.978  1.00  0.00           H  
ATOM   3563  HB  THR D 826     -29.939  -6.266  51.410  1.00  0.00           H  
ATOM   3564  HG1 THR D 826     -31.358  -7.233  49.234  1.00  0.00           H  
ATOM   3565 HG21 THR D 826     -32.434  -5.886  51.254  1.00  0.00           H  
ATOM   3566 HG22 THR D 826     -31.502  -4.398  51.381  1.00  0.00           H  
ATOM   3567 HG23 THR D 826     -32.221  -4.901  49.858  1.00  0.00           H  
ATOM   3568  N   ILE D 827     -30.524  -3.546  48.411  1.00116.98           N  
ATOM   3569  CA  ILE D 827     -31.151  -2.736  47.378  1.00116.98           C  
ATOM   3570  C   ILE D 827     -30.143  -2.432  46.277  1.00116.98           C  
ATOM   3571  O   ILE D 827     -30.527  -2.481  45.117  1.00116.98           O  
ATOM   3572  CB  ILE D 827     -31.743  -1.419  47.949  1.00116.98           C  
ATOM   3573  CG1 ILE D 827     -32.633  -0.676  46.926  1.00116.98           C  
ATOM   3574  CG2 ILE D 827     -30.696  -0.436  48.499  1.00116.98           C  
ATOM   3575  CD1 ILE D 827     -33.870  -1.465  46.477  1.00116.98           C  
ATOM   3576  H   ILE D 827     -30.357  -3.119  49.312  1.00  0.00           H  
ATOM   3577  HA  ILE D 827     -31.958  -3.335  46.954  1.00  0.00           H  
ATOM   3578  HB  ILE D 827     -32.383  -1.696  48.789  1.00  0.00           H  
ATOM   3579 HG12 ILE D 827     -32.984   0.251  47.382  1.00  0.00           H  
ATOM   3580 HG13 ILE D 827     -32.057  -0.370  46.053  1.00  0.00           H  
ATOM   3581 HG21 ILE D 827     -31.177   0.391  49.022  1.00  0.00           H  
ATOM   3582 HG22 ILE D 827     -30.061  -0.931  49.216  1.00  0.00           H  
ATOM   3583 HG23 ILE D 827     -30.068  -0.000  47.722  1.00  0.00           H  
ATOM   3584 HD11 ILE D 827     -34.528  -0.834  45.879  1.00  0.00           H  
ATOM   3585 HD12 ILE D 827     -33.607  -2.323  45.859  1.00  0.00           H  
ATOM   3586 HD13 ILE D 827     -34.445  -1.823  47.331  1.00  0.00           H  
ATOM   3587  N   SER D 828     -28.887  -2.089  46.603  1.00 32.91           N  
ATOM   3588  CA  SER D 828     -27.905  -1.636  45.635  1.00 32.91           C  
ATOM   3589  C   SER D 828     -27.533  -2.784  44.687  1.00 32.91           C  
ATOM   3590  O   SER D 828     -27.507  -2.588  43.468  1.00 32.91           O  
ATOM   3591  CB  SER D 828     -26.702  -1.074  46.410  1.00 32.91           C  
ATOM   3592  OG  SER D 828     -25.755  -0.473  45.570  1.00 32.91           O  
ATOM   3593  H   SER D 828     -28.625  -2.052  47.583  1.00  0.00           H  
ATOM   3594  HA  SER D 828     -28.347  -0.832  45.042  1.00  0.00           H  
ATOM   3595  HB2 SER D 828     -27.039  -0.286  47.083  1.00  0.00           H  
ATOM   3596  HB3 SER D 828     -26.215  -1.843  47.014  1.00  0.00           H  
ATOM   3597  HG  SER D 828     -24.953  -0.986  45.621  1.00  0.00           H  
ATOM   3598  N   MET D 829     -27.347  -4.003  45.228  1.00 99.64           N  
ATOM   3599  CA  MET D 829     -27.110  -5.184  44.412  1.00 99.64           C  
ATOM   3600  C   MET D 829     -28.363  -5.521  43.583  1.00 99.64           C  
ATOM   3601  O   MET D 829     -28.252  -5.508  42.354  1.00 99.64           O  
ATOM   3602  CB  MET D 829     -26.638  -6.393  45.251  1.00 99.64           C  
ATOM   3603  CG  MET D 829     -25.252  -6.100  45.848  1.00 99.64           C  
ATOM   3604  SD  MET D 829     -23.917  -5.828  44.661  1.00 99.64           S  
ATOM   3605  CE  MET D 829     -23.793  -7.509  44.017  1.00 99.64           C  
ATOM   3606  H   MET D 829     -27.405  -4.114  46.235  1.00  0.00           H  
ATOM   3607  HA  MET D 829     -26.308  -4.917  43.720  1.00  0.00           H  
ATOM   3608  HB2 MET D 829     -27.329  -6.596  46.070  1.00  0.00           H  
ATOM   3609  HB3 MET D 829     -26.605  -7.304  44.650  1.00  0.00           H  
ATOM   3610  HG2 MET D 829     -25.299  -5.215  46.483  1.00  0.00           H  
ATOM   3611  HG3 MET D 829     -24.966  -6.925  46.502  1.00  0.00           H  
ATOM   3612  HE1 MET D 829     -23.050  -7.548  43.226  1.00  0.00           H  
ATOM   3613  HE2 MET D 829     -23.499  -8.197  44.809  1.00  0.00           H  
ATOM   3614  HE3 MET D 829     -24.749  -7.834  43.606  1.00  0.00           H  
ATOM   3615  N   ASN D 830     -29.543  -5.736  44.212  1.00 81.63           N  
ATOM   3616  CA  ASN D 830     -30.797  -6.056  43.540  1.00 81.63           C  
ATOM   3617  C   ASN D 830     -31.132  -5.053  42.433  1.00 81.63           C  
ATOM   3618  O   ASN D 830     -31.545  -5.479  41.358  1.00 81.63           O  
ATOM   3619  CB  ASN D 830     -31.933  -6.119  44.574  1.00 81.63           C  
ATOM   3620  CG  ASN D 830     -33.153  -6.872  44.063  1.00 81.63           C  
ATOM   3621  ND2 ASN D 830     -33.826  -6.329  43.048  1.00 81.63           N  
ATOM   3622  OD1 ASN D 830     -33.505  -7.910  44.611  1.00 81.63           O  
ATOM   3623  H   ASN D 830     -29.573  -5.630  45.218  1.00  0.00           H  
ATOM   3624  HA  ASN D 830     -30.683  -7.041  43.087  1.00  0.00           H  
ATOM   3625  HB2 ASN D 830     -31.589  -6.678  45.443  1.00  0.00           H  
ATOM   3626  HB3 ASN D 830     -32.221  -5.128  44.930  1.00  0.00           H  
ATOM   3627 HD21 ASN D 830     -33.501  -5.474  42.620  1.00  0.00           H  
ATOM   3628 HD22 ASN D 830     -34.663  -6.780  42.709  1.00  0.00           H  
ATOM   3629  N   LEU D 831     -30.956  -3.746  42.683  1.00 36.05           N  
ATOM   3630  CA  LEU D 831     -31.251  -2.694  41.721  1.00 36.05           C  
ATOM   3631  C   LEU D 831     -30.342  -2.815  40.502  1.00 36.05           C  
ATOM   3632  O   LEU D 831     -30.857  -2.850  39.391  1.00 36.05           O  
ATOM   3633  CB  LEU D 831     -31.100  -1.294  42.352  1.00 36.05           C  
ATOM   3634  CG  LEU D 831     -31.427  -0.128  41.388  1.00 36.05           C  
ATOM   3635  CD1 LEU D 831     -32.910  -0.129  40.976  1.00 36.05           C  
ATOM   3636  CD2 LEU D 831     -31.021   1.217  41.998  1.00 36.05           C  
ATOM   3637  H   LEU D 831     -30.622  -3.462  43.596  1.00  0.00           H  
ATOM   3638  HA  LEU D 831     -32.285  -2.833  41.404  1.00  0.00           H  
ATOM   3639  HB2 LEU D 831     -31.754  -1.218  43.221  1.00  0.00           H  
ATOM   3640  HB3 LEU D 831     -30.082  -1.176  42.730  1.00  0.00           H  
ATOM   3641  HG  LEU D 831     -30.834  -0.218  40.479  1.00  0.00           H  
ATOM   3642 HD11 LEU D 831     -33.140   0.735  40.352  1.00  0.00           H  
ATOM   3643 HD12 LEU D 831     -33.169  -1.014  40.396  1.00  0.00           H  
ATOM   3644 HD13 LEU D 831     -33.564  -0.092  41.847  1.00  0.00           H  
ATOM   3645 HD21 LEU D 831     -31.198   2.036  41.301  1.00  0.00           H  
ATOM   3646 HD22 LEU D 831     -31.585   1.425  42.908  1.00  0.00           H  
ATOM   3647 HD23 LEU D 831     -29.962   1.230  42.255  1.00  0.00           H  
ATOM   3648  N   SER D 832     -29.018  -2.930  40.685  1.00 28.75           N  
ATOM   3649  CA  SER D 832     -28.036  -3.061  39.598  1.00 28.75           C  
ATOM   3650  C   SER D 832     -28.313  -4.263  38.675  1.00 28.75           C  
ATOM   3651  O   SER D 832     -28.363  -4.117  37.452  1.00 28.75           O  
ATOM   3652  CB  SER D 832     -26.608  -3.064  40.188  1.00 28.75           C  
ATOM   3653  OG  SER D 832     -26.237  -4.242  40.892  1.00 28.75           O  
ATOM   3654  H   SER D 832     -28.667  -2.945  41.637  1.00  0.00           H  
ATOM   3655  HA  SER D 832     -28.133  -2.164  38.983  1.00  0.00           H  
ATOM   3656  HB2 SER D 832     -25.880  -2.908  39.389  1.00  0.00           H  
ATOM   3657  HB3 SER D 832     -26.520  -2.216  40.857  1.00  0.00           H  
ATOM   3658  HG  SER D 832     -26.910  -4.453  41.533  1.00  0.00           H  
ATOM   3659  N   ALA D 833     -28.606  -5.428  39.269  1.00 28.35           N  
ATOM   3660  CA  ALA D 833     -28.927  -6.642  38.535  1.00 28.35           C  
ATOM   3661  C   ALA D 833     -30.319  -6.571  37.906  1.00 28.35           C  
ATOM   3662  O   ALA D 833     -30.502  -7.128  36.826  1.00 28.35           O  
ATOM   3663  CB  ALA D 833     -28.890  -7.827  39.488  1.00 28.35           C  
ATOM   3664  H   ALA D 833     -28.552  -5.478  40.281  1.00  0.00           H  
ATOM   3665  HA  ALA D 833     -28.186  -6.793  37.747  1.00  0.00           H  
ATOM   3666  HB1 ALA D 833     -29.057  -8.763  38.961  1.00  0.00           H  
ATOM   3667  HB2 ALA D 833     -27.910  -7.898  39.959  1.00  0.00           H  
ATOM   3668  HB3 ALA D 833     -29.655  -7.739  40.261  1.00  0.00           H  
ATOM   3669  N   SER D 834     -31.277  -5.841  38.507  1.00 66.53           N  
ATOM   3670  CA  SER D 834     -32.576  -5.629  37.884  1.00 66.53           C  
ATOM   3671  C   SER D 834     -32.455  -4.746  36.644  1.00 66.53           C  
ATOM   3672  O   SER D 834     -33.167  -5.006  35.682  1.00 66.53           O  
ATOM   3673  CB  SER D 834     -33.565  -4.995  38.879  1.00 66.53           C  
ATOM   3674  OG  SER D 834     -34.859  -4.906  38.309  1.00 66.53           O  
ATOM   3675  H   SER D 834     -31.115  -5.418  39.412  1.00  0.00           H  
ATOM   3676  HA  SER D 834     -32.965  -6.598  37.569  1.00  0.00           H  
ATOM   3677  HB2 SER D 834     -33.641  -5.605  39.779  1.00  0.00           H  
ATOM   3678  HB3 SER D 834     -33.242  -4.002  39.190  1.00  0.00           H  
ATOM   3679  HG  SER D 834     -34.813  -4.367  37.533  1.00  0.00           H  
ATOM   3680  N   VAL D 835     -31.550  -3.751  36.630  1.00 24.02           N  
ATOM   3681  CA  VAL D 835     -31.298  -2.923  35.451  1.00 24.02           C  
ATOM   3682  C   VAL D 835     -30.678  -3.774  34.340  1.00 24.02           C  
ATOM   3683  O   VAL D 835     -31.125  -3.674  33.200  1.00 24.02           O  
ATOM   3684  CB  VAL D 835     -30.368  -1.729  35.777  1.00 24.02           C  
ATOM   3685  CG1 VAL D 835     -30.051  -0.892  34.518  1.00 24.02           C  
ATOM   3686  CG2 VAL D 835     -30.970  -0.795  36.837  1.00 24.02           C  
ATOM   3687  H   VAL D 835     -31.000  -3.577  37.462  1.00  0.00           H  
ATOM   3688  HA  VAL D 835     -32.253  -2.532  35.094  1.00  0.00           H  
ATOM   3689  HB  VAL D 835     -29.430  -2.118  36.176  1.00  0.00           H  
ATOM   3690 HG11 VAL D 835     -29.461  -0.018  34.781  1.00  0.00           H  
ATOM   3691 HG12 VAL D 835     -29.474  -1.441  33.777  1.00  0.00           H  
ATOM   3692 HG13 VAL D 835     -30.961  -0.539  34.034  1.00  0.00           H  
ATOM   3693 HG21 VAL D 835     -30.210  -0.133  37.252  1.00  0.00           H  
ATOM   3694 HG22 VAL D 835     -31.751  -0.168  36.404  1.00  0.00           H  
ATOM   3695 HG23 VAL D 835     -31.435  -1.320  37.663  1.00  0.00           H  
ATOM   3696  N   ALA D 836     -29.691  -4.624  34.673  1.00 23.81           N  
ATOM   3697  CA  ALA D 836     -29.063  -5.542  33.729  1.00 23.81           C  
ATOM   3698  C   ALA D 836     -30.068  -6.553  33.181  1.00 23.81           C  
ATOM   3699  O   ALA D 836     -30.116  -6.750  31.970  1.00 23.81           O  
ATOM   3700  CB  ALA D 836     -27.891  -6.271  34.399  1.00 23.81           C  
ATOM   3701  H   ALA D 836     -29.375  -4.649  35.633  1.00  0.00           H  
ATOM   3702  HA  ALA D 836     -28.690  -4.964  32.885  1.00  0.00           H  
ATOM   3703  HB1 ALA D 836     -27.392  -6.943  33.699  1.00  0.00           H  
ATOM   3704  HB2 ALA D 836     -27.144  -5.561  34.757  1.00  0.00           H  
ATOM   3705  HB3 ALA D 836     -28.214  -6.866  35.254  1.00  0.00           H  
ATOM   3706  N   LEU D 837     -30.914  -7.131  34.051  1.00 40.70           N  
ATOM   3707  CA  LEU D 837     -31.973  -8.054  33.664  1.00 40.70           C  
ATOM   3708  C   LEU D 837     -33.013  -7.357  32.785  1.00 40.70           C  
ATOM   3709  O   LEU D 837     -33.326  -7.831  31.698  1.00 40.70           O  
ATOM   3710  CB  LEU D 837     -32.668  -8.661  34.895  1.00 40.70           C  
ATOM   3711  CG  LEU D 837     -33.678  -9.781  34.540  1.00 40.70           C  
ATOM   3712  CD1 LEU D 837     -32.997 -10.994  33.877  1.00 40.70           C  
ATOM   3713  CD2 LEU D 837     -34.463 -10.208  35.783  1.00 40.70           C  
ATOM   3714  H   LEU D 837     -30.813  -6.922  35.037  1.00  0.00           H  
ATOM   3715  HA  LEU D 837     -31.499  -8.871  33.135  1.00  0.00           H  
ATOM   3716  HB2 LEU D 837     -31.922  -9.056  35.582  1.00  0.00           H  
ATOM   3717  HB3 LEU D 837     -33.179  -7.876  35.454  1.00  0.00           H  
ATOM   3718  HG  LEU D 837     -34.422  -9.402  33.839  1.00  0.00           H  
ATOM   3719 HD11 LEU D 837     -33.672 -11.845  33.819  1.00  0.00           H  
ATOM   3720 HD12 LEU D 837     -32.668 -10.775  32.862  1.00  0.00           H  
ATOM   3721 HD13 LEU D 837     -32.129 -11.322  34.449  1.00  0.00           H  
ATOM   3722 HD21 LEU D 837     -35.163 -11.009  35.547  1.00  0.00           H  
ATOM   3723 HD22 LEU D 837     -33.797 -10.571  36.566  1.00  0.00           H  
ATOM   3724 HD23 LEU D 837     -35.037  -9.377  36.196  1.00  0.00           H  
ATOM   3725  N   GLY D 838     -33.535  -6.222  33.259  1.00 35.64           N  
ATOM   3726  CA  GLY D 838     -34.589  -5.457  32.627  1.00 35.64           C  
ATOM   3727  C   GLY D 838     -34.163  -4.936  31.266  1.00 35.64           C  
ATOM   3728  O   GLY D 838     -34.814  -5.235  30.277  1.00 35.64           O  
ATOM   3729  H   GLY D 838     -33.212  -5.886  34.159  1.00  0.00           H  
ATOM   3730  HA2 GLY D 838     -35.485  -6.073  32.534  1.00  0.00           H  
ATOM   3731  HA3 GLY D 838     -34.845  -4.613  33.268  1.00  0.00           H  
ATOM   3732  N   MET D 839     -33.049  -4.205  31.180  1.00 93.31           N  
ATOM   3733  CA  MET D 839     -32.676  -3.592  29.922  1.00 93.31           C  
ATOM   3734  C   MET D 839     -32.073  -4.580  28.914  1.00 93.31           C  
ATOM   3735  O   MET D 839     -32.423  -4.478  27.743  1.00 93.31           O  
ATOM   3736  CB  MET D 839     -31.692  -2.451  30.162  1.00 93.31           C  
ATOM   3737  CG  MET D 839     -31.447  -1.746  28.834  1.00 93.31           C  
ATOM   3738  SD  MET D 839     -30.696  -0.157  28.920  1.00 93.31           S  
ATOM   3739  CE  MET D 839     -31.384   0.593  27.411  1.00 93.31           C  
ATOM   3740  H   MET D 839     -32.491  -4.014  32.004  1.00  0.00           H  
ATOM   3741  HA  MET D 839     -33.576  -3.161  29.476  1.00  0.00           H  
ATOM   3742  HB2 MET D 839     -32.125  -1.746  30.872  1.00  0.00           H  
ATOM   3743  HB3 MET D 839     -30.762  -2.809  30.600  1.00  0.00           H  
ATOM   3744  HG2 MET D 839     -30.756  -2.339  28.254  1.00  0.00           H  
ATOM   3745  HG3 MET D 839     -32.378  -1.652  28.273  1.00  0.00           H  
ATOM   3746  HE1 MET D 839     -30.699   1.280  26.920  1.00  0.00           H  
ATOM   3747  HE2 MET D 839     -31.687  -0.158  26.681  1.00  0.00           H  
ATOM   3748  HE3 MET D 839     -32.281   1.153  27.675  1.00  0.00           H  
ATOM   3749  N   LEU D 840     -31.167  -5.488  29.310  1.00 61.15           N  
ATOM   3750  CA  LEU D 840     -30.494  -6.349  28.332  1.00 61.15           C  
ATOM   3751  C   LEU D 840     -31.413  -7.471  27.860  1.00 61.15           C  
ATOM   3752  O   LEU D 840     -31.485  -7.722  26.658  1.00 61.15           O  
ATOM   3753  CB  LEU D 840     -29.222  -6.996  28.920  1.00 61.15           C  
ATOM   3754  CG  LEU D 840     -28.194  -5.998  29.469  1.00 61.15           C  
ATOM   3755  CD1 LEU D 840     -26.932  -6.711  29.977  1.00 61.15           C  
ATOM   3756  CD2 LEU D 840     -27.834  -4.928  28.449  1.00 61.15           C  
ATOM   3757  H   LEU D 840     -30.898  -5.550  30.283  1.00  0.00           H  
ATOM   3758  HA  LEU D 840     -30.222  -5.767  27.450  1.00  0.00           H  
ATOM   3759  HB2 LEU D 840     -29.481  -7.701  29.707  1.00  0.00           H  
ATOM   3760  HB3 LEU D 840     -28.743  -7.594  28.143  1.00  0.00           H  
ATOM   3761  HG  LEU D 840     -28.634  -5.480  30.320  1.00  0.00           H  
ATOM   3762 HD11 LEU D 840     -26.229  -6.002  30.415  1.00  0.00           H  
ATOM   3763 HD12 LEU D 840     -27.181  -7.442  30.747  1.00  0.00           H  
ATOM   3764 HD13 LEU D 840     -26.417  -7.237  29.172  1.00  0.00           H  
ATOM   3765 HD21 LEU D 840     -27.186  -4.233  28.965  1.00  0.00           H  
ATOM   3766 HD22 LEU D 840     -27.330  -5.333  27.572  1.00  0.00           H  
ATOM   3767 HD23 LEU D 840     -28.698  -4.351  28.126  1.00  0.00           H  
ATOM   3768  N   TYR D 841     -32.104  -8.137  28.796  1.00 73.36           N  
ATOM   3769  CA  TYR D 841     -32.841  -9.356  28.502  1.00 73.36           C  
ATOM   3770  C   TYR D 841     -34.291  -9.099  28.141  1.00 73.36           C  
ATOM   3771  O   TYR D 841     -34.786  -9.833  27.294  1.00 73.36           O  
ATOM   3772  CB  TYR D 841     -32.834 -10.296  29.708  1.00 73.36           C  
ATOM   3773  CG  TYR D 841     -31.435 -10.757  29.987  1.00 73.36           C  
ATOM   3774  CD1 TYR D 841     -30.965 -11.893  29.318  1.00 73.36           C  
ATOM   3775  CD2 TYR D 841     -30.571 -10.004  30.803  1.00 73.36           C  
ATOM   3776  CE1 TYR D 841     -29.639 -12.291  29.487  1.00 73.36           C  
ATOM   3777  CE2 TYR D 841     -29.242 -10.414  30.994  1.00 73.36           C  
ATOM   3778  CZ  TYR D 841     -28.785 -11.567  30.332  1.00 73.36           C  
ATOM   3779  OH  TYR D 841     -27.517 -12.006  30.492  1.00 73.36           O  
ATOM   3780  H   TYR D 841     -32.026  -7.852  29.763  1.00  0.00           H  
ATOM   3781  HA  TYR D 841     -32.376  -9.879  27.664  1.00  0.00           H  
ATOM   3782  HB2 TYR D 841     -33.287  -9.882  30.600  1.00  0.00           H  
ATOM   3783  HB3 TYR D 841     -33.438 -11.174  29.477  1.00  0.00           H  
ATOM   3784  HD1 TYR D 841     -31.617 -12.457  28.671  1.00  0.00           H  
ATOM   3785  HD2 TYR D 841     -30.913  -9.078  31.222  1.00  0.00           H  
ATOM   3786  HE1 TYR D 841     -29.299 -13.170  28.977  1.00  0.00           H  
ATOM   3787  HE2 TYR D 841     -28.579  -9.832  31.617  1.00  0.00           H  
ATOM   3788  HH  TYR D 841     -27.354 -12.829  30.056  1.00  0.00           H  
ATOM   3789  N   MET D 842     -34.983  -8.110  28.739  1.00 69.74           N  
ATOM   3790  CA  MET D 842     -36.405  -7.883  28.453  1.00 69.74           C  
ATOM   3791  C   MET D 842     -36.677  -7.597  26.969  1.00 69.74           C  
ATOM   3792  O   MET D 842     -37.570  -8.251  26.442  1.00 69.74           O  
ATOM   3793  CB  MET D 842     -37.046  -6.802  29.339  1.00 69.74           C  
ATOM   3794  CG  MET D 842     -38.565  -6.694  29.210  1.00 69.74           C  
ATOM   3795  SD  MET D 842     -39.224  -5.231  30.039  1.00 69.74           S  
ATOM   3796  CE  MET D 842     -40.937  -5.382  29.480  1.00 69.74           C  
ATOM   3797  H   MET D 842     -34.530  -7.524  29.428  1.00  0.00           H  
ATOM   3798  HA  MET D 842     -36.907  -8.821  28.701  1.00  0.00           H  
ATOM   3799  HB2 MET D 842     -36.789  -6.975  30.385  1.00  0.00           H  
ATOM   3800  HB3 MET D 842     -36.700  -5.816  29.080  1.00  0.00           H  
ATOM   3801  HG2 MET D 842     -38.870  -6.619  28.168  1.00  0.00           H  
ATOM   3802  HG3 MET D 842     -39.043  -7.586  29.616  1.00  0.00           H  
ATOM   3803  HE1 MET D 842     -41.540  -4.576  29.898  1.00  0.00           H  
ATOM   3804  HE2 MET D 842     -40.992  -5.325  28.392  1.00  0.00           H  
ATOM   3805  HE3 MET D 842     -41.362  -6.333  29.801  1.00  0.00           H  
ATOM   3806  N   PRO D 843     -35.955  -6.692  26.269  1.00 62.30           N  
ATOM   3807  CA  PRO D 843     -36.101  -6.518  24.819  1.00 62.30           C  
ATOM   3808  C   PRO D 843     -35.868  -7.799  23.994  1.00 62.30           C  
ATOM   3809  O   PRO D 843     -36.561  -7.979  22.995  1.00 62.30           O  
ATOM   3810  CB  PRO D 843     -35.069  -5.458  24.424  1.00 62.30           C  
ATOM   3811  CG  PRO D 843     -34.832  -4.669  25.689  1.00 62.30           C  
ATOM   3812  CD  PRO D 843     -35.073  -5.664  26.820  1.00 62.30           C  
ATOM   3813  HA  PRO D 843     -37.105  -6.137  24.625  1.00  0.00           H  
ATOM   3814  HB2 PRO D 843     -34.125  -5.914  24.117  1.00  0.00           H  
ATOM   3815  HB3 PRO D 843     -35.411  -4.830  23.601  1.00  0.00           H  
ATOM   3816  HG2 PRO D 843     -33.847  -4.206  25.708  1.00  0.00           H  
ATOM   3817  HG3 PRO D 843     -35.570  -3.867  25.752  1.00  0.00           H  
ATOM   3818  HD2 PRO D 843     -34.142  -6.150  27.103  1.00  0.00           H  
ATOM   3819  HD3 PRO D 843     -35.454  -5.119  27.673  1.00  0.00           H  
ATOM   3820  N   LYS D 844     -34.957  -8.699  24.426  1.00 42.68           N  
ATOM   3821  CA  LYS D 844     -34.713  -9.995  23.781  1.00 42.68           C  
ATOM   3822  C   LYS D 844     -35.890 -10.950  23.997  1.00 42.68           C  
ATOM   3823  O   LYS D 844     -36.279 -11.660  23.075  1.00 42.68           O  
ATOM   3824  CB  LYS D 844     -33.475 -10.704  24.361  1.00 42.68           C  
ATOM   3825  CG  LYS D 844     -32.138 -10.028  24.052  1.00 42.68           C  
ATOM   3826  CD  LYS D 844     -30.988 -10.782  24.731  1.00 42.68           C  
ATOM   3827  CE  LYS D 844     -29.605 -10.208  24.432  1.00 42.68           C  
ATOM   3828  NZ  LYS D 844     -28.561 -10.973  25.132  1.00 42.68           N1+
ATOM   3829  H   LYS D 844     -34.436  -8.493  25.267  1.00  0.00           H  
ATOM   3830  HA  LYS D 844     -34.550  -9.840  22.715  1.00  0.00           H  
ATOM   3831  HB2 LYS D 844     -33.570 -10.830  25.436  1.00  0.00           H  
ATOM   3832  HB3 LYS D 844     -33.424 -11.718  23.959  1.00  0.00           H  
ATOM   3833  HG2 LYS D 844     -31.982  -9.997  22.973  1.00  0.00           H  
ATOM   3834  HG3 LYS D 844     -32.153  -8.993  24.394  1.00  0.00           H  
ATOM   3835  HD2 LYS D 844     -31.142 -10.774  25.810  1.00  0.00           H  
ATOM   3836  HD3 LYS D 844     -31.005 -11.821  24.403  1.00  0.00           H  
ATOM   3837  HE2 LYS D 844     -29.404 -10.232  23.360  1.00  0.00           H  
ATOM   3838  HE3 LYS D 844     -29.548  -9.165  24.747  1.00  0.00           H  
ATOM   3839  HZ1 LYS D 844     -27.660 -10.588  24.882  1.00  0.00           H  
ATOM   3840  HZ2 LYS D 844     -28.696 -10.903  26.131  1.00  0.00           H  
ATOM   3841  HZ3 LYS D 844     -28.602 -11.942  24.849  1.00  0.00           H  
ATOM   3842  N   VAL D 845     -36.471 -10.965  25.205  1.00 28.84           N  
ATOM   3843  CA  VAL D 845     -37.641 -11.774  25.518  1.00 28.84           C  
ATOM   3844  C   VAL D 845     -38.849 -11.233  24.765  1.00 28.84           C  
ATOM   3845  O   VAL D 845     -39.562 -12.032  24.172  1.00 28.84           O  
ATOM   3846  CB  VAL D 845     -37.917 -11.774  27.033  1.00 28.84           C  
ATOM   3847  CG1 VAL D 845     -39.250 -12.452  27.403  1.00 28.84           C  
ATOM   3848  CG2 VAL D 845     -36.783 -12.467  27.799  1.00 28.84           C  
ATOM   3849  H   VAL D 845     -36.094 -10.374  25.935  1.00  0.00           H  
ATOM   3850  HA  VAL D 845     -37.460 -12.802  25.193  1.00  0.00           H  
ATOM   3851  HB  VAL D 845     -37.967 -10.741  27.381  1.00  0.00           H  
ATOM   3852 HG11 VAL D 845     -39.367 -12.424  28.484  1.00  0.00           H  
ATOM   3853 HG12 VAL D 845     -40.120 -11.939  26.996  1.00  0.00           H  
ATOM   3854 HG13 VAL D 845     -39.280 -13.493  27.078  1.00  0.00           H  
ATOM   3855 HG21 VAL D 845     -36.958 -12.405  28.870  1.00  0.00           H  
ATOM   3856 HG22 VAL D 845     -36.726 -13.525  27.540  1.00  0.00           H  
ATOM   3857 HG23 VAL D 845     -35.806 -12.039  27.599  1.00  0.00           H  
ATOM   3858  N   TYR D 846     -39.046  -9.903  24.766  1.00 38.14           N  
ATOM   3859  CA  TYR D 846     -40.139  -9.226  24.092  1.00 38.14           C  
ATOM   3860  C   TYR D 846     -40.142  -9.538  22.602  1.00 38.14           C  
ATOM   3861  O   TYR D 846     -41.190  -9.905  22.089  1.00 38.14           O  
ATOM   3862  CB  TYR D 846     -40.100  -7.707  24.316  1.00 38.14           C  
ATOM   3863  CG  TYR D 846     -41.302  -7.019  23.694  1.00 38.14           C  
ATOM   3864  CD1 TYR D 846     -42.551  -7.075  24.343  1.00 38.14           C  
ATOM   3865  CD2 TYR D 846     -41.190  -6.382  22.442  1.00 38.14           C  
ATOM   3866  CE1 TYR D 846     -43.684  -6.496  23.744  1.00 38.14           C  
ATOM   3867  CE2 TYR D 846     -42.322  -5.796  21.851  1.00 38.14           C  
ATOM   3868  CZ  TYR D 846     -43.572  -5.862  22.493  1.00 38.14           C  
ATOM   3869  OH  TYR D 846     -44.672  -5.310  21.906  1.00 38.14           O  
ATOM   3870  H   TYR D 846     -38.399  -9.326  25.290  1.00  0.00           H  
ATOM   3871  HA  TYR D 846     -41.065  -9.606  24.526  1.00  0.00           H  
ATOM   3872  HB2 TYR D 846     -40.092  -7.488  25.384  1.00  0.00           H  
ATOM   3873  HB3 TYR D 846     -39.181  -7.280  23.911  1.00  0.00           H  
ATOM   3874  HD1 TYR D 846     -42.647  -7.576  25.295  1.00  0.00           H  
ATOM   3875  HD2 TYR D 846     -40.238  -6.339  21.933  1.00  0.00           H  
ATOM   3876  HE1 TYR D 846     -44.643  -6.548  24.240  1.00  0.00           H  
ATOM   3877  HE2 TYR D 846     -42.217  -5.277  20.912  1.00  0.00           H  
ATOM   3878  HH  TYR D 846     -44.515  -5.046  21.011  1.00  0.00           H  
ATOM   3879  N   ILE D 847     -38.988  -9.454  21.916  1.00 98.97           N  
ATOM   3880  CA  ILE D 847     -38.928  -9.828  20.509  1.00 98.97           C  
ATOM   3881  C   ILE D 847     -39.255 -11.312  20.321  1.00 98.97           C  
ATOM   3882  O   ILE D 847     -40.047 -11.599  19.443  1.00 98.97           O  
ATOM   3883  CB  ILE D 847     -37.600  -9.442  19.821  1.00 98.97           C  
ATOM   3884  CG1 ILE D 847     -37.731  -9.562  18.288  1.00 98.97           C  
ATOM   3885  CG2 ILE D 847     -36.385 -10.227  20.327  1.00 98.97           C  
ATOM   3886  CD1 ILE D 847     -36.578  -8.914  17.517  1.00 98.97           C  
ATOM   3887  H   ILE D 847     -38.140  -9.151  22.378  1.00  0.00           H  
ATOM   3888  HA  ILE D 847     -39.717  -9.255  20.015  1.00  0.00           H  
ATOM   3889  HB  ILE D 847     -37.424  -8.388  20.046  1.00  0.00           H  
ATOM   3890 HG12 ILE D 847     -37.812 -10.608  17.989  1.00  0.00           H  
ATOM   3891 HG13 ILE D 847     -38.657  -9.085  17.965  1.00  0.00           H  
ATOM   3892 HG21 ILE D 847     -35.462  -9.892  19.856  1.00  0.00           H  
ATOM   3893 HG22 ILE D 847     -36.268 -10.018  21.378  1.00  0.00           H  
ATOM   3894 HG23 ILE D 847     -36.460 -11.302  20.168  1.00  0.00           H  
ATOM   3895 HD11 ILE D 847     -36.782  -8.923  16.446  1.00  0.00           H  
ATOM   3896 HD12 ILE D 847     -36.432  -7.876  17.816  1.00  0.00           H  
ATOM   3897 HD13 ILE D 847     -35.638  -9.445  17.667  1.00  0.00           H  
ATOM   3898  N   ILE D 848     -38.746 -12.242  21.148  1.00 54.62           N  
ATOM   3899  CA  ILE D 848     -39.068 -13.662  20.989  1.00 54.62           C  
ATOM   3900  C   ILE D 848     -40.566 -13.912  21.198  1.00 54.62           C  
ATOM   3901  O   ILE D 848     -41.217 -14.438  20.299  1.00 54.62           O  
ATOM   3902  CB  ILE D 848     -38.259 -14.562  21.950  1.00 54.62           C  
ATOM   3903  CG1 ILE D 848     -36.753 -14.552  21.652  1.00 54.62           C  
ATOM   3904  CG2 ILE D 848     -38.757 -16.018  21.898  1.00 54.62           C  
ATOM   3905  CD1 ILE D 848     -35.915 -15.101  22.822  1.00 54.62           C  
ATOM   3906  H   ILE D 848     -38.118 -11.967  21.891  1.00  0.00           H  
ATOM   3907  HA  ILE D 848     -38.822 -13.951  19.965  1.00  0.00           H  
ATOM   3908  HB  ILE D 848     -38.400 -14.190  22.965  1.00  0.00           H  
ATOM   3909 HG12 ILE D 848     -36.547 -15.131  20.751  1.00  0.00           H  
ATOM   3910 HG13 ILE D 848     -36.441 -13.538  21.421  1.00  0.00           H  
ATOM   3911 HG21 ILE D 848     -38.163 -16.634  22.561  1.00  0.00           H  
ATOM   3912 HG22 ILE D 848     -39.780 -16.151  22.249  1.00  0.00           H  
ATOM   3913 HG23 ILE D 848     -38.684 -16.428  20.890  1.00  0.00           H  
ATOM   3914 HD11 ILE D 848     -34.854 -15.083  22.597  1.00  0.00           H  
ATOM   3915 HD12 ILE D 848     -36.067 -14.508  23.724  1.00  0.00           H  
ATOM   3916 HD13 ILE D 848     -36.148 -16.136  23.062  1.00  0.00           H  
ATOM   3917  N   ILE D 849     -41.087 -13.581  22.389  1.00 98.55           N  
ATOM   3918  CA  ILE D 849     -42.443 -13.937  22.778  1.00 98.55           C  
ATOM   3919  C   ILE D 849     -43.475 -13.088  22.034  1.00 98.55           C  
ATOM   3920  O   ILE D 849     -44.436 -13.652  21.515  1.00 98.55           O  
ATOM   3921  CB  ILE D 849     -42.640 -13.824  24.313  1.00 98.55           C  
ATOM   3922  CG1 ILE D 849     -43.964 -14.512  24.720  1.00 98.55           C  
ATOM   3923  CG2 ILE D 849     -42.590 -12.386  24.875  1.00 98.55           C  
ATOM   3924  CD1 ILE D 849     -44.130 -14.707  26.228  1.00 98.55           C  
ATOM   3925  H   ILE D 849     -40.499 -13.123  23.075  1.00  0.00           H  
ATOM   3926  HA  ILE D 849     -42.595 -14.981  22.494  1.00  0.00           H  
ATOM   3927  HB  ILE D 849     -41.821 -14.383  24.771  1.00  0.00           H  
ATOM   3928 HG12 ILE D 849     -44.821 -13.952  24.344  1.00  0.00           H  
ATOM   3929 HG13 ILE D 849     -44.021 -15.495  24.250  1.00  0.00           H  
ATOM   3930 HG21 ILE D 849     -42.286 -12.384  25.921  1.00  0.00           H  
ATOM   3931 HG22 ILE D 849     -41.912 -11.741  24.329  1.00  0.00           H  
ATOM   3932 HG23 ILE D 849     -43.568 -11.906  24.823  1.00  0.00           H  
ATOM   3933 HD11 ILE D 849     -45.049 -15.251  26.449  1.00  0.00           H  
ATOM   3934 HD12 ILE D 849     -43.299 -15.279  26.642  1.00  0.00           H  
ATOM   3935 HD13 ILE D 849     -44.179 -13.754  26.755  1.00  0.00           H  
ATOM   3936  N   PHE D 850     -43.291 -11.759  21.980  1.00 91.89           N  
ATOM   3937  CA  PHE D 850     -44.296 -10.858  21.442  1.00 91.89           C  
ATOM   3938  C   PHE D 850     -44.247 -10.814  19.915  1.00 91.89           C  
ATOM   3939  O   PHE D 850     -45.298 -10.967  19.297  1.00 91.89           O  
ATOM   3940  CB  PHE D 850     -44.128  -9.429  21.978  1.00 91.89           C  
ATOM   3941  CG  PHE D 850     -45.371  -8.624  21.695  1.00 91.89           C  
ATOM   3942  CD1 PHE D 850     -46.433  -8.616  22.615  1.00 91.89           C  
ATOM   3943  CD2 PHE D 850     -45.510  -7.960  20.465  1.00 91.89           C  
ATOM   3944  CE1 PHE D 850     -47.622  -7.936  22.297  1.00 91.89           C  
ATOM   3945  CE2 PHE D 850     -46.690  -7.273  20.145  1.00 91.89           C  
ATOM   3946  CZ  PHE D 850     -47.749  -7.262  21.067  1.00 91.89           C  
ATOM   3947  H   PHE D 850     -42.451 -11.353  22.370  1.00  0.00           H  
ATOM   3948  HA  PHE D 850     -45.279 -11.221  21.753  1.00  0.00           H  
ATOM   3949  HB2 PHE D 850     -43.945  -9.444  23.052  1.00  0.00           H  
ATOM   3950  HB3 PHE D 850     -43.291  -8.905  21.519  1.00  0.00           H  
ATOM   3951  HD1 PHE D 850     -46.347  -9.144  23.553  1.00  0.00           H  
ATOM   3952  HD2 PHE D 850     -44.717  -8.029  19.751  1.00  0.00           H  
ATOM   3953  HE1 PHE D 850     -48.443  -7.933  22.999  1.00  0.00           H  
ATOM   3954  HE2 PHE D 850     -46.791  -6.772  19.193  1.00  0.00           H  
ATOM   3955  HZ  PHE D 850     -48.665  -6.741  20.830  1.00  0.00           H  
ATOM   3956  N   HIS D 851     -43.061 -10.649  19.303  1.00 93.80           N  
ATOM   3957  CA  HIS D 851     -42.907 -10.627  17.845  1.00 93.80           C  
ATOM   3958  C   HIS D 851     -42.072 -11.822  17.367  1.00 93.80           C  
ATOM   3959  O   HIS D 851     -40.947 -11.603  16.908  1.00 93.80           O  
ATOM   3960  CB  HIS D 851     -42.201  -9.326  17.408  1.00 93.80           C  
ATOM   3961  CG  HIS D 851     -42.848  -8.040  17.814  1.00 93.80           C  
ATOM   3962  CD2 HIS D 851     -42.487  -7.142  18.787  1.00 93.80           C  
ATOM   3963  ND1 HIS D 851     -43.981  -7.518  17.212  1.00 93.80           N  
ATOM   3964  CE1 HIS D 851     -44.228  -6.345  17.803  1.00 93.80           C  
ATOM   3965  NE2 HIS D 851     -43.369  -6.061  18.774  1.00 93.80           N  
ATOM   3966  H   HIS D 851     -42.226 -10.566  19.866  1.00  0.00           H  
ATOM   3967  HA  HIS D 851     -43.868 -10.673  17.330  1.00  0.00           H  
ATOM   3968  HB2 HIS D 851     -41.193  -9.292  17.827  1.00  0.00           H  
ATOM   3969  HB3 HIS D 851     -42.083  -9.302  16.323  1.00  0.00           H  
ATOM   3970  HD1 HIS D 851     -44.505  -7.932  16.455  1.00  0.00           H  
ATOM   3971  HD2 HIS D 851     -41.655  -7.186  19.473  1.00  0.00           H  
ATOM   3972  HE1 HIS D 851     -45.050  -5.699  17.528  1.00  0.00           H  
ATOM   3973  N   PRO D 852     -42.553 -13.084  17.452  1.00 97.74           N  
ATOM   3974  CA  PRO D 852     -41.824 -14.260  16.958  1.00 97.74           C  
ATOM   3975  C   PRO D 852     -41.282 -14.158  15.520  1.00 97.74           C  
ATOM   3976  O   PRO D 852     -40.279 -14.799  15.218  1.00 97.74           O  
ATOM   3977  CB  PRO D 852     -42.809 -15.428  17.074  1.00 97.74           C  
ATOM   3978  CG  PRO D 852     -43.785 -15.017  18.156  1.00 97.74           C  
ATOM   3979  CD  PRO D 852     -43.780 -13.497  18.126  1.00 97.74           C  
ATOM   3980  HA  PRO D 852     -40.983 -14.428  17.632  1.00  0.00           H  
ATOM   3981  HB2 PRO D 852     -43.361 -15.567  16.143  1.00  0.00           H  
ATOM   3982  HB3 PRO D 852     -42.312 -16.371  17.303  1.00  0.00           H  
ATOM   3983  HG2 PRO D 852     -44.781 -15.435  18.009  1.00  0.00           H  
ATOM   3984  HG3 PRO D 852     -43.423 -15.368  19.123  1.00  0.00           H  
ATOM   3985  HD2 PRO D 852     -44.656 -13.099  17.612  1.00  0.00           H  
ATOM   3986  HD3 PRO D 852     -43.781 -13.182  19.156  1.00  0.00           H  
ATOM   3987  N   GLU D 853     -41.899 -13.320  14.670  1.00 64.03           N  
ATOM   3988  CA  GLU D 853     -41.463 -13.018  13.315  1.00 64.03           C  
ATOM   3989  C   GLU D 853     -41.275 -11.502  13.167  1.00 64.03           C  
ATOM   3990  O   GLU D 853     -42.200 -10.726  13.408  1.00 64.03           O  
ATOM   3991  CB  GLU D 853     -42.474 -13.632  12.329  1.00 64.03           C  
ATOM   3992  CG  GLU D 853     -43.864 -12.961  12.293  1.00 64.03           C  
ATOM   3993  CD  GLU D 853     -44.837 -13.743  11.422  1.00 64.03           C  
ATOM   3994  OE1 GLU D 853     -44.445 -14.058  10.277  1.00 64.03           O  
ATOM   3995  OE2 GLU D 853     -45.956 -14.007  11.911  1.00 64.03           O1-
ATOM   3996  H   GLU D 853     -42.708 -12.816  15.003  1.00  0.00           H  
ATOM   3997  HA  GLU D 853     -40.499 -13.492  13.122  1.00  0.00           H  
ATOM   3998  HB2 GLU D 853     -42.039 -13.590  11.329  1.00  0.00           H  
ATOM   3999  HB3 GLU D 853     -42.585 -14.694  12.553  1.00  0.00           H  
ATOM   4000  HG2 GLU D 853     -44.274 -12.874  13.300  1.00  0.00           H  
ATOM   4001  HG3 GLU D 853     -43.805 -11.954  11.881  1.00  0.00           H  
TER    4002      GLU D 853 
ATOM   4003  N   NMA D 854     -40.065 -11.092  12.762  1.00  0.00           N  
ATOM   4004  CA  NMA D 854     -39.695  -9.699  12.563  1.00  0.00           C  
ATOM   4005  H   NMA D 854     -39.357 -11.790  12.583  1.00  0.00           H  
ATOM   4006 1HA  NMA D 854     -40.523  -9.106  12.172  1.00  0.00           H  
ATOM   4007 2HA  NMA D 854     -39.366  -9.259  13.504  1.00  0.00           H  
ATOM   4008 3HA  NMA D 854     -38.872  -9.635  11.851  1.00  0.00           H  
HETATM 4009  C1  UNK Z 999     -21.151  -4.464  47.962  1.00  0.00           C  
HETATM 4010  N1  UNK Z 999     -19.620  -5.005  46.190  1.00  0.00           N  
HETATM 4011  O1  UNK Z 999     -23.190  -3.252  47.266  1.00  0.00           O  
HETATM 4012  C2  UNK Z 999     -21.976  -3.786  47.036  1.00  0.00           C  
HETATM 4013  N2  UNK Z 999     -23.602  -2.689  46.045  1.00  0.00           N  
HETATM 4014  O2  UNK Z 999     -20.056  -4.271  44.066  1.00  0.00           O  
HETATM 4015  C3  UNK Z 999     -21.616  -3.683  45.749  1.00  0.00           C  
HETATM 4016  N3  UNK Z 999     -23.241  -1.108  41.253  1.00  0.00           N  
HETATM 4017  O3  UNK Z 999     -17.715  -8.452  51.614  1.00  0.00           O  
HETATM 4018  C4  UNK Z 999     -20.363  -4.336  45.249  1.00  0.00           C  
HETATM 4019  C5  UNK Z 999     -20.012  -5.089  47.576  1.00  0.00           C  
HETATM 4020  C6  UNK Z 999     -22.645  -2.905  45.133  1.00  0.00           C  
HETATM 4021  C7  UNK Z 999     -19.272  -5.897  48.601  1.00  0.00           C  
HETATM 4022  C8  UNK Z 999     -22.827  -2.320  43.793  1.00  0.00           C  
HETATM 4023  C9  UNK Z 999     -18.417  -5.698  45.705  1.00  0.00           C  
HETATM 4024  C10 UNK Z 999     -24.123  -2.038  43.307  1.00  0.00           C  
HETATM 4025  C11 UNK Z 999     -24.267  -1.397  42.066  1.00  0.00           C  
HETATM 4026  C12 UNK Z 999     -22.014  -1.411  41.699  1.00  0.00           C  
HETATM 4027  C13 UNK Z 999     -21.745  -1.952  42.970  1.00  0.00           C  
HETATM 4028  C14 UNK Z 999     -18.814  -7.197  48.288  1.00  0.00           C  
HETATM 4029  C15 UNK Z 999     -18.287  -8.055  49.266  1.00  0.00           C  
HETATM 4030  C16 UNK Z 999     -18.258  -7.666  50.620  1.00  0.00           C  
HETATM 4031  C17 UNK Z 999     -18.814  -6.416  50.962  1.00  0.00           C  
HETATM 4032  C18 UNK Z 999     -19.265  -5.520  49.965  1.00  0.00           C  
HETATM 4033  C19 UNK Z 999     -16.761  -9.427  51.201  1.00  0.00           C  
HETATM 4034  H1  UNK Z 999     -21.511  -4.512  48.974  1.00  0.00           H  
HETATM 4035  H2  UNK Z 999     -18.014  -5.271  44.791  1.00  0.00           H  
HETATM 4036  H3  UNK Z 999     -17.614  -5.693  46.441  1.00  0.00           H  
HETATM 4037  H4  UNK Z 999     -18.656  -6.726  45.436  1.00  0.00           H  
HETATM 4038  H5  UNK Z 999     -25.004  -2.270  43.886  1.00  0.00           H  
HETATM 4039  H6  UNK Z 999     -25.231  -1.089  41.708  1.00  0.00           H  
HETATM 4040  H7  UNK Z 999     -21.214  -1.162  41.022  1.00  0.00           H  
HETATM 4041  H8  UNK Z 999     -20.723  -2.094  43.280  1.00  0.00           H  
HETATM 4042  H9  UNK Z 999     -18.899  -7.605  47.297  1.00  0.00           H  
HETATM 4043  H10 UNK Z 999     -17.935  -9.022  48.941  1.00  0.00           H  
HETATM 4044  H11 UNK Z 999     -18.831  -6.110  51.998  1.00  0.00           H  
HETATM 4045  H12 UNK Z 999     -19.661  -4.564  50.271  1.00  0.00           H  
HETATM 4046  H13 UNK Z 999     -16.289  -9.889  52.065  1.00  0.00           H  
HETATM 4047  H14 UNK Z 999     -17.213 -10.228  50.618  1.00  0.00           H  
HETATM 4048  H15 UNK Z 999     -15.969  -8.972  50.604  1.00  0.00           H  
CONECT 4009 4012
CONECT 4009 4012
CONECT 4009 4012
CONECT 4009 4012
CONECT 4009 4019
CONECT 4009 4019
CONECT 4009 4019
CONECT 4009 4019
CONECT 4009 4034
CONECT 4010 4018
CONECT 4010 4018
CONECT 4010 4018
CONECT 4010 4018
CONECT 4010 4019
CONECT 4010 4019
CONECT 4010 4019
CONECT 4010 4019
CONECT 4010 4023
CONECT 4011 4012
CONECT 4011 4012
CONECT 4011 4012
CONECT 4011 4012
CONECT 4011 4013
CONECT 4011 4013
CONECT 4011 4013
CONECT 4011 4013
CONECT 4012 4009
CONECT 4012 4009
CONECT 4012 4009
CONECT 4012 4009
CONECT 4012 4011
CONECT 4012 4011
CONECT 4012 4011
CONECT 4012 4011
CONECT 4012 4015
CONECT 4012 4015
CONECT 4012 4015
CONECT 4012 4015
CONECT 4013 4011
CONECT 4013 4011
CONECT 4013 4011
CONECT 4013 4011
CONECT 4013 4020
CONECT 4013 4020
CONECT 4013 4020
CONECT 4013 4020
CONECT 4014 4018
CONECT 4014 4018
CONECT 4015 4012
CONECT 4015 4012
CONECT 4015 4012
CONECT 4015 4012
CONECT 4015 4018
CONECT 4015 4018
CONECT 4015 4018
CONECT 4015 4018
CONECT 4015 4020
CONECT 4015 4020
CONECT 4015 4020
CONECT 4015 4020
CONECT 4016 4025
CONECT 4016 4025
CONECT 4016 4025
CONECT 4016 4025
CONECT 4016 4026
CONECT 4016 4026
CONECT 4016 4026
CONECT 4016 4026
CONECT 4017 4030 4033
CONECT 4018 4010
CONECT 4018 4010
CONECT 4018 4010
CONECT 4018 4010
CONECT 4018 4014
CONECT 4018 4014
CONECT 4018 4015
CONECT 4018 4015
CONECT 4018 4015
CONECT 4018 4015
CONECT 4019 4009
CONECT 4019 4009
CONECT 4019 4009
CONECT 4019 4009
CONECT 4019 4010
CONECT 4019 4010
CONECT 4019 4010
CONECT 4019 4010
CONECT 4019 4021
CONECT 4020 4013
CONECT 4020 4013
CONECT 4020 4013
CONECT 4020 4013
CONECT 4020 4015
CONECT 4020 4015
CONECT 4020 4015
CONECT 4020 4015
CONECT 4020 4022
CONECT 4021 4019
CONECT 4021 4028
CONECT 4021 4028
CONECT 4021 4028
CONECT 4021 4028
CONECT 4021 4032
CONECT 4021 4032
CONECT 4021 4032
CONECT 4021 4032
CONECT 4022 4020
CONECT 4022 4024
CONECT 4022 4024
CONECT 4022 4024
CONECT 4022 4024
CONECT 4022 4027
CONECT 4022 4027
CONECT 4022 4027
CONECT 4022 4027
CONECT 4023 4010 4035 4036 4037
CONECT 4024 4022
CONECT 4024 4022
CONECT 4024 4022
CONECT 4024 4022
CONECT 4024 4025
CONECT 4024 4025
CONECT 4024 4025
CONECT 4024 4025
CONECT 4024 4038
CONECT 4025 4016
CONECT 4025 4016
CONECT 4025 4016
CONECT 4025 4016
CONECT 4025 4024
CONECT 4025 4024
CONECT 4025 4024
CONECT 4025 4024
CONECT 4025 4039
CONECT 4026 4016
CONECT 4026 4016
CONECT 4026 4016
CONECT 4026 4016
CONECT 4026 4027
CONECT 4026 4027
CONECT 4026 4027
CONECT 4026 4027
CONECT 4026 4040
CONECT 4027 4022
CONECT 4027 4022
CONECT 4027 4022
CONECT 4027 4022
CONECT 4027 4026
CONECT 4027 4026
CONECT 4027 4026
CONECT 4027 4026
CONECT 4027 4041
CONECT 4028 4021
CONECT 4028 4021
CONECT 4028 4021
CONECT 4028 4021
CONECT 4028 4029
CONECT 4028 4029
CONECT 4028 4029
CONECT 4028 4029
CONECT 4028 4042
CONECT 4029 4028
CONECT 4029 4028
CONECT 4029 4028
CONECT 4029 4028
CONECT 4029 4030
CONECT 4029 4030
CONECT 4029 4030
CONECT 4029 4030
CONECT 4029 4043
CONECT 4030 4017
CONECT 4030 4029
CONECT 4030 4029
CONECT 4030 4029
CONECT 4030 4029
CONECT 4030 4031
CONECT 4030 4031
CONECT 4030 4031
CONECT 4030 4031
CONECT 4031 4030
CONECT 4031 4030
CONECT 4031 4030
CONECT 4031 4030
CONECT 4031 4032
CONECT 4031 4032
CONECT 4031 4032
CONECT 4031 4032
CONECT 4031 4044
CONECT 4032 4021
CONECT 4032 4021
CONECT 4032 4021
CONECT 4032 4021
CONECT 4032 4031
CONECT 4032 4031
CONECT 4032 4031
CONECT 4032 4031
CONECT 4032 4045
CONECT 4033 4017 4046 4047 4048
CONECT 4034 4009
CONECT 4035 4023
CONECT 4036 4023
CONECT 4037 4023
CONECT 4038 4024
CONECT 4039 4025
CONECT 4040 4026
CONECT 4041 4027
CONECT 4042 4028
CONECT 4043 4029
CONECT 4044 4031
CONECT 4045 4032
CONECT 4046 4033
CONECT 4047 4033
CONECT 4048 4033
END
